# Supplementary material for: De novo transcriptome analysis provides insights into formation of in vitro adventitious root from leaf explants of Arnebia euchroma
Source: BMC Plant Biol. 2021 Sep 9;21:414. doi: 10.1186/s12870-021-03172-6 (PMC8427917; doi:10.1186/s12870-021-03172-6)
Supplement: Supplementary file 4 — Additional file 4 Table S2. Summary of BLASTx results for the A. euchroma transcriptome against five databases. [file 12870_2021_3172_MOESM4_ESM.xlsx]

## Sheet: TAIR
De novo transcriptome analysis provides insights into formation of in vitro adventitious root from leaf explants of Arnebia euchroma
Jyoti Devi1,2, Ekjot Kaur1,2, Mohit Kumar Swarnkar1, Vishal Acharya1,2*, Shashi Bhushan1,2,3*
1Biotechnology Division, CSIR-Institute of Himalayan Bioresource Technology (IHBT), Palampur, H.P.-176061, India
2Academy of Scientific and Innovative Research (AcSIR), Ghaziabad-201002, India
3Dietetic & Nutrition Technology Division, CSIR-Institute of Himalayan Bioresource Technology (IHBT), Palampur, H.P.-176061, India
* Correspondence: sbhushan@ihbt.res.in & vishal@ihbt.res.in
Table S2: Summary of BLASTx results for the A. euchroma transcriptome against five databases
Transcript_id	Annotation_id	% identity	E-value	Function
DN748_c0_g1_i1	AT5G20950.1	78.548	0	AT5G20950.1 | Glycosyl hydrolase family protein | Chr5:7107609-7110775 REVERSE LENGTH=624 | 201606
DN74394_c1_g1_i2	AT1G45688.2	61.728	6.32e-71	AT1G45688.2 | transmembrane protein | Chr1:17191502-17192464 FORWARD LENGTH=248 | 201606
DN6966_c0_g1_i3	AT2G44860.1	74.101	1.21e-74	AT2G44860.1 | Ribosomal protein L24e family protein | Chr2:18501034-18502128 REVERSE LENGTH=159 | 201606
DN5516_c0_g1_i12	AT5G63980.1	76.923	3.18e-161	AT5G63980.1 | SAL1 phosphatase-like protein | Chr5:25610002-25611802 FORWARD LENGTH=353 | 201606
DN333_c1_g1_i1	AT3G51830.1	64.77	0	AT3G51830.1 | SAC domain-containing protein 8 | Chr3:19220237-19225092 FORWARD LENGTH=588 | 201606
DN3559_c0_g1_i1	AT1G74910.3	87.297	0	AT1G74910.3 | ADP-glucose pyrophosphorylase family protein | Chr1:28135852-28138456 REVERSE LENGTH=387 | 201606
DN979_c1_g2_i7	AT5G42560.1	72.436	8.04e-74	AT5G42560.1 | Abscisic acid-responsive (TB2/DP1%2C HVA22) family protein | Chr5:17015573-17016969 FORWARD LENGTH=296 | 201606
DN6966_c0_g1_i4	AT2G44860.1	74.101	3.71e-70	AT2G44860.1 | Ribosomal protein L24e family protein | Chr2:18501034-18502128 REVERSE LENGTH=159 | 201606
DN9573_c0_g1_i1	AT4G08920.1	43.617	9.7e-18	AT4G08920.1 | cryptochrome 1 | Chr4:5724260-5726905 FORWARD LENGTH=681 | 201606
DN748_c0_g1_i3	AT5G20950.1	77.544	0	AT5G20950.1 | Glycosyl hydrolase family protein | Chr5:7107609-7110775 REVERSE LENGTH=624 | 201606
DN6966_c0_g1_i5	AT2G44860.1	74.101	2.41e-72	AT2G44860.1 | Ribosomal protein L24e family protein | Chr2:18501034-18502128 REVERSE LENGTH=159 | 201606
DN333_c1_g1_i3	AT3G51830.2	68.75	2.86e-65	AT3G51830.2 | SAC domain-containing protein 8 | Chr3:19220237-19221521 FORWARD LENGTH=228 | 201606
DN4945_c0_g1_i11	AT5G17680.1	44.221	8.76e-40	AT5G17680.1 | disease resistance protein (TIR-NBS-LRR class) | Chr5:5822999-5827153 FORWARD LENGTH=1294 | 201606
DN492_c0_g1_i11	AT1G70740.1	73.016	4e-128	AT1G70740.1 | Protein kinase superfamily protein | Chr1:26673847-26675687 REVERSE LENGTH=425 | 201606
DN16691_c0_g1_i5	AT3G17850.1	53.381	0	AT3G17850.1 | Protein kinase superfamily protein | Chr3:6109854-6116245 REVERSE LENGTH=1296 | 201606
DN4185_c0_g1_i6	AT2G17760.1	62.759	6.63e-53	AT2G17760.1 | Eukaryotic aspartyl protease family protein | Chr2:7713488-7716269 FORWARD LENGTH=513 | 201606
DN333_c1_g1_i4	AT3G51830.2	67.816	1.94e-35	AT3G51830.2 | SAC domain-containing protein 8 | Chr3:19220237-19221521 FORWARD LENGTH=228 | 201606
DN3559_c0_g1_i4	AT1G74910.3	87.297	0	AT1G74910.3 | ADP-glucose pyrophosphorylase family protein | Chr1:28135852-28138456 REVERSE LENGTH=387 | 201606
DN23756_c0_g1_i1	AT3G01130.1	71.698	2.54e-13	AT3G01130.1 | ATP synthase E chain | Chr3:44714-45522 REVERSE LENGTH=53 | 201606
DN8947_c0_g1_i1	AT1G64060.1	73.81	0	AT1G64060.1 | respiratory burst oxidase protein F | Chr1:23770266-23776317 FORWARD LENGTH=944 | 201606
DN4185_c0_g1_i7	AT2G17760.1	60.606	1e-71	AT2G17760.1 | Eukaryotic aspartyl protease family protein | Chr2:7713488-7716269 FORWARD LENGTH=513 | 201606
DN333_c1_g1_i5	AT3G51830.1	61.655	0	AT3G51830.1 | SAC domain-containing protein 8 | Chr3:19220237-19225092 FORWARD LENGTH=588 | 201606
DN13284_c0_g1_i4	AT1G70940.1	72.173	0	AT1G70940.1 | Auxin efflux carrier family protein | Chr1:26743170-26745871 FORWARD LENGTH=640 | 201606
DN33050_c0_g4_i1	AT4G37880.1	55.867	6.71e-144	AT4G37880.1 | LisH/CRA/RING-U-box domains-containing protein | Chr4:17810183-17811349 FORWARD LENGTH=388 | 201606
DN4396_c2_g1_i5	AT1G04420.1	44.759	9.96e-90	AT1G04420.1 | NAD(P)-linked oxidoreductase superfamily protein | Chr1:1191634-1193699 FORWARD LENGTH=412 | 201606
DN4185_c0_g1_i9	AT2G17760.1	60.094	6.33e-179	AT2G17760.1 | Eukaryotic aspartyl protease family protein | Chr2:7713488-7716269 FORWARD LENGTH=513 | 201606
DN333_c1_g1_i7	AT3G51830.1	64.457	0	AT3G51830.1 | SAC domain-containing protein 8 | Chr3:19220237-19225092 FORWARD LENGTH=588 | 201606
DN18606_c0_g1_i1	AT2G33370.2	81.034	1.06e-68	AT2G33370.2 | Ribosomal protein L14p/L23e family protein | Chr2:14143718-14144270 REVERSE LENGTH=125 | 201606
DN23756_c0_g1_i4	AT3G01130.5	71.053	4.34e-10	AT3G01130.5 | ATP synthase E chain | Chr3:45177-45522 REVERSE LENGTH=49 | 201606
DN6882_c0_g1_i2	AT2G05160.1	69.444	3.96e-08	AT2G05160.1 | CCCH-type zinc fingerfamily protein with RNA-binding domain-containing protein | Chr2:1859011-1860931 REVERSE LENGTH=536 | 201606
DN6166_c0_g1_i4	AT5G46180.1	78.984	0	AT5G46180.1 | ornithine-delta-aminotransferase | Chr5:18718766-18721271 REVERSE LENGTH=475 | 201606
DN4435_c0_g2_i1	AT1G04690.1	68.421	2.19e-07	AT1G04690.1 | potassium channel beta subunit 1 | Chr1:1313662-1315420 FORWARD LENGTH=328 | 201606
DN4396_c2_g1_i6	AT1G04420.1	40.227	2.39e-71	AT1G04420.1 | NAD(P)-linked oxidoreductase superfamily protein | Chr1:1191634-1193699 FORWARD LENGTH=412 | 201606
DN40480_c0_g1_i1	AT3G55950.1	70.37	1.23e-13	AT3G55950.1 | CRINKLY4 related 3 | Chr3:20753903-20756347 REVERSE LENGTH=814 | 201606
DN10593_c0_g1_i3	AT3G02640.1	71.233	8.74e-24	AT3G02640.1 | transmembrane protein | Chr3:565064-565621 REVERSE LENGTH=185 | 201606
DN41919_c0_g1_i1	AT4G02930.1	77.778	2.11e-06	AT4G02930.1 | GTP binding Elongation factor Tu family protein | Chr4:1295751-1298354 REVERSE LENGTH=454 | 201606
DN8947_c0_g1_i5	AT1G64060.1	72.642	0	AT1G64060.1 | respiratory burst oxidase protein F | Chr1:23770266-23776317 FORWARD LENGTH=944 | 201606
DN6882_c0_g1_i3	AT2G05160.1	69.444	8.29e-08	AT2G05160.1 | CCCH-type zinc fingerfamily protein with RNA-binding domain-containing protein | Chr2:1859011-1860931 REVERSE LENGTH=536 | 201606
DN664_c0_g1_i1	AT3G02050.1	72.851	0	AT3G02050.1 | K+ uptake transporter 3 | Chr3:350815-354135 FORWARD LENGTH=789 | 201606
DN3475_c0_g1_i1	AT3G56690.1	88.636	2.74e-49	AT3G56690.1 | Cam interacting protein 111 | Chr3:20993869-20998531 REVERSE LENGTH=1022 | 201606
DN140020_c0_g1_i1	AT1G73880.1	51.76	1.93e-169	AT1G73880.1 | UDP-glucosyl transferase 89B1 | Chr1:27785143-27786564 FORWARD LENGTH=473 | 201606
DN15981_c0_g1_i1	AT5G15450.1	86.329	0	AT5G15450.1 | casein lytic proteinase B3 | Chr5:5014399-5018255 REVERSE LENGTH=968 | 201606
DN2370_c0_g2_i1	AT2G45240.1	81.17	0	AT2G45240.1 | methionine aminopeptidase 1A | Chr2:18656059-18658906 FORWARD LENGTH=398 | 201606
DN6882_c0_g1_i5	AT2G05160.2	78.378	1.36e-11	AT2G05160.2 | CCCH-type zinc fingerfamily protein with RNA-binding domain-containing protein | Chr2:1859011-1860931 REVERSE LENGTH=536 | 201606
DN664_c0_g1_i3	AT3G02050.1	73.529	2.07e-45	AT3G02050.1 | K+ uptake transporter 3 | Chr3:350815-354135 FORWARD LENGTH=789 | 201606
DN8947_c0_g1_i8	AT1G64060.1	70.665	0	AT1G64060.1 | respiratory burst oxidase protein F | Chr1:23770266-23776317 FORWARD LENGTH=944 | 201606
DN6882_c0_g1_i6	AT2G05160.2	78.378	6.81e-13	AT2G05160.2 | CCCH-type zinc fingerfamily protein with RNA-binding domain-containing protein | Chr2:1859011-1860931 REVERSE LENGTH=536 | 201606
DN3475_c0_g1_i4	AT3G56690.1	64.372	0	AT3G56690.1 | Cam interacting protein 111 | Chr3:20993869-20998531 REVERSE LENGTH=1022 | 201606
DN12574_c0_g1_i1	AT5G05340.1	58.333	1.31e-102	AT5G05340.1 | Peroxidase superfamily protein | Chr5:1579142-1580819 REVERSE LENGTH=324 | 201606
DN6882_c0_g1_i7	AT2G05160.1	69.444	6.15e-08	AT2G05160.1 | CCCH-type zinc fingerfamily protein with RNA-binding domain-containing protein | Chr2:1859011-1860931 REVERSE LENGTH=536 | 201606
DN664_c0_g1_i5	AT3G02050.1	73.84	0	AT3G02050.1 | K+ uptake transporter 3 | Chr3:350815-354135 FORWARD LENGTH=789 | 201606
DN66168_c0_g1_i1	AT1G52570.1	71.71	0	AT1G52570.1 | phospholipase D alpha 2 | Chr1:19583940-19586551 REVERSE LENGTH=810 | 201606
DN126065_c0_g1_i1	AT2G03010.1	63.158	5.5e-06	AT2G03010.1 | hypothetical protein (DUF577) | Chr2:879247-881471 FORWARD LENGTH=368 | 201606
DN10593_c0_g1_i8	AT3G02640.1	66.667	1.54e-29	AT3G02640.1 | transmembrane protein | Chr3:565064-565621 REVERSE LENGTH=185 | 201606
DN11948_c0_g1_i2	AT5G01500.1	78.947	1.88e-07	AT5G01500.1 | thylakoid ATP/ADP carrier | Chr5:199017-201329 FORWARD LENGTH=415 | 201606
DN11249_c0_g3_i1	AT5G35110.1	53.425	1.9e-15	AT5G35110.1 | hypothetical protein | Chr5:13363937-13364275 REVERSE LENGTH=112 | 201606
DN142001_c0_g1_i1	AT1G21280.1	29.71	5.25e-12	AT1G21280.1 | Copia-like polyprotein/retrotransposon | Chr1:7447690-7448403 REVERSE LENGTH=237 | 201606
DN580_c0_g1_i1	AT3G44190.1	62.348	9.55e-105	AT3G44190.1 | FAD/NAD(P)-binding oxidoreductase family protein | Chr3:15902004-15903402 REVERSE LENGTH=367 | 201606
DN4351_c0_g2_i2	AT1G67750.1	81.532	3.59e-130	AT1G67750.1 | Pectate lyase family protein | Chr1:25401660-25403165 FORWARD LENGTH=408 | 201606
DN2849_c0_g1_i7	AT2G18850.1	51.206	0	AT2G18850.1 | SET domain-containing protein | Chr2:8160788-8163479 FORWARD LENGTH=543 | 201606
DN3391_c0_g1_i1	AT5G17770.1	84.507	4.99e-110	AT5G17770.1 | NADH:cytochrome B5 reductase 1 | Chr5:5864543-5866495 REVERSE LENGTH=281 | 201606
DN580_c0_g1_i2	AT3G44190.1	59.819	1.33e-138	AT3G44190.1 | FAD/NAD(P)-binding oxidoreductase family protein | Chr3:15902004-15903402 REVERSE LENGTH=367 | 201606
DN3725_c0_g2_i1	AT5G19250.1	69.718	2.26e-67	AT5G19250.1 | Glycoprotein membrane precursor GPI-anchored | Chr5:6471983-6472808 FORWARD LENGTH=196 | 201606
DN3391_c0_g1_i3	AT5G17770.1	82.479	3.09e-145	AT5G17770.1 | NADH:cytochrome B5 reductase 1 | Chr5:5864543-5866495 REVERSE LENGTH=281 | 201606
DN3725_c0_g2_i2	AT5G19250.1	69.655	7.64e-65	AT5G19250.1 | Glycoprotein membrane precursor GPI-anchored | Chr5:6471983-6472808 FORWARD LENGTH=196 | 201606
DN1660_c0_g2_i1	AT3G07470.1	65.546	1.82e-51	AT3G07470.1 | transmembrane protein%2C putative (Protein of unknown function%2C DUF538) | Chr3:2387291-2388343 REVERSE LENGTH=169 | 201606
DN3391_c0_g1_i4	AT5G17770.1	80.543	8.44e-116	AT5G17770.1 | NADH:cytochrome B5 reductase 1 | Chr5:5864543-5866495 REVERSE LENGTH=281 | 201606
DN4977_c1_g2_i2	AT2G38120.1	90.498	7.8e-133	AT2G38120.1 | Transmembrane amino acid transporter family protein | Chr2:15973493-15976792 FORWARD LENGTH=485 | 201606
DN1660_c0_g2_i2	AT3G07470.1	65.546	9.16e-50	AT3G07470.1 | transmembrane protein%2C putative (Protein of unknown function%2C DUF538) | Chr3:2387291-2388343 REVERSE LENGTH=169 | 201606
DN8080_c0_g3_i1	AT2G13450.1	29.927	2.58e-10	AT2G13450.1 | Ta11-like non-LTR retrotransposon | Chr2:5598739-5599923 REVERSE LENGTH=394 | 201606
DN4977_c1_g2_i3	AT2G38120.1	88.213	3.41e-157	AT2G38120.1 | Transmembrane amino acid transporter family protein | Chr2:15973493-15976792 FORWARD LENGTH=485 | 201606
DN34466_c0_g2_i1	AT3G06130.1	88.889	1.11e-10	AT3G06130.1 | Heavy metal transport/detoxification superfamily protein | Chr3:1853048-1854673 REVERSE LENGTH=473 | 201606
DN2765_c0_g1_i5	AT2G47710.1	71.795	8.62e-70	AT2G47710.1 | Adenine nucleotide alpha hydrolases-like superfamily protein | Chr2:19555045-19555956 REVERSE LENGTH=162 | 201606
DN2765_c0_g1_i6	AT2G47710.1	71.795	2.58e-70	AT2G47710.1 | Adenine nucleotide alpha hydrolases-like superfamily protein | Chr2:19555045-19555956 REVERSE LENGTH=162 | 201606
DN5007_c0_g4_i1	AT4G16720.1	91.954	8.13e-34	AT4G16720.1 | Ribosomal protein L23/L15e family protein | Chr4:9400156-9401315 REVERSE LENGTH=204 | 201606
DN3391_c0_g1_i9	AT5G17770.1	80	5.43e-160	AT5G17770.1 | NADH:cytochrome B5 reductase 1 | Chr5:5864543-5866495 REVERSE LENGTH=281 | 201606
DN5007_c0_g4_i2	AT4G16720.1	91.954	2.26e-33	AT4G16720.1 | Ribosomal protein L23/L15e family protein | Chr4:9400156-9401315 REVERSE LENGTH=204 | 201606
DN5372_c0_g1_i6	AT5G48970.2	76.768	2.59e-110	AT5G48970.2 | Mitochondrial substrate carrier family protein | Chr5:19857028-19858969 REVERSE LENGTH=268 | 201606
DN5372_c0_g1_i7	AT5G48970.1	76.636	7.14e-116	AT5G48970.1 | Mitochondrial substrate carrier family protein | Chr5:19857028-19859374 REVERSE LENGTH=339 | 201606
DN46585_c0_g1_i1	AT1G66850.1	58.333	1.61e-09	AT1G66850.1 | Bifunctional inhibitor/lipid-transfer protein/seed storage 2S albumin superfamily protein | Chr1:24936985-24937293 FORWARD LENGTH=102 | 201606
DN1339_c0_g1_i3	AT1G23100.1	77.5	3e-37	AT1G23100.1 | GroES-like family protein | Chr1:8195867-8196336 FORWARD LENGTH=97 | 201606
DN270_c0_g1_i10	AT2G25220.1	62.532	5.06e-158	AT2G25220.1 | Protein kinase superfamily protein | Chr2:10742918-10745594 REVERSE LENGTH=432 | 201606
DN2681_c0_g1_i3	AT1G69340.1	80.625	3.16e-88	AT1G69340.1 | appr-1-p processing enzyme family protein | Chr1:26066298-26069644 FORWARD LENGTH=562 | 201606
DN1339_c0_g1_i4	AT1G14980.1	82.609	2.04e-20	AT1G14980.1 | chaperonin 10 | Chr1:5165930-5166654 REVERSE LENGTH=98 | 201606
DN1339_c0_g1_i5	AT1G23100.1	78.75	2.26e-39	AT1G23100.1 | GroES-like family protein | Chr1:8195867-8196336 FORWARD LENGTH=97 | 201606
DN270_c0_g1_i12	AT2G25220.1	88.182	1.47e-57	AT2G25220.1 | Protein kinase superfamily protein | Chr2:10742918-10745594 REVERSE LENGTH=432 | 201606
DN2681_c0_g1_i5	AT1G69340.1	81.818	5.25e-49	AT1G69340.1 | appr-1-p processing enzyme family protein | Chr1:26066298-26069644 FORWARD LENGTH=562 | 201606
DN6028_c0_g3_i1	AT3G52910.1	81.818	1.68e-18	AT3G52910.1 | growth-regulating factor 4 | Chr3:19616177-19618268 REVERSE LENGTH=380 | 201606
DN7849_c0_g2_i1	AT4G00630.1	48.259	2.15e-87	AT4G00630.1 | K+ efflux antiporter 2 | Chr4:261655-267789 REVERSE LENGTH=1174 | 201606
DN4662_c0_g1_i1	AT2G27210.1	92.34	6.92e-142	AT2G27210.1 | BRI1 suppressor 1 (BSU1)-like 3 | Chr2:11630188-11636182 FORWARD LENGTH=1006 | 201606
DN270_c0_g1_i14	AT2G25220.1	75.238	6.34e-40	AT2G25220.1 | Protein kinase superfamily protein | Chr2:10742918-10745594 REVERSE LENGTH=432 | 201606
DN2575_c0_g1_i12	AT4G14770.1	42.152	3.68e-127	AT4G14770.1 | TESMIN/TSO1-like CXC 2 | Chr4:8481522-8484825 REVERSE LENGTH=674 | 201606
DN7451_c0_g1_i17	AT5G46150.3	73.571	7.47e-147	AT5G46150.3 | LEM3 (ligand-effect modulator 3) family protein / CDC50 family protein | Chr5:18708847-18710424 REVERSE LENGTH=329 | 201606
DN6889_c0_g1_i1	AT3G56180.2	44.444	1.8e-51	AT3G56180.2 | LURP-one-like protein (DUF567) | Chr3:20844765-20845548 FORWARD LENGTH=206 | 201606
DN4662_c0_g1_i2	AT1G08420.1	100	2.29e-112	AT1G08420.1 | BRI1 suppressor 1 (BSU1)-like 2 | Chr1:2649959-2656564 FORWARD LENGTH=1018 | 201606
DN1339_c0_g1_i8	AT1G14980.1	82.609	1.21e-20	AT1G14980.1 | chaperonin 10 | Chr1:5165930-5166654 REVERSE LENGTH=98 | 201606
DN270_c0_g1_i15	AT2G25220.6	75.238	5.7e-65	AT2G25220.6 | Protein kinase superfamily protein | Chr2:10743305-10745594 REVERSE LENGTH=370 | 201606
DN7451_c0_g1_i18	AT5G46150.3	73.077	2.5e-166	AT5G46150.3 | LEM3 (ligand-effect modulator 3) family protein / CDC50 family protein | Chr5:18708847-18710424 REVERSE LENGTH=329 | 201606
DN6028_c0_g3_i4	AT3G13960.1	56.349	2.45e-40	AT3G13960.1 | growth-regulating factor 5 | Chr3:4608526-4610160 FORWARD LENGTH=397 | 201606
DN4662_c0_g1_i3	AT2G27210.1	93.562	2.73e-139	AT2G27210.1 | BRI1 suppressor 1 (BSU1)-like 3 | Chr2:11630188-11636182 FORWARD LENGTH=1006 | 201606
DN192_c0_g2_i1	AT2G14670.1	60.131	3.3e-165	AT2G14670.1 | sucrose-proton symporter 8 | Chr2:6274606-6276317 REVERSE LENGTH=492 | 201606
DN3621_c1_g1_i1	AT4G16710.1	71.176	1.28e-82	AT4G16710.1 | glycosyltransferase family protein 28 | Chr4:9398818-9399618 FORWARD LENGTH=176 | 201606
DN1339_c0_g1_i9	AT1G23100.1	77.5	4.59e-38	AT1G23100.1 | GroES-like family protein | Chr1:8195867-8196336 FORWARD LENGTH=97 | 201606
DN1255_c0_g1_i1	AT5G63670.2	84.615	6.87e-44	AT5G63670.2 | SPT4 homolog 2 | Chr5:25488012-25489044 FORWARD LENGTH=94 | 201606
DN7451_c0_g1_i19	AT5G46150.3	73.077	7.18e-149	AT5G46150.3 | LEM3 (ligand-effect modulator 3) family protein / CDC50 family protein | Chr5:18708847-18710424 REVERSE LENGTH=329 | 201606
DN6889_c0_g1_i3	AT3G56180.2	40.566	9.41e-48	AT3G56180.2 | LURP-one-like protein (DUF567) | Chr3:20844765-20845548 FORWARD LENGTH=206 | 201606
DN526_c0_g3_i1	AT5G57110.1	64.815	6.53e-66	AT5G57110.1 | autoinhibited Ca2+ -ATPase%2C isoform 8 | Chr5:23109729-23116857 REVERSE LENGTH=1074 | 201606
DN192_c0_g2_i2	AT1G71880.1	75	9.65e-18	AT1G71880.1 | sucrose-proton symporter 1 | Chr1:27054334-27056100 FORWARD LENGTH=513 | 201606
DN3621_c1_g1_i2	AT3G24740.2	53.381	8.01e-90	AT3G24740.2 | cellulose synthase%2C putative (DUF1644) | Chr3:9032397-9033461 FORWARD LENGTH=354 | 201606
DN111_c1_g3_i1	AT3G02820.1	90	7.41e-09	AT3G02820.1 | zinc knuckle (CCHC-type) family protein | Chr3:611573-613294 FORWARD LENGTH=282 | 201606
DN1255_c0_g1_i2	AT5G63670.2	84.615	9.37e-44	AT5G63670.2 | SPT4 homolog 2 | Chr5:25488012-25489044 FORWARD LENGTH=94 | 201606
DN192_c0_g2_i3	AT1G66570.1	58.796	8.06e-150	AT1G66570.1 | sucrose-proton symporter 7 | Chr1:24835309-24837242 REVERSE LENGTH=491 | 201606
DN3621_c1_g1_i3	AT4G16710.1	74.419	3.15e-37	AT4G16710.1 | glycosyltransferase family protein 28 | Chr4:9398818-9399618 FORWARD LENGTH=176 | 201606
DN1971_c0_g1_i1	AT3G15355.1	55.411	1.77e-79	AT3G15355.1 | ubiquitin-conjugating enzyme 25 | Chr3:5183858-5186669 FORWARD LENGTH=609 | 201606
DN9496_c0_g1_i1	AT1G62770.1	66.129	1.32e-25	AT1G62770.1 | Plant invertase/pectin methylesterase inhibitor superfamily protein | Chr1:23246085-23246836 REVERSE LENGTH=204 | 201606
DN7203_c0_g1_i1	AT5G55760.1	78.824	2.25e-146	AT5G55760.1 | sirtuin 1 | Chr5:22567282-22570716 FORWARD LENGTH=473 | 201606
DN192_c0_g2_i4	AT1G66570.1	58.796	5.5e-152	AT1G66570.1 | sucrose-proton symporter 7 | Chr1:24835309-24837242 REVERSE LENGTH=491 | 201606
DN1971_c0_g1_i2	AT3G15355.1	55.411	2.65e-79	AT3G15355.1 | ubiquitin-conjugating enzyme 25 | Chr3:5183858-5186669 FORWARD LENGTH=609 | 201606
DN1255_c0_g1_i4	AT5G63670.2	84.615	4.36e-44	AT5G63670.2 | SPT4 homolog 2 | Chr5:25488012-25489044 FORWARD LENGTH=94 | 201606
DN7203_c0_g1_i2	AT5G55760.1	63.825	0	AT5G55760.1 | sirtuin 1 | Chr5:22567282-22570716 FORWARD LENGTH=473 | 201606
DN3621_c1_g1_i5	AT3G24740.2	53.381	3.96e-90	AT3G24740.2 | cellulose synthase%2C putative (DUF1644) | Chr3:9032397-9033461 FORWARD LENGTH=354 | 201606
DN1051_c3_g1_i1	AT4G03110.1	80	1.85e-63	AT4G03110.1 | RNA-binding protein-defense related 1 | Chr4:1376612-1379275 REVERSE LENGTH=441 | 201606
DN7203_c0_g1_i3	AT5G55760.1	60.829	0	AT5G55760.1 | sirtuin 1 | Chr5:22567282-22570716 FORWARD LENGTH=473 | 201606
DN4662_c0_g1_i8	AT2G27210.1	93.562	4.82e-138	AT2G27210.1 | BRI1 suppressor 1 (BSU1)-like 3 | Chr2:11630188-11636182 FORWARD LENGTH=1006 | 201606
DN44770_c0_g2_i1	AT3G63220.1	64.058	2.79e-170	AT3G63220.1 | Galactose oxidase/kelch repeat superfamily protein | Chr3:23357540-23358577 REVERSE LENGTH=345 | 201606
DN1971_c0_g1_i4	AT3G15355.1	55.411	1.38e-79	AT3G15355.1 | ubiquitin-conjugating enzyme 25 | Chr3:5183858-5186669 FORWARD LENGTH=609 | 201606
DN2377_c0_g2_i4	AT5G36880.1	84.226	0	AT5G36880.1 | acetyl-CoA synthetase | Chr5:14534961-14539084 REVERSE LENGTH=693 | 201606
DN4662_c0_g1_i9	AT2G27210.1	92.34	7.16e-137	AT2G27210.1 | BRI1 suppressor 1 (BSU1)-like 3 | Chr2:11630188-11636182 FORWARD LENGTH=1006 | 201606
DN19155_c0_g1_i2	AT3G59140.1	69.608	6.24e-149	AT3G59140.1 | multidrug resistance-associated protein 14 | Chr3:21863519-21868701 REVERSE LENGTH=1453 | 201606
DN145415_c0_g1_i1	AT5G11700.1	82.143	1.43e-11	AT5G11700.1 | ephrin type-B receptor | Chr5:3762961-3771123 REVERSE LENGTH=1419 | 201606
DN2377_c0_g2_i5	AT5G36880.1	83.213	0	AT5G36880.1 | acetyl-CoA synthetase | Chr5:14534961-14539084 REVERSE LENGTH=693 | 201606
DN8391_c0_g2_i4	AT5G48220.1	74.227	3.24e-144	AT5G48220.1 | Aldolase-type TIM barrel family protein | Chr5:19549930-19552046 FORWARD LENGTH=379 | 201606
DN6660_c0_g3_i1	AT3G25540.2	76	9.05e-07	AT3G25540.2 | TRAM%2C LAG1 and CLN8 (TLC) lipid-sensing domain containing protein | Chr3:9274752-9275901 FORWARD LENGTH=242 | 201606
DN6089_c0_g1_i3	AT2G22660.1	61.943	2.37e-108	AT2G22660.1 | DNA-binding protein%2C putative (duplicated DUF1399) | Chr2:9627737-9629957 FORWARD LENGTH=586 | 201606
DN4652_c0_g1_i13	AT3G11040.1	76.923	8.56e-106	AT3G11040.1 | Glycosyl hydrolase family 85 | Chr3:3460143-3463312 FORWARD LENGTH=679 | 201606
DN2377_c0_g2_i6	AT5G36880.1	84.226	0	AT5G36880.1 | acetyl-CoA synthetase | Chr5:14534961-14539084 REVERSE LENGTH=693 | 201606
DN6089_c0_g1_i4	AT2G22660.1	70.27	2.66e-27	AT2G22660.1 | DNA-binding protein%2C putative (duplicated DUF1399) | Chr2:9627737-9629957 FORWARD LENGTH=586 | 201606
DN4652_c0_g1_i14	AT5G05460.1	69.485	1.4e-123	AT5G05460.1 | Glycosyl hydrolase family 85 | Chr5:1615615-1618771 FORWARD LENGTH=680 | 201606
DN3952_c0_g1_i1	AT1G52540.2	78.846	6.23e-22	AT1G52540.2 | Protein kinase superfamily protein | Chr1:19570298-19571571 REVERSE LENGTH=347 | 201606
DN2377_c0_g2_i7	AT5G36880.1	84.226	0	AT5G36880.1 | acetyl-CoA synthetase | Chr5:14534961-14539084 REVERSE LENGTH=693 | 201606
DN6089_c0_g1_i5	AT2G22660.1	54.255	1.78e-101	AT2G22660.1 | DNA-binding protein%2C putative (duplicated DUF1399) | Chr2:9627737-9629957 FORWARD LENGTH=586 | 201606
DN587_c0_g1_i1	AT1G66590.1	84.375	4.24e-14	AT1G66590.1 | cytochrome c oxidase 19-1 | Chr1:24841191-24842157 FORWARD LENGTH=98 | 201606
DN4652_c0_g1_i15	AT3G11040.1	76.923	1.84e-61	AT3G11040.1 | Glycosyl hydrolase family 85 | Chr3:3460143-3463312 FORWARD LENGTH=679 | 201606
DN3952_c0_g1_i2	AT1G52540.2	78.846	2.27e-20	AT1G52540.2 | Protein kinase superfamily protein | Chr1:19570298-19571571 REVERSE LENGTH=347 | 201606
DN20988_c0_g1_i2	AT2G39250.1	100	2.3e-09	AT2G39250.1 | Integrase-type DNA-binding superfamily protein | Chr2:16389010-16390931 REVERSE LENGTH=325 | 201606
DN6089_c0_g1_i6	AT2G22660.1	61.943	1.73e-109	AT2G22660.1 | DNA-binding protein%2C putative (duplicated DUF1399) | Chr2:9627737-9629957 FORWARD LENGTH=586 | 201606
DN587_c0_g1_i2	AT5G23200.1	62.654	0	AT5G23200.1 | C5orf35 | Chr5:7807319-7808988 FORWARD LENGTH=399 | 201606
DN3952_c0_g1_i3	AT1G52540.1	64.387	5.65e-150	AT1G52540.1 | Protein kinase superfamily protein | Chr1:19570298-19571884 REVERSE LENGTH=350 | 201606
DN3398_c0_g1_i2	AT1G80840.1	40.78	3.03e-55	AT1G80840.1 | WRKY DNA-binding protein 40 | Chr1:30383834-30385356 FORWARD LENGTH=302 | 201606
DN587_c0_g1_i3	AT1G66590.1	72.527	5.77e-43	AT1G66590.1 | cytochrome c oxidase 19-1 | Chr1:24841191-24842157 FORWARD LENGTH=98 | 201606
DN1171_c0_g1_i4	AT4G18030.1	73.638	0	AT4G18030.1 | S-adenosyl-L-methionine-dependent methyltransferases superfamily protein | Chr4:10012850-10015267 REVERSE LENGTH=621 | 201606
DN4652_c0_g1_i18	AT5G05460.1	71.739	1.6e-68	AT5G05460.1 | Glycosyl hydrolase family 85 | Chr5:1615615-1618771 FORWARD LENGTH=680 | 201606
DN1171_c0_g1_i5	AT4G18030.1	72.832	0	AT4G18030.1 | S-adenosyl-L-methionine-dependent methyltransferases superfamily protein | Chr4:10012850-10015267 REVERSE LENGTH=621 | 201606
DN8786_c0_g1_i2	AT1G72010.1	78.947	1.48e-34	AT1G72010.1 | TCP family transcription factor | Chr1:27107844-27108971 FORWARD LENGTH=375 | 201606
DN4581_c0_g1_i11	AT2G32500.1	57.868	2.94e-76	AT2G32500.1 | Stress responsive alpha-beta barrel domain protein | Chr2:13795797-13797120 REVERSE LENGTH=221 | 201606
DN8371_c1_g1_i4	AT1G02120.2	58.639	1.3e-135	AT1G02120.2 | GRAM domain family protein | Chr1:395761-399083 FORWARD LENGTH=473 | 201606
DN1171_c0_g1_i9	AT4G18030.1	73.134	1.1e-27	AT4G18030.1 | S-adenosyl-L-methionine-dependent methyltransferases superfamily protein | Chr4:10012850-10015267 REVERSE LENGTH=621 | 201606
DN587_c0_g1_i9	AT1G66590.1	72.527	4.71e-42	AT1G66590.1 | cytochrome c oxidase 19-1 | Chr1:24841191-24842157 FORWARD LENGTH=98 | 201606
DN9100_c0_g1_i2	AT3G56370.1	55.705	0	AT3G56370.1 | Leucine-rich repeat protein kinase family protein | Chr3:20899403-20902390 REVERSE LENGTH=964 | 201606
DN15038_c0_g1_i4	AT1G34760.1	81.481	3.07e-07	AT1G34760.1 | general regulatory factor 11 | Chr1:12744062-12745603 REVERSE LENGTH=255 | 201606
DN173478_c0_g1_i1	AT1G15820.1	95.455	4.58e-07	AT1G15820.1 | light harvesting complex photosystem II subunit 6 | Chr1:5446685-5447676 REVERSE LENGTH=258 | 201606
DN2688_c0_g1_i3	AT5G60680.1	55.758	3.75e-32	AT5G60680.1 | transcription initiation factor TFIID subunit (Protein of unknown function%2C DUF584) | Chr5:24386247-24386738 FORWARD LENGTH=163 | 201606
DN6255_c0_g2_i1	AT1G15100.1	53.448	3.01e-13	AT1G15100.1 | RING-H2 finger A2A | Chr1:5193703-5194170 REVERSE LENGTH=155 | 201606
DN2688_c0_g1_i4	AT4G04630.1	52.809	1.52e-19	AT4G04630.1 | senescence regulator (Protein of unknown function%2C DUF584) | Chr4:2332163-2332669 REVERSE LENGTH=168 | 201606
DN11787_c0_g1_i1	AT2G41740.1	63.063	5.01e-29	AT2G41740.1 | villin 2 | Chr2:17410962-17416878 REVERSE LENGTH=976 | 201606
DN22885_c0_g1_i1	AT1G44900.1	85.417	6.94e-27	AT1G44900.1 | minichromosome maintenance (MCM2/3/5) family protein | Chr1:16970291-16974457 FORWARD LENGTH=936 | 201606
DN114734_c0_g1_i1	AT5G15010.1	54.887	0	AT5G15010.1 | Tetratricopeptide repeat (TPR)-like superfamily protein | Chr5:4857241-4858959 FORWARD LENGTH=572 | 201606
DN12048_c0_g4_i1	AT4G24820.1	80.628	0	AT4G24820.1 | 26S proteasome regulatory subunit Rpn7 | Chr4:12790471-12792599 REVERSE LENGTH=387 | 201606
DN8067_c1_g2_i1	AT3G14320.1	50.98	3.23e-13	AT3G14320.1 | Zinc finger%2C C3HC4 type (RING finger) family protein | Chr3:4777731-4778345 REVERSE LENGTH=204 | 201606
DN7931_c0_g3_i1	AT4G37520.1	71.148	2.59e-147	AT4G37520.1 | Peroxidase superfamily protein | Chr4:17631704-17633060 FORWARD LENGTH=329 | 201606
DN1853_c0_g1_i31	AT2G39200.1	75	5.44e-104	AT2G39200.1 | Seven transmembrane MLO family protein | Chr2:16356255-16359797 REVERSE LENGTH=576 | 201606
DN17019_c0_g1_i1	AT5G08480.1	53.968	1.39e-07	AT5G08480.1 | VQ motif-containing protein | Chr5:2744486-2745007 FORWARD LENGTH=142 | 201606
DN10682_c0_g2_i1	AT1G15760.1	50.698	1.16e-56	AT1G15760.1 | Sterile alpha motif (SAM) domain-containing protein | Chr1:5425714-5426322 FORWARD LENGTH=202 | 201606
DN8067_c1_g2_i2	AT3G14320.1	58.824	2.46e-15	AT3G14320.1 | Zinc finger%2C C3HC4 type (RING finger) family protein | Chr3:4777731-4778345 REVERSE LENGTH=204 | 201606
DN5629_c0_g2_i1	AT2G40120.1	67.647	3.71e-28	AT2G40120.1 | Protein kinase superfamily protein | Chr2:16755137-16757258 REVERSE LENGTH=570 | 201606
DN5295_c0_g1_i2	AT5G52100.1	79.487	3.46e-160	AT5G52100.1 | Dihydrodipicolinate reductase%2C bacterial/plant | Chr5:21170203-21172107 FORWARD LENGTH=298 | 201606
DN4669_c0_g1_i1	AT4G35560.1	46.095	0	AT4G35560.1 | Transducin/WD40 repeat-like superfamily protein | Chr4:16881562-16886878 FORWARD LENGTH=1049 | 201606
DN3002_c0_g1_i3	AT1G70300.1	71.137	0	AT1G70300.1 | K+ uptake permease 6 | Chr1:26477993-26481233 REVERSE LENGTH=782 | 201606
DN15038_c0_g1_i9	AT2G42590.1	79.31	9.36e-08	AT2G42590.1 | general regulatory factor 9 | Chr2:17732118-17733775 REVERSE LENGTH=263 | 201606
DN1401_c1_g1_i1	AT5G48460.1	49.02	4.14e-11	AT5G48460.1 | Actin binding Calponin homology (CH) domain-containing protein | Chr5:19636225-19639365 REVERSE LENGTH=654 | 201606
DN817_c1_g1_i1	AT4G31600.2	78.704	6.24e-98	AT4G31600.2 | UDP-N-acetylglucosamine (UAA) transporter family | Chr4:15315365-15316909 REVERSE LENGTH=308 | 201606
DN7931_c0_g3_i5	AT4G37530.1	82.09	2.27e-24	AT4G37530.1 | Peroxidase superfamily protein | Chr4:17634786-17636082 FORWARD LENGTH=329 | 201606
DN1401_c1_g1_i2	AT5G48460.1	49.02	1.38e-10	AT5G48460.1 | Actin binding Calponin homology (CH) domain-containing protein | Chr5:19636225-19639365 REVERSE LENGTH=654 | 201606
DN817_c1_g1_i2	AT4G31600.1	71.47	3.55e-162	AT4G31600.1 | UDP-N-acetylglucosamine (UAA) transporter family | Chr4:15315232-15316909 REVERSE LENGTH=323 | 201606
DN1401_c1_g1_i3	AT1G17210.1	56.032	0	AT1G17210.1 | IAP-like protein 1 | Chr1:5880502-5884657 REVERSE LENGTH=958 | 201606
DN1401_c1_g1_i4	AT5G48460.1	56	3.19e-10	AT5G48460.1 | Actin binding Calponin homology (CH) domain-containing protein | Chr5:19636225-19639365 REVERSE LENGTH=654 | 201606
DN20354_c0_g2_i1	AT5G18190.1	73.333	1.03e-21	AT5G18190.1 | Protein kinase family protein | Chr5:6010215-6013724 REVERSE LENGTH=691 | 201606
DN1833_c0_g3_i3	AT4G12790.2	75.676	1.74e-150	AT4G12790.2 | P-loop containing nucleoside triphosphate hydrolases superfamily protein | Chr4:7517280-7518892 REVERSE LENGTH=271 | 201606
DN12727_c1_g1_i2	AT4G23160.2	48.98	7.17e-25	AT4G23160.2 | cysteine-rich RECEPTOR-like kinase | Chr4:12129485-12133157 FORWARD LENGTH=1043 | 201606
DN5545_c0_g2_i1	AT4G15248.1	56.14	1.13e-12	AT4G15248.1 | B-box type zinc finger family protein | Chr4:8708881-8709234 FORWARD LENGTH=117 | 201606
DN3564_c0_g2_i7	AT4G29380.1	63.878	0	AT4G29380.1 | protein kinase family protein / WD-40 repeat family protein | Chr4:14458822-14464692 FORWARD LENGTH=1494 | 201606
DN1978_c0_g1_i4	AT4G17190.2	82.759	2.13e-105	AT4G17190.2 | farnesyl diphosphate synthase 2 | Chr4:9648743-9650346 REVERSE LENGTH=247 | 201606
DN7992_c0_g1_i3	AT5G56110.1	46.715	1.64e-31	AT5G56110.1 | myb domain protein 103 | Chr5:22719191-22720664 FORWARD LENGTH=320 | 201606
DN5545_c0_g2_i2	AT4G27310.1	55.128	9.88e-23	AT4G27310.1 | B-box type zinc finger family protein | Chr4:13675853-13676616 FORWARD LENGTH=223 | 201606
DN15204_c0_g2_i1	AT1G54200.1	59.574	2.1e-09	AT1G54200.1 | DNA mismatch repair Msh6-like protein | Chr1:20235855-20236955 FORWARD LENGTH=366 | 201606
DN3814_c0_g3_i1	AT5G49810.1	52.853	4.75e-102	AT5G49810.1 | methionine S-methyltransferase | Chr5:20239418-20246046 FORWARD LENGTH=1071 | 201606
DN4585_c0_g1_i4	AT5G08080.1	79.932	2.67e-130	AT5G08080.1 | syntaxin of plants 132 | Chr5:2588532-2591106 FORWARD LENGTH=304 | 201606
DN2854_c0_g2_i1	AT1G56110.1	81.628	0	AT1G56110.1 | NOP56-like pre RNA processing ribonucleoprotein | Chr1:20984544-20986893 REVERSE LENGTH=522 | 201606
DN3959_c0_g1_i2	AT5G44150.1	28.657	3.27e-23	AT5G44150.1 | phosphorelay protein | Chr5:17763797-17765101 REVERSE LENGTH=355 | 201606
DN13618_c0_g1_i1	AT5G18800.1	73.333	1.21e-50	AT5G18800.1 | Cox19-like CHCH family protein | Chr5:6267304-6268393 FORWARD LENGTH=106 | 201606
DN1894_c0_g1_i1	AT2G22830.1	81.25	9.45e-14	AT2G22830.1 | squalene epoxidase 2 | Chr2:9723947-9726270 REVERSE LENGTH=585 | 201606
DN979_c1_g1_i10	AT1G75730.1	27.798	5.39e-07	AT1G75730.1 | hypothetical protein | Chr1:28435991-28438983 REVERSE LENGTH=589 | 201606
DN7126_c0_g1_i1	AT5G09770.1	51.064	3.59e-09	AT5G09770.1 | Ribosomal protein L17 family protein | Chr5:3035267-3036518 REVERSE LENGTH=160 | 201606
DN1894_c0_g1_i2	AT2G22830.1	81.25	4.38e-15	AT2G22830.1 | squalene epoxidase 2 | Chr2:9723947-9726270 REVERSE LENGTH=585 | 201606
DN19632_c0_g1_i1	AT3G52940.1	76.111	0	AT3G52940.1 | Ergosterol biosynthesis ERG4/ERG24 family | Chr3:19630369-19633112 REVERSE LENGTH=369 | 201606
DN12359_c0_g3_i1	AT1G71850.1	52.97	2.3e-141	AT1G71850.1 | Ubiquitin carboxyl-terminal hydrolase family protein | Chr1:27024875-27026287 REVERSE LENGTH=470 | 201606
DN1894_c0_g1_i3	AT2G22830.1	81.25	3.34e-15	AT2G22830.1 | squalene epoxidase 2 | Chr2:9723947-9726270 REVERSE LENGTH=585 | 201606
DN12359_c0_g3_i2	AT1G71850.1	52.97	2.05e-142	AT1G71850.1 | Ubiquitin carboxyl-terminal hydrolase family protein | Chr1:27024875-27026287 REVERSE LENGTH=470 | 201606
DN1894_c0_g1_i4	AT2G22830.1	81.25	1.05e-13	AT2G22830.1 | squalene epoxidase 2 | Chr2:9723947-9726270 REVERSE LENGTH=585 | 201606
DN7126_c0_g1_i4	AT5G09770.1	51.064	7.94e-10	AT5G09770.1 | Ribosomal protein L17 family protein | Chr5:3035267-3036518 REVERSE LENGTH=160 | 201606
DN10993_c0_g1_i2	AT3G51670.1	77.749	0	AT3G51670.1 | SEC14 cytosolic factor family protein / phosphoglyceride transfer family protein | Chr3:19168912-19170848 FORWARD LENGTH=409 | 201606
DN3328_c0_g1_i10	AT4G34280.1	50.14	0	AT4G34280.1 | transducin family protein / WD-40 repeat family protein | Chr4:16407084-16410644 FORWARD LENGTH=783 | 201606
DN16225_c0_g1_i1	ATMG00710.1	29.07	7.01e-07	ATMG00710.1 | Polynucleotidyl transferase%2C ribonuclease H-like superfamily protein | ChrM:207553-207915 REVERSE LENGTH=120 | 201606
DN8932_c1_g1_i4	AT5G19900.1	65.556	3.36e-84	AT5G19900.1 | PRLI-interacting factor | Chr5:6728561-6730045 REVERSE LENGTH=494 | 201606
DN3328_c0_g1_i11	AT4G34280.1	60.759	0	AT4G34280.1 | transducin family protein / WD-40 repeat family protein | Chr4:16407084-16410644 FORWARD LENGTH=783 | 201606
DN1178_c0_g1_i8	AT4G32551.1	69.78	0	AT4G32551.1 | transcriptional corepressor LEUNIG | Chr4:15707863-15713359 FORWARD LENGTH=931 | 201606
DN1894_c0_g1_i6	AT1G58440.1	80.916	4.35e-75	AT1G58440.1 | FAD/NAD(P)-binding oxidoreductase family protein | Chr1:21714094-21717246 REVERSE LENGTH=531 | 201606
DN19127_c2_g1_i3	AT1G48750.1	51.351	6.84e-16	AT1G48750.1 | Bifunctional inhibitor/lipid-transfer protein/seed storage 2S albumin superfamily protein | Chr1:18036019-18036303 FORWARD LENGTH=94 | 201606
DN3875_c0_g1_i1	AT5G60580.1	57.823	1.15e-156	AT5G60580.1 | RING/U-box superfamily protein | Chr5:24354298-24356706 FORWARD LENGTH=487 | 201606
DN1894_c0_g1_i7	AT2G22830.1	81.25	3.07e-15	AT2G22830.1 | squalene epoxidase 2 | Chr2:9723947-9726270 REVERSE LENGTH=585 | 201606
DN40880_c0_g1_i2	AT5G15050.1	73.494	0	AT5G15050.1 | Core-2/I-branching beta-1%2C6-N-acetylglucosaminyltransferase family protein | Chr5:4871820-4873454 REVERSE LENGTH=434 | 201606
DN7126_c0_g1_i7	AT5G09770.1	41.096	7.62e-10	AT5G09770.1 | Ribosomal protein L17 family protein | Chr5:3035267-3036518 REVERSE LENGTH=160 | 201606
DN1428_c0_g2_i1	AT1G67280.2	93.385	4.4e-176	AT1G67280.2 | Glyoxalase/Bleomycin resistance protein/Dioxygenase superfamily protein | Chr1:25188563-25190134 REVERSE LENGTH=262 | 201606
DN3328_c0_g1_i13	AT1G04940.1	80.543	1.23e-126	AT1G04940.1 | translocon at the inner envelope membrane of chloroplasts 20 | Chr1:1399588-1400616 FORWARD LENGTH=274 | 201606
DN19127_c2_g1_i4	AT1G48750.1	50	1.47e-14	AT1G48750.1 | Bifunctional inhibitor/lipid-transfer protein/seed storage 2S albumin superfamily protein | Chr1:18036019-18036303 FORWARD LENGTH=94 | 201606
DN8932_c1_g1_i7	AT5G19900.1	73.913	6.09e-43	AT5G19900.1 | PRLI-interacting factor | Chr5:6728561-6730045 REVERSE LENGTH=494 | 201606
DN7126_c0_g1_i8	AT5G09770.1	51.064	4.98e-09	AT5G09770.1 | Ribosomal protein L17 family protein | Chr5:3035267-3036518 REVERSE LENGTH=160 | 201606
DN19127_c2_g1_i5	AT1G48750.1	50	3.48e-12	AT1G48750.1 | Bifunctional inhibitor/lipid-transfer protein/seed storage 2S albumin superfamily protein | Chr1:18036019-18036303 FORWARD LENGTH=94 | 201606
DN2071_c0_g4_i1	AT5G40820.1	32.641	4.49e-45	AT5G40820.1 | Ataxia telangiectasia-mutated and RAD3-like protein | Chr5:16343860-16353847 REVERSE LENGTH=2702 | 201606
DN8932_c1_g1_i8	AT5G19900.1	73.913	1.77e-43	AT5G19900.1 | PRLI-interacting factor | Chr5:6728561-6730045 REVERSE LENGTH=494 | 201606
DN19632_c0_g1_i8	AT3G52940.1	76.111	0	AT3G52940.1 | Ergosterol biosynthesis ERG4/ERG24 family | Chr3:19630369-19633112 REVERSE LENGTH=369 | 201606
DN9107_c0_g1_i4	AT2G21660.1	85.185	3.5e-45	AT2G21660.1 | cold%2C circadian rhythm%2C and rna binding 2 | Chr2:9265477-9266316 REVERSE LENGTH=176 | 201606
DN8932_c1_g1_i9	AT5G19900.1	65.556	4.33e-88	AT5G19900.1 | PRLI-interacting factor | Chr5:6728561-6730045 REVERSE LENGTH=494 | 201606
DN8133_c0_g1_i10	AT1G52510.1	84.444	9.25e-15	AT1G52510.1 | alpha/beta-Hydrolases superfamily protein | Chr1:19563039-19565260 REVERSE LENGTH=380 | 201606
DN14786_c1_g1_i1	AT2G30970.1	37.037	5.34e-07	AT2G30970.1 | aspartate aminotransferase 1 | Chr2:13179012-13181686 FORWARD LENGTH=430 | 201606
DN2757_c0_g1_i12	AT4G24740.7	74.742	0	AT4G24740.7 | LAMMER-type protein kinase AFC2 | Chr4:12754729-12756922 REVERSE LENGTH=389 | 201606
DN1094_c0_g1_i5	AT5G05200.1	73.458	0	AT5G05200.1 | Protein kinase superfamily protein | Chr5:1544206-1547082 REVERSE LENGTH=540 | 201606
DN9107_c0_g1_i5	AT2G21660.1	85.366	1.26e-45	AT2G21660.1 | cold%2C circadian rhythm%2C and rna binding 2 | Chr2:9265477-9266316 REVERSE LENGTH=176 | 201606
DN1094_c0_g1_i7	AT5G05200.1	82.784	3.25e-138	AT5G05200.1 | Protein kinase superfamily protein | Chr5:1544206-1547082 REVERSE LENGTH=540 | 201606
DN3009_c0_g1_i1	AT5G66540.1	63.37	9.76e-101	AT5G66540.1 | U3 small nucleolar ribonucleoprotein | Chr5:26556653-26559310 REVERSE LENGTH=524 | 201606
DN5441_c1_g1_i3	AT1G12600.1	53.285	9.12e-41	AT1G12600.1 | UDP-N-acetylglucosamine (UAA) transporter family | Chr1:4286414-4288859 REVERSE LENGTH=349 | 201606
DN1094_c0_g1_i9	AT5G05200.1	81.026	1.25e-87	AT5G05200.1 | Protein kinase superfamily protein | Chr5:1544206-1547082 REVERSE LENGTH=540 | 201606
DN155726_c0_g1_i1	AT1G13900.1	60.155	0	AT1G13900.1 | Purple acid phosphatases superfamily protein | Chr1:4753494-4755554 REVERSE LENGTH=656 | 201606
DN914_c0_g1_i1	AT4G37210.1	43.902	2.26e-57	AT4G37210.1 | Tetratricopeptide repeat (TPR)-like superfamily protein | Chr4:17512376-17514421 FORWARD LENGTH=492 | 201606
DN9023_c0_g1_i1	AT1G26650.1	60.241	4.13e-19	AT1G26650.1 | Son of sevenless protein | Chr1:9210335-9211342 FORWARD LENGTH=335 | 201606
DN1344_c0_g2_i1	AT2G20900.2	74.327	0	AT2G20900.2 | diacylglycerol kinase 5 | Chr2:8989794-8992798 REVERSE LENGTH=491 | 201606
DN2757_c0_g1_i17	AT4G24740.2	76.471	0	AT4G24740.2 | LAMMER-type protein kinase AFC2 | Chr4:12754729-12756549 REVERSE LENGTH=324 | 201606
DN3791_c0_g1_i2	AT1G60810.1	82.775	6.3e-124	AT1G60810.1 | ATP-citrate lyase A-2 | Chr1:22388691-22390993 REVERSE LENGTH=423 | 201606
DN914_c0_g1_i2	AT4G37210.2	51.685	2.65e-94	AT4G37210.2 | Tetratricopeptide repeat (TPR)-like superfamily protein | Chr4:17512376-17514072 FORWARD LENGTH=377 | 201606
DN5441_c1_g1_i5	AT1G12600.1	74.678	1.55e-102	AT1G12600.1 | UDP-N-acetylglucosamine (UAA) transporter family | Chr1:4286414-4288859 REVERSE LENGTH=349 | 201606
DN3791_c0_g1_i3	AT1G60810.1	82.775	4.24e-123	AT1G60810.1 | ATP-citrate lyase A-2 | Chr1:22388691-22390993 REVERSE LENGTH=423 | 201606
DN914_c0_g1_i3	AT4G37210.2	53.047	2.37e-72	AT4G37210.2 | Tetratricopeptide repeat (TPR)-like superfamily protein | Chr4:17512376-17514072 FORWARD LENGTH=377 | 201606
DN2757_c0_g1_i19	AT4G24740.7	67.943	0	AT4G24740.7 | LAMMER-type protein kinase AFC2 | Chr4:12754729-12756922 REVERSE LENGTH=389 | 201606
DN3791_c0_g1_i4	AT1G60810.1	85.057	2.32e-106	AT1G60810.1 | ATP-citrate lyase A-2 | Chr1:22388691-22390993 REVERSE LENGTH=423 | 201606
DN5441_c1_g1_i7	AT3G21640.1	74.419	1.49e-13	AT3G21640.1 | FKBP-type peptidyl-prolyl cis-trans isomerase family protein | Chr3:7619025-7621097 REVERSE LENGTH=365 | 201606
DN1344_c0_g2_i4	AT2G20900.1	83.333	1.27e-55	AT2G20900.1 | diacylglycerol kinase 5 | Chr2:8989412-8992798 REVERSE LENGTH=509 | 201606
DN281_c0_g3_i4	AT3G26570.1	70.909	1.25e-14	AT3G26570.1 | phosphate transporter 2%3B1 | Chr3:9756261-9758413 FORWARD LENGTH=613 | 201606
DN3791_c0_g1_i5	AT1G10670.1	82.143	2.95e-115	AT1G10670.1 | ATP-citrate lyase A-1 | Chr1:3535787-3538098 FORWARD LENGTH=423 | 201606
DN927_c0_g1_i10	AT5G27930.1	89.474	8.13e-06	AT5G27930.1 | Protein phosphatase 2C family protein | Chr5:9958199-9960219 REVERSE LENGTH=373 | 201606
DN5441_c1_g1_i8	AT1G12600.1	80.365	6.82e-121	AT1G12600.1 | UDP-N-acetylglucosamine (UAA) transporter family | Chr1:4286414-4288859 REVERSE LENGTH=349 | 201606
DN2034_c1_g1_i6	AT1G13270.2	92.593	1.14e-08	AT1G13270.2 | methionine aminopeptidase 1B | Chr1:4544999-4546574 FORWARD LENGTH=283 | 201606
DN281_c0_g3_i5	AT4G35130.1	31.177	1.15e-91	AT4G35130.1 | Tetratricopeptide repeat (TPR)-like superfamily protein | Chr4:16721084-16723498 REVERSE LENGTH=804 | 201606
DN5772_c0_g1_i1	AT5G44650.1	56.542	9.06e-75	AT5G44650.1 | death domain associated protein | Chr5:18013396-18015292 FORWARD LENGTH=280 | 201606
DN9649_c1_g1_i3	AT5G59320.1	58.252	5.72e-36	AT5G59320.1 | lipid transfer protein 3 | Chr5:23929051-23929492 FORWARD LENGTH=115 | 201606
DN9936_c0_g5_i1	AT1G10630.1	99.329	5.31e-106	AT1G10630.1 | ADP-ribosylation factor A1F | Chr1:3513189-3514230 REVERSE LENGTH=181 | 201606
DN5772_c0_g1_i3	AT5G44650.1	67.978	6.09e-80	AT5G44650.1 | death domain associated protein | Chr5:18013396-18015292 FORWARD LENGTH=280 | 201606
DN5334_c0_g1_i10	AT3G13510.1	74.201	0	AT3G13510.1 | carboxyl-terminal peptidase%2C putative (DUF239) | Chr3:4403776-4405741 FORWARD LENGTH=419 | 201606
DN10043_c0_g1_i5	AT1G08360.1	86.842	9.94e-43	AT1G08360.1 | Ribosomal protein L1p/L10e family | Chr1:2636231-2637694 FORWARD LENGTH=216 | 201606
DN10669_c1_g1_i1	AT5G57350.1	88.276	1.16e-84	AT5G57350.1 | H[+]-ATPase 3 | Chr5:23231208-23236381 REVERSE LENGTH=949 | 201606
DN6894_c0_g2_i2	AT1G22610.1	67.232	0	AT1G22610.1 | C2 calcium/lipid-binding plant phosphoribosyltransferase family protein | Chr1:7994478-7997567 FORWARD LENGTH=1029 | 201606
DN5334_c0_g1_i11	AT1G55360.1	100	6.46e-22	AT1G55360.1 | tRNA-splicing ligase (DUF239) | Chr1:20666526-20668502 REVERSE LENGTH=422 | 201606
DN114_c0_g1_i3	AT5G65860.2	71.517	1.77e-178	AT5G65860.2 | ankyrin repeat family protein | Chr5:26347706-26348686 REVERSE LENGTH=326 | 201606
DN5334_c0_g1_i12	AT1G55360.1	90.411	2.73e-61	AT1G55360.1 | tRNA-splicing ligase (DUF239) | Chr1:20666526-20668502 REVERSE LENGTH=422 | 201606
DN927_c0_g1_i16	AT5G27930.1	69.972	0	AT5G27930.1 | Protein phosphatase 2C family protein | Chr5:9958199-9960219 REVERSE LENGTH=373 | 201606
DN8313_c0_g1_i3	AT1G79890.4	59.937	0	AT1G79890.4 | RAD3-like DNA-binding helicase protein | Chr1:30049788-30052203 FORWARD LENGTH=633 | 201606
DN2572_c1_g1_i12	AT1G57600.4	68.734	0	AT1G57600.4 | MBOAT (membrane bound O-acyl transferase) family protein | Chr1:21330729-21333762 REVERSE LENGTH=387 | 201606
DN676_c0_g2_i5	AT4G33990.1	37.94	6.81e-179	AT4G33990.1 | Tetratricopeptide repeat (TPR)-like superfamily protein | Chr4:16290141-16292612 REVERSE LENGTH=823 | 201606
DN17412_c0_g1_i1	AT2G25060.1	54.348	2.82e-42	AT2G25060.1 | early nodulin-like protein 14 | Chr2:10662308-10662930 FORWARD LENGTH=182 | 201606
DN7451_c0_g1_i21	AT5G46150.3	73.077	6.79e-167	AT5G46150.3 | LEM3 (ligand-effect modulator 3) family protein / CDC50 family protein | Chr5:18708847-18710424 REVERSE LENGTH=329 | 201606
DN7451_c0_g1_i22	AT5G46150.3	73.077	1.91e-166	AT5G46150.3 | LEM3 (ligand-effect modulator 3) family protein / CDC50 family protein | Chr5:18708847-18710424 REVERSE LENGTH=329 | 201606
DN51985_c0_g1_i1	AT3G03170.1	75.676	7.22e-12	AT3G03170.1 | hypothetical protein | Chr3:732066-732729 FORWARD LENGTH=156 | 201606
DN2215_c0_g1_i2	AT3G22470.2	34.334	1.06e-100	AT3G22470.2 | Pentatricopeptide repeat (PPR) superfamily protein | Chr3:7966066-7967925 REVERSE LENGTH=594 | 201606
DN51985_c0_g1_i2	AT3G03170.1	75.676	1.38e-11	AT3G03170.1 | hypothetical protein | Chr3:732066-732729 FORWARD LENGTH=156 | 201606
DN2215_c0_g1_i3	AT2G24520.4	72.197	4.22e-101	AT2G24520.4 | plasma membrane H+-ATPase | Chr2:10416641-10419730 FORWARD LENGTH=688 | 201606
DN7451_c0_g1_i24	AT5G46150.3	73.077	7.74e-166	AT5G46150.3 | LEM3 (ligand-effect modulator 3) family protein / CDC50 family protein | Chr5:18708847-18710424 REVERSE LENGTH=329 | 201606
DN2215_c0_g1_i4	AT2G24520.4	72.197	3.31e-101	AT2G24520.4 | plasma membrane H+-ATPase | Chr2:10416641-10419730 FORWARD LENGTH=688 | 201606
DN9896_c0_g1_i1	AT5G27560.2	74.176	6.42e-88	AT5G27560.2 | DUF1995 domain protein%2C putative (DUF1995) | Chr5:9731758-9734134 FORWARD LENGTH=339 | 201606
DN51985_c0_g1_i4	AT3G03170.1	75.676	8.04e-12	AT3G03170.1 | hypothetical protein | Chr3:732066-732729 FORWARD LENGTH=156 | 201606
DN2215_c0_g1_i5	AT1G53440.1	61.176	6.2e-28	AT1G53440.1 | Leucine-rich repeat transmembrane protein kinase | Chr1:19945959-19951562 FORWARD LENGTH=1035 | 201606
DN9481_c1_g1_i2	AT1G14400.1	96.154	2.57e-09	AT1G14400.1 | ubiquitin carrier protein 1 | Chr1:4927294-4928136 REVERSE LENGTH=152 | 201606
DN2215_c0_g1_i6	AT3G22470.2	35.167	7.66e-101	AT3G22470.2 | Pentatricopeptide repeat (PPR) superfamily protein | Chr3:7966066-7967925 REVERSE LENGTH=594 | 201606
DN9896_c0_g1_i3	AT5G27560.1	60.345	6.41e-136	AT5G27560.1 | DUF1995 domain protein%2C putative (DUF1995) | Chr5:9731758-9733644 FORWARD LENGTH=341 | 201606
DN9481_c1_g1_i3	AT1G14400.2	94.34	3.28e-72	AT1G14400.2 | ubiquitin carrier protein 1 | Chr1:4927294-4928136 REVERSE LENGTH=152 | 201606
DN51985_c0_g1_i6	AT3G03170.1	75.862	3.14e-06	AT3G03170.1 | hypothetical protein | Chr3:732066-732729 FORWARD LENGTH=156 | 201606
DN2215_c0_g1_i7	AT2G24520.1	78.222	7.35e-122	AT2G24520.1 | plasma membrane H+-ATPase | Chr2:10415522-10419730 FORWARD LENGTH=931 | 201606
DN8855_c1_g1_i2	AT1G19480.1	69.565	6.6e-104	AT1G19480.1 | DNA glycosylase superfamily protein | Chr1:6744520-6746144 FORWARD LENGTH=382 | 201606
DN2215_c0_g1_i8	AT2G38450.2	73.077	3.1e-24	AT2G38450.2 | Sel1 repeat protein | Chr2:16102016-16102408 FORWARD LENGTH=130 | 201606
DN9481_c1_g1_i5	AT1G14400.2	94.34	2.02e-72	AT1G14400.2 | ubiquitin carrier protein 1 | Chr1:4927294-4928136 REVERSE LENGTH=152 | 201606
DN4613_c0_g4_i1	AT5G17230.1	66.038	6.71e-136	AT5G17230.1 | PHYTOENE SYNTHASE | Chr5:5659839-5662087 REVERSE LENGTH=422 | 201606
DN987_c0_g1_i1	AT5G66840.1	56.069	2.4e-61	AT5G66840.1 | SAP domain-containing protein | Chr5:26692922-26695296 REVERSE LENGTH=551 | 201606
DN9481_c1_g1_i7	AT1G14400.2	94.34	1.15e-71	AT1G14400.2 | ubiquitin carrier protein 1 | Chr1:4927294-4928136 REVERSE LENGTH=152 | 201606
DN33790_c0_g7_i1	AT4G23760.1	63.333	2.31e-19	AT4G23760.1 | Cox19-like CHCH family protein | Chr4:12381845-12382850 FORWARD LENGTH=116 | 201606
DN6074_c1_g1_i6	AT1G11750.1	83.824	1.18e-23	AT1G11750.1 | CLP protease proteolytic subunit 6 | Chr1:3967609-3969535 FORWARD LENGTH=271 | 201606
DN5384_c0_g2_i5	AT3G58800.1	56.09	4.72e-125	AT3G58800.1 | secretion-regulating guanine nucleotide exchange factor | Chr3:21748562-21749596 FORWARD LENGTH=344 | 201606
DN4652_c0_g1_i20	AT5G05460.1	62.418	2.81e-114	AT5G05460.1 | Glycosyl hydrolase family 85 | Chr5:1615615-1618771 FORWARD LENGTH=680 | 201606
DN5384_c0_g2_i6	AT3G58800.1	56.09	8.41e-125	AT3G58800.1 | secretion-regulating guanine nucleotide exchange factor | Chr3:21748562-21749596 FORWARD LENGTH=344 | 201606
DN3798_c0_g1_i3	AT1G08640.1	52.273	9.32e-07	AT1G08640.1 | Chloroplast J-like domain 1 | Chr1:2748714-2751209 REVERSE LENGTH=294 | 201606
DN2520_c0_g1_i10	AT2G30690.2	53.793	3.86e-25	AT2G30690.2 | lateral signaling target-like protein (Protein of unknown function%2C DUF593) | Chr2:13076229-13078595 FORWARD LENGTH=760 | 201606
DN6074_c1_g1_i8	AT1G11750.2	84.946	9.74e-54	AT1G11750.2 | CLP protease proteolytic subunit 6 | Chr1:3967609-3969535 FORWARD LENGTH=289 | 201606
DN4652_c0_g1_i22	AT3G11040.3	32.45	1.74e-32	AT3G11040.3 | Glycosyl hydrolase family 85 | Chr3:3460032-3463312 FORWARD LENGTH=738 | 201606
DN12897_c0_g1_i1	AT5G22350.1	36.893	9.61e-11	AT5G22350.1 | fission ELM1-like protein (DUF1022) | Chr5:7397762-7400746 REVERSE LENGTH=427 | 201606
DN32800_c0_g1_i1	AT4G38840.1	60	4.88e-22	AT4G38840.1 | SAUR-like auxin-responsive protein family | Chr4:18125174-18125473 REVERSE LENGTH=99 | 201606
DN2520_c0_g1_i11	AT2G30690.2	53.793	1.78e-25	AT2G30690.2 | lateral signaling target-like protein (Protein of unknown function%2C DUF593) | Chr2:13076229-13078595 FORWARD LENGTH=760 | 201606
DN88272_c1_g1_i1	AT5G04050.1	57.5	0	AT5G04050.1 | RNA-directed DNA polymerase (reverse transcriptase) | Chr5:1096092-1097894 FORWARD LENGTH=600 | 201606
DN3798_c0_g1_i5	AT1G08640.1	65.432	3.5e-29	AT1G08640.1 | Chloroplast J-like domain 1 | Chr1:2748714-2751209 REVERSE LENGTH=294 | 201606
DN22954_c1_g1_i1	AT5G15640.2	50.654	1.6e-100	AT5G15640.2 | Mitochondrial substrate carrier family protein | Chr5:5087822-5089677 FORWARD LENGTH=316 | 201606
DN2520_c0_g1_i13	AT2G30690.2	53.793	1.63e-25	AT2G30690.2 | lateral signaling target-like protein (Protein of unknown function%2C DUF593) | Chr2:13076229-13078595 FORWARD LENGTH=760 | 201606
DN3798_c0_g1_i7	AT1G08640.1	65.432	3.74e-29	AT1G08640.1 | Chloroplast J-like domain 1 | Chr1:2748714-2751209 REVERSE LENGTH=294 | 201606
DN17870_c1_g1_i1	AT1G29700.1	69.825	3.52e-143	AT1G29700.1 | Metallo-hydrolase/oxidoreductase superfamily protein | Chr1:10385196-10386906 REVERSE LENGTH=350 | 201606
DN9500_c0_g1_i1	AT3G11280.1	53.913	5.38e-64	AT3G11280.1 | Duplicated homeodomain-like superfamily protein | Chr3:3533477-3534393 REVERSE LENGTH=263 | 201606
DN4738_c1_g1_i1	AT3G22470.1	49.057	6.45e-27	AT3G22470.1 | Pentatricopeptide repeat (PPR) superfamily protein | Chr3:7966066-7967925 REVERSE LENGTH=619 | 201606
DN4112_c0_g1_i6	AT2G17220.1	63.492	1.8e-140	AT2G17220.1 | Protein kinase superfamily protein | Chr2:7487866-7489768 REVERSE LENGTH=414 | 201606
DN9500_c0_g1_i3	AT3G11280.1	57.143	3.39e-47	AT3G11280.1 | Duplicated homeodomain-like superfamily protein | Chr3:3533477-3534393 REVERSE LENGTH=263 | 201606
DN5738_c0_g1_i16	AT3G29290.1	60	4.54e-11	AT3G29290.1 | Pentatricopeptide repeat (PPR) superfamily protein | Chr3:11238421-11240125 FORWARD LENGTH=540 | 201606
DN4738_c1_g1_i3	AT3G22470.1	45.714	4.57e-25	AT3G22470.1 | Pentatricopeptide repeat (PPR) superfamily protein | Chr3:7966066-7967925 REVERSE LENGTH=619 | 201606
DN4112_c0_g1_i7	AT2G17220.1	70.811	2.42e-110	AT2G17220.1 | Protein kinase superfamily protein | Chr2:7487866-7489768 REVERSE LENGTH=414 | 201606
DN17870_c1_g1_i4	AT1G29700.1	71.245	9.04e-119	AT1G29700.1 | Metallo-hydrolase/oxidoreductase superfamily protein | Chr1:10385196-10386906 REVERSE LENGTH=350 | 201606
DN9500_c0_g1_i4	AT3G11280.1	57.143	3.61e-47	AT3G11280.1 | Duplicated homeodomain-like superfamily protein | Chr3:3533477-3534393 REVERSE LENGTH=263 | 201606
DN5738_c0_g1_i17	AT5G16810.1	62.985	4.84e-146	AT5G16810.1 | Protein kinase superfamily protein | Chr5:5526860-5529878 REVERSE LENGTH=418 | 201606
DN1983_c0_g2_i1	AT2G47580.1	68.473	2.86e-97	AT2G47580.1 | spliceosomal protein U1A | Chr2:19517229-19518686 FORWARD LENGTH=250 | 201606
DN9500_c0_g1_i5	AT2G38090.1	59.211	2.43e-20	AT2G38090.1 | Duplicated homeodomain-like superfamily protein | Chr2:15945278-15946775 FORWARD LENGTH=298 | 201606
DN4738_c1_g1_i5	AT3G22470.1	46.226	4.58e-25	AT3G22470.1 | Pentatricopeptide repeat (PPR) superfamily protein | Chr3:7966066-7967925 REVERSE LENGTH=619 | 201606
DN4112_c0_g1_i9	AT2G17220.1	66.877	1.13e-157	AT2G17220.1 | Protein kinase superfamily protein | Chr2:7487866-7489768 REVERSE LENGTH=414 | 201606
DN1983_c0_g2_i2	AT2G47580.1	69.874	3.35e-104	AT2G47580.1 | spliceosomal protein U1A | Chr2:19517229-19518686 FORWARD LENGTH=250 | 201606
DN1983_c0_g2_i3	AT2G47580.1	68.468	8.52e-102	AT2G47580.1 | spliceosomal protein U1A | Chr2:19517229-19518686 FORWARD LENGTH=250 | 201606
DN822_c1_g2_i6	AT4G32570.1	30.818	8.76e-30	AT4G32570.1 | TIFY domain protein 8 | Chr4:15716433-15718702 REVERSE LENGTH=361 | 201606
DN3402_c0_g1_i1	AT3G62630.1	53.704	8.93e-09	AT3G62630.1 | stress response NST1-like protein (DUF1645) | Chr3:23163937-23165079 REVERSE LENGTH=380 | 201606
DN822_c1_g2_i7	AT4G32570.2	35.156	5.25e-26	AT4G32570.2 | TIFY domain protein 8 | Chr4:15716666-15718702 REVERSE LENGTH=353 | 201606
DN4654_c1_g1_i1	AT1G03730.1	61.905	1.48e-33	AT1G03730.1 | pyrroline-5-carboxylate reductase | Chr1:931017-931520 REVERSE LENGTH=167 | 201606
DN2288_c0_g1_i1	AT1G05620.1	75.786	1.01e-179	AT1G05620.1 | uridine-ribohydrolase 2 | Chr1:1679286-1681527 FORWARD LENGTH=322 | 201606
DN3402_c0_g1_i3	AT2G26530.2	39	5.19e-34	AT2G26530.2 | AR781%2C pheromone receptor-like protein (DUF1645) | Chr2:11283036-11283989 REVERSE LENGTH=290 | 201606
DN5695_c0_g1_i4	AT3G22520.1	47.273	9.48e-23	AT3G22520.1 | spindle assembly abnormal protein | Chr3:7974984-7977406 FORWARD LENGTH=600 | 201606
DN3402_c0_g1_i4	AT3G62630.1	60.526	5.6e-08	AT3G62630.1 | stress response NST1-like protein (DUF1645) | Chr3:23163937-23165079 REVERSE LENGTH=380 | 201606
DN12501_c0_g1_i1	AT2G19740.1	85.217	1.12e-54	AT2G19740.1 | Ribosomal protein L31e family protein | Chr2:8513577-8514346 FORWARD LENGTH=119 | 201606
DN1247_c1_g1_i1	AT4G19180.1	35.542	2.23e-74	AT4G19180.1 | GDA1/CD39 nucleoside phosphatase family protein | Chr4:10485518-10487868 REVERSE LENGTH=740 | 201606
DN3402_c0_g1_i5	AT3G62630.1	53.704	1.05e-08	AT3G62630.1 | stress response NST1-like protein (DUF1645) | Chr3:23163937-23165079 REVERSE LENGTH=380 | 201606
DN12501_c0_g1_i2	AT5G56710.1	83.478	9.02e-54	AT5G56710.1 | Ribosomal protein L31e family protein | Chr5:22944003-22944767 REVERSE LENGTH=119 | 201606
DN184_c1_g2_i2	AT5G04920.1	59.685	5.45e-171	AT5G04920.1 | EAP30/Vps36 family protein | Chr5:1439172-1441545 REVERSE LENGTH=440 | 201606
DN2393_c0_g1_i30	AT1G14270.1	75.51	4.3e-16	AT1G14270.1 | CAAX amino terminal protease family protein | Chr1:4875099-4877195 REVERSE LENGTH=353 | 201606
DN1247_c1_g1_i3	AT4G19180.1	37.66	6.31e-78	AT4G19180.1 | GDA1/CD39 nucleoside phosphatase family protein | Chr4:10485518-10487868 REVERSE LENGTH=740 | 201606
DN184_c1_g2_i3	AT5G04920.1	61.281	1.36e-147	AT5G04920.1 | EAP30/Vps36 family protein | Chr5:1439172-1441545 REVERSE LENGTH=440 | 201606
DN12501_c0_g1_i5	AT5G56710.1	83.478	2.33e-53	AT5G56710.1 | Ribosomal protein L31e family protein | Chr5:22944003-22944767 REVERSE LENGTH=119 | 201606
DN184_c1_g2_i5	AT5G04920.1	68.018	1.9e-130	AT5G04920.1 | EAP30/Vps36 family protein | Chr5:1439172-1441545 REVERSE LENGTH=440 | 201606
DN12501_c0_g1_i8	AT2G19740.1	82.292	1.82e-34	AT2G19740.1 | Ribosomal protein L31e family protein | Chr2:8513577-8514346 FORWARD LENGTH=119 | 201606
DN6922_c0_g5_i1	AT3G62020.2	71.978	6e-90	AT3G62020.2 | germin-like protein 10 | Chr3:22971443-22972018 REVERSE LENGTH=191 | 201606
DN12501_c0_g1_i9	AT5G56710.1	84.946	1.33e-34	AT5G56710.1 | Ribosomal protein L31e family protein | Chr5:22944003-22944767 REVERSE LENGTH=119 | 201606
DN1968_c0_g2_i10	AT2G37340.1	86.667	1.2e-22	AT2G37340.1 | arginine/serine-rich zinc knuckle-containing protein 33 | Chr2:15670372-15672331 REVERSE LENGTH=290 | 201606
DN3944_c1_g1_i1	AT5G36930.1	45.902	3.52e-59	AT5G36930.1 | Disease resistance protein (TIR-NBS-LRR class) family | Chr5:14567771-14571907 REVERSE LENGTH=1188 | 201606
DN8152_c0_g1_i1	AT4G17550.1	68.603	0	AT4G17550.1 | Major facilitator superfamily protein | Chr4:9777938-9779738 REVERSE LENGTH=544 | 201606
DN4985_c0_g1_i4	AT1G36240.1	91.304	5.49e-09	AT1G36240.1 | Ribosomal protein L7Ae/L30e/S12e/Gadd45 family protein | Chr1:13614890-13616233 FORWARD LENGTH=112 | 201606
DN3944_c1_g1_i2	AT5G17680.1	47.899	1.68e-28	AT5G17680.1 | disease resistance protein (TIR-NBS-LRR class) | Chr5:5822999-5827153 FORWARD LENGTH=1294 | 201606
DN1968_c0_g2_i12	AT3G53500.1	77.551	4.36e-46	AT3G53500.1 | RNA-binding (RRM/RBD/RNP motifs) family protein with retrovirus zinc finger-like domain-containing protein | Chr3:19834557-19835896 REVERSE LENGTH=243 | 201606
DN15896_c1_g1_i1	AT5G15080.1	78.571	5.76e-65	AT5G15080.1 | Protein kinase superfamily protein | Chr5:4886414-4888555 FORWARD LENGTH=493 | 201606
DN127575_c0_g1_i1	AT2G01350.1	91.398	7.44e-52	AT2G01350.1 | quinolinate phoshoribosyltransferase | Chr2:165332-167209 REVERSE LENGTH=348 | 201606
DN8152_c0_g1_i3	AT4G17550.1	68.603	0	AT4G17550.1 | Major facilitator superfamily protein | Chr4:9777938-9779738 REVERSE LENGTH=544 | 201606
DN7526_c0_g1_i2	AT2G42770.1	71.508	2.21e-80	AT2G42770.1 | Peroxisomal membrane 22 kDa (Mpv17/PMP22) family protein | Chr2:17798635-17799927 REVERSE LENGTH=232 | 201606
DN4985_c0_g1_i7	AT1G36240.1	91.304	5.31e-09	AT1G36240.1 | Ribosomal protein L7Ae/L30e/S12e/Gadd45 family protein | Chr1:13614890-13616233 FORWARD LENGTH=112 | 201606
DN4985_c0_g1_i8	AT1G36240.1	91.304	3.4e-09	AT1G36240.1 | Ribosomal protein L7Ae/L30e/S12e/Gadd45 family protein | Chr1:13614890-13616233 FORWARD LENGTH=112 | 201606
DN19478_c0_g1_i2	AT3G07160.1	62.5	3.52e-06	AT3G07160.1 | glucan synthase-like 10 | Chr3:2265142-2279383 REVERSE LENGTH=1890 | 201606
DN11237_c0_g1_i6	AT3G55600.1	58.468	9.98e-91	AT3G55600.1 | Membrane fusion protein Use1 | Chr3:20620682-20622341 FORWARD LENGTH=240 | 201606
DN15520_c0_g2_i1	AT1G70230.1	56.546	2.49e-157	AT1G70230.1 | TRICHOME BIREFRINGENCE-LIKE 27 | Chr1:26450389-26451724 FORWARD LENGTH=416 | 201606
DN12776_c0_g5_i1	AT5G13560.1	52.838	0	AT5G13560.1 | structural maintenance of chromosomes protein | Chr5:4361579-4366318 REVERSE LENGTH=679 | 201606
DN7526_c0_g1_i6	AT2G42770.1	71.508	2.37e-80	AT2G42770.1 | Peroxisomal membrane 22 kDa (Mpv17/PMP22) family protein | Chr2:17798635-17799927 REVERSE LENGTH=232 | 201606
DN3014_c0_g2_i3	AT1G01800.1	59.31	7.9e-106	AT1G01800.1 | NAD(P)-binding Rossmann-fold superfamily protein | Chr1:293396-294888 FORWARD LENGTH=295 | 201606
DN1494_c0_g1_i1	AT5G23760.1	91.429	7.73e-25	AT5G23760.1 | Copper transport protein family | Chr5:8013242-8014129 REVERSE LENGTH=103 | 201606
DN1855_c4_g3_i1	AT3G10530.1	69.452	1.09e-176	AT3G10530.1 | Transducin/WD40 repeat-like superfamily protein | Chr3:3286277-3288670 FORWARD LENGTH=536 | 201606
DN9507_c0_g1_i1	AT1G79930.1	78.125	2.06e-45	AT1G79930.1 | heat shock protein 91 | Chr1:30063781-30067067 REVERSE LENGTH=831 | 201606
DN495_c1_g1_i1	AT5G19990.2	98.024	0	AT5G19990.2 | regulatory particle triple-A ATPase 6A | Chr5:6752744-6754918 FORWARD LENGTH=361 | 201606
DN1494_c0_g1_i2	AT5G23760.1	90.698	3.89e-08	AT5G23760.1 | Copper transport protein family | Chr5:8013242-8014129 REVERSE LENGTH=103 | 201606
DN13218_c0_g1_i2	AT4G02405.1	49.237	4.68e-88	AT4G02405.1 | S-adenosyl-L-methionine-dependent methyltransferases superfamily protein | Chr4:1057999-1059671 REVERSE LENGTH=333 | 201606
DN9507_c0_g1_i2	AT1G79930.1	78.125	3.67e-44	AT1G79930.1 | heat shock protein 91 | Chr1:30063781-30067067 REVERSE LENGTH=831 | 201606
DN1494_c0_g1_i3	AT5G23760.1	90.698	4.8e-08	AT5G23760.1 | Copper transport protein family | Chr5:8013242-8014129 REVERSE LENGTH=103 | 201606
DN1855_c4_g3_i3	AT3G10530.1	69.452	6.59e-173	AT3G10530.1 | Transducin/WD40 repeat-like superfamily protein | Chr3:3286277-3288670 FORWARD LENGTH=536 | 201606
DN140266_c0_g1_i1	AT1G77170.1	56.125	0	AT1G77170.1 | Tetratricopeptide repeat (TPR)-like superfamily protein | Chr1:28998133-28999536 REVERSE LENGTH=467 | 201606
DN9507_c0_g1_i3	AT1G79930.1	78.125	2.89e-44	AT1G79930.1 | heat shock protein 91 | Chr1:30063781-30067067 REVERSE LENGTH=831 | 201606
DN6016_c0_g1_i11	AT4G28950.1	83.412	9.29e-116	AT4G28950.1 | RHO-related protein from plants 9 | Chr4:14278289-14279705 FORWARD LENGTH=209 | 201606
DN11153_c0_g1_i2	AT2G27830.1	50	5.97e-35	AT2G27830.1 | hypothetical protein | Chr2:11860734-11861306 FORWARD LENGTH=190 | 201606
DN10527_c0_g1_i1	AT3G11710.1	74.194	2.2e-61	AT3G11710.1 | lysyl-tRNA synthetase 1 | Chr3:3702359-3705613 REVERSE LENGTH=626 | 201606
DN32723_c0_g1_i1	AT1G18250.1	73.077	6.63e-21	AT1G18250.1 | Pathogenesis-related thaumatin superfamily protein | Chr1:6277024-6278005 REVERSE LENGTH=243 | 201606
DN6816_c0_g1_i1	AT4G02860.1	56.478	5.41e-112	AT4G02860.1 | Phenazine biosynthesis PhzC/PhzF protein | Chr4:1268952-1270508 REVERSE LENGTH=313 | 201606
DN8173_c0_g1_i12	AT3G12280.2	66.185	0	AT3G12280.2 | retinoblastoma-related 1 | Chr3:3913671-3918433 REVERSE LENGTH=1012 | 201606
DN3409_c0_g1_i1	AT5G14580.1	61.404	9.6e-14	AT5G14580.1 | polyribonucleotide nucleotidyltransferase | Chr5:4697612-4703013 REVERSE LENGTH=991 | 201606
DN5841_c1_g1_i3	AT1G14870.2	70.69	8.39e-50	AT1G14870.2 | PLANT CADMIUM RESISTANCE 2 | Chr1:5128734-5129458 REVERSE LENGTH=142 | 201606
DN4800_c2_g1_i1	AT5G24380.1	71.918	1.7e-71	AT5G24380.1 | YELLOW STRIPE like 2 | Chr5:8324098-8326525 FORWARD LENGTH=664 | 201606
DN13134_c0_g1_i1	AT5G18230.1	91.304	1.41e-20	AT5G18230.1 | transcription regulator NOT2/NOT3/NOT5 family protein | Chr5:6021610-6027031 REVERSE LENGTH=843 | 201606
DN9423_c0_g1_i1	AT2G42760.1	44.505	2.07e-31	AT2G42760.1 | DUF1685 family protein | Chr2:17796382-17797185 REVERSE LENGTH=267 | 201606
DN6816_c0_g1_i5	AT4G02860.1	50.898	2.7e-105	AT4G02860.1 | Phenazine biosynthesis PhzC/PhzF protein | Chr4:1268952-1270508 REVERSE LENGTH=313 | 201606
DN6394_c2_g3_i1	AT1G19300.1	82.353	3.9e-37	AT1G19300.1 | Nucleotide-diphospho-sugar transferases superfamily protein | Chr1:6671451-6672506 REVERSE LENGTH=351 | 201606
DN4597_c0_g2_i2	AT1G10670.1	81.818	5.02e-27	AT1G10670.1 | ATP-citrate lyase A-1 | Chr1:3535787-3538098 FORWARD LENGTH=423 | 201606
DN3492_c0_g3_i1	AT1G74300.1	49.85	3.19e-113	AT1G74300.1 | alpha/beta-Hydrolases superfamily protein | Chr1:27935368-27936474 FORWARD LENGTH=346 | 201606
DN3409_c0_g1_i3	AT5G14580.1	61.404	3.14e-14	AT5G14580.1 | polyribonucleotide nucleotidyltransferase | Chr5:4697612-4703013 REVERSE LENGTH=991 | 201606
DN4597_c0_g2_i3	AT1G10670.1	81.818	9.82e-28	AT1G10670.1 | ATP-citrate lyase A-1 | Chr1:3535787-3538098 FORWARD LENGTH=423 | 201606
DN12508_c0_g1_i1	AT2G22640.1	74.118	6.67e-34	AT2G22640.1 | BRICK1 | Chr2:9623283-9623938 FORWARD LENGTH=85 | 201606
DN3826_c0_g4_i1	AT2G47260.1	71.134	5.15e-40	AT2G47260.1 | WRKY DNA-binding protein 23 | Chr2:19405045-19406446 REVERSE LENGTH=337 | 201606
DN13850_c0_g1_i1	AT2G25620.1	64.286	8.55e-172	AT2G25620.1 | DNA-binding protein phosphatase 1 | Chr2:10903154-10904978 REVERSE LENGTH=392 | 201606
DN14111_c0_g4_i1	AT1G01630.1	59.289	1.06e-110	AT1G01630.1 | Sec14p-like phosphatidylinositol transfer family protein | Chr1:229206-230675 FORWARD LENGTH=255 | 201606
DN4597_c0_g2_i4	AT1G10670.1	81.818	5.26e-27	AT1G10670.1 | ATP-citrate lyase A-1 | Chr1:3535787-3538098 FORWARD LENGTH=423 | 201606
DN14111_c0_g4_i2	AT1G01630.1	59.289	4.64e-110	AT1G01630.1 | Sec14p-like phosphatidylinositol transfer family protein | Chr1:229206-230675 FORWARD LENGTH=255 | 201606
DN4597_c0_g2_i5	AT2G32590.1	55.376	0	AT2G32590.1 | condensin complex subunit | Chr2:13829420-13833209 REVERSE LENGTH=671 | 201606
DN22077_c1_g1_i1	AT3G07230.1	76.596	5.22e-18	AT3G07230.1 | wound-responsive protein-like protein | Chr3:2299920-2300183 FORWARD LENGTH=46 | 201606
DN7138_c0_g2_i1	AT2G37340.1	53.846	8.23e-06	AT2G37340.1 | arginine/serine-rich zinc knuckle-containing protein 33 | Chr2:15670372-15672331 REVERSE LENGTH=290 | 201606
DN6732_c0_g1_i1	AT3G12145.1	55.814	3.04e-06	AT3G12145.1 | Leucine-rich repeat (LRR) family protein | Chr3:3874764-3876075 REVERSE LENGTH=325 | 201606
DN5331_c1_g1_i10	AT5G63400.2	85.567	4.01e-85	AT5G63400.2 | adenylate kinase 1 | Chr5:25393502-25394817 REVERSE LENGTH=190 | 201606
DN4597_c0_g2_i6	AT2G32590.1	58.095	9.13e-28	AT2G32590.1 | condensin complex subunit | Chr2:13829420-13833209 REVERSE LENGTH=671 | 201606
DN3409_c0_g1_i7	AT5G14580.1	61.404	5.35e-14	AT5G14580.1 | polyribonucleotide nucleotidyltransferase | Chr5:4697612-4703013 REVERSE LENGTH=991 | 201606
DN5841_c1_g1_i9	AT1G14870.1	72.727	7.46e-17	AT1G14870.1 | PLANT CADMIUM RESISTANCE 2 | Chr1:5128591-5129458 REVERSE LENGTH=152 | 201606
DN5331_c1_g1_i11	AT5G50370.2	64.516	1.22e-06	AT5G50370.2 | Adenylate kinase family protein | Chr5:20509511-20510631 REVERSE LENGTH=230 | 201606
DN11965_c0_g3_i1	AT5G23540.2	96.525	1.43e-172	AT5G23540.2 | Mov34/MPN/PAD-1 family protein | Chr5:7938109-7939339 FORWARD LENGTH=259 | 201606
DN20282_c0_g3_i1	AT4G15000.1	83.704	4.64e-79	AT4G15000.1 | Ribosomal L27e protein family | Chr4:8571896-8572303 FORWARD LENGTH=135 | 201606
DN11695_c1_g1_i1	AT5G46250.3	57.711	1.04e-64	AT5G46250.3 | RNA-binding protein | Chr5:18755388-18757723 FORWARD LENGTH=340 | 201606
DN3409_c0_g1_i8	AT5G14580.1	61.404	6.17e-14	AT5G14580.1 | polyribonucleotide nucleotidyltransferase | Chr5:4697612-4703013 REVERSE LENGTH=991 | 201606
DN6016_c0_g1_i5	AT4G28950.1	80.537	5.21e-71	AT4G28950.1 | RHO-related protein from plants 9 | Chr4:14278289-14279705 FORWARD LENGTH=209 | 201606
DN5331_c1_g1_i12	AT5G63400.2	83.516	4e-113	AT5G63400.2 | adenylate kinase 1 | Chr5:25393502-25394817 REVERSE LENGTH=190 | 201606
DN514_c0_g1_i1	AT5G28290.1	61.667	1.43e-06	AT5G28290.1 | NIMA-related kinase 3 | Chr5:10278880-10281880 REVERSE LENGTH=568 | 201606
DN11695_c1_g1_i2	AT5G46250.3	57.711	2.92e-64	AT5G46250.3 | RNA-binding protein | Chr5:18755388-18757723 FORWARD LENGTH=340 | 201606
DN514_c0_g1_i2	AT3G20860.1	71.591	8.23e-136	AT3G20860.1 | Serine/Threonine kinase catalytic domain protein | Chr3:7306180-7308434 FORWARD LENGTH=416 | 201606
DN2220_c0_g2_i1	AT3G02550.1	69.784	2.05e-69	AT3G02550.1 | LOB domain-containing protein 41 | Chr3:536747-537650 REVERSE LENGTH=263 | 201606
DN11695_c1_g1_i3	AT5G46250.3	58.025	1.59e-50	AT5G46250.3 | RNA-binding protein | Chr5:18755388-18757723 FORWARD LENGTH=340 | 201606
DN514_c0_g1_i3	AT3G44200.1	91.237	6.82e-118	AT3G44200.1 | serine/threonine-protein kinase NEK5 | Chr3:15906788-15911365 FORWARD LENGTH=956 | 201606
DN6016_c0_g1_i8	AT4G28950.1	88.626	1.1e-123	AT4G28950.1 | RHO-related protein from plants 9 | Chr4:14278289-14279705 FORWARD LENGTH=209 | 201606
DN514_c0_g1_i4	AT1G54510.3	70.111	3.58e-136	AT1G54510.3 | NIMA-related serine/threonine kinase 1 | Chr1:20358603-20362006 REVERSE LENGTH=612 | 201606
DN12424_c0_g1_i1	AT3G16360.2	68.478	4.34e-39	AT3G16360.2 | HPT phosphotransmitter 4 | Chr3:5554351-5555518 FORWARD LENGTH=145 | 201606
DN8713_c0_g1_i1	AT1G30580.1	87.349	1.14e-96	AT1G30580.1 | GTP binding protein | Chr1:10831953-10835454 REVERSE LENGTH=394 | 201606
DN514_c0_g1_i5	AT3G44200.1	91.237	4.68e-118	AT3G44200.1 | serine/threonine-protein kinase NEK5 | Chr3:15906788-15911365 FORWARD LENGTH=956 | 201606
DN377_c0_g4_i1	AT3G07900.1	67.521	0	AT3G07900.1 | O-fucosyltransferase family protein | Chr3:2520826-2523008 FORWARD LENGTH=579 | 201606
DN12424_c0_g1_i2	AT3G16360.1	64.286	2.09e-53	AT3G16360.1 | HPT phosphotransmitter 4 | Chr3:5554484-5555367 FORWARD LENGTH=127 | 201606
DN377_c0_g4_i2	AT3G07900.1	64.935	7.4e-24	AT3G07900.1 | O-fucosyltransferase family protein | Chr3:2520826-2523008 FORWARD LENGTH=579 | 201606
DN8713_c0_g1_i3	AT1G30580.1	74.419	5.3e-38	AT1G30580.1 | GTP binding protein | Chr1:10831953-10835454 REVERSE LENGTH=394 | 201606
DN5306_c0_g1_i1	AT3G61790.1	76.758	0	AT3G61790.1 | Protein with RING/U-box and TRAF-like domain | Chr3:22871974-22873543 REVERSE LENGTH=326 | 201606
DN377_c0_g4_i3	AT1G72470.1	64.216	0	AT1G72470.1 | exocyst subunit exo70 family protein D1 | Chr1:27283759-27285660 FORWARD LENGTH=633 | 201606
DN8713_c0_g1_i4	AT1G30580.1	76.786	7.73e-22	AT1G30580.1 | GTP binding protein | Chr1:10831953-10835454 REVERSE LENGTH=394 | 201606
DN34066_c0_g1_i4	AT3G19360.1	40.328	2.06e-64	AT3G19360.1 | Zinc finger (CCCH-type) family protein | Chr3:6707544-6708864 FORWARD LENGTH=386 | 201606
DN377_c0_g4_i4	AT3G07900.1	77.027	2.96e-31	AT3G07900.1 | O-fucosyltransferase family protein | Chr3:2520826-2523008 FORWARD LENGTH=579 | 201606
DN8713_c0_g1_i5	AT1G30580.1	85.787	0	AT1G30580.1 | GTP binding protein | Chr1:10831953-10835454 REVERSE LENGTH=394 | 201606
DN8159_c0_g1_i4	AT4G24530.1	72.332	0	AT4G24530.1 | O-fucosyltransferase family protein | Chr4:12667424-12669713 REVERSE LENGTH=519 | 201606
DN5306_c0_g1_i3	AT3G61790.1	77.982	0	AT3G61790.1 | Protein with RING/U-box and TRAF-like domain | Chr3:22871974-22873543 REVERSE LENGTH=326 | 201606
DN5453_c1_g2_i1	AT1G66230.1	84.091	1.48e-51	AT1G66230.1 | myb domain protein 20 | Chr1:24677322-24678246 FORWARD LENGTH=282 | 201606
DN5306_c0_g1_i5	AT4G27880.1	88.415	3.53e-110	AT4G27880.1 | Protein with RING/U-box and TRAF-like domain | Chr4:13883623-13884927 FORWARD LENGTH=327 | 201606
DN5306_c0_g1_i6	AT4G27880.1	69.863	1.39e-108	AT4G27880.1 | Protein with RING/U-box and TRAF-like domain | Chr4:13883623-13884927 FORWARD LENGTH=327 | 201606
DN430_c0_g1_i4	AT5G41260.1	77.612	2.45e-30	AT5G41260.1 | kinase with tetratricopeptide repeat domain-containing protein | Chr5:16503997-16506970 FORWARD LENGTH=487 | 201606
DN1640_c1_g1_i1	AT1G08420.1	86.667	2.56e-08	AT1G08420.1 | BRI1 suppressor 1 (BSU1)-like 2 | Chr1:2649959-2656564 FORWARD LENGTH=1018 | 201606
DN12340_c0_g1_i1	AT3G26600.2	58.955	4.71e-88	AT3G26600.2 | armadillo repeat only 4 | Chr3:9769889-9771736 FORWARD LENGTH=534 | 201606
DN430_c0_g1_i5	AT1G63500.1	79.381	0	AT1G63500.1 | kinase with tetratricopeptide repeat domain-containing protein | Chr1:23556015-23558403 FORWARD LENGTH=487 | 201606
DN1356_c0_g3_i1	AT1G30460.1	60.63	7.92e-77	AT1G30460.1 | cleavage and polyadenylation specificity factor 30 | Chr1:10771469-10775323 REVERSE LENGTH=631 | 201606
DN293_c0_g4_i1	AT2G23420.1	82.537	0	AT2G23420.1 | nicotinate phosphoribosyltransferase 2 | Chr2:9971819-9974909 FORWARD LENGTH=557 | 201606
DN12340_c0_g1_i2	AT3G26600.2	58.955	5.04e-87	AT3G26600.2 | armadillo repeat only 4 | Chr3:9769889-9771736 FORWARD LENGTH=534 | 201606
DN5306_c0_g1_i8	AT3G61790.1	80.851	0	AT3G61790.1 | Protein with RING/U-box and TRAF-like domain | Chr3:22871974-22873543 REVERSE LENGTH=326 | 201606
DN1356_c0_g3_i2	AT1G30460.2	71.322	0	AT1G30460.2 | cleavage and polyadenylation specificity factor 30 | Chr1:10772352-10775323 REVERSE LENGTH=401 | 201606
DN5306_c0_g1_i9	AT3G61790.1	80.303	0	AT3G61790.1 | Protein with RING/U-box and TRAF-like domain | Chr3:22871974-22873543 REVERSE LENGTH=326 | 201606
DN5222_c0_g1_i1	AT4G40030.4	100	2.6e-52	AT4G40030.4 | Histone superfamily protein | Chr4:18555840-18556417 REVERSE LENGTH=136 | 201606
DN7449_c0_g1_i1	AT3G22980.1	69.697	8.32e-10	AT3G22980.1 | Ribosomal protein S5/Elongation factor G/III/V family protein | Chr3:8160269-8163316 REVERSE LENGTH=1015 | 201606
DN7304_c0_g3_i1	AT5G51740.1	58.025	1.08e-22	AT5G51740.1 | Peptidase family M48 family protein | Chr5:21017110-21018987 FORWARD LENGTH=442 | 201606
DN5222_c0_g1_i2	AT4G40030.4	100	1.67e-52	AT4G40030.4 | Histone superfamily protein | Chr4:18555840-18556417 REVERSE LENGTH=136 | 201606
DN111482_c0_g1_i1	AT3G14900.1	60.943	0	AT3G14900.1 | hypothetical protein | Chr3:5013442-5015277 REVERSE LENGTH=611 | 201606
DN881_c0_g1_i11	AT3G59890.1	76.344	1.38e-158	AT3G59890.1 | Dihydrodipicolinate reductase%2C bacterial/plant | Chr3:22124497-22126491 REVERSE LENGTH=349 | 201606
DN16548_c0_g1_i1	AT3G23990.1	73.684	1.35e-13	AT3G23990.1 | heat shock protein 60 | Chr3:8669013-8672278 FORWARD LENGTH=577 | 201606
DN2531_c0_g1_i2	AT5G13840.1	89.655	3.26e-48	AT5G13840.1 | FIZZY-related 3 | Chr5:4468677-4470706 REVERSE LENGTH=481 | 201606
DN3702_c2_g2_i1	AT4G03430.1	88.889	6.05e-07	AT4G03430.1 | pre-mRNA splicing factor-like protein | Chr4:1517411-1520500 REVERSE LENGTH=1029 | 201606
DN11630_c0_g1_i1	AT4G25890.1	69.565	1.35e-17	AT4G25890.1 | 60S acidic ribosomal protein family | Chr4:13159627-13160393 REVERSE LENGTH=119 | 201606
DN881_c0_g1_i15	AT3G59890.1	76.344	1.73e-152	AT3G59890.1 | Dihydrodipicolinate reductase%2C bacterial/plant | Chr3:22124497-22126491 REVERSE LENGTH=349 | 201606
DN8325_c0_g2_i1	AT2G30570.1	52.985	6.8e-31	AT2G30570.1 | photosystem II reaction center W | Chr2:13019326-13020053 REVERSE LENGTH=133 | 201606
DN2531_c0_g1_i5	AT4G22990.2	76.825	0	AT4G22990.2 | Major Facilitator Superfamily with SPX (SYG1/Pho81/XPR1) domain-containing protein | Chr4:12048240-12050984 REVERSE LENGTH=700 | 201606
DN13857_c0_g1_i1	AT5G51380.1	54.386	2.31e-36	AT5G51380.1 | RNI-like superfamily protein | Chr5:20875945-20877779 FORWARD LENGTH=479 | 201606
DN11076_c0_g1_i1	AT4G09660.1	54.545	3.72e-24	AT4G09660.1 | zinc finger MYM-type-like protein | Chr4:6104446-6106607 FORWARD LENGTH=664 | 201606
DN1905_c0_g1_i4	AT2G36200.1	88.679	7.42e-59	AT2G36200.1 | P-loop containing nucleoside triphosphate hydrolases superfamily protein | Chr2:15180078-15185189 REVERSE LENGTH=1009 | 201606
DN2531_c0_g1_i7	AT4G22990.2	75.932	0	AT4G22990.2 | Major Facilitator Superfamily with SPX (SYG1/Pho81/XPR1) domain-containing protein | Chr4:12048240-12050984 REVERSE LENGTH=700 | 201606
DN35899_c0_g2_i2	AT1G08830.1	84.559	1.62e-76	AT1G08830.1 | copper/zinc superoxide dismutase 1 | Chr1:2827700-2829053 FORWARD LENGTH=152 | 201606
DN3067_c1_g1_i7	AT5G64030.1	64.365	2.13e-151	AT5G64030.1 | S-adenosyl-L-methionine-dependent methyltransferases superfamily protein | Chr5:25624965-25628257 FORWARD LENGTH=829 | 201606
DN2531_c0_g1_i8	AT5G13840.1	73.663	0	AT5G13840.1 | FIZZY-related 3 | Chr5:4468677-4470706 REVERSE LENGTH=481 | 201606
DN1905_c0_g1_i6	AT3G10180.1	59.404	3.67e-162	AT3G10180.1 | P-loop containing nucleoside triphosphate hydrolases superfamily protein | Chr3:3146393-3154644 REVERSE LENGTH=1273 | 201606
DN11827_c0_g5_i1	AT1G03280.1	67.005	4.07e-87	AT1G03280.1 | Transcription factor TFIIE%2C alpha subunit | Chr1:803635-806758 FORWARD LENGTH=479 | 201606
DN1105_c0_g1_i1	AT5G45400.1	50.794	1.56e-13	AT5G45400.1 | Replication factor-A protein 1-like protein | Chr5:18398990-18401644 FORWARD LENGTH=853 | 201606
DN1905_c0_g1_i8	AT2G36200.1	75.897	0	AT2G36200.1 | P-loop containing nucleoside triphosphate hydrolases superfamily protein | Chr2:15180078-15185189 REVERSE LENGTH=1009 | 201606
DN15838_c0_g1_i1	AT4G16144.1	80	6.62e-08	AT4G16144.1 | associated molecule with the SH3 domain of STAM 3 | Chr4:9138392-9141422 REVERSE LENGTH=422 | 201606
DN9346_c0_g1_i1	AT1G76400.2	72.727	4.91e-40	AT1G76400.2 | Ribophorin I | Chr1:28658956-28661672 REVERSE LENGTH=560 | 201606
DN106_c1_g1_i3	AT1G29520.1	75.159	2.32e-63	AT1G29520.1 | AWPM-19-like family protein | Chr1:10323735-10324525 FORWARD LENGTH=158 | 201606
DN1667_c0_g2_i1	AT1G02130.1	75	4.41e-07	AT1G02130.1 | RAS 5 | Chr1:400350-401788 REVERSE LENGTH=203 | 201606
DN9346_c0_g1_i2	AT1G76400.2	72.727	5.25e-40	AT1G76400.2 | Ribophorin I | Chr1:28658956-28661672 REVERSE LENGTH=560 | 201606
DN6739_c0_g1_i6	AT5G37590.1	51.852	5.95e-57	AT5G37590.1 | Tetratricopeptide repeat (TPR)-like superfamily protein | Chr5:14927403-14932709 REVERSE LENGTH=555 | 201606
DN7281_c0_g1_i1	AT1G49030.1	58.696	2.15e-54	AT1G49030.1 | PLAC8 family protein | Chr1:18136794-18137846 FORWARD LENGTH=224 | 201606
DN22090_c0_g1_i2	AT2G38770.1	78.127	0	AT2G38770.1 | P-loop containing nucleoside triphosphate hydrolases superfamily protein | Chr2:16203185-16210253 REVERSE LENGTH=1509 | 201606
DN106_c1_g1_i5	AT1G29520.1	75.159	1.7e-63	AT1G29520.1 | AWPM-19-like family protein | Chr1:10323735-10324525 FORWARD LENGTH=158 | 201606
DN2789_c0_g3_i1	AT4G12080.1	48.225	1.9e-66	AT4G12080.1 | AT-hook motif nuclear-localized protein 1 | Chr4:7239466-7241246 FORWARD LENGTH=356 | 201606
DN10920_c0_g1_i1	AT5G55330.1	44.476	4.31e-68	AT5G55330.1 | MBOAT (membrane bound O-acyl transferase) family protein | Chr5:22437825-22438865 REVERSE LENGTH=346 | 201606
DN7615_c0_g2_i1	AT5G58740.1	85.161	1.2e-97	AT5G58740.1 | HSP20-like chaperones superfamily protein | Chr5:23725936-23727528 REVERSE LENGTH=158 | 201606
DN106_c1_g1_i6	AT1G29520.1	75.159	1.68e-63	AT1G29520.1 | AWPM-19-like family protein | Chr1:10323735-10324525 FORWARD LENGTH=158 | 201606
DN8305_c1_g1_i3	AT5G66110.1	77.953	1.69e-65	AT5G66110.1 | Heavy metal transport/detoxification superfamily protein | Chr5:26430245-26430778 FORWARD LENGTH=147 | 201606
DN7615_c0_g2_i2	AT5G58740.1	86.813	5.21e-52	AT5G58740.1 | HSP20-like chaperones superfamily protein | Chr5:23725936-23727528 REVERSE LENGTH=158 | 201606
DN6655_c0_g1_i1	AT2G45180.1	75	1.87e-35	AT2G45180.1 | Bifunctional inhibitor/lipid-transfer protein/seed storage 2S albumin superfamily protein | Chr2:18626377-18626781 FORWARD LENGTH=134 | 201606
DN8305_c1_g1_i4	AT3G13860.1	80	0	AT3G13860.1 | heat shock protein 60-3A | Chr3:4561704-4565133 REVERSE LENGTH=572 | 201606
DN1021_c0_g1_i1	AT5G55070.1	73.986	0	AT5G55070.1 | Dihydrolipoamide succinyltransferase | Chr5:22347637-22350409 FORWARD LENGTH=464 | 201606
DN437_c0_g1_i1	AT1G07980.1	43.86	2.37e-19	AT1G07980.1 | nuclear factor Y%2C subunit C10 | Chr1:2473523-2474910 REVERSE LENGTH=206 | 201606
DN3248_c0_g1_i1	AT3G44260.1	60.15	1.36e-109	AT3G44260.1 | Polynucleotidyl transferase%2C ribonuclease H-like superfamily protein | Chr3:15952213-15953055 REVERSE LENGTH=280 | 201606
DN28917_c0_g1_i2	AT1G72210.1	48.64	9.31e-69	AT1G72210.1 | basic helix-loop-helix (bHLH) DNA-binding superfamily protein | Chr1:27180066-27182268 FORWARD LENGTH=320 | 201606
DN437_c0_g1_i2	AT1G07980.2	41.379	9.28e-11	AT1G07980.2 | nuclear factor Y%2C subunit C10 | Chr1:2473952-2474910 REVERSE LENGTH=171 | 201606
DN16380_c0_g1_i3	AT5G20010.1	100	3.91e-09	AT5G20010.1 | RAS-related nuclear protein-1 | Chr5:6760364-6761747 FORWARD LENGTH=221 | 201606
DN142086_c0_g1_i1	AT3G47620.1	91.139	1.68e-40	AT3G47620.1 | TEOSINTE BRANCHED%2C cycloidea and PCF (TCP) 14 | Chr3:17559004-17560473 FORWARD LENGTH=489 | 201606
DN1021_c0_g1_i3	AT4G26910.3	73.611	4.18e-180	AT4G26910.3 | Dihydrolipoamide succinyltransferase | Chr4:13520127-13522055 REVERSE LENGTH=365 | 201606
DN3248_c0_g1_i2	AT5G22250.1	61.338	3.12e-112	AT5G22250.1 | Polynucleotidyl transferase%2C ribonuclease H-like superfamily protein | Chr5:7365605-7366441 REVERSE LENGTH=278 | 201606
DN8305_c1_g1_i7	AT3G13860.1	80	0	AT3G13860.1 | heat shock protein 60-3A | Chr3:4561704-4565133 REVERSE LENGTH=572 | 201606
DN3802_c0_g1_i4	AT5G38420.1	75.625	8.39e-91	AT5G38420.1 | Ribulose bisphosphate carboxylase (small chain) family protein | Chr5:15381203-15381978 REVERSE LENGTH=181 | 201606
DN16380_c0_g1_i5	AT5G20010.1	100	2.9e-17	AT5G20010.1 | RAS-related nuclear protein-1 | Chr5:6760364-6761747 FORWARD LENGTH=221 | 201606
DN3395_c1_g2_i1	AT1G12990.1	72.593	1.83e-151	AT1G12990.1 | beta-1%2C4-N-acetylglucosaminyltransferase family protein | Chr1:4433973-4435552 FORWARD LENGTH=392 | 201606
DN8636_c0_g1_i1	AT2G31840.1	69.748	1.6e-100	AT2G31840.1 | Thioredoxin superfamily protein | Chr2:13538003-13539602 REVERSE LENGTH=350 | 201606
DN648_c2_g1_i1	AT1G22260.1	72.549	5.09e-39	AT1G22260.1 | Myosin heavy chain-related protein | Chr1:7860160-7865142 REVERSE LENGTH=871 | 201606
DN3802_c0_g1_i6	AT5G38420.1	75.625	2.23e-90	AT5G38420.1 | Ribulose bisphosphate carboxylase (small chain) family protein | Chr5:15381203-15381978 REVERSE LENGTH=181 | 201606
DN12347_c0_g1_i2	AT5G16270.1	52.027	5.26e-42	AT5G16270.1 | sister chromatid cohesion 1 protein 4 | Chr5:5316783-5322330 FORWARD LENGTH=1031 | 201606
DN8636_c0_g1_i3	AT2G31840.1	69.748	4.98e-100	AT2G31840.1 | Thioredoxin superfamily protein | Chr2:13538003-13539602 REVERSE LENGTH=350 | 201606
DN16380_c0_g1_i9	AT5G20010.1	100	8.39e-09	AT5G20010.1 | RAS-related nuclear protein-1 | Chr5:6760364-6761747 FORWARD LENGTH=221 | 201606
DN32388_c1_g1_i1	AT5G61500.1	86.667	4.75e-131	AT5G61500.1 | autophagy 3 (APG3) | Chr5:24734216-24736711 REVERSE LENGTH=313 | 201606
DN10616_c0_g2_i2	AT4G32650.2	57.692	0	AT4G32650.2 | potassium channel protein | Chr4:15751528-15754797 REVERSE LENGTH=597 | 201606
DN648_c2_g1_i5	AT1G22260.1	80.769	6.74e-22	AT1G22260.1 | Myosin heavy chain-related protein | Chr1:7860160-7865142 REVERSE LENGTH=871 | 201606
DN5229_c0_g1_i3	AT5G43810.1	85.57	0	AT5G43810.1 | Stabilizer of iron transporter SufD / Polynucleotidyl transferase | Chr5:17611939-17616562 FORWARD LENGTH=988 | 201606
DN353_c0_g1_i1	AT5G05610.1	75	3.59e-101	AT5G05610.1 | alfin-like 1 | Chr5:1677331-1678942 REVERSE LENGTH=241 | 201606
DN5229_c0_g1_i4	AT5G43810.1	78.474	0	AT5G43810.1 | Stabilizer of iron transporter SufD / Polynucleotidyl transferase | Chr5:17611939-17616562 FORWARD LENGTH=988 | 201606
DN353_c0_g1_i2	AT5G05610.1	75.758	3.2e-70	AT5G05610.1 | alfin-like 1 | Chr5:1677331-1678942 REVERSE LENGTH=241 | 201606
DN155881_c0_g1_i1	AT1G47480.1	50.376	4.52e-37	AT1G47480.1 | alpha/beta-Hydrolases superfamily protein | Chr1:17417623-17419296 FORWARD LENGTH=314 | 201606
DN32388_c1_g1_i3	AT5G61500.1	86.306	0	AT5G61500.1 | autophagy 3 (APG3) | Chr5:24734216-24736711 REVERSE LENGTH=313 | 201606
DN15670_c0_g1_i1	AT1G15130.1	71.736	0	AT1G15130.1 | Endosomal targeting BRO1-like domain-containing protein | Chr1:5206217-5209848 REVERSE LENGTH=846 | 201606
DN2538_c0_g1_i1	AT1G50590.1	57.823	5.59e-111	AT1G50590.1 | RmlC-like cupins superfamily protein | Chr1:18732378-18734053 REVERSE LENGTH=310 | 201606
DN15670_c0_g1_i2	AT1G15130.1	74.415	0	AT1G15130.1 | Endosomal targeting BRO1-like domain-containing protein | Chr1:5206217-5209848 REVERSE LENGTH=846 | 201606
DN648_c2_g1_i8	AT1G22260.1	72.549	2.24e-39	AT1G22260.1 | Myosin heavy chain-related protein | Chr1:7860160-7865142 REVERSE LENGTH=871 | 201606
DN353_c0_g1_i4	AT5G05610.1	76.522	1.23e-91	AT5G05610.1 | alfin-like 1 | Chr5:1677331-1678942 REVERSE LENGTH=241 | 201606
DN37646_c0_g2_i1	AT1G26500.1	63.135	0	AT1G26500.1 | Pentatricopeptide repeat (PPR) superfamily protein | Chr1:9158380-9159897 FORWARD LENGTH=505 | 201606
DN979_c1_g1_i1	AT1G75730.1	27.798	8.96e-08	AT1G75730.1 | hypothetical protein | Chr1:28435991-28438983 REVERSE LENGTH=589 | 201606
DN8552_c0_g1_i1	AT4G01100.1	48.454	6.07e-17	AT4G01100.1 | adenine nucleotide transporter 1 | Chr4:477411-479590 FORWARD LENGTH=352 | 201606
DN4970_c1_g1_i4	AT5G61910.1	49.275	2.79e-26	AT5G61910.1 | DCD (Development and Cell Death) domain protein | Chr5:24861091-24863729 REVERSE LENGTH=738 | 201606
DN1563_c1_g1_i2	AT5G16490.1	34.351	2.96e-08	AT5G16490.1 | ROP-interactive CRIB motif-containing protein 4 | Chr5:5384468-5385205 REVERSE LENGTH=153 | 201606
DN32388_c1_g1_i6	AT5G61500.1	87.055	0	AT5G61500.1 | autophagy 3 (APG3) | Chr5:24734216-24736711 REVERSE LENGTH=313 | 201606
DN2538_c0_g1_i4	AT3G59260.1	56.044	2.93e-29	AT3G59260.1 | pirin | Chr3:21903839-21905188 FORWARD LENGTH=271 | 201606
DN11637_c0_g1_i1	AT2G31370.4	63.043	1.15e-38	AT2G31370.4 | Basic-leucine zipper (bZIP) transcription factor family protein | Chr2:13379448-13381072 FORWARD LENGTH=398 | 201606
DN10616_c0_g2_i8	AT4G32650.2	60.192	1.7e-169	AT4G32650.2 | potassium channel protein | Chr4:15751528-15754797 REVERSE LENGTH=597 | 201606
DN8047_c2_g1_i1	AT5G49360.1	94.737	6.02e-08	AT5G49360.1 | beta-xylosidase 1 | Chr5:20012179-20016659 REVERSE LENGTH=774 | 201606
DN7926_c0_g1_i1	AT3G11670.1	71.264	2.66e-83	AT3G11670.1 | UDP-Glycosyltransferase superfamily protein | Chr3:3681090-3684495 REVERSE LENGTH=808 | 201606
DN5145_c0_g1_i1	AT3G05675.1	56.621	1.97e-165	AT3G05675.1 | BTB/POZ domain-containing protein | Chr3:1658425-1659859 REVERSE LENGTH=441 | 201606
DN3164_c0_g1_i7	AT5G49555.1	83.333	2e-99	AT5G49555.1 | FAD/NAD(P)-binding oxidoreductase family protein | Chr5:20107411-20110602 REVERSE LENGTH=556 | 201606
DN2538_c0_g1_i5	AT1G50590.1	56.803	1.36e-114	AT1G50590.1 | RmlC-like cupins superfamily protein | Chr1:18732378-18734053 REVERSE LENGTH=310 | 201606
DN979_c1_g1_i4	AT1G75730.1	27.798	1.04e-07	AT1G75730.1 | hypothetical protein | Chr1:28435991-28438983 REVERSE LENGTH=589 | 201606
DN44931_c0_g1_i3	AT5G19330.1	41.25	6.88e-07	AT5G19330.1 | ARM repeat protein interacting with ABF2 | Chr5:6508095-6512701 REVERSE LENGTH=710 | 201606
DN2538_c0_g1_i6	AT1G50590.2	58.407	2.07e-85	AT1G50590.2 | RmlC-like cupins superfamily protein | Chr1:18732378-18733285 REVERSE LENGTH=236 | 201606
DN1345_c2_g5_i1	AT3G10730.1	68.75	2.08e-18	AT3G10730.1 | SAD1/UNC-84 domain protein 2 | Chr3:3358556-3360522 REVERSE LENGTH=455 | 201606
DN7926_c0_g1_i4	AT3G11670.1	67.048	0	AT3G11670.1 | UDP-Glycosyltransferase superfamily protein | Chr3:3681090-3684495 REVERSE LENGTH=808 | 201606
DN603_c0_g2_i1	AT3G17000.1	63.518	5.08e-129	AT3G17000.1 | ubiquitin-conjugating enzyme 32 | Chr3:5797296-5799467 FORWARD LENGTH=309 | 201606
DN4519_c0_g1_i2	AT2G24020.2	77.206	1.86e-55	AT2G24020.2 | Putative BCR%2C YbaB family COG0718 | Chr2:10217869-10219269 REVERSE LENGTH=180 | 201606
DN2538_c0_g1_i8	AT1G50590.1	57.77	2.83e-112	AT1G50590.1 | RmlC-like cupins superfamily protein | Chr1:18732378-18734053 REVERSE LENGTH=310 | 201606
DN17651_c0_g1_i3	AT1G43140.1	70	2.71e-22	AT1G43140.1 | Cullin family protein | Chr1:16232785-16236109 FORWARD LENGTH=721 | 201606
DN603_c0_g2_i2	AT3G17000.1	63.518	2.64e-127	AT3G17000.1 | ubiquitin-conjugating enzyme 32 | Chr3:5797296-5799467 FORWARD LENGTH=309 | 201606
DN4519_c0_g1_i3	AT2G24020.2	78.626	1.93e-54	AT2G24020.2 | Putative BCR%2C YbaB family COG0718 | Chr2:10217869-10219269 REVERSE LENGTH=180 | 201606
DN17651_c0_g1_i4	AT1G43140.1	67.532	1.94e-28	AT1G43140.1 | Cullin family protein | Chr1:16232785-16236109 FORWARD LENGTH=721 | 201606
DN979_c1_g1_i8	AT1G75730.1	27.798	6.21e-07	AT1G75730.1 | hypothetical protein | Chr1:28435991-28438983 REVERSE LENGTH=589 | 201606
DN2454_c0_g1_i2	AT1G27385.1	76.087	1.88e-69	AT1G27385.1 | phosphoribosylformylglycinamidine synthase | Chr1:9511129-9512820 REVERSE LENGTH=202 | 201606
DN750_c1_g3_i1	AT1G18480.1	59.553	7.64e-155	AT1G18480.1 | Calcineurin-like metallo-phosphoesterase superfamily protein | Chr1:6361639-6362814 FORWARD LENGTH=391 | 201606
DN3080_c0_g1_i5	AT1G20760.1	56.954	4.91e-42	AT1G20760.1 | Calcium-binding EF hand family protein | Chr1:7209515-7214773 FORWARD LENGTH=1019 | 201606
DN2454_c0_g1_i3	AT1G27385.1	86.364	2.05e-52	AT1G27385.1 | phosphoribosylformylglycinamidine synthase | Chr1:9511129-9512820 REVERSE LENGTH=202 | 201606
DN6021_c0_g2_i1	AT1G29910.1	94.086	9.87e-125	AT1G29910.1 | chlorophyll A/B binding protein 3 | Chr1:10472443-10473246 REVERSE LENGTH=267 | 201606
DN4519_c0_g1_i6	AT2G24020.2	77.206	1.26e-54	AT2G24020.2 | Putative BCR%2C YbaB family COG0718 | Chr2:10217869-10219269 REVERSE LENGTH=180 | 201606
DN7842_c0_g1_i1	AT5G45550.1	91.628	3.3e-148	AT5G45550.1 | Mob1/phocein family protein | Chr5:18462284-18464840 FORWARD LENGTH=215 | 201606
DN6021_c0_g2_i2	AT1G29910.1	94.086	9.49e-125	AT1G29910.1 | chlorophyll A/B binding protein 3 | Chr1:10472443-10473246 REVERSE LENGTH=267 | 201606
DN3080_c0_g1_i7	AT1G20760.1	56.954	3.25e-43	AT1G20760.1 | Calcium-binding EF hand family protein | Chr1:7209515-7214773 FORWARD LENGTH=1019 | 201606
DN33033_c0_g1_i4	AT4G27270.4	68.687	9.92e-42	AT4G27270.4 | Quinone reductase family protein | Chr4:13661458-13662003 REVERSE LENGTH=154 | 201606
DN3080_c0_g1_i8	AT1G21630.1	47.071	0	AT1G21630.1 | Calcium-binding EF hand family protein | Chr1:7581457-7587796 FORWARD LENGTH=1218 | 201606
DN2454_c0_g1_i6	AT1G27385.1	76.087	3.24e-57	AT1G27385.1 | phosphoribosylformylglycinamidine synthase | Chr1:9511129-9512820 REVERSE LENGTH=202 | 201606
DN4435_c0_g1_i1	AT1G04690.1	93.827	1.33e-48	AT1G04690.1 | potassium channel beta subunit 1 | Chr1:1313662-1315420 FORWARD LENGTH=328 | 201606
DN16941_c0_g1_i1	AT1G17720.1	80.952	6.67e-16	AT1G17720.1 | Protein phosphatase 2A%2C regulatory subunit PR55 | Chr1:6093949-6098065 REVERSE LENGTH=501 | 201606
DN3330_c0_g2_i2	AT1G13890.1	63.927	5.27e-81	AT1G13890.1 | soluble N-ethylmaleimide-sensitive factor adaptor protein 30 | Chr1:4751581-4752844 FORWARD LENGTH=263 | 201606
DN2454_c0_g1_i9	AT1G14820.1	64.103	2.48e-17	AT1G14820.1 | Sec14p-like phosphatidylinositol transfer family protein | Chr1:5105237-5106454 REVERSE LENGTH=239 | 201606
DN33033_c0_g1_i8	AT4G27270.1	67.5	1.31e-31	AT4G27270.1 | Quinone reductase family protein | Chr4:13661458-13663243 REVERSE LENGTH=205 | 201606
DN1028_c0_g1_i1	ATMG00516.1	75.676	7.38e-10	ATMG00516.1 | NADH dehydrogenase 1C | ChrM:143219-147048 REVERSE LENGTH=105 | 201606
DN4997_c0_g2_i1	AT4G04890.1	81.673	6.87e-140	AT4G04890.1 | protodermal factor 2 | Chr4:2476970-2480090 REVERSE LENGTH=743 | 201606
DN27485_c0_g1_i2	AT5G12840.2	44.898	1.59e-49	AT5G12840.2 | nuclear factor Y%2C subunit A1 | Chr5:4051147-4052961 REVERSE LENGTH=271 | 201606
DN3330_c0_g2_i4	AT1G13890.1	63.927	3.05e-81	AT1G13890.1 | soluble N-ethylmaleimide-sensitive factor adaptor protein 30 | Chr1:4751581-4752844 FORWARD LENGTH=263 | 201606
DN3892_c0_g3_i1	AT1G17690.1	68.421	2.77e-09	AT1G17690.1 | U3 small nucleolar RNA-associated protein | Chr1:6082878-6088157 REVERSE LENGTH=754 | 201606
DN27485_c0_g1_i4	AT5G12840.2	43.902	1e-49	AT5G12840.2 | nuclear factor Y%2C subunit A1 | Chr5:4051147-4052961 REVERSE LENGTH=271 | 201606
DN1028_c0_g1_i4	AT1G29690.1	56	1.45e-09	AT1G29690.1 | MAC/Perforin domain-containing protein | Chr1:10379310-10381861 REVERSE LENGTH=561 | 201606
DN9269_c0_g1_i2	AT1G15030.2	52.61	3.04e-68	AT1G15030.2 | hypothetical protein (DUF789) | Chr1:5177895-5179496 FORWARD LENGTH=292 | 201606
DN6416_c0_g1_i1	AT1G11925.1	34.483	3.25e-08	AT1G11925.1 | Stigma-specific Stig1 family protein | Chr1:4026195-4026617 REVERSE LENGTH=140 | 201606
DN4970_c0_g1_i12	AT4G03120.1	87.931	5.88e-30	AT4G03120.1 | C2H2 and C2HC zinc fingers superfamily protein | Chr4:1385747-1387331 FORWARD LENGTH=207 | 201606
DN3809_c0_g1_i5	AT1G07705.2	62.382	0	AT1G07705.2 | NOT2 / NOT3 / NOT5 family | Chr1:2382090-2385856 FORWARD LENGTH=614 | 201606
DN4970_c0_g1_i13	AT5G61910.1	50.794	3.61e-33	AT5G61910.1 | DCD (Development and Cell Death) domain protein | Chr5:24861091-24863729 REVERSE LENGTH=738 | 201606
DN4435_c0_g1_i8	AT4G13700.1	78.61	6.93e-101	AT4G13700.1 | purple acid phosphatase 23 | Chr4:7957072-7958919 REVERSE LENGTH=458 | 201606
DN3892_c0_g3_i4	AT5G28540.1	74	2.34e-14	AT5G28540.1 | heat shock protein 70 (Hsp 70) family protein | Chr5:10540665-10543274 REVERSE LENGTH=669 | 201606
DN11249_c0_g2_i1	AT5G35110.1	47.887	7.36e-14	AT5G35110.1 | hypothetical protein | Chr5:13363937-13364275 REVERSE LENGTH=112 | 201606
DN4435_c0_g1_i9	AT1G04690.1	79.592	3.27e-77	AT1G04690.1 | potassium channel beta subunit 1 | Chr1:1313662-1315420 FORWARD LENGTH=328 | 201606
DN4351_c0_g1_i1	AT1G67750.1	80.18	1.35e-127	AT1G67750.1 | Pectate lyase family protein | Chr1:25401660-25403165 FORWARD LENGTH=408 | 201606
DN1028_c0_g1_i7	AT2G07725.1	76.667	2.69e-30	AT2G07725.1 | Ribosomal L5P family protein | Chr2:3448402-3448959 FORWARD LENGTH=185 | 201606
DN10843_c0_g1_i3	AT4G11010.1	78.505	1.65e-51	AT4G11010.1 | nucleoside diphosphate kinase 3 | Chr4:6732780-6734298 REVERSE LENGTH=238 | 201606
DN10843_c0_g1_i4	AT4G23895.3	85.561	7.89e-112	AT4G23895.3 | Pleckstrin homology (PH) domain-containing protein | Chr4:12422883-12426318 FORWARD LENGTH=467 | 201606
DN3725_c0_g1_i1	AT5G19250.1	64.901	4.55e-66	AT5G19250.1 | Glycoprotein membrane precursor GPI-anchored | Chr5:6471983-6472808 FORWARD LENGTH=196 | 201606
DN32819_c0_g2_i3	AT1G77580.3	64.706	9e-66	AT1G77580.3 | filament-like protein (DUF869) | Chr1:29144191-29146793 REVERSE LENGTH=779 | 201606
DN4977_c1_g1_i1	AT2G38120.1	87.336	2.4e-137	AT2G38120.1 | Transmembrane amino acid transporter family protein | Chr2:15973493-15976792 FORWARD LENGTH=485 | 201606
DN2196_c1_g1_i1	AT5G15130.2	46.899	4.46e-54	AT5G15130.2 | WRKY DNA-binding protein 72 | Chr5:4904946-4906879 FORWARD LENGTH=506 | 201606
DN9185_c0_g1_i1	AT3G09840.1	98.925	1.16e-61	AT3G09840.1 | cell division cycle 48 | Chr3:3019494-3022832 FORWARD LENGTH=809 | 201606
DN18719_c0_g4_i2	AT3G17600.1	61.364	4.77e-30	AT3G17600.1 | indole-3-acetic acid inducible 31 | Chr3:6020281-6021040 REVERSE LENGTH=158 | 201606
DN15677_c0_g1_i2	AT2G20100.1	88.889	1.8e-13	AT2G20100.1 | basic helix-loop-helix (bHLH) DNA-binding superfamily protein | Chr2:8678185-8681809 FORWARD LENGTH=362 | 201606
DN3588_c0_g4_i1	AT5G48240.2	65.693	2.81e-46	AT5G48240.2 | Rrp15p protein | Chr5:19559301-19560619 FORWARD LENGTH=290 | 201606
DN35092_c0_g1_i3	AT3G57870.1	92.562	2.26e-81	AT3G57870.1 | sumo conjugation enzyme 1 | Chr3:21428831-21430110 REVERSE LENGTH=160 | 201606
DN15677_c0_g1_i3	AT4G29100.1	66.667	3.89e-19	AT4G29100.1 | basic helix-loop-helix (bHLH) DNA-binding superfamily protein | Chr4:14341140-14344575 FORWARD LENGTH=407 | 201606
DN8559_c0_g1_i1	AT1G32860.1	65.156	3.65e-161	AT1G32860.1 | Glycosyl hydrolase superfamily protein | Chr1:11907308-11908803 REVERSE LENGTH=426 | 201606
DN13450_c0_g1_i5	AT1G17720.1	87.5	5.63e-147	AT1G17720.1 | Protein phosphatase 2A%2C regulatory subunit PR55 | Chr1:6093949-6098065 REVERSE LENGTH=501 | 201606
DN34466_c0_g1_i2	AT3G06130.1	69.792	4.51e-39	AT3G06130.1 | Heavy metal transport/detoxification superfamily protein | Chr3:1853048-1854673 REVERSE LENGTH=473 | 201606
DN4977_c1_g1_i5	AT2G38120.1	93.478	2.15e-21	AT2G38120.1 | Transmembrane amino acid transporter family protein | Chr2:15973493-15976792 FORWARD LENGTH=485 | 201606
DN169593_c0_g1_i1	AT1G26760.1	55.839	0	AT1G26760.1 | SET domain protein 35 | Chr1:9248304-9249941 REVERSE LENGTH=545 | 201606
DN18284_c0_g1_i1	AT3G18060.1	71.005	0	AT3G18060.1 | transducin family protein / WD-40 repeat family protein | Chr3:6183880-6186788 FORWARD LENGTH=609 | 201606
DN35092_c0_g1_i5	AT3G57870.1	85.106	2.71e-73	AT3G57870.1 | sumo conjugation enzyme 1 | Chr3:21428831-21430110 REVERSE LENGTH=160 | 201606
DN34466_c0_g1_i3	AT3G06130.1	70.408	2.96e-39	AT3G06130.1 | Heavy metal transport/detoxification superfamily protein | Chr3:1853048-1854673 REVERSE LENGTH=473 | 201606
DN15677_c0_g1_i5	AT4G29100.2	80.247	8.47e-37	AT4G29100.2 | basic helix-loop-helix (bHLH) DNA-binding superfamily protein | Chr4:14341140-14343925 FORWARD LENGTH=355 | 201606
DN5007_c0_g3_i1	AT4G18930.1	60.571	2.19e-71	AT4G18930.1 | RNA ligase/cyclic nucleotide phosphodiesterase family protein | Chr4:10370797-10371885 FORWARD LENGTH=181 | 201606
DN4977_c1_g1_i6	AT2G38120.1	89.908	5.07e-141	AT2G38120.1 | Transmembrane amino acid transporter family protein | Chr2:15973493-15976792 FORWARD LENGTH=485 | 201606
DN3641_c0_g1_i1	AT3G53150.1	57.637	0	AT3G53150.1 | UDP-glucosyl transferase 73D1 | Chr3:19697736-19699286 REVERSE LENGTH=516 | 201606
DN13450_c0_g1_i9	AT1G17720.1	83.838	0	AT1G17720.1 | Protein phosphatase 2A%2C regulatory subunit PR55 | Chr1:6093949-6098065 REVERSE LENGTH=501 | 201606
DN15677_c0_g1_i9	AT2G20100.4	65.455	8.13e-36	AT2G20100.4 | basic helix-loop-helix (bHLH) DNA-binding superfamily protein | Chr2:8678185-8680916 FORWARD LENGTH=317 | 201606
DN5706_c0_g1_i6	AT5G61350.1	35.714	3.94e-06	AT5G61350.1 | Protein kinase superfamily protein | Chr5:24667973-24670501 FORWARD LENGTH=842 | 201606
DN141853_c0_g1_i1	AT5G02230.1	69.492	1.1e-20	AT5G02230.1 | Haloacid dehalogenase-like hydrolase (HAD) superfamily protein | Chr5:449132-450507 FORWARD LENGTH=280 | 201606
DN693_c0_g4_i1	AT4G30190.1	82.09	5.84e-151	AT4G30190.1 | H[+]-ATPase 2 | Chr4:14770820-14775920 REVERSE LENGTH=948 | 201606
DN2671_c0_g1_i10	AT4G18370.1	70.94	4.56e-118	AT4G18370.1 | DEGP protease 5 | Chr4:10149235-10151051 FORWARD LENGTH=323 | 201606
DN14967_c0_g1_i1	AT4G23100.1	86.861	1.68e-81	AT4G23100.1 | glutamate-cysteine ligase | Chr4:12103458-12106751 REVERSE LENGTH=522 | 201606
DN15927_c0_g2_i2	AT5G43230.1	79.661	3.24e-40	AT5G43230.1 | EEIG1/EHBP1 protein amino-terminal domain protein | Chr5:17349125-17352747 FORWARD LENGTH=848 | 201606
DN12186_c0_g1_i1	AT5G03555.1	71.769	0	AT5G03555.1 | permease%2C cytosine/purines%2C uracil%2C thiamine%2C allantoin family protein | Chr5:898354-900153 REVERSE LENGTH=599 | 201606
DN2671_c0_g1_i11	AT4G18370.1	68.627	1.4e-97	AT4G18370.1 | DEGP protease 5 | Chr4:10149235-10151051 FORWARD LENGTH=323 | 201606
DN12740_c0_g1_i3	AT1G52590.1	83.582	1.51e-79	AT1G52590.1 | Putative thiol-disulfide oxidoreductase DCC | Chr1:19589224-19590231 REVERSE LENGTH=172 | 201606
DN7370_c0_g2_i1	AT3G22840.1	74.074	1.81e-45	AT3G22840.1 | Chlorophyll A-B binding family protein | Chr3:8084628-8085445 REVERSE LENGTH=195 | 201606
DN14967_c0_g1_i3	AT4G23100.1	67.635	3.16e-109	AT4G23100.1 | glutamate-cysteine ligase | Chr4:12103458-12106751 REVERSE LENGTH=522 | 201606
DN5622_c0_g1_i2	AT1G26850.1	67.308	1.93e-16	AT1G26850.1 | S-adenosyl-L-methionine-dependent methyltransferases superfamily protein | Chr1:9301146-9303432 REVERSE LENGTH=616 | 201606
DN5068_c0_g1_i1	AT1G76210.1	46.352	8.94e-45	AT1G76210.1 | DUF241 domain protein%2C putative (DUF241) | Chr1:28595202-28595882 REVERSE LENGTH=226 | 201606
DN14967_c0_g1_i4	AT4G23100.1	63.351	1.18e-69	AT4G23100.1 | glutamate-cysteine ligase | Chr4:12103458-12106751 REVERSE LENGTH=522 | 201606
DN7849_c0_g1_i2	AT4G00630.1	53.512	3.07e-72	AT4G00630.1 | K+ efflux antiporter 2 | Chr4:261655-267789 REVERSE LENGTH=1174 | 201606
DN24_c0_g3_i1	AT1G02840.2	71.503	6.04e-87	AT1G02840.2 | RNA-binding (RRM/RBD/RNP motifs) family protein | Chr1:626918-628995 FORWARD LENGTH=285 | 201606
DN24_c0_g3_i2	AT1G02840.2	71.503	4.66e-86	AT1G02840.2 | RNA-binding (RRM/RBD/RNP motifs) family protein | Chr1:626918-628995 FORWARD LENGTH=285 | 201606
DN7849_c0_g1_i4	AT1G01790.1	63.014	1.97e-67	AT1G01790.1 | K+ efflux antiporter 1 | Chr1:284781-290869 FORWARD LENGTH=1193 | 201606
DN16948_c0_g1_i1	AT1G09020.1	73.913	1.82e-07	AT1G09020.1 | sucrose nonfermenting-like protein | Chr1:2900149-2904212 REVERSE LENGTH=487 | 201606
DN14167_c0_g1_i1	AT3G54200.1	41.803	3.99e-26	AT3G54200.1 | Late embryogenesis abundant (LEA) hydroxyproline-rich glycoprotein family | Chr3:20065731-20066438 FORWARD LENGTH=235 | 201606
DN24639_c0_g1_i1	AT3G21460.1	77.451	4.31e-54	AT3G21460.1 | Glutaredoxin family protein | Chr3:7557567-7557875 REVERSE LENGTH=102 | 201606
DN14883_c0_g1_i1	AT3G12300.1	87.895	7.92e-128	AT3G12300.1 | cilia/flagella-associated protein | Chr3:3921787-3923092 REVERSE LENGTH=190 | 201606
DN9351_c0_g2_i2	AT4G00830.1	57.505	0	AT4G00830.1 | RNA-binding (RRM/RBD/RNP motifs) family protein | Chr4:352782-354965 FORWARD LENGTH=495 | 201606
DN7049_c0_g1_i1	AT2G30520.2	77.869	7.51e-58	AT2G30520.2 | Phototropic-responsive NPH3 family protein | Chr2:13002920-13005153 REVERSE LENGTH=545 | 201606
DN7049_c0_g1_i2	AT2G30520.1	71.186	0	AT2G30520.1 | Phototropic-responsive NPH3 family protein | Chr2:13002920-13005573 REVERSE LENGTH=593 | 201606
DN44770_c0_g1_i1	AT3G63220.1	64.348	2.02e-166	AT3G63220.1 | Galactose oxidase/kelch repeat superfamily protein | Chr3:23357540-23358577 REVERSE LENGTH=345 | 201606
DN111_c1_g2_i5	AT2G37840.1	72.812	5.14e-164	AT2G37840.1 | Protein kinase superfamily protein | Chr2:15851978-15856047 FORWARD LENGTH=733 | 201606
DN7765_c0_g1_i1	AT1G42960.1	76	3.24e-32	AT1G42960.1 | inner membrane localized protein | Chr1:16125863-16127080 FORWARD LENGTH=168 | 201606
DN6389_c0_g1_i13	AT2G25910.2	77.5	2.07e-13	AT2G25910.2 | 3'-5' exonuclease domain-containing protein / K homology domain-containing protein / KH domain-containing protein | Chr2:11049379-11051997 REVERSE LENGTH=342 | 201606
DN7049_c0_g1_i4	AT2G30520.1	69.558	0	AT2G30520.1 | Phototropic-responsive NPH3 family protein | Chr2:13002920-13005573 REVERSE LENGTH=593 | 201606
DN6660_c0_g2_i1	AT4G32285.1	61.475	0	AT4G32285.1 | ENTH/ANTH/VHS superfamily protein | Chr4:15586003-15587910 FORWARD LENGTH=635 | 201606
DN6389_c0_g1_i14	AT2G25910.1	83.784	1.58e-11	AT2G25910.1 | 3'-5' exonuclease domain-containing protein / K homology domain-containing protein / KH domain-containing protein | Chr2:11049379-11051997 REVERSE LENGTH=341 | 201606
DN4912_c0_g1_i1	AT5G15080.1	77.698	6.77e-149	AT5G15080.1 | Protein kinase superfamily protein | Chr5:4886414-4888555 FORWARD LENGTH=493 | 201606
DN17490_c0_g1_i1	AT2G15760.1	81.579	2.45e-14	AT2G15760.1 | calmodulin-binding protein (DUF1645) | Chr2:6865807-6866754 REVERSE LENGTH=315 | 201606
DN2131_c0_g1_i1	AT1G09150.1	89.583	4.37e-22	AT1G09150.1 | pseudouridine synthase and archaeosine transglycosylase (PUA) domain-containing protein | Chr1:2946599-2948908 FORWARD LENGTH=181 | 201606
DN4912_c0_g1_i2	AT5G15080.1	77.143	1.62e-148	AT5G15080.1 | Protein kinase superfamily protein | Chr5:4886414-4888555 FORWARD LENGTH=493 | 201606
DN20973_c1_g1_i1	AT3G60245.1	55.128	1.49e-19	AT3G60245.1 | Zinc-binding ribosomal protein family protein | Chr3:22268803-22269750 FORWARD LENGTH=92 | 201606
DN442_c0_g2_i1	AT3G20870.1	89.552	4.26e-37	AT3G20870.1 | ZIP metal ion transporter family | Chr3:7309499-7312476 REVERSE LENGTH=276 | 201606
DN4358_c0_g1_i2	AT4G39690.1	71.429	1.27e-43	AT4G39690.1 | MICOS complex subunit | Chr4:18417755-18421633 FORWARD LENGTH=650 | 201606
DN3253_c0_g2_i1	AT5G47820.1	76.407	0	AT5G47820.1 | P-loop containing nucleoside triphosphate hydrolases superfamily protein | Chr5:19366505-19372229 FORWARD LENGTH=1035 | 201606
DN2131_c0_g1_i3	AT1G09150.1	86.111	1.75e-99	AT1G09150.1 | pseudouridine synthase and archaeosine transglycosylase (PUA) domain-containing protein | Chr1:2946599-2948908 FORWARD LENGTH=181 | 201606
DN27962_c0_g1_i1	AT3G09390.1	49.123	6.91e-06	AT3G09390.1 | metallothionein 2A | Chr3:2889737-2890188 REVERSE LENGTH=81 | 201606
DN14083_c0_g1_i1	AT5G62300.1	74.757	1.58e-53	AT5G62300.1 | Ribosomal protein S10p/S20e family protein | Chr5:25021388-25022235 REVERSE LENGTH=124 | 201606
DN442_c0_g2_i2	AT3G20870.1	91.489	9.08e-20	AT3G20870.1 | ZIP metal ion transporter family | Chr3:7309499-7312476 REVERSE LENGTH=276 | 201606
DN127502_c0_g1_i1	AT5G06110.2	50.877	1.61e-10	AT5G06110.2 | DnaJ and myb-like DNA-binding domain-containing protein | Chr5:1841009-1843000 REVERSE LENGTH=663 | 201606
DN2627_c0_g2_i1	AT5G06150.1	52.318	7.81e-137	AT5G06150.1 | Cyclin family protein | Chr5:1859542-1861570 REVERSE LENGTH=445 | 201606
DN13457_c0_g1_i1	AT5G53030.2	40.625	5.09e-10	AT5G53030.2 | hypothetical protein | Chr5:21505319-21505993 FORWARD LENGTH=224 | 201606
DN3253_c0_g2_i4	AT5G47820.1	81.481	5.91e-06	AT5G47820.1 | P-loop containing nucleoside triphosphate hydrolases superfamily protein | Chr5:19366505-19372229 FORWARD LENGTH=1035 | 201606
DN1505_c0_g1_i4	AT5G21160.1	40.278	1.79e-20	AT5G21160.1 | LA RNA-binding protein | Chr5:7199191-7203879 REVERSE LENGTH=826 | 201606
DN12001_c2_g1_i1	AT1G11360.1	61.778	1.15e-74	AT1G11360.1 | Adenine nucleotide alpha hydrolases-like superfamily protein | Chr1:3822171-3822899 REVERSE LENGTH=242 | 201606
DN1505_c0_g1_i5	AT5G21160.3	47.222	8.96e-14	AT5G21160.3 | LA RNA-binding protein | Chr5:7198817-7203879 REVERSE LENGTH=833 | 201606
DN32971_c0_g2_i10	AT5G60100.5	70.455	3.32e-13	AT5G60100.5 | pseudo-response regulator 3 | Chr5:24198215-24200502 REVERSE LENGTH=495 | 201606
DN12001_c2_g1_i2	AT1G11360.1	61.778	2.45e-74	AT1G11360.1 | Adenine nucleotide alpha hydrolases-like superfamily protein | Chr1:3822171-3822899 REVERSE LENGTH=242 | 201606
DN8705_c1_g1_i2	AT1G74270.1	93.151	1.09e-46	AT1G74270.1 | Ribosomal protein L35Ae family protein | Chr1:27928415-27929466 REVERSE LENGTH=112 | 201606
DN7681_c0_g1_i2	AT1G42970.1	42.353	6.51e-11	AT1G42970.1 | glyceraldehyde-3-phosphate dehydrogenase B subunit | Chr1:16127552-16129584 FORWARD LENGTH=447 | 201606
DN4358_c0_g1_i8	AT4G39690.1	74.545	3.45e-102	AT4G39690.1 | MICOS complex subunit | Chr4:18417755-18421633 FORWARD LENGTH=650 | 201606
DN4358_c0_g1_i9	AT4G39690.1	60.15	1.48e-21	AT4G39690.1 | MICOS complex subunit | Chr4:18417755-18421633 FORWARD LENGTH=650 | 201606
DN4274_c0_g1_i1	AT1G06570.1	69.126	1.18e-167	AT1G06570.1 | 4-hydroxyphenylpyruvate dioxygenase | Chr1:2012015-2013459 REVERSE LENGTH=445 | 201606
DN1505_c0_g1_i8	AT5G21160.2	45.833	8.18e-14	AT5G21160.2 | LA RNA-binding protein | Chr5:7198817-7203879 REVERSE LENGTH=832 | 201606
DN4274_c0_g1_i2	AT1G06570.1	70.714	0	AT1G06570.1 | 4-hydroxyphenylpyruvate dioxygenase | Chr1:2012015-2013459 REVERSE LENGTH=445 | 201606
DN1421_c0_g1_i1	AT4G32640.1	78.571	6.09e-31	AT4G32640.1 | Sec23/Sec24 protein transport family protein | Chr4:15742661-15750424 FORWARD LENGTH=1080 | 201606
DN7951_c0_g1_i14	AT1G69780.1	66.981	5.8e-36	AT1G69780.1 | Homeobox-leucine zipper protein family | Chr1:26259166-26260465 FORWARD LENGTH=294 | 201606
DN32971_c0_g2_i15	AT5G60100.1	75	2.19e-14	AT5G60100.1 | pseudo-response regulator 3 | Chr5:24198215-24200502 REVERSE LENGTH=495 | 201606
DN4274_c0_g1_i4	AT1G06570.1	69.126	2.32e-167	AT1G06570.1 | 4-hydroxyphenylpyruvate dioxygenase | Chr1:2012015-2013459 REVERSE LENGTH=445 | 201606
DN3020_c0_g1_i12	AT2G43320.1	69.382	1.8e-163	AT2G43320.1 | S-adenosyl-L-methionine-dependent methyltransferases superfamily protein | Chr2:17996874-17999158 REVERSE LENGTH=351 | 201606
DN3648_c0_g1_i4	AT5G20220.1	80.882	9.67e-26	AT5G20220.1 | zinc knuckle (CCHC-type) family protein | Chr5:6822208-6825771 FORWARD LENGTH=393 | 201606
DN34943_c0_g1_i1	AT5G51910.1	68.293	3.11e-30	AT5G51910.1 | TCP family transcription factor | Chr5:21094704-21095585 REVERSE LENGTH=293 | 201606
DN6255_c0_g1_i1	AT5G41400.1	65.714	2.44e-08	AT5G41400.1 | RING/U-box superfamily protein | Chr5:16569584-16570114 REVERSE LENGTH=176 | 201606
DN7931_c0_g2_i1	AT4G33890.1	46.439	2.15e-72	AT4G33890.1 | transcriptional regulator of RNA polII%2C SAGA%2C subunit | Chr4:16250057-16251085 FORWARD LENGTH=342 | 201606
DN12747_c0_g1_i3	AT1G72860.1	63.38	2.21e-22	AT1G72860.1 | Disease resistance protein (TIR-NBS-LRR class) family | Chr1:27417096-27420778 REVERSE LENGTH=1163 | 201606
DN6971_c0_g1_i1	AT1G60900.1	86.294	2.73e-111	AT1G60900.1 | U2 snRNP auxilliary factor%2C large subunit%2C splicing factor | Chr1:22424008-22427806 FORWARD LENGTH=589 | 201606
DN5629_c0_g1_i1	AT1G73450.1	95.652	2.48e-74	AT1G73450.1 | Protein kinase superfamily protein | Chr1:27613856-27618635 FORWARD LENGTH=1152 | 201606
DN4190_c0_g1_i1	AT2G38290.2	97.917	2.83e-24	AT2G38290.2 | ammonium transporter 2 | Chr2:16039672-16041864 REVERSE LENGTH=359 | 201606
DN3648_c0_g1_i8	AT5G20220.3	80.882	4.05e-87	AT5G20220.3 | zinc knuckle (CCHC-type) family protein | Chr5:6822208-6825157 FORWARD LENGTH=275 | 201606
DN4190_c0_g1_i2	AT2G38290.2	97.917	3.45e-24	AT2G38290.2 | ammonium transporter 2 | Chr2:16039672-16041864 REVERSE LENGTH=359 | 201606
DN753_c0_g1_i1	AT4G18750.1	36.947	4.81e-132	AT4G18750.1 | Pentatricopeptide repeat (PPR) superfamily protein | Chr4:10304850-10307465 FORWARD LENGTH=871 | 201606
DN3564_c0_g1_i1	AT3G60590.1	60.515	3.71e-85	AT3G60590.1 | cytochrome P450 family protein | Chr3:22399043-22399753 FORWARD LENGTH=236 | 201606
DN753_c0_g1_i2	AT4G18750.1	36.947	1.17e-132	AT4G18750.1 | Pentatricopeptide repeat (PPR) superfamily protein | Chr4:10304850-10307465 FORWARD LENGTH=871 | 201606
DN6971_c0_g1_i4	AT4G36690.2	76.341	3.43e-152	AT4G36690.2 | U2 snRNP auxilliary factor%2C large subunit%2C splicing factor | Chr4:17294591-17297609 REVERSE LENGTH=542 | 201606
DN3564_c0_g1_i2	AT3G60590.1	60.515	6.86e-87	AT3G60590.1 | cytochrome P450 family protein | Chr3:22399043-22399753 FORWARD LENGTH=236 | 201606
DN2938_c0_g1_i1	AT4G28370.1	73.675	0	AT4G28370.1 | RING/U-box superfamily protein | Chr4:14035016-14039122 FORWARD LENGTH=562 | 201606
DN6971_c0_g1_i6	AT4G36690.2	76.266	1.02e-153	AT4G36690.2 | U2 snRNP auxilliary factor%2C large subunit%2C splicing factor | Chr4:17294591-17297609 REVERSE LENGTH=542 | 201606
DN24167_c0_g2_i1	AT2G48010.1	70.787	4.97e-86	AT2G48010.1 | receptor-like kinase in in flowers 3 | Chr2:19641465-19643318 FORWARD LENGTH=617 | 201606
DN2938_c0_g1_i2	AT4G28370.1	73.675	0	AT4G28370.1 | RING/U-box superfamily protein | Chr4:14035016-14039122 FORWARD LENGTH=562 | 201606
DN9358_c0_g2_i1	AT4G02570.1	80.714	1.51e-64	AT4G02570.1 | cullin 1 | Chr4:1129315-1133435 FORWARD LENGTH=738 | 201606
DN8952_c0_g1_i1	AT1G65620.1	70.256	2.31e-77	AT1G65620.1 | Lateral organ boundaries (LOB) domain family protein | Chr1:24400146-24400745 FORWARD LENGTH=199 | 201606
DN6971_c0_g1_i7	AT1G60900.1	86.294	1.01e-114	AT1G60900.1 | U2 snRNP auxilliary factor%2C large subunit%2C splicing factor | Chr1:22424008-22427806 FORWARD LENGTH=589 | 201606
DN26948_c0_g2_i2	AT1G43690.1	50	7.77e-86	AT1G43690.1 | ubiquitin interaction motif-containing protein | Chr1:16478519-16482589 FORWARD LENGTH=599 | 201606
DN24167_c0_g2_i2	AT2G48010.1	70.787	4.32e-85	AT2G48010.1 | receptor-like kinase in in flowers 3 | Chr2:19641465-19643318 FORWARD LENGTH=617 | 201606
DN128935_c0_g1_i1	AT1G18540.1	49.724	1.41e-40	AT1G18540.1 | Ribosomal protein L6 family protein | Chr1:6377448-6378548 REVERSE LENGTH=233 | 201606
DN26948_c0_g2_i3	AT1G43690.1	59.335	0	AT1G43690.1 | ubiquitin interaction motif-containing protein | Chr1:16478519-16482589 FORWARD LENGTH=599 | 201606
DN31452_c0_g1_i1	AT2G27710.1	72.581	3.78e-23	AT2G27710.1 | 60S acidic ribosomal protein family | Chr2:11816929-11817670 FORWARD LENGTH=115 | 201606
DN5545_c0_g1_i2	AT1G70250.1	41.25	2.51e-10	AT1G70250.1 | receptor serine/threonine kinase | Chr1:26452975-26456088 FORWARD LENGTH=799 | 201606
DN12874_c2_g1_i1	AT1G58030.1	62.332	0	AT1G58030.1 | cationic amino acid transporter 2 | Chr1:21464185-21468141 REVERSE LENGTH=635 | 201606
DN12663_c0_g1_i5	AT5G54310.1	74.4	9.12e-64	AT5G54310.1 | ARF-GAP domain 5 | Chr5:22057262-22061066 REVERSE LENGTH=483 | 201606
DN6382_c2_g1_i1	AT2G20840.2	82.16	2.49e-119	AT2G20840.2 | Secretory carrier membrane protein (SCAMP) family protein | Chr2:8971925-8973769 REVERSE LENGTH=239 | 201606
DN15204_c0_g1_i1	AT3G13980.1	40.464	8.89e-36	AT3G13980.1 | SKI/DACH domain protein | Chr3:4619189-4620262 REVERSE LENGTH=357 | 201606
DN5545_c0_g1_i4	AT1G70250.1	41.25	2.14e-10	AT1G70250.1 | receptor serine/threonine kinase | Chr1:26452975-26456088 FORWARD LENGTH=799 | 201606
DN3814_c0_g2_i1	AT5G49810.1	48.824	2.22e-99	AT5G49810.1 | methionine S-methyltransferase | Chr5:20239418-20246046 FORWARD LENGTH=1071 | 201606
DN2138_c0_g1_i4	AT1G09155.1	46.988	4.88e-14	AT1G09155.1 | phloem protein 2-B15 | Chr1:2949831-2950842 REVERSE LENGTH=289 | 201606
DN8952_c0_g1_i9	AT1G65620.1	70.256	1.2e-77	AT1G65620.1 | Lateral organ boundaries (LOB) domain family protein | Chr1:24400146-24400745 FORWARD LENGTH=199 | 201606
DN2854_c0_g1_i3	AT3G12860.1	82.169	0	AT3G12860.1 | NOP56-like pre RNA processing ribonucleoprotein | Chr3:4091678-4093921 FORWARD LENGTH=499 | 201606
DN16456_c1_g1_i3	AT1G15520.2	68.661	0	AT1G15520.2 | pleiotropic drug resistance 12 | Chr1:5332561-5338175 REVERSE LENGTH=1292 | 201606
DN15415_c2_g1_i1	AT2G16440.1	55.385	8.13e-14	AT2G16440.1 | Minichromosome maintenance (MCM2/3/5) family protein | Chr2:7126536-7130665 REVERSE LENGTH=847 | 201606
DN9608_c0_g3_i1	AT4G20970.1	34.337	6.6e-15	AT4G20970.1 | basic helix-loop-helix (bHLH) DNA-binding superfamily protein | Chr4:11215259-11216212 FORWARD LENGTH=190 | 201606
DN2854_c0_g1_i4	AT3G12860.1	74.292	0	AT3G12860.1 | NOP56-like pre RNA processing ribonucleoprotein | Chr3:4091678-4093921 FORWARD LENGTH=499 | 201606
DN2138_c0_g1_i6	AT5G45730.1	33.852	1.14e-30	AT5G45730.1 | Cysteine/Histidine-rich C1 domain family protein | Chr5:18551976-18553658 FORWARD LENGTH=560 | 201606
DN3677_c0_g5_i1	AT5G15760.1	70.213	1.77e-41	AT5G15760.1 | Ribosomal protein PSRP-3/Ycf65 | Chr5:5143100-5143905 FORWARD LENGTH=183 | 201606
DN9608_c0_g3_i2	AT4G20970.1	34.337	6.19e-15	AT4G20970.1 | basic helix-loop-helix (bHLH) DNA-binding superfamily protein | Chr4:11215259-11216212 FORWARD LENGTH=190 | 201606
DN6096_c0_g1_i11	AT1G70150.1	51.754	1.6e-125	AT1G70150.1 | zinc ion binding protein | Chr1:26416898-26419521 FORWARD LENGTH=374 | 201606
DN2138_c0_g1_i7	AT1G09155.1	46.403	1.91e-71	AT1G09155.1 | phloem protein 2-B15 | Chr1:2949831-2950842 REVERSE LENGTH=289 | 201606
DN11399_c0_g1_i1	AT5G18750.1	39.706	8e-07	AT5G18750.1 | DNAJ heat shock N-terminal domain-containing protein | Chr5:6255177-6257831 FORWARD LENGTH=884 | 201606
DN3677_c0_g5_i2	AT1G68590.1	84.524	3.31e-45	AT1G68590.1 | Ribosomal protein PSRP-3/Ycf65 | Chr1:25757593-25758169 REVERSE LENGTH=166 | 201606
DN85_c0_g1_i12	AT3G57340.1	52.973	1.54e-106	AT3G57340.1 | DnaJ heat shock amino-terminal domain protein (DUF1977) | Chr3:21219175-21220278 FORWARD LENGTH=367 | 201606
DN5461_c0_g1_i2	AT1G18265.1	58.75	1.98e-13	AT1G18265.1 | zein-binding protein (Protein of unknown function%2C DUF593) | Chr1:6282338-6283180 REVERSE LENGTH=280 | 201606
DN11953_c0_g1_i3	AT1G66810.3	56.338	7.22e-48	AT1G66810.3 | Zinc finger C-x8-C-x5-C-x3-H type family protein | Chr1:24927613-24928619 REVERSE LENGTH=310 | 201606
DN2138_c0_g1_i8	AT5G45730.1	33.852	1.14e-30	AT5G45730.1 | Cysteine/Histidine-rich C1 domain family protein | Chr5:18551976-18553658 FORWARD LENGTH=560 | 201606
DN4835_c0_g1_i1	AT5G36228.1	41.379	1.39e-07	AT5G36228.1 | nucleic acid binding / zinc ion binding protein | Chr5:14271691-14272776 FORWARD LENGTH=361 | 201606
DN2054_c0_g1_i1	AT5G66750.1	70.288	0	AT5G66750.1 | chromatin remodeling 1 | Chr5:26649050-26652869 FORWARD LENGTH=764 | 201606
DN6917_c0_g3_i2	AT3G16080.1	97.59	4.42e-52	AT3G16080.1 | Zinc-binding ribosomal protein family protein | Chr3:5454892-5455677 FORWARD LENGTH=95 | 201606
DN2054_c0_g1_i3	AT5G66750.1	70.872	0	AT5G66750.1 | chromatin remodeling 1 | Chr5:26649050-26652869 FORWARD LENGTH=764 | 201606
DN2770_c0_g1_i1	AT4G29790.1	38.366	0	AT4G29790.1 | serine/arginine repetitive matrix protein | Chr4:14584228-14590123 FORWARD LENGTH=1211 | 201606
DN1013_c1_g1_i1	AT1G21280.1	31.937	5.89e-27	AT1G21280.1 | Copia-like polyprotein/retrotransposon | Chr1:7447690-7448403 REVERSE LENGTH=237 | 201606
DN6917_c0_g3_i3	AT3G16080.1	95.181	1.09e-50	AT3G16080.1 | Zinc-binding ribosomal protein family protein | Chr3:5454892-5455677 FORWARD LENGTH=95 | 201606
DN1428_c0_g1_i2	AT1G55860.1	89.286	3.13e-11	AT1G55860.1 | LOW protein: E3 ubiquitin ligase-like protein | Chr1:20879900-20892910 REVERSE LENGTH=3681 | 201606
DN365_c0_g2_i2	AT5G03730.1	45.283	6.14e-58	AT5G03730.1 | Protein kinase superfamily protein | Chr5:974958-979660 REVERSE LENGTH=821 | 201606
DN1013_c1_g1_i2	AT1G21280.1	31.937	5.6e-27	AT1G21280.1 | Copia-like polyprotein/retrotransposon | Chr1:7447690-7448403 REVERSE LENGTH=237 | 201606
DN13235_c0_g3_i1	AT4G34610.4	92	4.49e-09	AT4G34610.4 | BEL1-like homeodomain 6 | Chr4:16530546-16532498 REVERSE LENGTH=532 | 201606
DN1428_c0_g1_i3	AT3G09200.1	87.273	5.85e-176	AT3G09200.1 | Ribosomal protein L10 family protein | Chr3:2823364-2825020 REVERSE LENGTH=320 | 201606
DN105229_c0_g1_i1	AT5G47230.1	84.783	3.22e-13	AT5G47230.1 | ethylene responsive element binding factor 5 | Chr5:19180072-19180974 FORWARD LENGTH=300 | 201606
DN9669_c0_g1_i1	AT1G54890.1	63.924	3.08e-137	AT1G54890.1 | Late embryogenesis abundant (LEA) protein-like protein | Chr1:20463107-20464407 FORWARD LENGTH=347 | 201606
DN17101_c0_g1_i1	AT3G07568.1	42.105	7.21e-13	AT3G07568.1 | fanconi anemia group D2 protein | Chr3:2416494-2417752 REVERSE LENGTH=68 | 201606
DN1428_c0_g1_i5	AT3G09200.1	87.273	1.03e-175	AT3G09200.1 | Ribosomal protein L10 family protein | Chr3:2823364-2825020 REVERSE LENGTH=320 | 201606
DN2770_c0_g1_i5	ATCG00430.1	97.222	9.72e-90	ATCG00430.1 | photosystem II reaction center protein G | ChrC:49257-49934 REVERSE LENGTH=225 | 201606
DN9669_c0_g1_i3	AT1G54890.1	63.924	4.87e-137	AT1G54890.1 | Late embryogenesis abundant (LEA) protein-like protein | Chr1:20463107-20464407 FORWARD LENGTH=347 | 201606
DN1428_c0_g1_i6	AT3G09200.1	87.636	5.38e-176	AT3G09200.1 | Ribosomal protein L10 family protein | Chr3:2823364-2825020 REVERSE LENGTH=320 | 201606
DN5157_c0_g2_i1	AT5G50130.9	69.65	7.96e-122	AT5G50130.9 | NAD(P)-binding Rossmann-fold superfamily protein | Chr5:20390066-20392494 FORWARD LENGTH=259 | 201606
DN4751_c0_g1_i1	AT3G14067.1	66.129	6.98e-86	AT3G14067.1 | Subtilase family protein | Chr3:4658421-4660754 REVERSE LENGTH=777 | 201606
DN10689_c0_g1_i1	AT1G10200.1	80.105	2.54e-110	AT1G10200.1 | GATA type zinc finger transcription factor family protein | Chr1:3346677-3347763 REVERSE LENGTH=190 | 201606
DN6978_c0_g1_i1	AT3G25710.1	41.912	1.22e-23	AT3G25710.1 | basic helix-loop-helix 32 | Chr3:9369598-9371096 FORWARD LENGTH=344 | 201606
DN4751_c0_g1_i2	AT4G04770.1	77.281	0	AT4G04770.1 | ATP binding cassette protein 1 | Chr4:2427998-2429785 REVERSE LENGTH=557 | 201606
DN2770_c0_g1_i8	AT4G29790.1	40.664	0	AT4G29790.1 | serine/arginine repetitive matrix protein | Chr4:14584228-14590123 FORWARD LENGTH=1211 | 201606
DN4197_c0_g1_i1	AT1G20925.1	53.333	3.43e-81	AT1G20925.1 | Auxin efflux carrier family protein | Chr1:7289973-7292507 FORWARD LENGTH=472 | 201606
DN5157_c0_g2_i3	AT5G50130.8	69.792	2.35e-139	AT5G50130.8 | NAD(P)-binding Rossmann-fold superfamily protein | Chr5:20391400-20393053 FORWARD LENGTH=305 | 201606
DN4197_c0_g1_i2	AT1G20925.1	62.069	2.5e-42	AT1G20925.1 | Auxin efflux carrier family protein | Chr1:7289973-7292507 FORWARD LENGTH=472 | 201606
DN281_c0_g2_i1	AT3G26570.1	82.379	5.97e-103	AT3G26570.1 | phosphate transporter 2%3B1 | Chr3:9756261-9758413 FORWARD LENGTH=613 | 201606
DN6978_c0_g1_i3	AT2G40200.1	52.83	3.9e-07	AT2G40200.1 | basic helix-loop-helix (bHLH) DNA-binding superfamily protein | Chr2:16791098-16792027 FORWARD LENGTH=254 | 201606
DN4751_c0_g1_i4	AT3G14067.1	66.129	7.07e-86	AT3G14067.1 | Subtilase family protein | Chr3:4658421-4660754 REVERSE LENGTH=777 | 201606
DN4197_c0_g1_i3	AT1G20925.1	55.181	1.24e-146	AT1G20925.1 | Auxin efflux carrier family protein | Chr1:7289973-7292507 FORWARD LENGTH=472 | 201606
DN281_c0_g2_i2	AT3G26570.1	71.119	0	AT3G26570.1 | phosphate transporter 2%3B1 | Chr3:9756261-9758413 FORWARD LENGTH=613 | 201606
DN11003_c0_g1_i1	AT1G33920.1	41.053	1.14e-22	AT1G33920.1 | phloem protein 2-A4 | Chr1:12319905-12320870 FORWARD LENGTH=165 | 201606
DN22101_c0_g1_i1	AT5G10840.1	47.273	1.64e-06	AT5G10840.1 | Endomembrane protein 70 protein family | Chr5:3424910-3427797 REVERSE LENGTH=648 | 201606
DN4751_c0_g1_i6	AT4G04770.1	77.281	0	AT4G04770.1 | ATP binding cassette protein 1 | Chr4:2427998-2429785 REVERSE LENGTH=557 | 201606
DN11003_c0_g1_i3	AT4G19850.2	43.662	5.95e-16	AT4G19850.2 | lectin-like protein | Chr4:10776657-10777588 FORWARD LENGTH=220 | 201606
DN8959_c0_g1_i1	AT3G29400.1	49.096	0	AT3G29400.1 | exocyst subunit exo70 family protein E1 | Chr3:11297339-11299315 REVERSE LENGTH=658 | 201606
DN6178_c0_g1_i1	AT5G55190.1	98.039	2.31e-27	AT5G55190.1 | RAN GTPase 3 | Chr5:22392285-22393957 FORWARD LENGTH=221 | 201606
DN11003_c0_g1_i4	AT3G17940.1	54	1.08e-09	AT3G17940.1 | Galactose mutarotase-like superfamily protein | Chr3:6143707-6145244 REVERSE LENGTH=341 | 201606
DN11003_c0_g1_i5	AT3G17940.1	50	1.91e-07	AT3G17940.1 | Galactose mutarotase-like superfamily protein | Chr3:6143707-6145244 REVERSE LENGTH=341 | 201606
DN8480_c0_g2_i4	AT5G11160.1	83.784	2.07e-107	AT5G11160.1 | adenine phosphoribosyltransferase 5 | Chr5:3550774-3551986 FORWARD LENGTH=191 | 201606
DN6178_c0_g1_i3	AT5G55190.1	94.828	3.7e-29	AT5G55190.1 | RAN GTPase 3 | Chr5:22392285-22393957 FORWARD LENGTH=221 | 201606
DN11003_c0_g1_i6	AT4G19840.1	41.964	2.2e-24	AT4G19840.1 | phloem protein 2-A1 | Chr4:10774336-10775701 FORWARD LENGTH=246 | 201606
DN1260_c0_g1_i1	AT1G76350.1	64.474	7.92e-22	AT1G76350.1 | Plant regulator RWP-RK family protein | Chr1:28640143-28642817 FORWARD LENGTH=808 | 201606
DN3487_c0_g1_i1	AT1G18070.1	78.648	8e-159	AT1G18070.1 | Translation elongation factor EF1A/initiation factor IF2gamma family protein | Chr1:6214236-6218211 REVERSE LENGTH=532 | 201606
DN11003_c0_g1_i8	AT3G17940.1	50	9.56e-08	AT3G17940.1 | Galactose mutarotase-like superfamily protein | Chr3:6143707-6145244 REVERSE LENGTH=341 | 201606
DN676_c0_g1_i3	AT1G09820.1	51.67	1.14e-175	AT1G09820.1 | Pentatricopeptide repeat (PPR-like) superfamily protein | Chr1:3190594-3192414 REVERSE LENGTH=606 | 201606
DN6094_c0_g1_i1	AT2G37680.1	79.07	1.04e-123	AT2G37680.1 | glucose-induced degradation-like protein | Chr2:15803500-15805515 REVERSE LENGTH=215 | 201606
DN1260_c0_g1_i6	AT1G76350.1	64.474	1.78e-22	AT1G76350.1 | Plant regulator RWP-RK family protein | Chr1:28640143-28642817 FORWARD LENGTH=808 | 201606
DN6094_c0_g1_i2	AT2G37680.1	83.333	6.04e-56	AT2G37680.1 | glucose-induced degradation-like protein | Chr2:15803500-15805515 REVERSE LENGTH=215 | 201606
DN8176_c0_g3_i2	AT1G80770.3	65.679	0	AT1G80770.3 | P-loop containing nucleoside triphosphate hydrolases superfamily protein | Chr1:30355298-30357786 FORWARD LENGTH=428 | 201606
DN5468_c0_g1_i1	AT4G33650.1	76.079	0	AT4G33650.1 | dynamin-related protein 3A | Chr4:16161073-16166587 FORWARD LENGTH=808 | 201606
DN5468_c0_g1_i2	AT4G33650.1	71.13	0	AT4G33650.1 | dynamin-related protein 3A | Chr4:16161073-16166587 FORWARD LENGTH=808 | 201606
DN5468_c0_g1_i3	AT4G33650.1	71.904	0	AT4G33650.1 | dynamin-related protein 3A | Chr4:16161073-16166587 FORWARD LENGTH=808 | 201606
DN4427_c1_g1_i1	AT3G57240.1	64.286	6.73e-12	AT3G57240.1 | beta-1%2C3-glucanase 3 | Chr3:21181916-21183045 REVERSE LENGTH=341 | 201606
DN926_c0_g2_i1	AT3G59350.2	79.801	3.34e-177	AT3G59350.2 | Protein kinase superfamily protein | Chr3:21933392-21934883 FORWARD LENGTH=366 | 201606
DN5468_c0_g1_i4	AT4G33650.1	75.51	5.02e-15	AT4G33650.1 | dynamin-related protein 3A | Chr4:16161073-16166587 FORWARD LENGTH=808 | 201606
DN5468_c0_g1_i5	AT4G33650.1	80.208	0	AT4G33650.1 | dynamin-related protein 3A | Chr4:16161073-16166587 FORWARD LENGTH=808 | 201606
DN1054_c0_g1_i13	AT1G78810.1	48.214	1.01e-23	AT1G78810.1 | hypothetical protein | Chr1:29628538-29630510 REVERSE LENGTH=481 | 201606
DN926_c0_g2_i3	AT3G59350.4	100	5.35e-28	AT3G59350.4 | Protein kinase superfamily protein | Chr3:21932930-21934655 FORWARD LENGTH=366 | 201606
DN592_c0_g1_i4	AT5G47860.1	73.421	1.09e-163	AT5G47860.1 | Gut esterase (DUF1350) | Chr5:19381656-19384310 FORWARD LENGTH=431 | 201606
DN5468_c0_g1_i6	AT4G33650.1	73.519	0	AT4G33650.1 | dynamin-related protein 3A | Chr4:16161073-16166587 FORWARD LENGTH=808 | 201606
DN2632_c0_g3_i2	AT2G32730.1	82.646	0	AT2G32730.1 | 26S proteasome regulatory complex%2C non-ATPase subcomplex%2C Rpn2/Psmd1 subunit | Chr2:13880189-13885464 FORWARD LENGTH=1004 | 201606
DN2777_c0_g1_i2	AT5G17620.1	85.629	1.91e-150	AT5G17620.1 | nuclear matrix protein | Chr5:5805934-5808455 REVERSE LENGTH=329 | 201606
DN926_c0_g2_i4	AT3G59350.6	82.338	0	AT3G59350.6 | Protein kinase superfamily protein | Chr3:21933221-21934883 FORWARD LENGTH=423 | 201606
DN592_c0_g1_i5	AT5G47860.1	74.436	1.58e-108	AT5G47860.1 | Gut esterase (DUF1350) | Chr5:19381656-19384310 FORWARD LENGTH=431 | 201606
DN5468_c0_g1_i7	AT4G33650.1	69.388	3.15e-15	AT4G33650.1 | dynamin-related protein 3A | Chr4:16161073-16166587 FORWARD LENGTH=808 | 201606
DN592_c0_g1_i6	AT5G47860.1	69.524	1.32e-179	AT5G47860.1 | Gut esterase (DUF1350) | Chr5:19381656-19384310 FORWARD LENGTH=431 | 201606
DN5384_c0_g1_i1	AT5G20200.1	31.472	1.2e-42	AT5G20200.1 | nucleoporin-like protein | Chr5:6816776-6821620 FORWARD LENGTH=762 | 201606
DN157319_c0_g1_i1	AT5G15520.1	52.308	1.59e-47	AT5G15520.1 | Ribosomal protein S19e family protein | Chr5:5037242-5038136 REVERSE LENGTH=143 | 201606
DN10771_c0_g2_i2	AT1G49300.1	55.319	6.02e-08	AT1G49300.1 | RAB GTPase homolog G3E | Chr1:18234842-18236968 FORWARD LENGTH=206 | 201606
DN2777_c0_g1_i6	AT5G17620.1	77.676	0	AT5G17620.1 | nuclear matrix protein | Chr5:5805934-5808455 REVERSE LENGTH=329 | 201606
DN4343_c1_g1_i1	AT3G46290.1	50.607	2.09e-68	AT3G46290.1 | hercules receptor kinase 1 | Chr3:17013009-17015501 FORWARD LENGTH=830 | 201606
DN4613_c0_g3_i2	AT5G17230.1	71.253	0	AT5G17230.1 | PHYTOENE SYNTHASE | Chr5:5659839-5662087 REVERSE LENGTH=422 | 201606
DN25581_c0_g1_i1	AT1G07985.1	47.059	5.47e-16	AT1G07985.1 | Expressed protein | Chr1:2475508-2475942 FORWARD LENGTH=144 | 201606
DN22890_c0_g1_i1	AT1G15570.1	53.659	1.25e-07	AT1G15570.1 | CYCLIN A2%3B3 | Chr1:5363034-5365218 FORWARD LENGTH=450 | 201606
DN15043_c0_g1_i6	AT3G04890.1	72.917	2.74e-50	AT3G04890.1 | adenine phosphoribosyltransferase-like protein%2C putative (DUF2358) | Chr3:1347708-1349066 FORWARD LENGTH=216 | 201606
DN8487_c0_g2_i1	AT1G64230.1	86.486	1.22e-43	AT1G64230.1 | ubiquitin-conjugating enzyme 28 | Chr1:23833792-23835220 FORWARD LENGTH=148 | 201606
DN4674_c0_g1_i1	AT2G02960.1	65	3.08e-19	AT2G02960.1 | RING/FYVE/PHD zinc finger superfamily protein | Chr2:862346-863980 REVERSE LENGTH=271 | 201606
DN4309_c0_g4_i1	AT5G40930.2	58.088	1.01e-49	AT5G40930.2 | translocase of outer membrane 20-4 | Chr5:16404523-16405670 FORWARD LENGTH=158 | 201606
DN13773_c0_g1_i1	AT5G60800.1	38.835	2.51e-08	AT5G60800.1 | Heavy metal transport/detoxification superfamily protein | Chr5:24461116-24462464 REVERSE LENGTH=283 | 201606
DN822_c1_g1_i3	AT3G08580.1	76.923	0	AT3G08580.1 | ADP/ATP carrier 1 | Chr3:2605706-2607030 REVERSE LENGTH=381 | 201606
DN538_c0_g3_i3	AT3G56200.1	64.078	6.04e-180	AT3G56200.1 | Transmembrane amino acid transporter family protein | Chr3:20850087-20851779 FORWARD LENGTH=435 | 201606
DN13773_c0_g1_i3	AT5G60800.1	50	2.37e-17	AT5G60800.1 | Heavy metal transport/detoxification superfamily protein | Chr5:24461116-24462464 REVERSE LENGTH=283 | 201606
DN822_c1_g1_i5	AT3G08580.1	76.923	0	AT3G08580.1 | ADP/ATP carrier 1 | Chr3:2605706-2607030 REVERSE LENGTH=381 | 201606
DN14084_c0_g1_i10	AT3G24255.3	44.444	1.98e-16	AT3G24255.3 | RNA-directed DNA polymerase (reverse transcriptase)-related family protein | Chr3:8789471-8790907 FORWARD LENGTH=478 | 201606
DN4590_c0_g1_i1	AT2G45330.1	76.471	5.92e-111	AT2G45330.1 | RNA 2'-phosphotransferase%2C Tpt1 / KptA family | Chr2:18686340-18687874 FORWARD LENGTH=289 | 201606
DN16314_c0_g1_i2	AT5G07990.1	38.039	2.41e-118	AT5G07990.1 | Cytochrome P450 superfamily protein | Chr5:2560437-2562859 FORWARD LENGTH=513 | 201606
DN11488_c0_g2_i3	AT2G36870.2	75.352	1.42e-75	AT2G36870.2 | xyloglucan endotransglucosylase/hydrolase 32 | Chr2:15473911-15474630 REVERSE LENGTH=178 | 201606
DN4924_c0_g2_i2	AT1G33330.1	63.043	1.2e-08	AT1G33330.1 | Class I peptide chain release factor | Chr1:12084968-12086238 FORWARD LENGTH=257 | 201606
DN16314_c0_g1_i3	AT1G58260.1	42.857	5.45e-06	AT1G58260.1 | cytochrome p450 79c2 | Chr1:21605752-21607995 FORWARD LENGTH=530 | 201606
DN3964_c0_g1_i1	AT1G07650.1	52.679	8.98e-27	AT1G07650.1 | Leucine-rich repeat transmembrane protein kinase | Chr1:2359817-2366423 REVERSE LENGTH=1014 | 201606
DN599_c0_g1_i3	AT1G50030.1	78.074	0	AT1G50030.1 | target of rapamycin | Chr1:18522626-18539619 REVERSE LENGTH=2481 | 201606
DN4590_c0_g1_i7	AT2G45330.1	77.914	8.68e-85	AT2G45330.1 | RNA 2'-phosphotransferase%2C Tpt1 / KptA family | Chr2:18686340-18687874 FORWARD LENGTH=289 | 201606
DN10216_c0_g1_i1	AT2G01950.1	78.762	0	AT2G01950.1 | BRI1-like 2 | Chr2:440805-444236 REVERSE LENGTH=1143 | 201606
DN6809_c0_g1_i11	AT2G22260.1	60	3.21e-103	AT2G22260.1 | oxidoreductase%2C 2OG-Fe(II) oxygenase family protein | Chr2:9461342-9463053 FORWARD LENGTH=314 | 201606
DN10216_c0_g1_i3	AT2G01950.1	70.912	0	AT2G01950.1 | BRI1-like 2 | Chr2:440805-444236 REVERSE LENGTH=1143 | 201606
DN10778_c0_g2_i1	AT1G67780.1	64.348	4.46e-44	AT1G67780.1 | Zinc-finger domain of monoamine-oxidase A repressor R1 protein | Chr1:25412816-25415530 FORWARD LENGTH=512 | 201606
DN5945_c0_g1_i3	AT2G47390.1	74.28	0	AT2G47390.1 | Prolyl oligopeptidase family protein | Chr2:19442278-19446253 REVERSE LENGTH=961 | 201606
DN3880_c0_g1_i1	AT1G24120.1	74.011	0	AT1G24120.1 | ARG1-like 1 | Chr1:8529283-8531946 REVERSE LENGTH=436 | 201606
DN1433_c0_g2_i1	AT3G03300.1	71.942	6.41e-57	AT3G03300.1 | dicer-like 2 | Chr3:768020-774833 REVERSE LENGTH=1388 | 201606
DN15604_c0_g1_i2	AT5G28290.1	81.25	2.67e-09	AT5G28290.1 | NIMA-related kinase 3 | Chr5:10278880-10281880 REVERSE LENGTH=568 | 201606
DN9112_c0_g1_i2	AT3G14000.1	64.286	2.76e-143	AT3G14000.1 | DZC (Disease resistance/zinc finger/chromosome condensation-like region) domain containing protein | Chr3:4631170-4633353 REVERSE LENGTH=374 | 201606
DN5945_c0_g1_i5	AT2G47390.1	76.258	0	AT2G47390.1 | Prolyl oligopeptidase family protein | Chr2:19442278-19446253 REVERSE LENGTH=961 | 201606
DN15604_c0_g1_i3	AT5G26751.1	75.862	3.71e-08	AT5G26751.1 | shaggy-related kinase 11 | Chr5:9399582-9401839 REVERSE LENGTH=405 | 201606
DN1433_c0_g2_i3	AT3G03300.1	81.667	4.11e-21	AT3G03300.1 | dicer-like 2 | Chr3:768020-774833 REVERSE LENGTH=1388 | 201606
DN1644_c2_g2_i1	AT2G16850.1	86.842	1.45e-116	AT2G16850.1 | plasma membrane intrinsic protein 2%3B8 | Chr2:7301647-7303180 FORWARD LENGTH=278 | 201606
DN3880_c0_g1_i7	AT1G24120.1	72.781	2.98e-87	AT1G24120.1 | ARG1-like 1 | Chr1:8529283-8531946 REVERSE LENGTH=436 | 201606
DN7673_c1_g1_i1	AT5G03170.1	65.027	4.39e-73	AT5G03170.1 | FASCICLIN-like arabinogalactan-protein 11 | Chr5:752898-753638 REVERSE LENGTH=246 | 201606
DN11799_c0_g1_i2	AT3G22430.1	50.667	2.89e-14	AT3G22430.1 | RNA recognition motif XS domain protein | Chr3:7953455-7957605 FORWARD LENGTH=510 | 201606
DN7673_c1_g1_i2	AT5G03170.1	74.194	1.67e-70	AT5G03170.1 | FASCICLIN-like arabinogalactan-protein 11 | Chr5:752898-753638 REVERSE LENGTH=246 | 201606
DN203_c0_g1_i2	AT2G04550.1	59.211	3.29e-17	AT2G04550.1 | indole-3-butyric acid response 5 | Chr2:1588538-1589838 FORWARD LENGTH=257 | 201606
DN15520_c0_g1_i1	AT1G70230.1	56.461	1.8e-156	AT1G70230.1 | TRICHOME BIREFRINGENCE-LIKE 27 | Chr1:26450389-26451724 FORWARD LENGTH=416 | 201606
DN1433_c0_g2_i9	AT3G03300.1	74.419	8.26e-54	AT3G03300.1 | dicer-like 2 | Chr3:768020-774833 REVERSE LENGTH=1388 | 201606
DN3014_c0_g1_i3	AT4G03200.1	69.582	2.86e-118	AT4G03200.1 | catalytics | Chr4:1408296-1412566 FORWARD LENGTH=818 | 201606
DN1855_c4_g2_i1	AT1G77710.1	92.857	4.5e-49	AT1G77710.1 | ubiquitin-fold modifier | Chr1:29206750-29207895 FORWARD LENGTH=93 | 201606
DN7673_c1_g1_i4	AT5G03170.1	71.93	4.09e-50	AT5G03170.1 | FASCICLIN-like arabinogalactan-protein 11 | Chr5:752898-753638 REVERSE LENGTH=246 | 201606
DN765_c0_g2_i1	AT2G05710.1	87.413	4.17e-83	AT2G05710.1 | aconitase 3 | Chr2:2141591-2146350 FORWARD LENGTH=990 | 201606
DN5861_c0_g1_i5	AT3G09830.1	66.146	5.29e-175	AT3G09830.1 | Protein kinase superfamily protein | Chr3:3017199-3018696 FORWARD LENGTH=418 | 201606
DN3014_c0_g1_i4	AT4G03200.1	80	1.75e-173	AT4G03200.1 | catalytics | Chr4:1408296-1412566 FORWARD LENGTH=818 | 201606
DN1855_c4_g2_i2	AT1G77710.1	92.857	4.31e-49	AT1G77710.1 | ubiquitin-fold modifier | Chr1:29206750-29207895 FORWARD LENGTH=93 | 201606
DN41686_c0_g1_i4	AT5G65640.1	62.621	1.52e-63	AT5G65640.1 | beta HLH protein 93 | Chr5:26237137-26238904 FORWARD LENGTH=351 | 201606
DN203_c0_g1_i5	AT2G04550.3	72.093	6.03e-91	AT2G04550.3 | indole-3-butyric acid response 5 | Chr2:1588538-1589603 FORWARD LENGTH=178 | 201606
DN1828_c0_g1_i2	AT1G24510.1	58.929	3.53e-13	AT1G24510.1 | TCP-1/cpn60 chaperonin family protein | Chr1:8685504-8688101 REVERSE LENGTH=535 | 201606
DN33195_c0_g1_i1	AT5G54520.1	71.212	1.96e-19	AT5G54520.1 | Transducin/WD40 repeat-like superfamily protein | Chr5:22146781-22149089 REVERSE LENGTH=457 | 201606
DN203_c0_g1_i6	AT2G04550.1	61.194	9.03e-22	AT2G04550.1 | indole-3-butyric acid response 5 | Chr2:1588538-1589838 FORWARD LENGTH=257 | 201606
DN3014_c0_g1_i7	AT4G03200.1	80	0	AT4G03200.1 | catalytics | Chr4:1408296-1412566 FORWARD LENGTH=818 | 201606
DN1700_c0_g5_i1	AT1G77280.1	53.351	0	AT1G77280.1 | kinase with adenine nucleotide alpha hydrolases-like domain-containing protein | Chr1:29031468-29034574 REVERSE LENGTH=753 | 201606
DN1828_c0_g1_i4	AT3G05340.1	56.026	0	AT3G05340.1 | Tetratricopeptide repeat (TPR)-like superfamily protein | Chr3:1524071-1526047 REVERSE LENGTH=658 | 201606
DN3014_c0_g1_i8	AT4G03200.1	69.582	4e-118	AT4G03200.1 | catalytics | Chr4:1408296-1412566 FORWARD LENGTH=818 | 201606
DN33195_c0_g1_i3	AT5G54520.1	63.032	1.84e-159	AT5G54520.1 | Transducin/WD40 repeat-like superfamily protein | Chr5:22146781-22149089 REVERSE LENGTH=457 | 201606
DN43667_c0_g1_i3	AT5G52882.1	77.494	0	AT5G52882.1 | P-loop containing nucleoside triphosphate hydrolases superfamily protein | Chr5:21434155-21438362 REVERSE LENGTH=829 | 201606
DN2370_c0_g1_i1	AT1G42540.1	61.372	0	AT1G42540.1 | glutamate receptor 3.3 | Chr1:15973489-15976703 FORWARD LENGTH=933 | 201606
DN5557_c0_g2_i2	AT4G31160.1	57.5	4.35e-64	AT4G31160.1 | DDB1-CUL4 associated factor 1 | Chr4:15145936-15152939 FORWARD LENGTH=1883 | 201606
DN2370_c0_g1_i2	AT3G51480.1	60.795	0	AT3G51480.1 | glutamate receptor 3.6 | Chr3:19101256-19104681 FORWARD LENGTH=903 | 201606
DN6394_c2_g2_i1	AT1G19300.1	67.841	1.56e-79	AT1G19300.1 | Nucleotide-diphospho-sugar transferases superfamily protein | Chr1:6671451-6672506 REVERSE LENGTH=351 | 201606
DN5557_c0_g2_i3	AT4G31160.1	67.347	2.6e-30	AT4G31160.1 | DDB1-CUL4 associated factor 1 | Chr4:15145936-15152939 FORWARD LENGTH=1883 | 201606
DN4597_c0_g1_i2	AT3G57940.1	66.146	5.53e-153	AT3G57940.1 | GNAT acetyltransferase (DUF699) | Chr3:21449560-21455834 FORWARD LENGTH=1028 | 201606
DN12886_c2_g2_i2	AT1G23410.1	100	8.78e-34	AT1G23410.1 | Ribosomal protein S27a / Ubiquitin family protein | Chr1:8314940-8315410 FORWARD LENGTH=156 | 201606
DN1828_c0_g1_i9	AT3G05340.1	56.026	0	AT3G05340.1 | Tetratricopeptide repeat (TPR)-like superfamily protein | Chr3:1524071-1526047 REVERSE LENGTH=658 | 201606
DN4597_c0_g1_i3	AT3G57940.1	66.667	5.12e-07	AT3G57940.1 | GNAT acetyltransferase (DUF699) | Chr3:21449560-21455834 FORWARD LENGTH=1028 | 201606
DN3826_c0_g3_i1	AT1G29860.1	53.465	3.12e-51	AT1G29860.1 | WRKY DNA-binding protein 71 | Chr1:10454482-10455652 FORWARD LENGTH=282 | 201606
DN2370_c0_g1_i4	AT3G51480.2	66.129	0	AT3G51480.2 | glutamate receptor 3.6 | Chr3:19101809-19104681 FORWARD LENGTH=813 | 201606
DN681_c0_g2_i3	AT1G47870.1	52.434	3.72e-79	AT1G47870.1 | winged-helix DNA-binding transcription factor family protein | Chr1:17634937-17637557 FORWARD LENGTH=396 | 201606
DN3_c0_g1_i2	AT1G19220.1	69.181	0	AT1G19220.1 | auxin response factor 19 | Chr1:6628395-6632779 REVERSE LENGTH=1086 | 201606
DN3492_c0_g2_i3	AT1G74300.1	48.515	8.69e-95	AT1G74300.1 | alpha/beta-Hydrolases superfamily protein | Chr1:27935368-27936474 FORWARD LENGTH=346 | 201606
DN2866_c0_g2_i2	AT4G04960.2	65.699	0	AT4G04960.2 | Concanavalin A-like lectin protein kinase family protein | Chr4:2533096-2534912 FORWARD LENGTH=576 | 201606
DN3_c0_g1_i3	AT1G19220.1	79.798	1.06e-104	AT1G19220.1 | auxin response factor 19 | Chr1:6628395-6632779 REVERSE LENGTH=1086 | 201606
DN8880_c0_g2_i1	AT5G06140.1	75.888	0	AT5G06140.1 | sorting nexin 1 | Chr5:1856212-1858752 REVERSE LENGTH=402 | 201606
DN2866_c0_g2_i3	AT4G04960.2	73.152	0	AT4G04960.2 | Concanavalin A-like lectin protein kinase family protein | Chr4:2533096-2534912 FORWARD LENGTH=576 | 201606
DN3_c0_g1_i4	AT1G19220.1	75.603	3.86e-178	AT1G19220.1 | auxin response factor 19 | Chr1:6628395-6632779 REVERSE LENGTH=1086 | 201606
DN11403_c0_g1_i3	AT2G19490.1	82.143	1.6e-07	AT2G19490.1 | recA DNA recombination family protein | Chr2:8441732-8444006 FORWARD LENGTH=430 | 201606
DN3492_c0_g2_i5	AT1G74300.1	41.176	4.44e-40	AT1G74300.1 | alpha/beta-Hydrolases superfamily protein | Chr1:27935368-27936474 FORWARD LENGTH=346 | 201606
DN2866_c0_g2_i4	AT4G04960.2	65.699	0	AT4G04960.2 | Concanavalin A-like lectin protein kinase family protein | Chr4:2533096-2534912 FORWARD LENGTH=576 | 201606
DN3_c0_g1_i5	AT1G19220.1	74.151	5.45e-174	AT1G19220.1 | auxin response factor 19 | Chr1:6628395-6632779 REVERSE LENGTH=1086 | 201606
DN11403_c0_g1_i4	AT3G32920.1	71.429	4.03e-08	AT3G32920.1 | P-loop containing nucleoside triphosphate hydrolases superfamily protein | Chr3:13485399-13486713 REVERSE LENGTH=226 | 201606
DN2370_c0_g1_i8	AT3G51480.2	65.079	1.21e-48	AT3G51480.2 | glutamate receptor 3.6 | Chr3:19101809-19104681 FORWARD LENGTH=813 | 201606
DN4439_c0_g1_i10	AT1G53120.1	65.806	2.2e-148	AT1G53120.1 | RNA-binding S4 domain-containing protein | Chr1:19792798-19794605 FORWARD LENGTH=320 | 201606
DN13696_c0_g1_i6	AT5G32440.1	50.365	4.49e-33	AT5G32440.1 | Ubiquitin system component Cue protein | Chr5:12077014-12078396 FORWARD LENGTH=264 | 201606
DN661_c1_g1_i1	AT3G19740.1	42.632	3.41e-33	AT3G19740.1 | P-loop containing nucleoside triphosphate hydrolases superfamily protein | Chr3:6855944-6862930 REVERSE LENGTH=993 | 201606
DN2869_c1_g2_i10	AT1G17200.1	66.292	2.26e-35	AT1G17200.1 | Uncharacterized protein family (UPF0497) | Chr1:5878493-5879871 FORWARD LENGTH=204 | 201606
DN13696_c0_g1_i8	AT1G80040.4	42.177	1.88e-31	AT1G80040.4 | ubiquitin system component Cue | Chr1:30109447-30110573 REVERSE LENGTH=175 | 201606
DN3887_c0_g1_i1	AT1G79580.1	51.958	1.73e-113	AT1G79580.1 | NAC (No Apical Meristem) domain transcriptional regulator superfamily protein | Chr1:29941020-29942925 REVERSE LENGTH=371 | 201606
DN1122_c1_g1_i17	AT5G09880.1	60.638	3.94e-19	AT5G09880.1 | Splicing factor%2C CC1-like protein | Chr5:3081646-3085179 REVERSE LENGTH=527 | 201606
DN19644_c0_g1_i6	AT1G62940.1	71.508	0	AT1G62940.1 | acyl-CoA synthetase 5 | Chr1:23310554-23312747 FORWARD LENGTH=542 | 201606
DN377_c0_g3_i1	AT1G72470.1	75.161	0	AT1G72470.1 | exocyst subunit exo70 family protein D1 | Chr1:27283759-27285660 FORWARD LENGTH=633 | 201606
DN1660_c0_g1_i3	AT3G07470.1	60.432	2.2e-52	AT3G07470.1 | transmembrane protein%2C putative (Protein of unknown function%2C DUF538) | Chr3:2387291-2388343 REVERSE LENGTH=169 | 201606
DN3887_c0_g1_i2	AT1G79580.1	51.958	3.27e-113	AT1G79580.1 | NAC (No Apical Meristem) domain transcriptional regulator superfamily protein | Chr1:29941020-29942925 REVERSE LENGTH=371 | 201606
DN377_c0_g3_i2	AT1G72470.1	75.161	0	AT1G72470.1 | exocyst subunit exo70 family protein D1 | Chr1:27283759-27285660 FORWARD LENGTH=633 | 201606
DN1660_c0_g1_i4	AT3G07470.2	60.432	4.26e-54	AT3G07470.2 | transmembrane protein%2C putative (Protein of unknown function%2C DUF538) | Chr3:2387861-2388343 REVERSE LENGTH=160 | 201606
DN15694_c0_g3_i1	AT4G05100.1	66.019	3.13e-45	AT4G05100.1 | myb domain protein 74 | Chr4:2618557-2619790 FORWARD LENGTH=324 | 201606
DN1871_c2_g1_i1	AT2G05590.2	59.748	9.49e-63	AT2G05590.2 | TLD-domain containing nucleolar protein | Chr2:2067196-2068951 FORWARD LENGTH=303 | 201606
DN1871_c2_g1_i2	AT4G39870.1	61.818	1.7e-79	AT4G39870.1 | TLD-domain containing nucleolar protein | Chr4:18502234-18504275 FORWARD LENGTH=394 | 201606
DN4201_c0_g1_i2	AT5G01010.2	49.524	9.43e-22	AT5G01010.2 | retinal-binding protein | Chr5:1388-4924 REVERSE LENGTH=479 | 201606
DN8860_c1_g1_i3	AT2G19570.1	64.815	1.14e-40	AT2G19570.1 | cytidine deaminase 1 | Chr2:8470598-8471503 REVERSE LENGTH=301 | 201606
DN3087_c0_g1_i1	AT1G73875.1	60.345	1.38e-39	AT1G73875.1 | DNAse I-like superfamily protein | Chr1:27781112-27784571 FORWARD LENGTH=454 | 201606
DN1094_c0_g1_i10	AT5G05200.1	82.784	1.25e-141	AT5G05200.1 | Protein kinase superfamily protein | Chr5:1544206-1547082 REVERSE LENGTH=540 | 201606
DN4201_c0_g1_i4	AT5G01010.3	66.826	0	AT5G01010.3 | retinal-binding protein | Chr5:1527-4924 REVERSE LENGTH=429 | 201606
DN992_c0_g1_i1	AT2G04039.2	72.477	2.33e-49	AT2G04039.2 | DUF2996 family protein | Chr2:1333714-1334438 FORWARD LENGTH=165 | 201606
DN8860_c1_g1_i5	AT2G19570.1	61.538	2.08e-15	AT2G19570.1 | cytidine deaminase 1 | Chr2:8470598-8471503 REVERSE LENGTH=301 | 201606
DN5868_c0_g1_i3	AT3G21290.1	38.071	3.43e-19	AT3G21290.1 | dentin sialophosphoprotein-like protein | Chr3:7482318-7488676 FORWARD LENGTH=1192 | 201606
DN5453_c1_g1_i3	AT1G66230.1	86.667	2.56e-18	AT1G66230.1 | myb domain protein 20 | Chr1:24677322-24678246 FORWARD LENGTH=282 | 201606
DN1094_c0_g1_i11	AT2G33730.1	82.867	0	AT2G33730.1 | P-loop containing nucleoside triphosphate hydrolases superfamily protein | Chr2:14265679-14267880 REVERSE LENGTH=733 | 201606
DN16153_c0_g1_i3	AT5G46860.1	79.73	5.16e-36	AT5G46860.1 | Syntaxin/t-SNARE family protein | Chr5:19012342-19013795 REVERSE LENGTH=268 | 201606
DN4368_c0_g1_i11	AT2G23450.1	49.611	0	AT2G23450.1 | Protein kinase superfamily protein | Chr2:9988926-9991244 REVERSE LENGTH=708 | 201606
DN1356_c0_g2_i1	AT2G45700.1	50.732	0	AT2G45700.1 | sterile alpha motif (SAM) domain-containing protein | Chr2:18827216-18830505 REVERSE LENGTH=723 | 201606
DN293_c0_g3_i1	AT2G23420.1	77.32	0	AT2G23420.1 | nicotinate phosphoribosyltransferase 2 | Chr2:9971819-9974909 FORWARD LENGTH=557 | 201606
DN5453_c1_g1_i5	AT1G66230.1	84.091	1.7e-75	AT1G66230.1 | myb domain protein 20 | Chr1:24677322-24678246 FORWARD LENGTH=282 | 201606
DN16153_c0_g1_i5	AT5G46860.1	77.333	1.14e-32	AT5G46860.1 | Syntaxin/t-SNARE family protein | Chr5:19012342-19013795 REVERSE LENGTH=268 | 201606
DN15527_c0_g1_i4	AT4G10270.1	54.118	8.88e-21	AT4G10270.1 | Wound-responsive family protein | Chr4:6374805-6375077 FORWARD LENGTH=90 | 201606
DN4201_c0_g1_i8	AT5G01010.1	66.977	0	AT5G01010.1 | retinal-binding protein | Chr5:1388-4924 REVERSE LENGTH=438 | 201606
DN7304_c0_g2_i1	AT5G51740.1	71.875	2.79e-16	AT5G51740.1 | Peptidase family M48 family protein | Chr5:21017110-21018987 FORWARD LENGTH=442 | 201606
DN4368_c0_g1_i14	AT5G66790.1	62.838	8.1e-122	AT5G66790.1 | Protein kinase superfamily protein | Chr5:26665181-26667387 FORWARD LENGTH=622 | 201606
DN992_c0_g1_i6	AT2G04039.1	78.846	8.58e-21	AT2G04039.1 | DUF2996 family protein | Chr2:1333464-1334438 FORWARD LENGTH=199 | 201606
DN8409_c0_g1_i3	AT4G37200.1	59.127	2.07e-100	AT4G37200.1 | Thioredoxin superfamily protein | Chr4:17509836-17511230 REVERSE LENGTH=261 | 201606
DN7304_c0_g2_i2	AT5G51740.1	54.545	1.41e-21	AT5G51740.1 | Peptidase family M48 family protein | Chr5:21017110-21018987 FORWARD LENGTH=442 | 201606
DN3087_c0_g1_i8	AT1G73875.1	56.053	1.38e-151	AT1G73875.1 | DNAse I-like superfamily protein | Chr1:27781112-27784571 FORWARD LENGTH=454 | 201606
DN992_c0_g1_i7	AT2G04039.1	78.846	7.1e-21	AT2G04039.1 | DUF2996 family protein | Chr2:1333464-1334438 FORWARD LENGTH=199 | 201606
DN2377_c0_g1_i1	AT3G55530.1	77.253	1.74e-91	AT3G55530.1 | RING/U-box superfamily protein | Chr3:20595300-20597188 REVERSE LENGTH=273 | 201606
DN126_c0_g1_i2	AT2G28150.1	47.069	5.71e-128	AT2G28150.1 | UPSTREAM OF FLC protein (DUF966) | Chr2:12000015-12002227 FORWARD LENGTH=540 | 201606
DN26541_c0_g1_i1	AT2G20780.2	75.847	0	AT2G20780.2 | Major facilitator superfamily protein | Chr2:8947496-8948974 REVERSE LENGTH=468 | 201606
DN1216_c4_g1_i3	ATMG00240.1	53.247	1.61e-21	ATMG00240.1 | Gag-Pol-related retrotransposon family protein | ChrM:68918-69253 REVERSE LENGTH=111 | 201606
DN2377_c0_g1_i2	AT3G55530.1	66	3.95e-15	AT3G55530.1 | RING/U-box superfamily protein | Chr3:20595300-20597188 REVERSE LENGTH=273 | 201606
DN1272_c0_g2_i1	AT4G07410.2	59.215	0	AT4G07410.2 | Transducin family protein / WD-40 repeat family protein | Chr4:4201465-4204576 REVERSE LENGTH=702 | 201606
DN48647_c1_g1_i1	AT4G39260.3	71.429	3.82e-11	AT4G39260.3 | cold%2C circadian rhythm%2C and RNA binding 1 | Chr4:18274166-18274958 REVERSE LENGTH=92 | 201606
DN3499_c0_g2_i1	AT5G04520.1	75.503	4.97e-157	AT5G04520.1 | 3-oxoacyl-acyl-carrier synthase-like protein (Protein of unknown function DUF455) | Chr5:1290012-1291063 REVERSE LENGTH=291 | 201606
DN2377_c0_g1_i3	AT3G55530.1	76.534	7.45e-118	AT3G55530.1 | RING/U-box superfamily protein | Chr3:20595300-20597188 REVERSE LENGTH=273 | 201606
DN126_c0_g1_i4	AT2G28150.1	46.967	4.28e-118	AT2G28150.1 | UPSTREAM OF FLC protein (DUF966) | Chr2:12000015-12002227 FORWARD LENGTH=540 | 201606
DN3702_c2_g1_i1	AT2G31320.1	74.451	0	AT2G31320.1 | poly(ADP-ribose) polymerase 2 | Chr2:13354046-13359578 REVERSE LENGTH=983 | 201606
DN14817_c0_g1_i1	AT3G54210.1	69.036	9.73e-85	AT3G54210.1 | Ribosomal protein L17 family protein | Chr3:20067672-20068385 REVERSE LENGTH=211 | 201606
DN1272_c0_g2_i2	AT4G07410.1	85.185	1.82e-20	AT4G07410.1 | Transducin family protein / WD-40 repeat family protein | Chr4:4201465-4205136 REVERSE LENGTH=815 | 201606
DN3499_c0_g2_i2	AT5G04520.1	79.098	1.37e-132	AT5G04520.1 | 3-oxoacyl-acyl-carrier synthase-like protein (Protein of unknown function DUF455) | Chr5:1290012-1291063 REVERSE LENGTH=291 | 201606
DN126_c0_g1_i5	AT2G28150.1	44.904	3.97e-118	AT2G28150.1 | UPSTREAM OF FLC protein (DUF966) | Chr2:12000015-12002227 FORWARD LENGTH=540 | 201606
DN1272_c0_g2_i3	AT1G27470.1	58.263	0	AT1G27470.1 | transducin family protein / WD-40 repeat family protein | Chr1:9540368-9544218 REVERSE LENGTH=810 | 201606
DN2728_c0_g4_i1	AT1G48410.1	81.457	0	AT1G48410.1 | Stabilizer of iron transporter SufD / Polynucleotidyl transferase | Chr1:17886285-17891892 REVERSE LENGTH=1048 | 201606
DN35899_c0_g1_i1	AT1G08830.1	82.857	2.05e-12	AT1G08830.1 | copper/zinc superoxide dismutase 1 | Chr1:2827700-2829053 FORWARD LENGTH=152 | 201606
DN18050_c0_g1_i1	AT4G02590.3	63.519	1.65e-65	AT4G02590.3 | basic helix-loop-helix (bHLH) DNA-binding superfamily protein | Chr4:1137968-1140117 REVERSE LENGTH=247 | 201606
DN3499_c0_g2_i4	AT5G04520.1	79.339	4.45e-133	AT5G04520.1 | 3-oxoacyl-acyl-carrier synthase-like protein (Protein of unknown function DUF455) | Chr5:1290012-1291063 REVERSE LENGTH=291 | 201606
DN2053_c6_g1_i6	AT4G20010.1	48.98	2.83e-06	AT4G20010.1 | plastid transcriptionally active 9 | Chr4:10842128-10843989 FORWARD LENGTH=371 | 201606
DN1272_c0_g2_i5	AT4G07410.1	79.63	5.08e-18	AT4G07410.1 | Transducin family protein / WD-40 repeat family protein | Chr4:4201465-4205136 REVERSE LENGTH=815 | 201606
DN2293_c0_g1_i1	AT2G27600.1	86.667	3.04e-39	AT2G27600.1 | AAA-type ATPase family protein | Chr2:11781226-11783730 FORWARD LENGTH=435 | 201606
DN2053_c6_g1_i9	AT4G20010.1	48.98	1.02e-06	AT4G20010.1 | plastid transcriptionally active 9 | Chr4:10842128-10843989 FORWARD LENGTH=371 | 201606
DN1667_c0_g1_i1	AT3G05740.1	74.171	0	AT3G05740.1 | RECQ helicase l1 | Chr3:1698180-1701228 FORWARD LENGTH=606 | 201606
DN2069_c0_g1_i10	AT3G48080.1	55.769	2.36e-14	AT3G48080.1 | alpha/beta-Hydrolases superfamily protein | Chr3:17753104-17755145 REVERSE LENGTH=629 | 201606
DN85_c0_g1_i7	AT3G57340.1	52.973	1.8e-106	AT3G57340.1 | DnaJ heat shock amino-terminal domain protein (DUF1977) | Chr3:21219175-21220278 FORWARD LENGTH=367 | 201606
DN8241_c0_g1_i1	AT2G36780.1	54.303	4.51e-179	AT2G36780.1 | UDP-Glycosyltransferase superfamily protein | Chr2:15417618-15419108 REVERSE LENGTH=496 | 201606
DN45092_c0_g2_i1	AT2G36170.1	100	2.17e-35	AT2G36170.1 | 60S ribosomal protein L40-1 | Chr2:15172153-15173046 FORWARD LENGTH=128 | 201606
DN8241_c0_g1_i2	AT2G36780.1	53.892	0	AT2G36780.1 | UDP-Glycosyltransferase superfamily protein | Chr2:15417618-15419108 REVERSE LENGTH=496 | 201606
DN140439_c0_g1_i1	AT1G26800.1	49.645	1.56e-43	AT1G26800.1 | RING/U-box superfamily protein | Chr1:9285576-9286190 REVERSE LENGTH=204 | 201606
DN85_c0_g1_i9	AT3G57340.1	53.333	7.89e-97	AT3G57340.1 | DnaJ heat shock amino-terminal domain protein (DUF1977) | Chr3:21219175-21220278 FORWARD LENGTH=367 | 201606
DN8241_c0_g1_i3	AT2G36750.1	50.347	1.9e-98	AT2G36750.1 | UDP-glucosyl transferase 73C1 | Chr2:15410531-15412006 REVERSE LENGTH=491 | 201606
DN1667_c0_g1_i4	AT3G05740.1	78.641	5.89e-47	AT3G05740.1 | RECQ helicase l1 | Chr3:1698180-1701228 FORWARD LENGTH=606 | 201606
DN8241_c0_g1_i5	AT2G36780.1	53.693	0	AT2G36780.1 | UDP-Glycosyltransferase superfamily protein | Chr2:15417618-15419108 REVERSE LENGTH=496 | 201606
DN12149_c0_g5_i1	AT3G59390.1	64.257	5.87e-109	AT3G59390.1 | glycosyltransferase family protein | Chr3:21946160-21948166 FORWARD LENGTH=273 | 201606
DN4208_c0_g1_i2	AT3G07330.1	69.044	0	AT3G07330.1 | Cellulose-synthase-like C6 | Chr3:2336121-2338942 REVERSE LENGTH=682 | 201606
DN4990_c0_g1_i2	AT1G53940.2	47.55	2.18e-96	AT1G53940.2 | GDSL-motif lipase 2 | Chr1:20143279-20144803 FORWARD LENGTH=376 | 201606
DN5396_c0_g2_i3	AT5G18280.1	66.452	0	AT5G18280.1 | apyrase 2 | Chr5:6050799-6054023 REVERSE LENGTH=472 | 201606
DN4146_c0_g1_i10	AT1G68310.2	74.51	7.78e-82	AT1G68310.2 | MIP18 family protein (DUF59) | Chr1:25599812-25601239 FORWARD LENGTH=157 | 201606
DN15185_c1_g1_i1	AT4G05050.1	100	1.03e-24	AT4G05050.1 | ubiquitin 11 | Chr4:2588271-2588960 REVERSE LENGTH=229 | 201606
DN11242_c0_g1_i1	AT4G38430.1	66.609	0	AT4G38430.1 | rho guanyl-nucleotide exchange factor 1 | Chr4:17986643-17988659 FORWARD LENGTH=548 | 201606
DN15185_c1_g1_i3	AT4G05050.1	100	6.98e-65	AT4G05050.1 | ubiquitin 11 | Chr4:2588271-2588960 REVERSE LENGTH=229 | 201606
DN11242_c0_g1_i2	AT4G38430.1	83.333	1.46e-61	AT4G38430.1 | rho guanyl-nucleotide exchange factor 1 | Chr4:17986643-17988659 FORWARD LENGTH=548 | 201606
DN15185_c1_g1_i4	AT1G23410.1	96.078	5.75e-29	AT1G23410.1 | Ribosomal protein S27a / Ubiquitin family protein | Chr1:8314940-8315410 FORWARD LENGTH=156 | 201606
DN4146_c0_g1_i14	AT1G68310.2	80.18	1.48e-61	AT1G68310.2 | MIP18 family protein (DUF59) | Chr1:25599812-25601239 FORWARD LENGTH=157 | 201606
DN10616_c0_g1_i1	AT1G19140.1	58.224	6.62e-116	AT1G19140.1 | ubiquinone biosynthesis COQ9-like protein | Chr1:6611026-6612414 REVERSE LENGTH=311 | 201606
DN15185_c1_g1_i5	AT4G05050.1	100	7.1e-15	AT4G05050.1 | ubiquitin 11 | Chr4:2588271-2588960 REVERSE LENGTH=229 | 201606
DN6905_c0_g1_i1	AT4G26630.2	61.458	7.81e-26	AT4G26630.2 | DEK domain-containing chromatin associated protein | Chr4:13430873-13434877 REVERSE LENGTH=763 | 201606
DN11868_c1_g1_i1	AT1G59580.1	81.034	1.65e-31	AT1G59580.1 | mitogen-activated protein kinase homolog 2 | Chr1:21884521-21885743 FORWARD LENGTH=376 | 201606
DN19483_c0_g1_i2	AT3G56930.1	63.664	3.71e-155	AT3G56930.1 | DHHC-type zinc finger family protein | Chr3:21073805-21075873 FORWARD LENGTH=477 | 201606
DN4146_c0_g1_i17	AT1G68310.2	75.735	2.22e-72	AT1G68310.2 | MIP18 family protein (DUF59) | Chr1:25599812-25601239 FORWARD LENGTH=157 | 201606
DN18857_c0_g1_i1	AT2G19590.1	64	9.62e-145	AT2G19590.1 | ACC oxidase 1 | Chr2:8476239-8477354 REVERSE LENGTH=310 | 201606
DN4124_c0_g1_i3	AT4G17020.1	67.137	0	AT4G17020.1 | transcription factor-like protein | Chr4:9578152-9581082 REVERSE LENGTH=452 | 201606
DN11242_c0_g1_i6	AT4G38430.1	89.655	5.19e-09	AT4G38430.1 | rho guanyl-nucleotide exchange factor 1 | Chr4:17986643-17988659 FORWARD LENGTH=548 | 201606
DN999_c0_g1_i8	AT1G56440.1	48.211	4.09e-121	AT1G56440.1 | Tetratricopeptide repeat (TPR)-like superfamily protein | Chr1:21138765-21141482 REVERSE LENGTH=476 | 201606
DN8067_c1_g1_i6	AT5G57750.1	53.333	9.97e-13	AT5G57750.1 | RING/U-box superfamily protein | Chr5:23399668-23400300 FORWARD LENGTH=210 | 201606
DN4124_c0_g1_i4	AT4G17020.1	67.683	0	AT4G17020.1 | transcription factor-like protein | Chr4:9578152-9581082 REVERSE LENGTH=452 | 201606
DN13223_c0_g1_i1	AT1G68350.1	33.163	4.85e-19	AT1G68350.1 | cotton fiber protein | Chr1:25616516-25617004 FORWARD LENGTH=162 | 201606
DN4146_c0_g1_i19	AT1G68310.2	74.51	3.86e-81	AT1G68310.2 | MIP18 family protein (DUF59) | Chr1:25599812-25601239 FORWARD LENGTH=157 | 201606
DN8067_c1_g1_i8	AT5G57750.1	54.545	1.04e-12	AT5G57750.1 | RING/U-box superfamily protein | Chr5:23399668-23400300 FORWARD LENGTH=210 | 201606
DN239_c0_g1_i17	AT1G70610.1	91.667	9.05e-13	AT1G70610.1 | transporter associated with antigen processing protein 1 | Chr1:26622086-26626331 FORWARD LENGTH=700 | 201606
DN6809_c0_g1_i21	AT5G03750.1	53.191	1.8e-11	AT5G03750.1 | E3 ubiquitin-protein ligase | Chr5:984796-985497 FORWARD LENGTH=169 | 201606
DN2734_c3_g1_i1	AT2G20130.1	89.305	3.95e-120	AT2G20130.1 | like COV 1 | Chr2:8690614-8692234 REVERSE LENGTH=256 | 201606
DN10532_c0_g1_i1	AT5G51970.1	65.676	3.69e-171	AT5G51970.1 | GroES-like zinc-binding alcohol dehydrogenase family protein | Chr5:21111820-21113284 FORWARD LENGTH=364 | 201606
DN6821_c0_g1_i1	AT5G38470.1	67.241	1.78e-160	AT5G38470.1 | Rad23 UV excision repair protein family | Chr5:15404720-15407500 FORWARD LENGTH=378 | 201606
DN2734_c3_g1_i2	AT2G20130.1	81.328	7.78e-135	AT2G20130.1 | like COV 1 | Chr2:8690614-8692234 REVERSE LENGTH=256 | 201606
DN1403_c0_g1_i12	AT3G27090.1	58.73	3.34e-17	AT3G27090.1 | DCD (Development and Cell Death) domain protein | Chr3:9990020-9991407 FORWARD LENGTH=296 | 201606
DN43110_c0_g1_i5	AT5G15390.2	80.882	2.88e-66	AT5G15390.2 | tRNA/rRNA methyltransferase (SpoU) family protein | Chr5:4995333-4996825 FORWARD LENGTH=260 | 201606
DN32638_c1_g1_i1	AT3G51030.1	53.968	1.32e-21	AT3G51030.1 | thioredoxin H-type 1 | Chr3:18951123-18951955 REVERSE LENGTH=114 | 201606
DN33980_c1_g1_i1	AT2G41520.1	50.469	1.37e-153	AT2G41520.1 | Heat shock protein DnaJ with tetratricopeptide repeat-containing protein | Chr2:17317662-17322705 FORWARD LENGTH=1108 | 201606
DN1403_c0_g1_i13	AT5G12330.1	53.977	1.21e-50	AT5G12330.1 | Lateral root primordium (LRP) protein-like protein | Chr5:3987677-3989074 REVERSE LENGTH=320 | 201606
DN6821_c0_g1_i3	AT5G38470.1	80	1.93e-122	AT5G38470.1 | Rad23 UV excision repair protein family | Chr5:15404720-15407500 FORWARD LENGTH=378 | 201606
DN603_c0_g1_i1	AT3G50150.1	32.518	4.04e-52	AT3G50150.1 | transmembrane protein%2C putative (DUF247) | Chr3:18595809-18597551 REVERSE LENGTH=509 | 201606
DN2734_c3_g1_i4	AT2G20130.1	85.02	2.54e-136	AT2G20130.1 | like COV 1 | Chr2:8690614-8692234 REVERSE LENGTH=256 | 201606
DN10532_c0_g1_i4	AT5G51970.1	69.298	5.43e-104	AT5G51970.1 | GroES-like zinc-binding alcohol dehydrogenase family protein | Chr5:21111820-21113284 FORWARD LENGTH=364 | 201606
DN4040_c0_g1_i3	AT1G15780.1	49.107	6.36e-26	AT1G15780.1 | mediator of RNA polymerase II transcription subunit 15a-like protein | Chr1:5430446-5435921 REVERSE LENGTH=1335 | 201606
DN3414_c0_g1_i1	AT2G32830.1	76.863	0	AT2G32830.1 | phosphate transporter 1%3B5 | Chr2:13927754-13929657 REVERSE LENGTH=542 | 201606
DN4040_c0_g1_i4	AT1G15780.1	58.887	4.45e-134	AT1G15780.1 | mediator of RNA polymerase II transcription subunit 15a-like protein | Chr1:5430446-5435921 REVERSE LENGTH=1335 | 201606
DN33980_c1_g1_i3	AT2G41520.1	50.469	2.28e-153	AT2G41520.1 | Heat shock protein DnaJ with tetratricopeptide repeat-containing protein | Chr2:17317662-17322705 FORWARD LENGTH=1108 | 201606
DN168_c0_g1_i14	AT5G39040.1	81.423	0	AT5G39040.1 | transporter associated with antigen processing protein 2 | Chr5:15625660-15629621 FORWARD LENGTH=644 | 201606
DN15920_c0_g1_i2	AT1G48460.1	56.944	2.18e-117	AT1G48460.1 | tRNA-processing ribonuclease BN | Chr1:17911469-17913149 FORWARD LENGTH=340 | 201606
DN6821_c0_g1_i6	AT5G38470.1	80.822	4.62e-35	AT5G38470.1 | Rad23 UV excision repair protein family | Chr5:15404720-15407500 FORWARD LENGTH=378 | 201606
DN6105_c0_g1_i8	AT1G42480.1	72.414	1.3e-07	AT1G42480.1 | TLR4 regulator/MIR-interacting MSAP protein | Chr1:15936297-15938692 FORWARD LENGTH=182 | 201606
DN3976_c0_g2_i1	AT4G27435.1	65.896	8.76e-68	AT4G27435.1 | fiber (DUF1218) | Chr4:13723903-13724872 FORWARD LENGTH=173 | 201606
DN2219_c1_g2_i1	AT1G16300.1	95.833	1.22e-08	AT1G16300.1 | glyceraldehyde-3-phosphate dehydrogenase of plastid 2 | Chr1:5574433-5577406 FORWARD LENGTH=420 | 201606
DN80290_c0_g1_i2	AT4G05180.1	70.259	1.07e-80	AT4G05180.1 | photosystem II subunit Q-2 | Chr4:2672093-2673170 REVERSE LENGTH=230 | 201606
DN6821_c0_g1_i7	AT5G38470.1	78.968	1.3e-124	AT5G38470.1 | Rad23 UV excision repair protein family | Chr5:15404720-15407500 FORWARD LENGTH=378 | 201606
DN6021_c0_g1_i1	AT1G29930.1	89.272	1.54e-168	AT1G29930.1 | chlorophyll A/B binding protein 1 | Chr1:10478071-10478874 FORWARD LENGTH=267 | 201606
DN10532_c0_g1_i8	AT5G51970.1	68.405	5.43e-159	AT5G51970.1 | GroES-like zinc-binding alcohol dehydrogenase family protein | Chr5:21111820-21113284 FORWARD LENGTH=364 | 201606
DN4040_c0_g1_i7	AT1G15780.1	55.484	4.2e-135	AT1G15780.1 | mediator of RNA polymerase II transcription subunit 15a-like protein | Chr1:5430446-5435921 REVERSE LENGTH=1335 | 201606
DN8248_c0_g1_i1	AT1G08620.1	49.231	1.27e-14	AT1G08620.1 | Transcription factor jumonji (jmj) family protein / zinc finger (C5HC2 type) family protein | Chr1:2737554-2743370 FORWARD LENGTH=1209 | 201606
DN23057_c0_g1_i2	AT2G41790.1	68.803	0	AT2G41790.1 | Insulinase (Peptidase family M16) family protein | Chr2:17429453-17436110 REVERSE LENGTH=970 | 201606
DN8802_c0_g1_i3	AT1G69610.1	41.86	3.6e-70	AT1G69610.1 | zinc finger FYVE domain protein%2C putative (DUF1666) | Chr1:26186954-26189349 FORWARD LENGTH=636 | 201606
DN6021_c0_g1_i3	AT1G29930.1	89.96	2.23e-160	AT1G29930.1 | chlorophyll A/B binding protein 1 | Chr1:10478071-10478874 FORWARD LENGTH=267 | 201606
DN1195_c0_g2_i4	AT1G52320.2	79.661	2.1e-15	AT1G52320.2 | kinesin-like protein | Chr1:19484421-19487204 FORWARD LENGTH=798 | 201606
DN6021_c0_g1_i5	AT2G34420.1	89.113	2.49e-160	AT2G34420.1 | photosystem II light harvesting complex protein B1B2 | Chr2:14522716-14523513 REVERSE LENGTH=265 | 201606
DN3330_c0_g1_i1	AT1G13890.1	63.636	1.51e-89	AT1G13890.1 | soluble N-ethylmaleimide-sensitive factor adaptor protein 30 | Chr1:4751581-4752844 FORWARD LENGTH=263 | 201606
DN5957_c0_g2_i2	AT1G67170.1	56.4	7.44e-72	AT1G67170.1 | sarcolemmal membrane-associated protein | Chr1:25127727-25129145 FORWARD LENGTH=359 | 201606
DN51059_c0_g3_i1	AT2G46690.1	53.521	3.68e-18	AT2G46690.1 | SAUR-like auxin-responsive protein family | Chr2:19180904-19181269 FORWARD LENGTH=121 | 201606
DN4997_c0_g1_i1	AT4G04890.1	73.289	0	AT4G04890.1 | protodermal factor 2 | Chr4:2476970-2480090 REVERSE LENGTH=743 | 201606
DN3330_c0_g1_i3	AT1G13890.1	71.875	3.25e-21	AT1G13890.1 | soluble N-ethylmaleimide-sensitive factor adaptor protein 30 | Chr1:4751581-4752844 FORWARD LENGTH=263 | 201606
DN15282_c0_g1_i1	AT3G51800.1	77.778	3.95e-39	AT3G51800.1 | metallopeptidase M24 family protein | Chr3:19211261-19213568 REVERSE LENGTH=392 | 201606
DN4997_c0_g1_i2	AT4G04890.2	74.029	0	AT4G04890.2 | protodermal factor 2 | Chr4:2476970-2480090 REVERSE LENGTH=743 | 201606
DN4582_c1_g1_i2	AT5G19830.1	71.528	1.9e-69	AT5G19830.1 | Peptidyl-tRNA hydrolase family protein | Chr5:6703383-6705125 FORWARD LENGTH=219 | 201606
DN3892_c0_g2_i1	AT4G24280.1	86.512	0	AT4G24280.1 | chloroplast heat shock protein 70-1 | Chr4:12590094-12593437 FORWARD LENGTH=718 | 201606
DN2704_c0_g1_i3	AT1G36370.1	66.164	0	AT1G36370.1 | serine hydroxymethyltransferase 7 | Chr1:13696240-13698576 REVERSE LENGTH=598 | 201606
DN3892_c0_g2_i2	AT4G24280.1	94.853	5.68e-92	AT4G24280.1 | chloroplast heat shock protein 70-1 | Chr4:12590094-12593437 FORWARD LENGTH=718 | 201606
DN3193_c0_g4_i1	AT5G64120.1	64	8.33e-117	AT5G64120.1 | Peroxidase superfamily protein | Chr5:25659551-25660946 REVERSE LENGTH=328 | 201606
DN2704_c0_g1_i4	AT1G36370.1	66.164	0	AT1G36370.1 | serine hydroxymethyltransferase 7 | Chr1:13696240-13698576 REVERSE LENGTH=598 | 201606
DN4997_c0_g1_i5	AT4G04890.2	74.967	0	AT4G04890.2 | protodermal factor 2 | Chr4:2476970-2480090 REVERSE LENGTH=743 | 201606
DN159539_c0_g1_i1	AT3G03780.1	100	5.4e-08	AT3G03780.1 | methionine synthase 2 | Chr3:957602-960740 FORWARD LENGTH=765 | 201606
DN8164_c0_g1_i3	AT2G33510.1	42.056	1.74e-38	AT2G33510.1 | ATP-dependent RNA helicase | Chr2:14194195-14195473 FORWARD LENGTH=189 | 201606
DN4997_c0_g1_i6	AT4G04890.1	74.228	0	AT4G04890.1 | protodermal factor 2 | Chr4:2476970-2480090 REVERSE LENGTH=743 | 201606
DN11803_c0_g1_i3	AT5G17230.1	48.876	2.73e-79	AT5G17230.1 | PHYTOENE SYNTHASE | Chr5:5659839-5662087 REVERSE LENGTH=422 | 201606
DN28361_c0_g1_i1	AT4G25570.1	68.807	3.31e-102	AT4G25570.1 | Cytochrome b561/ferric reductase transmembrane protein family | Chr4:13053887-13055518 REVERSE LENGTH=239 | 201606
DN2704_c0_g1_i7	AT1G36370.1	72.332	0	AT1G36370.1 | serine hydroxymethyltransferase 7 | Chr1:13696240-13698576 REVERSE LENGTH=598 | 201606
DN11803_c0_g1_i4	AT5G17230.1	48.464	5.11e-102	AT5G17230.1 | PHYTOENE SYNTHASE | Chr5:5659839-5662087 REVERSE LENGTH=422 | 201606
DN23869_c0_g3_i1	AT1G04820.1	97.826	3.47e-60	AT1G04820.1 | tubulin alpha-4 chain | Chr1:1356421-1358266 REVERSE LENGTH=450 | 201606
DN20746_c1_g1_i1	AT2G36290.1	57.609	5.32e-31	AT2G36290.1 | alpha/beta-Hydrolases superfamily protein | Chr2:15208867-15210768 REVERSE LENGTH=364 | 201606
DN2704_c0_g1_i9	AT1G36370.1	65.772	0	AT1G36370.1 | serine hydroxymethyltransferase 7 | Chr1:13696240-13698576 REVERSE LENGTH=598 | 201606
DN11803_c0_g1_i7	AT5G17230.1	48.464	1.66e-101	AT5G17230.1 | PHYTOENE SYNTHASE | Chr5:5659839-5662087 REVERSE LENGTH=422 | 201606
DN2620_c0_g1_i2	AT3G48890.1	67.196	6.16e-78	AT3G48890.1 | membrane-associated progesterone binding protein 3 | Chr3:18129669-18131353 FORWARD LENGTH=233 | 201606
DN8080_c0_g1_i1	AT2G13450.1	29.078	5.79e-10	AT2G13450.1 | Ta11-like non-LTR retrotransposon | Chr2:5598739-5599923 REVERSE LENGTH=394 | 201606
DN1122_c1_g1_i21	AT2G16940.1	63.736	2.5e-39	AT2G16940.1 | Splicing factor%2C CC1-like protein | Chr2:7342869-7347052 REVERSE LENGTH=561 | 201606
DN12125_c0_g2_i1	AT2G39390.1	93.496	7.81e-63	AT2G39390.1 | Ribosomal L29 family protein | Chr2:16450803-16451762 REVERSE LENGTH=123 | 201606
DN11803_c0_g1_i9	AT5G17230.1	56.41	1.04e-08	AT5G17230.1 | PHYTOENE SYNTHASE | Chr5:5659839-5662087 REVERSE LENGTH=422 | 201606
DN3588_c0_g3_i1	AT4G24320.1	50.639	4.37e-100	AT4G24320.1 | Ubiquitin carboxyl-terminal hydrolase family protein | Chr4:12602298-12603485 REVERSE LENGTH=395 | 201606
DN8080_c0_g1_i2	AT2G13450.1	30.303	1.53e-07	AT2G13450.1 | Ta11-like non-LTR retrotransposon | Chr2:5598739-5599923 REVERSE LENGTH=394 | 201606
DN14906_c0_g2_i2	AT3G06850.1	66.429	1.35e-136	AT3G06850.1 | 2-oxoacid dehydrogenases acyltransferase family protein | Chr3:2158212-2160465 REVERSE LENGTH=483 | 201606
DN3588_c0_g3_i2	AT4G09980.2	77.743	1.11e-154	AT4G09980.2 | Methyltransferase MT-A70 family protein | Chr4:6249111-6252030 REVERSE LENGTH=775 | 201606
DN7454_c0_g1_i1	AT4G17245.1	48.98	4.4e-19	AT4G17245.1 | RING/U-box superfamily protein | Chr4:9669383-9669883 FORWARD LENGTH=166 | 201606
DN28361_c0_g1_i8	AT4G25570.1	68.75	3.53e-21	AT4G25570.1 | Cytochrome b561/ferric reductase transmembrane protein family | Chr4:13053887-13055518 REVERSE LENGTH=239 | 201606
DN9936_c0_g4_i1	AT1G10630.1	99.115	1.25e-77	AT1G10630.1 | ADP-ribosylation factor A1F | Chr1:3513189-3514230 REVERSE LENGTH=181 | 201606
DN7454_c0_g1_i2	AT4G17245.1	44.444	3.64e-36	AT4G17245.1 | RING/U-box superfamily protein | Chr4:9669383-9669883 FORWARD LENGTH=166 | 201606
DN5007_c0_g2_i1	AT1G14350.1	82.418	1.32e-43	AT1G14350.1 | Duplicated homeodomain-like superfamily protein | Chr1:4908427-4910647 FORWARD LENGTH=436 | 201606
DN4601_c0_g1_i1	AT5G62980.1	63.934	6.14e-48	AT5G62980.1 | Dihydroneopterin aldolase | Chr5:25276384-25277083 FORWARD LENGTH=131 | 201606
DN1122_c1_g1_i24	AT5G09880.1	66.038	2.48e-41	AT5G09880.1 | Splicing factor%2C CC1-like protein | Chr5:3081646-3085179 REVERSE LENGTH=527 | 201606
DN12125_c0_g2_i4	AT2G39390.1	93.496	7.51e-62	AT2G39390.1 | Ribosomal L29 family protein | Chr2:16450803-16451762 REVERSE LENGTH=123 | 201606
DN18618_c0_g1_i1	AT1G07430.1	86.957	9.88e-06	AT1G07430.1 | highly ABA-induced PP2C protein 2 | Chr1:2281151-2282656 REVERSE LENGTH=442 | 201606
DN9936_c0_g4_i2	AT1G10630.1	99.329	1.01e-106	AT1G10630.1 | ADP-ribosylation factor A1F | Chr1:3513189-3514230 REVERSE LENGTH=181 | 201606
DN5007_c0_g2_i2	AT1G14350.3	93.182	6.7e-21	AT1G14350.3 | Duplicated homeodomain-like superfamily protein | Chr1:4908641-4910647 FORWARD LENGTH=393 | 201606
DN4439_c0_g1_i21	AT1G53120.1	62.857	1.43e-140	AT1G53120.1 | RNA-binding S4 domain-containing protein | Chr1:19792798-19794605 FORWARD LENGTH=320 | 201606
DN12125_c0_g2_i5	AT2G39390.1	93.496	4.19e-62	AT2G39390.1 | Ribosomal L29 family protein | Chr2:16450803-16451762 REVERSE LENGTH=123 | 201606
DN20662_c1_g1_i1	AT4G21510.2	44	3.76e-11	AT4G21510.2 | F-box family protein | Chr4:11446435-11447025 REVERSE LENGTH=169 | 201606
DN4047_c0_g1_i1	AT4G27390.1	55.769	3.63e-09	AT4G27390.1 | transmembrane protein | Chr4:13703417-13704655 REVERSE LENGTH=235 | 201606
DN1637_c1_g1_i10	AT3G51630.1	67.892	0	AT3G51630.1 | with no lysine (K) kinase 5 | Chr3:19149487-19151924 FORWARD LENGTH=549 | 201606
DN24244_c0_g1_i1	AT4G24520.1	75.824	1.73e-45	AT4G24520.1 | P450 reductase 1 | Chr4:12663065-12667066 REVERSE LENGTH=692 | 201606
DN1637_c1_g1_i11	AT3G51630.1	83.962	1.91e-131	AT3G51630.1 | with no lysine (K) kinase 5 | Chr3:19149487-19151924 FORWARD LENGTH=549 | 201606
DN3072_c1_g1_i3	AT5G61640.1	80.233	4.63e-102	AT5G61640.1 | peptidemethionine sulfoxide reductase 1 | Chr5:24775107-24776147 FORWARD LENGTH=202 | 201606
DN15927_c0_g1_i1	AT2G39435.1	33.071	6.12e-23	AT2G39435.1 | Phosphatidylinositol N-acetyglucosaminlytransferase subunit P-like protein | Chr2:16464806-16466492 REVERSE LENGTH=464 | 201606
DN4047_c0_g1_i4	AT4G27390.1	68.571	4.07e-66	AT4G27390.1 | transmembrane protein | Chr4:13703417-13704655 REVERSE LENGTH=235 | 201606
DN9435_c0_g1_i1	AT3G06350.1	61.224	2.89e-13	AT3G06350.1 | dehydroquinate dehydratase%2C putative / shikimate dehydrogenase | Chr3:1924536-1927701 REVERSE LENGTH=603 | 201606
DN693_c0_g3_i1	AT4G30190.1	93.158	1.15e-122	AT4G30190.1 | H[+]-ATPase 2 | Chr4:14770820-14775920 REVERSE LENGTH=948 | 201606
DN5007_c0_g2_i6	AT1G14350.1	49.781	8.1e-123	AT1G14350.1 | Duplicated homeodomain-like superfamily protein | Chr1:4908427-4910647 FORWARD LENGTH=436 | 201606
DN1637_c1_g1_i12	AT3G51630.1	82.707	2.54e-75	AT3G51630.1 | with no lysine (K) kinase 5 | Chr3:19149487-19151924 FORWARD LENGTH=549 | 201606
DN3072_c1_g1_i4	AT5G61640.1	75.243	2.45e-113	AT5G61640.1 | peptidemethionine sulfoxide reductase 1 | Chr5:24775107-24776147 FORWARD LENGTH=202 | 201606
DN4047_c0_g1_i5	AT4G27390.1	68.571	1.99e-65	AT4G27390.1 | transmembrane protein | Chr4:13703417-13704655 REVERSE LENGTH=235 | 201606
DN342_c2_g2_i1	AT5G61000.1	23.833	7.18e-20	AT5G61000.1 | Replication factor-A protein 1-like protein | Chr5:24549682-24552641 REVERSE LENGTH=629 | 201606
DN8809_c0_g1_i1	AT4G23885.1	53.333	2.38e-13	AT4G23885.1 | hypothetical protein | Chr4:12419472-12420240 FORWARD LENGTH=77 | 201606
DN5007_c0_g2_i8	AT1G14350.1	49.781	1.34e-122	AT1G14350.1 | Duplicated homeodomain-like superfamily protein | Chr1:4908427-4910647 FORWARD LENGTH=436 | 201606
DN342_c2_g2_i2	AT5G61000.1	23.724	1.6e-19	AT5G61000.1 | Replication factor-A protein 1-like protein | Chr5:24549682-24552641 REVERSE LENGTH=629 | 201606
DN6028_c0_g1_i2	AT4G37740.1	55.556	8.95e-42	AT4G37740.1 | growth-regulating factor 2 | Chr4:17725533-17727609 REVERSE LENGTH=535 | 201606
DN113402_c0_g1_i1	AT1G60500.1	54.167	6.15e-25	AT1G60500.1 | Dynamin related protein 4C | Chr1:22291582-22293822 FORWARD LENGTH=669 | 201606
DN13146_c0_g1_i5	AT4G13070.1	81.176	3.27e-73	AT4G13070.1 | RNA-binding CRS1 / YhbY (CRM) domain protein | Chr4:7621780-7623051 REVERSE LENGTH=343 | 201606
DN89_c0_g2_i10	AT2G26730.1	37.625	2.9e-96	AT2G26730.1 | Leucine-rich repeat protein kinase family protein | Chr2:11388621-11391286 FORWARD LENGTH=658 | 201606
DN8809_c0_g1_i3	AT4G23885.1	53.333	2.84e-13	AT4G23885.1 | hypothetical protein | Chr4:12419472-12420240 FORWARD LENGTH=77 | 201606
DN20993_c0_g1_i1	AT2G02710.3	61.877	1.59e-127	AT2G02710.3 | PAS/LOV protein B | Chr2:759073-760608 REVERSE LENGTH=358 | 201606
DN4328_c0_g1_i10	AT3G57940.1	65.714	3.47e-36	AT3G57940.1 | GNAT acetyltransferase (DUF699) | Chr3:21449560-21455834 FORWARD LENGTH=1028 | 201606
DN1110_c0_g1_i1	AT3G13750.1	81.463	0	AT3G13750.1 | beta galactosidase 1 | Chr3:4511192-4515756 FORWARD LENGTH=847 | 201606
DN11081_c0_g1_i5	AT2G28150.1	46.587	8.16e-130	AT2G28150.1 | UPSTREAM OF FLC protein (DUF966) | Chr2:12000015-12002227 FORWARD LENGTH=540 | 201606
DN1110_c0_g1_i2	AT3G13750.1	82.553	1.44e-139	AT3G13750.1 | beta galactosidase 1 | Chr3:4511192-4515756 FORWARD LENGTH=847 | 201606
DN3337_c0_g1_i1	AT4G31940.1	43.81	2.69e-136	AT4G31940.1 | cytochrome P450%2C family 82%2C subfamily C%2C polypeptide 4 | Chr4:15452040-15453966 FORWARD LENGTH=524 | 201606
DN342_c2_g2_i6	AT5G61000.1	23.724	1.3e-19	AT5G61000.1 | Replication factor-A protein 1-like protein | Chr5:24549682-24552641 REVERSE LENGTH=629 | 201606
DN111_c1_g1_i2	AT2G36850.1	72.52	0	AT2G36850.1 | glucan synthase-like 8 | Chr2:15454935-15469666 REVERSE LENGTH=1904 | 201606
DN13062_c0_g1_i1	AT1G08510.1	55	5.6e-08	AT1G08510.1 | fatty acyl-ACP thioesterases B | Chr1:2691546-2693409 REVERSE LENGTH=412 | 201606
DN342_c2_g2_i7	AT5G61000.1	23.724	1.84e-19	AT5G61000.1 | Replication factor-A protein 1-like protein | Chr5:24549682-24552641 REVERSE LENGTH=629 | 201606
DN13146_c0_g1_i9	AT1G36050.2	78.161	9.02e-37	AT1G36050.2 | Endoplasmic reticulum vesicle transporter protein | Chr1:13450467-13453055 FORWARD LENGTH=386 | 201606
DN3337_c0_g1_i3	AT4G31940.1	44.98	7.52e-144	AT4G31940.1 | cytochrome P450%2C family 82%2C subfamily C%2C polypeptide 4 | Chr4:15452040-15453966 FORWARD LENGTH=524 | 201606
DN4328_c0_g1_i14	AT3G57940.1	66.667	7.24e-08	AT3G57940.1 | GNAT acetyltransferase (DUF699) | Chr3:21449560-21455834 FORWARD LENGTH=1028 | 201606
DN20993_c0_g1_i6	AT2G02710.3	61.877	3.66e-127	AT2G02710.3 | PAS/LOV protein B | Chr2:759073-760608 REVERSE LENGTH=358 | 201606
DN3337_c0_g1_i4	AT4G31940.1	45.472	2.74e-139	AT4G31940.1 | cytochrome P450%2C family 82%2C subfamily C%2C polypeptide 4 | Chr4:15452040-15453966 FORWARD LENGTH=524 | 201606
DN8725_c0_g1_i1	AT3G04780.1	86.585	6.61e-46	AT3G04780.1 | PITH domain protein (DUF1000) | Chr3:1311447-1313013 REVERSE LENGTH=176 | 201606
DN20993_c0_g1_i7	AT2G02710.4	61	3.5e-106	AT2G02710.4 | PAS/LOV protein B | Chr2:759360-760608 REVERSE LENGTH=316 | 201606
DN1672_c0_g2_i3	AT5G65310.1	81.579	6.11e-39	AT5G65310.1 | homeobox protein 5 | Chr5:26102457-26104217 REVERSE LENGTH=312 | 201606
DN3899_c0_g2_i2	AT4G14340.1	50.952	1.78e-53	AT4G14340.1 | casein kinase I | Chr4:8248532-8251668 REVERSE LENGTH=457 | 201606
DN1321_c2_g1_i2	AT1G27900.2	79.702	0	AT1G27900.2 | RNA helicase family protein | Chr1:9716340-9720346 REVERSE LENGTH=558 | 201606
DN4328_c0_g1_i16	AT1G10490.1	67.797	2.36e-44	AT1G10490.1 | GNAT acetyltransferase (DUF699) | Chr1:3453589-3459925 FORWARD LENGTH=1028 | 201606
DN20993_c0_g1_i8	AT2G02710.3	78.261	2.08e-06	AT2G02710.3 | PAS/LOV protein B | Chr2:759073-760608 REVERSE LENGTH=358 | 201606
DN3337_c0_g1_i6	AT4G31950.1	53.409	6.27e-25	AT4G31950.1 | cytochrome P450%2C family 82%2C subfamily C%2C polypeptide 3 | Chr4:15455163-15457090 FORWARD LENGTH=512 | 201606
DN20993_c0_g1_i9	AT2G02710.4	60.667	4.93e-106	AT2G02710.4 | PAS/LOV protein B | Chr2:759360-760608 REVERSE LENGTH=316 | 201606
DN3813_c0_g1_i14	AT3G42170.1	35.632	4.72e-22	AT3G42170.1 | BED zinc finger and hAT dimerization domain-containing protein DAYSLEEPER | Chr3:14321838-14323928 FORWARD LENGTH=696 | 201606
DN3899_c0_g2_i4	AT3G23340.1	81.667	3.48e-23	AT3G23340.1 | casein kinase I-like 10 | Chr3:8351047-8353791 FORWARD LENGTH=442 | 201606
DN12998_c0_g2_i1	AT2G05940.1	76.415	8.82e-177	AT2G05940.1 | Protein kinase superfamily protein | Chr2:2287514-2289270 REVERSE LENGTH=462 | 201606
DN64365_c0_g2_i2	AT1G26160.1	84.397	1.21e-82	AT1G26160.1 | Metal-dependent phosphohydrolase | Chr1:9044784-9046945 REVERSE LENGTH=258 | 201606
DN19572_c0_g2_i1	AT1G79930.1	75	2.71e-17	AT1G79930.1 | heat shock protein 91 | Chr1:30063781-30067067 REVERSE LENGTH=831 | 201606
DN155254_c0_g1_i1	AT3G09630.1	59.884	1.14e-131	AT3G09630.1 | Ribosomal protein L4/L1 family | Chr3:2953813-2955444 FORWARD LENGTH=406 | 201606
DN64365_c0_g2_i3	AT1G26160.2	83.206	7.58e-74	AT1G26160.2 | Metal-dependent phosphohydrolase | Chr1:9045198-9046945 REVERSE LENGTH=217 | 201606
DN442_c0_g1_i1	AT3G58510.3	82.313	0	AT3G58510.3 | DEA(D/H)-box RNA helicase family protein | Chr3:21640608-21643464 FORWARD LENGTH=612 | 201606
DN28368_c0_g1_i1	AT4G00570.1	76.923	4.29e-24	AT4G00570.1 | NAD-dependent malic enzyme 2 | Chr4:242817-246522 REVERSE LENGTH=607 | 201606
DN3813_c0_g1_i16	AT3G42170.1	35.632	2.6e-23	AT3G42170.1 | BED zinc finger and hAT dimerization domain-containing protein DAYSLEEPER | Chr3:14321838-14323928 FORWARD LENGTH=696 | 201606
DN3253_c0_g1_i1	AT5G47820.1	73.516	0	AT5G47820.1 | P-loop containing nucleoside triphosphate hydrolases superfamily protein | Chr5:19366505-19372229 FORWARD LENGTH=1035 | 201606
DN442_c0_g1_i2	AT1G27980.1	73.881	0	AT1G27980.1 | dihydrosphingosine phosphate lyase | Chr1:9748812-9752618 FORWARD LENGTH=544 | 201606
DN3813_c0_g1_i17	AT3G42170.1	35.632	3.48e-22	AT3G42170.1 | BED zinc finger and hAT dimerization domain-containing protein DAYSLEEPER | Chr3:14321838-14323928 FORWARD LENGTH=696 | 201606
DN2784_c5_g1_i1	AT2G04700.1	74.15	8.82e-70	AT2G04700.1 | ferredoxin thioredoxin reductase catalytic beta chain family protein | Chr2:1646961-1648345 FORWARD LENGTH=146 | 201606
DN5114_c3_g1_i1	AT4G22810.1	72.611	8.63e-55	AT4G22810.1 | Putative AT-hook DNA-binding family protein | Chr4:11984432-11985406 FORWARD LENGTH=324 | 201606
DN442_c0_g1_i3	AT2G42520.1	84.152	0	AT2G42520.1 | P-loop containing nucleoside triphosphate hydrolases superfamily protein | Chr2:17705382-17708744 FORWARD LENGTH=633 | 201606
DN5318_c0_g1_i6	AT5G26180.1	62.877	0	AT5G26180.1 | S-adenosyl-L-methionine-dependent methyltransferases superfamily protein | Chr5:9149253-9152595 FORWARD LENGTH=567 | 201606
DN4775_c0_g3_i3	AT1G23400.1	54.004	0	AT1G23400.1 | RNA-binding CRS1 / YhbY (CRM) domain-containing protein | Chr1:8312199-8314740 REVERSE LENGTH=564 | 201606
DN442_c0_g1_i5	AT1G27980.1	75	1.05e-74	AT1G27980.1 | dihydrosphingosine phosphate lyase | Chr1:9748812-9752618 FORWARD LENGTH=544 | 201606
DN442_c0_g1_i6	AT2G42520.1	84.793	0	AT2G42520.1 | P-loop containing nucleoside triphosphate hydrolases superfamily protein | Chr2:17705382-17708744 FORWARD LENGTH=633 | 201606
DN22108_c0_g1_i3	AT2G17370.1	58.242	8.34e-53	AT2G17370.1 | 3-hydroxy-3-methylglutaryl-CoA reductase 2 | Chr2:7550007-7551981 FORWARD LENGTH=562 | 201606
DN11726_c0_g1_i1	AT5G60860.1	74.342	4.26e-75	AT5G60860.1 | RAB GTPase homolog A1F | Chr5:24484750-24485565 FORWARD LENGTH=217 | 201606
DN22108_c0_g1_i4	AT1G76490.1	57.5	6.7e-67	AT1G76490.1 | hydroxy methylglutaryl CoA reductase 1 | Chr1:28695801-28698206 FORWARD LENGTH=642 | 201606
DN11726_c0_g1_i2	AT5G46020.1	66.463	1.75e-30	AT5G46020.1 | 28 kDa heat/acid-stable phosphoprotein-like protein | Chr5:18663075-18664629 REVERSE LENGTH=164 | 201606
DN5234_c0_g1_i2	AT3G02230.1	87.906	0	AT3G02230.1 | reversibly glycosylated polypeptide 1 | Chr3:415463-417304 FORWARD LENGTH=357 | 201606
DN12978_c1_g1_i1	AT1G59610.1	70.992	6.15e-94	AT1G59610.1 | dynamin-like 3 | Chr1:21893413-21900780 FORWARD LENGTH=920 | 201606
DN22108_c0_g1_i5	AT2G17370.1	56.701	2.13e-61	AT2G17370.1 | 3-hydroxy-3-methylglutaryl-CoA reductase 2 | Chr2:7550007-7551981 FORWARD LENGTH=562 | 201606
DN11726_c0_g1_i3	AT5G46020.1	69.512	5.66e-30	AT5G46020.1 | 28 kDa heat/acid-stable phosphoprotein-like protein | Chr5:18663075-18664629 REVERSE LENGTH=164 | 201606
DN3253_c0_g1_i9	AT3G50240.1	75	2.83e-14	AT3G50240.1 | ATP binding microtubule motor family protein | Chr3:18623380-18628784 REVERSE LENGTH=1051 | 201606
DN5796_c0_g2_i1	AT3G08943.1	70.317	0	AT3G08943.1 | ARM repeat superfamily protein | Chr3:2719198-2721911 REVERSE LENGTH=871 | 201606
DN5796_c0_g2_i2	AT3G08947.1	70.297	1.45e-41	AT3G08947.1 | ARM repeat superfamily protein | Chr3:2724654-2726722 FORWARD LENGTH=657 | 201606
DN25431_c0_g1_i2	AT3G46630.1	76.923	2.18e-68	AT3G46630.1 | DCL protein (DUF3223) | Chr3:17181138-17182346 REVERSE LENGTH=207 | 201606
DN5796_c0_g2_i3	AT5G53480.1	84.444	3.36e-19	AT5G53480.1 | ARM repeat superfamily protein | Chr5:21714016-21716709 FORWARD LENGTH=870 | 201606
DN11726_c0_g1_i7	AT5G46020.1	73.529	1.19e-10	AT5G46020.1 | 28 kDa heat/acid-stable phosphoprotein-like protein | Chr5:18663075-18664629 REVERSE LENGTH=164 | 201606
DN5796_c0_g2_i4	AT3G08943.1	73.684	1.38e-33	AT3G08943.1 | ARM repeat superfamily protein | Chr3:2719198-2721911 REVERSE LENGTH=871 | 201606
DN1983_c0_g1_i3	AT1G19800.2	67.422	7.08e-159	AT1G19800.2 | trigalactosyldiacylglycerol 1 | Chr1:6846812-6847954 FORWARD LENGTH=350 | 201606
DN12048_c0_g2_i1	AT1G09270.1	71.56	8.08e-43	AT1G09270.1 | importin alpha isoform 4 | Chr1:2994506-2997833 FORWARD LENGTH=538 | 201606
DN13724_c0_g3_i1	AT2G15290.1	81.25	1.75e-10	AT2G15290.1 | translocon at inner membrane of chloroplasts 21 | Chr2:6642512-6644011 REVERSE LENGTH=296 | 201606
DN1983_c0_g1_i4	AT1G19800.2	76.254	4.13e-161	AT1G19800.2 | trigalactosyldiacylglycerol 1 | Chr1:6846812-6847954 FORWARD LENGTH=350 | 201606
DN22041_c0_g3_i2	AT4G16720.1	89.706	1.55e-113	AT4G16720.1 | Ribosomal protein L23/L15e family protein | Chr4:9400156-9401315 REVERSE LENGTH=204 | 201606
DN97_c0_g2_i1	AT3G09850.1	59.615	3.27e-13	AT3G09850.1 | D111/G-patch domain-containing protein | Chr3:3023397-3025742 REVERSE LENGTH=781 | 201606
DN97_c0_g2_i2	AT3G09850.1	59.615	3.24e-13	AT3G09850.1 | D111/G-patch domain-containing protein | Chr3:3023397-3025742 REVERSE LENGTH=781 | 201606
DN27574_c0_g1_i1	AT2G19780.1	63.125	6.13e-114	AT2G19780.1 | Leucine-rich repeat (LRR) family protein | Chr2:8522831-8524039 REVERSE LENGTH=402 | 201606
DN1117_c0_g1_i1	AT1G04000.1	50.588	3.59e-21	AT1G04000.1 | hypothetical protein | Chr1:1028415-1028873 REVERSE LENGTH=152 | 201606
DN5150_c0_g1_i6	AT2G46660.1	38.75	2.36e-08	AT2G46660.1 | cytochrome P450%2C family 78%2C subfamily A%2C polypeptide 6 | Chr2:19153602-19155417 REVERSE LENGTH=530 | 201606
DN1117_c0_g1_i2	AT5G44060.1	50.562	4.9e-20	AT5G44060.1 | embryo sac development arrest protein | Chr5:17731209-17731661 FORWARD LENGTH=150 | 201606
DN7131_c0_g1_i1	AT5G58240.1	78.151	2.1e-47	AT5G58240.1 | FRAGILE HISTIDINE TRIAD | Chr5:23558349-23559313 REVERSE LENGTH=180 | 201606
DN12538_c0_g1_i12	AT4G17486.1	79.528	1.13e-69	AT4G17486.1 | PPPDE putative thiol peptidase family protein | Chr4:9749992-9751201 REVERSE LENGTH=224 | 201606
DN27574_c0_g1_i3	AT2G19780.1	64.815	1.27e-122	AT2G19780.1 | Leucine-rich repeat (LRR) family protein | Chr2:8522831-8524039 REVERSE LENGTH=402 | 201606
DN24167_c0_g1_i1	AT2G48010.1	65.686	5.32e-92	AT2G48010.1 | receptor-like kinase in in flowers 3 | Chr2:19641465-19643318 FORWARD LENGTH=617 | 201606
DN13623_c0_g1_i2	AT1G08080.1	49.451	5.16e-91	AT1G08080.1 | alpha carbonic anhydrase 7 | Chr1:2517022-2518546 REVERSE LENGTH=275 | 201606
DN97_c0_g2_i6	AT3G09850.1	59.615	2.96e-13	AT3G09850.1 | D111/G-patch domain-containing protein | Chr3:3023397-3025742 REVERSE LENGTH=781 | 201606
DN9358_c0_g1_i1	AT4G02570.1	84.615	6.09e-46	AT4G02570.1 | cullin 1 | Chr4:1129315-1133435 FORWARD LENGTH=738 | 201606
DN27574_c0_g1_i4	AT2G19780.1	63.793	1.57e-135	AT2G19780.1 | Leucine-rich repeat (LRR) family protein | Chr2:8522831-8524039 REVERSE LENGTH=402 | 201606
DN9358_c0_g1_i2	AT4G02570.1	69.291	6.39e-41	AT4G02570.1 | cullin 1 | Chr4:1129315-1133435 FORWARD LENGTH=738 | 201606
DN7131_c0_g1_i3	AT5G58240.3	76.86	7.24e-50	AT5G58240.3 | FRAGILE HISTIDINE TRIAD | Chr5:23558349-23558909 REVERSE LENGTH=128 | 201606
DN6505_c0_g1_i1	AT5G48150.1	75.115	0	AT5G48150.1 | GRAS family transcription factor | Chr5:19522497-19524053 REVERSE LENGTH=490 | 201606
DN5150_c0_g1_i9	AT5G09970.1	32.984	5.59e-17	AT5G09970.1 | cytochrome P450%2C family 78%2C subfamily A%2C polypeptide 7 | Chr5:3112241-3113987 FORWARD LENGTH=536 | 201606
DN10932_c0_g1_i1	AT3G23255.1	55.128	1.26e-74	AT3G23255.1 | tRNA dimethylallyltransferase | Chr3:8311795-8312947 FORWARD LENGTH=224 | 201606
DN6505_c0_g1_i3	AT5G48150.1	75.115	0	AT5G48150.1 | GRAS family transcription factor | Chr5:19522497-19524053 REVERSE LENGTH=490 | 201606
DN10932_c0_g1_i3	AT3G26740.1	66.667	1.27e-13	AT3G26740.1 | CCR-like protein | Chr3:9827868-9828461 FORWARD LENGTH=141 | 201606
DN77_c1_g1_i2	AT4G32850.15	59.091	8.12e-06	AT4G32850.15 | nuclear poly(a) polymerase | Chr4:15850134-15853810 FORWARD LENGTH=730 | 201606
DN28929_c0_g1_i1	AT5G03630.1	84	5.2e-07	AT5G03630.1 | Pyridine nucleotide-disulfide oxidoreductase family protein | Chr5:922378-924616 REVERSE LENGTH=435 | 201606
DN3814_c0_g1_i1	AT3G63530.1	50.505	7.44e-27	AT3G63530.1 | RING/U-box superfamily protein | Chr3:23456407-23457787 REVERSE LENGTH=248 | 201606
DN37246_c0_g1_i1	AT5G43680.1	41.463	4.66e-52	AT5G43680.1 | hypothetical protein | Chr5:17544074-17545354 FORWARD LENGTH=232 | 201606
DN77_c1_g1_i3	AT2G25560.1	41.558	3.73e-50	AT2G25560.1 | DNAJ heat shock N-terminal domain-containing protein | Chr2:10881790-10883760 FORWARD LENGTH=656 | 201606
DN449_c0_g1_i1	AT4G15560.1	86.617	0	AT4G15560.1 | Deoxyxylulose-5-phosphate synthase | Chr4:8884218-8887254 FORWARD LENGTH=717 | 201606
DN1033_c0_g1_i2	AT1G10740.1	76.201	0	AT1G10740.1 | alpha/beta-Hydrolases superfamily protein | Chr1:3568343-3570466 REVERSE LENGTH=473 | 201606
DN77_c1_g1_i4	AT2G25560.1	42.798	5.96e-51	AT2G25560.1 | DNAJ heat shock N-terminal domain-containing protein | Chr2:10881790-10883760 FORWARD LENGTH=656 | 201606
DN3814_c0_g1_i3	AT3G19910.2	53.472	2.5e-23	AT3G19910.2 | RING/U-box superfamily protein | Chr3:6926497-6928005 FORWARD LENGTH=241 | 201606
DN30689_c0_g3_i1	AT5G49400.1	77.698	1.62e-53	AT5G49400.1 | zinc knuckle (CCHC-type) family protein | Chr5:20031154-20031981 FORWARD LENGTH=275 | 201606
DN1033_c0_g1_i3	AT1G10740.1	77.074	0	AT1G10740.1 | alpha/beta-Hydrolases superfamily protein | Chr1:3568343-3570466 REVERSE LENGTH=473 | 201606
DN10132_c0_g1_i1	AT1G24020.1	38.095	1.35e-15	AT1G24020.1 | MLP-like protein 423 | Chr1:8500653-8501458 REVERSE LENGTH=155 | 201606
DN77_c1_g1_i6	AT2G05230.1	47.324	0	AT2G05230.1 | DNAJ heat shock N-terminal domain-containing protein | Chr2:1899818-1901938 REVERSE LENGTH=706 | 201606
DN449_c0_g1_i4	AT4G15560.1	84.06	0	AT4G15560.1 | Deoxyxylulose-5-phosphate synthase | Chr4:8884218-8887254 FORWARD LENGTH=717 | 201606
DN30689_c0_g3_i3	AT5G49400.1	77.698	1.17e-53	AT5G49400.1 | zinc knuckle (CCHC-type) family protein | Chr5:20031154-20031981 FORWARD LENGTH=275 | 201606
DN77_c1_g1_i7	AT2G05230.1	47.838	0	AT2G05230.1 | DNAJ heat shock N-terminal domain-containing protein | Chr2:1899818-1901938 REVERSE LENGTH=706 | 201606
DN6421_c0_g1_i2	AT3G09800.1	75	6.48e-86	AT3G09800.1 | SNARE-like superfamily protein | Chr3:3006731-3007916 REVERSE LENGTH=179 | 201606
DN9274_c0_g1_i4	AT2G03620.1	70.455	1.62e-158	AT2G03620.1 | magnesium transporter 3 | Chr2:1100489-1102168 REVERSE LENGTH=421 | 201606
DN449_c0_g1_i6	AT4G15560.1	85.113	0	AT4G15560.1 | Deoxyxylulose-5-phosphate synthase | Chr4:8884218-8887254 FORWARD LENGTH=717 | 201606
DN29471_c0_g1_i1	AT2G30550.2	68.932	0	AT2G30550.2 | alpha/beta-Hydrolases superfamily protein | Chr2:13014884-13017005 FORWARD LENGTH=529 | 201606
DN9755_c1_g3_i1	AT2G44065.1	53.991	4.86e-68	AT2G44065.1 | Ribosomal protein L2 family | Chr2:18228860-18230368 FORWARD LENGTH=214 | 201606
DN6421_c0_g1_i4	AT3G09800.1	75	2.34e-85	AT3G09800.1 | SNARE-like superfamily protein | Chr3:3006731-3007916 REVERSE LENGTH=179 | 201606
DN449_c0_g1_i7	AT4G15560.1	85.113	0	AT4G15560.1 | Deoxyxylulose-5-phosphate synthase | Chr4:8884218-8887254 FORWARD LENGTH=717 | 201606
DN9755_c1_g3_i2	AT2G44065.1	53.991	2.66e-68	AT2G44065.1 | Ribosomal protein L2 family | Chr2:18228860-18230368 FORWARD LENGTH=214 | 201606
DN6917_c0_g2_i1	AT3G16080.1	97.59	2.07e-51	AT3G16080.1 | Zinc-binding ribosomal protein family protein | Chr3:5454892-5455677 FORWARD LENGTH=95 | 201606
DN3730_c0_g1_i1	AT4G13150.2	78.378	3.4e-68	AT4G13150.2 | transmembrane protein | Chr4:7650770-7652237 REVERSE LENGTH=281 | 201606
DN9274_c0_g1_i7	AT2G03620.1	70.455	5.48e-159	AT2G03620.1 | magnesium transporter 3 | Chr2:1100489-1102168 REVERSE LENGTH=421 | 201606
DN48260_c0_g1_i2	AT3G11591.1	50.909	7.54e-11	AT3G11591.1 | bric-a-brac protein | Chr3:3663780-3663971 REVERSE LENGTH=63 | 201606
DN28146_c0_g3_i1	AT1G10900.1	80.392	2.36e-19	AT1G10900.1 | Phosphatidylinositol-4-phosphate 5-kinase family protein | Chr1:3632396-3636416 REVERSE LENGTH=754 | 201606
DN365_c0_g1_i2	AT4G24480.1	62.222	4.02e-09	AT4G24480.1 | Protein kinase superfamily protein | Chr4:12650410-12654755 FORWARD LENGTH=956 | 201606
DN28146_c0_g3_i2	AT1G10900.1	80.392	2.89e-19	AT1G10900.1 | Phosphatidylinositol-4-phosphate 5-kinase family protein | Chr1:3632396-3636416 REVERSE LENGTH=754 | 201606
DN9190_c0_g1_i1	AT3G14320.1	58.333	3.57e-14	AT3G14320.1 | Zinc finger%2C C3HC4 type (RING finger) family protein | Chr3:4777731-4778345 REVERSE LENGTH=204 | 201606
DN1575_c1_g1_i1	AT2G01820.1	77.451	1.2e-52	AT2G01820.1 | Leucine-rich repeat protein kinase family protein | Chr2:357664-360681 REVERSE LENGTH=943 | 201606
DN20520_c0_g1_i1	AT3G12500.1	63.158	1.73e-129	AT3G12500.1 | basic chitinase | Chr3:3962501-3963984 REVERSE LENGTH=335 | 201606
DN8564_c0_g1_i2	AT1G32380.1	93.711	3.56e-104	AT1G32380.1 | phosphoribosyl pyrophosphate (PRPP) synthase 2 | Chr1:11682033-11684229 FORWARD LENGTH=400 | 201606
DN5711_c0_g1_i1	AT3G17840.1	67.544	7.82e-46	AT3G17840.1 | receptor-like kinase 902 | Chr3:6106092-6108430 FORWARD LENGTH=647 | 201606
DN11234_c1_g1_i1	AT2G33370.2	99.2	1.08e-84	AT2G33370.2 | Ribosomal protein L14p/L23e family protein | Chr2:14143718-14144270 REVERSE LENGTH=125 | 201606
DN2967_c0_g4_i1	AT3G54050.1	65.676	3.15e-174	AT3G54050.1 | high cyclic electron flow 1 | Chr3:20016951-20018527 FORWARD LENGTH=417 | 201606
DN8564_c0_g1_i3	AT1G32380.2	93.878	3.01e-22	AT1G32380.2 | phosphoribosyl pyrophosphate (PRPP) synthase 2 | Chr1:11682855-11684229 FORWARD LENGTH=292 | 201606
DN7938_c0_g1_i1	AT3G46440.1	64.516	2.15e-19	AT3G46440.1 | UDP-XYL synthase 5 | Chr3:17089268-17091611 REVERSE LENGTH=341 | 201606
DN2967_c0_g4_i2	AT3G54050.1	65.676	1.97e-175	AT3G54050.1 | high cyclic electron flow 1 | Chr3:20016951-20018527 FORWARD LENGTH=417 | 201606
DN146776_c0_g1_i1	AT5G62690.1	92.308	1.88e-21	AT5G62690.1 | tubulin beta chain 2 | Chr5:25181560-25183501 FORWARD LENGTH=450 | 201606
DN12756_c1_g3_i1	AT4G09660.1	36.364	1.68e-15	AT4G09660.1 | zinc finger MYM-type-like protein | Chr4:6104446-6106607 FORWARD LENGTH=664 | 201606
DN2967_c0_g4_i3	AT3G54050.1	67.528	9.15e-129	AT3G54050.1 | high cyclic electron flow 1 | Chr3:20016951-20018527 FORWARD LENGTH=417 | 201606
DN8564_c0_g1_i5	AT2G35390.4	83.143	0	AT2G35390.4 | Phosphoribosyltransferase family protein | Chr2:14895528-14897098 REVERSE LENGTH=352 | 201606
DN281_c0_g1_i1	AT3G26570.1	72.054	0	AT3G26570.1 | phosphate transporter 2%3B1 | Chr3:9756261-9758413 FORWARD LENGTH=613 | 201606
DN8564_c0_g1_i6	AT1G32380.1	93.082	3.65e-90	AT1G32380.1 | phosphoribosyl pyrophosphate (PRPP) synthase 2 | Chr1:11682033-11684229 FORWARD LENGTH=400 | 201606
DN615_c0_g2_i1	AT3G62010.1	80.292	5.12e-71	AT3G62010.1 | metal ion-binding protein | Chr3:22964945-22971149 FORWARD LENGTH=1254 | 201606
DN8564_c0_g1_i7	AT1G32380.2	90.476	1.49e-75	AT1G32380.2 | phosphoribosyl pyrophosphate (PRPP) synthase 2 | Chr1:11682855-11684229 FORWARD LENGTH=292 | 201606
DN615_c0_g2_i2	AT3G62010.1	100	2.03e-58	AT3G62010.1 | metal ion-binding protein | Chr3:22964945-22971149 FORWARD LENGTH=1254 | 201606
DN2321_c0_g3_i1	AT5G55540.1	64.905	0	AT5G55540.1 | tornado 1 | Chr5:22496322-22500543 REVERSE LENGTH=1380 | 201606
DN615_c0_g2_i3	AT1G24340.1	50	0	AT1G24340.1 | FAD/NAD(P)-binding oxidoreductase family protein | Chr1:8635416-8638866 FORWARD LENGTH=709 | 201606
DN12_c0_g1_i1	AT3G19640.1	77.083	1.75e-43	AT3G19640.1 | magnesium transporter 4 | Chr3:6820969-6823104 FORWARD LENGTH=484 | 201606
DN12191_c0_g1_i2	AT5G23860.1	99.306	8.13e-89	AT5G23860.1 | tubulin beta 8 | Chr5:8042962-8044528 FORWARD LENGTH=449 | 201606
DN8814_c0_g2_i1	AT2G37870.1	71.084	5.25e-34	AT2G37870.1 | Bifunctional inhibitor/lipid-transfer protein/seed storage 2S albumin superfamily protein | Chr2:15859280-15859723 FORWARD LENGTH=115 | 201606
DN8814_c0_g2_i2	AT2G37870.1	74.118	8.76e-37	AT2G37870.1 | Bifunctional inhibitor/lipid-transfer protein/seed storage 2S albumin superfamily protein | Chr2:15859280-15859723 FORWARD LENGTH=115 | 201606
DN5073_c0_g1_i1	AT4G33510.1	94.186	1.42e-80	AT4G33510.1 | 3-deoxy-d-arabino-heptulosonate 7-phosphate synthase | Chr4:16116496-16118549 FORWARD LENGTH=507 | 201606
DN20216_c0_g2_i1	AT3G60490.1	80	2.47e-27	AT3G60490.1 | Integrase-type DNA-binding superfamily protein | Chr3:22349527-22350297 FORWARD LENGTH=256 | 201606
DN7854_c0_g1_i2	AT4G21520.2	71.2	0	AT4G21520.2 | Transducin/WD40 repeat-like superfamily protein | Chr4:11447712-11450377 REVERSE LENGTH=389 | 201606
DN5073_c0_g1_i2	AT1G22410.1	85.326	0	AT1G22410.1 | Class-II DAHP synthetase family protein | Chr1:7912120-7914742 FORWARD LENGTH=527 | 201606
DN4447_c0_g1_i1	AT4G36710.1	47.569	7.15e-128	AT4G36710.1 | GRAS family transcription factor | Chr4:17306060-17307520 FORWARD LENGTH=486 | 201606
DN29083_c0_g2_i2	AT1G49250.1	65.557	0	AT1G49250.1 | ATP-dependent DNA ligase | Chr1:18220533-18224256 FORWARD LENGTH=657 | 201606
DN5073_c0_g1_i4	AT1G22410.1	84.035	0	AT1G22410.1 | Class-II DAHP synthetase family protein | Chr1:7912120-7914742 FORWARD LENGTH=527 | 201606
DN2220_c0_g1_i3	AT3G14190.1	37	6.43e-07	AT3G14190.1 | hypothetical protein | Chr3:4710907-4711790 FORWARD LENGTH=193 | 201606
DN28457_c0_g2_i1	AT4G12310.1	46.869	1.52e-144	AT4G12310.1 | cytochrome P450%2C family 706%2C subfamily A%2C polypeptide 5 | Chr4:7310598-7312522 REVERSE LENGTH=520 | 201606
DN531_c0_g2_i2	AT2G29060.1	53.086	1.81e-15	AT2G29060.1 | GRAS family transcription factor | Chr2:12481991-12484075 FORWARD LENGTH=694 | 201606
DN5073_c0_g1_i5	AT4G33510.1	87.118	0	AT4G33510.1 | 3-deoxy-d-arabino-heptulosonate 7-phosphate synthase | Chr4:16116496-16118549 FORWARD LENGTH=507 | 201606
DN16953_c0_g1_i2	AT5G16710.1	71.689	9.37e-120	AT5G16710.1 | dehydroascorbate reductase 1 | Chr5:5483312-5484926 FORWARD LENGTH=258 | 201606
DN2220_c0_g1_i4	AT1G26090.1	56.087	9.63e-148	AT1G26090.1 | P-loop containing nucleoside triphosphate hydrolases superfamily protein | Chr1:9020509-9022619 FORWARD LENGTH=455 | 201606
DN16399_c0_g1_i1	AT5G43440.1	59.286	1.91e-44	AT5G43440.1 | 2-oxoglutarate (2OG) and Fe(II)-dependent oxygenase superfamily protein | Chr5:17455356-17456608 REVERSE LENGTH=365 | 201606
DN531_c0_g2_i3	AT2G29060.1	53.086	1.84e-15	AT2G29060.1 | GRAS family transcription factor | Chr2:12481991-12484075 FORWARD LENGTH=694 | 201606
DN2220_c0_g1_i5	AT3G02550.1	69.065	4.26e-63	AT3G02550.1 | LOB domain-containing protein 41 | Chr3:536747-537650 REVERSE LENGTH=263 | 201606
DN9835_c0_g1_i1	AT1G67660.1	85.714	1.92e-06	AT1G67660.1 | Restriction endonuclease%2C type II-like superfamily protein | Chr1:25363587-25365069 FORWARD LENGTH=355 | 201606
DN531_c0_g2_i4	AT1G07530.1	79.07	4.78e-13	AT1G07530.1 | SCARECROW-like 14 | Chr1:2313828-2316137 REVERSE LENGTH=769 | 201606
DN8730_c0_g2_i1	AT3G12740.1	74.772	0	AT3G12740.1 | ALA-interacting subunit 1 | Chr3:4049739-4051561 FORWARD LENGTH=350 | 201606
DN531_c0_g2_i5	AT1G07530.1	79.07	5.4e-13	AT1G07530.1 | SCARECROW-like 14 | Chr1:2313828-2316137 REVERSE LENGTH=769 | 201606
DN2220_c0_g1_i7	AT1G26090.1	59.574	1.95e-10	AT1G26090.1 | P-loop containing nucleoside triphosphate hydrolases superfamily protein | Chr1:9020509-9022619 FORWARD LENGTH=455 | 201606
DN7054_c0_g1_i3	AT5G09380.1	49.462	6.44e-51	AT5G09380.1 | RNA polymerase III RPC4 | Chr5:2911313-2912585 REVERSE LENGTH=216 | 201606
DN531_c0_g2_i6	AT1G07530.1	79.07	4.69e-13	AT1G07530.1 | SCARECROW-like 14 | Chr1:2313828-2316137 REVERSE LENGTH=769 | 201606
DN11481_c0_g1_i2	AT1G11780.1	73.885	5.54e-76	AT1G11780.1 | oxidoreductase%2C 2OG-Fe(II) oxygenase family protein | Chr1:3977614-3979177 REVERSE LENGTH=345 | 201606
DN4363_c0_g1_i1	AT4G39720.1	56.522	4.07e-17	AT4G39720.1 | VQ motif-containing protein | Chr4:18429992-18430864 REVERSE LENGTH=290 | 201606
DN10855_c0_g1_i2	AT3G04240.1	68.75	9.27e-10	AT3G04240.1 | Tetratricopeptide repeat (TPR)-like superfamily protein | Chr3:1114187-1120722 REVERSE LENGTH=977 | 201606
DN11481_c0_g1_i5	AT1G11780.1	64.903	1.25e-153	AT1G11780.1 | oxidoreductase%2C 2OG-Fe(II) oxygenase family protein | Chr1:3977614-3979177 REVERSE LENGTH=345 | 201606
DN10855_c0_g1_i3	AT3G04240.1	69.697	2.36e-11	AT3G04240.1 | Tetratricopeptide repeat (TPR)-like superfamily protein | Chr3:1114187-1120722 REVERSE LENGTH=977 | 201606
DN926_c0_g1_i1	AT3G17410.1	80.058	0	AT3G17410.1 | Protein kinase superfamily protein | Chr3:5956601-5958882 FORWARD LENGTH=364 | 201606
DN4363_c0_g1_i3	AT4G39720.1	88.889	7.05e-08	AT4G39720.1 | VQ motif-containing protein | Chr4:18429992-18430864 REVERSE LENGTH=290 | 201606
DN3737_c0_g1_i1	AT2G25760.1	79.655	0	AT2G25760.1 | Protein kinase family protein | Chr2:10985118-10988652 REVERSE LENGTH=673 | 201606
DN926_c0_g1_i2	AT3G17410.2	84.566	0	AT3G17410.2 | Protein kinase superfamily protein | Chr3:5956601-5958882 FORWARD LENGTH=364 | 201606
DN6428_c0_g1_i6	AT2G18290.1	96	1.75e-14	AT2G18290.1 | anaphase promoting complex 10 | Chr2:7948522-7950096 REVERSE LENGTH=192 | 201606
DN29912_c0_g1_i11	AT3G18850.5	62.187	1.35e-151	AT3G18850.5 | lysophosphatidyl acyltransferase 5 | Chr3:6499529-6500840 REVERSE LENGTH=352 | 201606
DN3737_c0_g1_i2	AT2G25760.1	80.719	0	AT2G25760.1 | Protein kinase family protein | Chr2:10985118-10988652 REVERSE LENGTH=673 | 201606
DN926_c0_g1_i3	AT3G17410.1	78.035	0	AT3G17410.1 | Protein kinase superfamily protein | Chr3:5956601-5958882 FORWARD LENGTH=364 | 201606
DN926_c0_g1_i4	AT3G17410.1	79.179	0	AT3G17410.1 | Protein kinase superfamily protein | Chr3:5956601-5958882 FORWARD LENGTH=364 | 201606
DN9197_c0_g1_i1	AT1G74470.1	84.049	0	AT1G74470.1 | Pyridine nucleotide-disulfide oxidoreductase family protein | Chr1:27991248-27992845 FORWARD LENGTH=467 | 201606
DN3737_c0_g1_i4	AT3G13670.1	73.554	1.8e-51	AT3G13670.1 | Protein kinase family protein | Chr3:4469434-4473234 FORWARD LENGTH=703 | 201606
DN9751_c0_g1_i3	AT4G03960.1	70.588	1.67e-92	AT4G03960.1 | Phosphotyrosine protein phosphatases superfamily protein | Chr4:1887673-1889000 FORWARD LENGTH=198 | 201606
DN9197_c0_g1_i2	AT1G74470.1	79.741	0	AT1G74470.1 | Pyridine nucleotide-disulfide oxidoreductase family protein | Chr1:27991248-27992845 FORWARD LENGTH=467 | 201606
DN6344_c0_g1_i1	AT3G01590.1	58.086	9.36e-124	AT3G01590.1 | Galactose mutarotase-like superfamily protein | Chr3:226647-228346 FORWARD LENGTH=306 | 201606
DN8426_c0_g3_i1	AT5G13080.1	89.855	3.97e-40	AT5G13080.1 | WRKY DNA-binding protein 75 | Chr5:4149928-4151019 REVERSE LENGTH=145 | 201606
DN8426_c0_g3_i2	AT2G47260.1	81.707	4.04e-39	AT2G47260.1 | WRKY DNA-binding protein 23 | Chr2:19405045-19406446 REVERSE LENGTH=337 | 201606
DN18296_c0_g1_i1	AT1G03840.1	68.354	1.26e-74	AT1G03840.1 | C2H2 and C2HC zinc fingers superfamily protein | Chr1:967596-970058 REVERSE LENGTH=506 | 201606
DN16003_c0_g1_i2	AT4G19660.1	49.902	5.01e-140	AT4G19660.1 | NPR1-like protein 4 | Chr4:10696266-10698243 REVERSE LENGTH=574 | 201606
DN842_c0_g1_i1	AT3G23310.1	81.96	0	AT3G23310.1 | AGC (cAMP-dependent%2C cGMP-dependent and protein kinase C) kinase family protein | Chr3:8339799-8343355 FORWARD LENGTH=568 | 201606
DN4613_c0_g2_i2	AT5G45130.2	80.682	1.86e-91	AT5G45130.2 | Ras small GTP-binding family protein | Chr5:18244669-18246060 FORWARD LENGTH=208 | 201606
DN16003_c0_g1_i3	AT4G26120.1	36.709	5.96e-06	AT4G26120.1 | Ankyrin repeat family protein / BTB/POZ domain-containing protein | Chr4:13236448-13238487 FORWARD LENGTH=600 | 201606
DN3653_c0_g1_i1	AT2G03050.1	57.831	3.53e-86	AT2G03050.1 | Mitochondrial transcription termination factor family protein | Chr2:900094-900945 REVERSE LENGTH=283 | 201606
DN28768_c0_g1_i1	AT1G49410.1	74.359	1.4e-13	AT1G49410.1 | translocase of the outer mitochondrial membrane 6 | Chr1:18286738-18286902 REVERSE LENGTH=54 | 201606
DN842_c0_g1_i2	AT4G14350.1	78.664	0	AT4G14350.1 | AGC (cAMP-dependent%2C cGMP-dependent and protein kinase C) kinase family protein | Chr4:8256449-8259934 REVERSE LENGTH=551 | 201606
DN111978_c0_g1_i1	AT1G18250.2	78.924	1.25e-129	AT1G18250.2 | Pathogenesis-related thaumatin superfamily protein | Chr1:6277024-6278005 REVERSE LENGTH=244 | 201606
DN36459_c0_g1_i1	AT2G36380.1	76	1.09e-09	AT2G36380.1 | pleiotropic drug resistance 6 | Chr2:15257583-15263627 FORWARD LENGTH=1453 | 201606
DN1206_c0_g2_i2	AT1G31770.1	78.777	5.91e-150	AT1G31770.1 | ATP-binding cassette 14 | Chr1:11375252-11377644 REVERSE LENGTH=648 | 201606
DN12752_c0_g1_i1	AT4G38100.1	54.118	1.48e-30	AT4G38100.1 | CURVATURE THYLAKOID 1D-like protein | Chr4:17887033-17888177 REVERSE LENGTH=193 | 201606
DN9447_c0_g2_i1	AT1G73990.2	70.543	0	AT1G73990.2 | signal peptide peptidase | Chr1:27824465-27828380 FORWARD LENGTH=601 | 201606
DN9302_c0_g4_i1	AT4G24480.1	82.609	5.86e-91	AT4G24480.1 | Protein kinase superfamily protein | Chr4:12650410-12654755 FORWARD LENGTH=956 | 201606
DN842_c0_g1_i5	AT3G23310.1	76.044	0	AT3G23310.1 | AGC (cAMP-dependent%2C cGMP-dependent and protein kinase C) kinase family protein | Chr3:8339799-8343355 FORWARD LENGTH=568 | 201606
DN6260_c0_g1_i1	AT2G03890.1	83.088	3.61e-75	AT2G03890.1 | phosphoinositide 4-kinase gamma 7 | Chr2:1186199-1188151 FORWARD LENGTH=650 | 201606
DN560_c0_g6_i1	AT1G17720.2	72.973	7.64e-71	AT1G17720.2 | Protein phosphatase 2A%2C regulatory subunit PR55 | Chr1:6093949-6098065 REVERSE LENGTH=500 | 201606
DN12198_c0_g1_i1	AT5G02040.1	76.555	3.07e-104	AT5G02040.1 | prenylated RAB acceptor 1.A1 | Chr5:401163-402471 FORWARD LENGTH=209 | 201606
DN9447_c0_g2_i2	AT1G73990.2	75.676	0	AT1G73990.2 | signal peptide peptidase | Chr1:27824465-27828380 FORWARD LENGTH=601 | 201606
DN12752_c0_g1_i3	AT4G38100.1	43.885	3.15e-31	AT4G38100.1 | CURVATURE THYLAKOID 1D-like protein | Chr4:17887033-17888177 REVERSE LENGTH=193 | 201606
DN12198_c0_g1_i3	AT5G02040.1	75.12	3.41e-99	AT5G02040.1 | prenylated RAB acceptor 1.A1 | Chr5:401163-402471 FORWARD LENGTH=209 | 201606
DN12198_c0_g1_i4	AT3G11397.1	90.625	2.14e-11	AT3G11397.1 | prenylated RAB acceptor 1.A3 | Chr3:3576173-3577765 FORWARD LENGTH=209 | 201606
DN5634_c0_g1_i3	AT5G16820.1	48.56	6.95e-55	AT5G16820.1 | heat shock factor 3 | Chr5:5530446-5532497 FORWARD LENGTH=481 | 201606
DN39782_c0_g1_i1	AT1G26630.1	90	7.14e-14	AT1G26630.1 | Eukaryotic translation initiation factor 5A-1 (eIF-5A 1) protein | Chr1:9205968-9207098 FORWARD LENGTH=159 | 201606
DN12198_c0_g1_i5	AT5G02040.1	70.968	5.23e-76	AT5G02040.1 | prenylated RAB acceptor 1.A1 | Chr5:401163-402471 FORWARD LENGTH=209 | 201606
DN2943_c0_g1_i1	AT3G14850.2	61.656	1.49e-147	AT3G14850.2 | TRICHOME BIREFRINGENCE-LIKE 41 | Chr3:4995615-4997611 FORWARD LENGTH=356 | 201606
DN12198_c0_g1_i7	AT5G02040.1	76.077	7.34e-100	AT5G02040.1 | prenylated RAB acceptor 1.A1 | Chr5:401163-402471 FORWARD LENGTH=209 | 201606
DN13074_c0_g2_i1	AT5G27770.1	87.5	2.59e-09	AT5G27770.1 | Ribosomal L22e protein family | Chr5:9836166-9837113 FORWARD LENGTH=124 | 201606
DN2943_c0_g1_i2	AT3G14850.1	63.333	5.03e-93	AT3G14850.1 | TRICHOME BIREFRINGENCE-LIKE 41 | Chr3:4996592-4997611 FORWARD LENGTH=253 | 201606
DN12198_c0_g1_i8	AT5G02040.1	75.12	2.24e-99	AT5G02040.1 | prenylated RAB acceptor 1.A1 | Chr5:401163-402471 FORWARD LENGTH=209 | 201606
DN13074_c0_g2_i2	AT5G27770.1	79.167	4.35e-07	AT5G27770.1 | Ribosomal L22e protein family | Chr5:9836166-9837113 FORWARD LENGTH=124 | 201606
DN538_c0_g2_i4	AT4G24960.3	76.25	4e-40	AT4G24960.3 | HVA22 homologue D | Chr4:12828237-12829019 FORWARD LENGTH=135 | 201606
DN3479_c1_g1_i4	AT3G10250.1	53.165	2.05e-98	AT3G10250.1 | histidine-tRNA ligase | Chr3:3168371-3170418 REVERSE LENGTH=324 | 201606
DN14895_c0_g1_i2	AT5G17380.1	74.306	0	AT5G17380.1 | Thiamine pyrophosphate dependent pyruvate decarboxylase family protein | Chr5:5724920-5726720 REVERSE LENGTH=572 | 201606
DN14895_c0_g1_i3	AT5G17380.1	74.306	0	AT5G17380.1 | Thiamine pyrophosphate dependent pyruvate decarboxylase family protein | Chr5:5724920-5726720 REVERSE LENGTH=572 | 201606
DN19152_c1_g1_i2	AT3G15260.1	77.224	9.37e-157	AT3G15260.1 | Protein phosphatase 2C family protein | Chr3:5138842-5140242 FORWARD LENGTH=289 | 201606
DN5550_c0_g1_i3	AT1G02475.1	75	5.44e-79	AT1G02475.1 | Polyketide cyclase/dehydrase and lipid transport superfamily protein | Chr1:514110-515331 REVERSE LENGTH=219 | 201606
DN5550_c0_g1_i4	AT1G02475.1	76.744	4.8e-68	AT1G02475.1 | Polyketide cyclase/dehydrase and lipid transport superfamily protein | Chr1:514110-515331 REVERSE LENGTH=219 | 201606
DN538_c0_g2_i8	AT4G24960.3	76.25	9.24e-39	AT4G24960.3 | HVA22 homologue D | Chr4:12828237-12829019 FORWARD LENGTH=135 | 201606
DN4924_c0_g1_i2	AT5G19070.2	74.5	2.4e-90	AT5G19070.2 | SNARE associated Golgi protein family | Chr5:6375569-6377155 FORWARD LENGTH=232 | 201606
DN3479_c1_g1_i8	AT3G10250.1	56	7.38e-109	AT3G10250.1 | histidine-tRNA ligase | Chr3:3168371-3170418 REVERSE LENGTH=324 | 201606
DN4225_c0_g3_i1	AT1G09720.1	81.818	1.62e-09	AT1G09720.1 | Kinase interacting (KIP1-like) family protein | Chr1:3144438-3147303 REVERSE LENGTH=928 | 201606
DN538_c0_g2_i9	AT4G24960.1	80	1.72e-35	AT4G24960.1 | HVA22 homologue D | Chr4:12828060-12828982 FORWARD LENGTH=135 | 201606
DN4924_c0_g1_i3	AT1G03260.1	41.129	8.65e-20	AT1G03260.1 | SNARE associated Golgi protein family | Chr1:795678-798102 REVERSE LENGTH=274 | 201606
DN454_c0_g2_i1	AT1G56330.1	100	7.07e-41	AT1G56330.1 | secretion-associated RAS 1B | Chr1:21086845-21088478 REVERSE LENGTH=193 | 201606
DN3120_c0_g4_i1	AT1G74050.1	80	5.99e-31	AT1G74050.1 | Ribosomal protein L6 family protein | Chr1:27847256-27848680 REVERSE LENGTH=233 | 201606
DN3395_c1_g1_i1	AT5G23860.1	97.368	1.02e-21	AT5G23860.1 | tubulin beta 8 | Chr5:8042962-8044528 FORWARD LENGTH=449 | 201606
DN92116_c0_g1_i2	AT3G54050.1	91.304	1.97e-07	AT3G54050.1 | high cyclic electron flow 1 | Chr3:20016951-20018527 FORWARD LENGTH=417 | 201606
DN4924_c0_g1_i4	AT5G19070.1	42.697	1.44e-29	AT5G19070.1 | SNARE associated Golgi protein family | Chr5:6375569-6377470 FORWARD LENGTH=280 | 201606
DN25193_c0_g1_i2	AT3G27325.2	48.242	3.92e-116	AT3G27325.2 | hydrolases%2C acting on ester bond | Chr3:10095956-10102087 FORWARD LENGTH=1121 | 201606
DN18958_c0_g3_i1	AT3G50000.1	89.051	4.38e-57	AT3G50000.1 | casein kinase II%2C alpha chain 2 | Chr3:18534487-18536743 FORWARD LENGTH=403 | 201606
DN3395_c1_g1_i2	AT1G67880.1	72.325	6.42e-135	AT1G67880.1 | beta-1%2C4-N-acetylglucosaminyltransferase family protein | Chr1:25454081-25455453 REVERSE LENGTH=390 | 201606
DN25193_c0_g1_i3	AT3G27325.1	51.321	1.98e-63	AT3G27325.1 | hydrolases%2C acting on ester bond | Chr3:10096224-10102087 FORWARD LENGTH=1085 | 201606
DN13469_c0_g1_i1	AT1G03930.1	85.638	1.34e-113	AT1G03930.1 | dual specificity kinase 1 | Chr1:1005439-1008118 FORWARD LENGTH=471 | 201606
DN2769_c1_g1_i1	AT3G03050.1	82.5	0	AT3G03050.1 | cellulose synthase-like D3 | Chr3:687873-691629 FORWARD LENGTH=1145 | 201606
DN9758_c0_g1_i1	AT3G58460.1	70.833	3.83e-06	AT3G58460.1 | RHOMBOID-like protein 15 | Chr3:21623374-21626348 REVERSE LENGTH=403 | 201606
DN97504_c0_g1_i1	AT5G51190.1	71.186	5.79e-21	AT5G51190.1 | Integrase-type DNA-binding superfamily protein | Chr5:20800708-20801373 REVERSE LENGTH=221 | 201606
DN45722_c1_g1_i1	AT4G02570.1	67.133	8.65e-64	AT4G02570.1 | cullin 1 | Chr4:1129315-1133435 FORWARD LENGTH=738 | 201606
DN172469_c0_g1_i1	AT3G23770.1	55.172	3.02e-12	AT3G23770.1 | O-Glycosyl hydrolases family 17 protein | Chr3:8565556-8567196 FORWARD LENGTH=476 | 201606
DN32258_c0_g1_i1	AT3G07080.1	100	6.6e-10	AT3G07080.1 | EamA-like transporter family | Chr3:2241360-2242934 FORWARD LENGTH=438 | 201606
DN11738_c0_g2_i1	AT2G46140.1	55.422	3.68e-38	AT2G46140.1 | Late embryogenesis abundant protein | Chr2:18959163-18960362 FORWARD LENGTH=166 | 201606
DN51047_c0_g1_i1	AT1G32210.1	88.393	1.88e-67	AT1G32210.1 | Defender against death (DAD family) protein | Chr1:11606047-11607652 REVERSE LENGTH=115 | 201606
DN11738_c0_g2_i2	AT2G46140.1	54.054	1.28e-52	AT2G46140.1 | Late embryogenesis abundant protein | Chr2:18959163-18960362 FORWARD LENGTH=166 | 201606
DN7693_c0_g1_i3	AT3G29320.1	74.337	0	AT3G29320.1 | Glycosyl transferase%2C family 35 | Chr3:11252871-11257587 FORWARD LENGTH=962 | 201606
DN4840_c0_g1_i2	AT1G17870.1	86.325	0	AT1G17870.1 | ethylene-dependent gravitropism-deficient and yellow-green-like 3 | Chr1:6150036-6152185 REVERSE LENGTH=573 | 201606
DN4840_c0_g1_i3	AT1G17870.1	90.84	2.63e-71	AT1G17870.1 | ethylene-dependent gravitropism-deficient and yellow-green-like 3 | Chr1:6150036-6152185 REVERSE LENGTH=573 | 201606
DN1433_c0_g1_i1	AT3G26510.2	69.828	1.9e-45	AT3G26510.2 | Octicosapeptide/Phox/Bem1p family protein | Chr3:9711886-9712588 REVERSE LENGTH=196 | 201606
DN370_c0_g2_i1	AT1G55750.2	45.283	2.06e-17	AT1G55750.2 | BSD domain (BTF2-like transcription factors%2C Synapse-associated proteins and DOS2-like proteins) | Chr1:20841322-20845135 REVERSE LENGTH=515 | 201606
DN370_c0_g2_i2	AT1G55750.1	56.04	0	AT1G55750.1 | BSD domain (BTF2-like transcription factors%2C Synapse-associated proteins and DOS2-like proteins) | Chr1:20840449-20845135 REVERSE LENGTH=591 | 201606
DN849_c0_g1_i2	AT5G47040.1	83.104	0	AT5G47040.1 | lon protease 2 | Chr5:19093356-19098678 REVERSE LENGTH=888 | 201606
DN27890_c0_g1_i3	AT5G19290.1	68.519	2.13e-157	AT5G19290.1 | alpha/beta-Hydrolases superfamily protein | Chr5:6494113-6495105 FORWARD LENGTH=330 | 201606
DN1433_c0_g1_i3	AT3G26510.2	69.828	3.81e-45	AT3G26510.2 | Octicosapeptide/Phox/Bem1p family protein | Chr3:9711886-9712588 REVERSE LENGTH=196 | 201606
DN13385_c0_g1_i1	AT2G29460.1	50.249	1.52e-54	AT2G29460.1 | glutathione S-transferase tau 4 | Chr2:12626689-12627600 REVERSE LENGTH=224 | 201606
DN116332_c0_g1_i1	AT1G04370.1	81.25	7.07e-20	AT1G04370.1 | Ethylene-responsive element binding factor 14 | Chr1:1175177-1175578 FORWARD LENGTH=133 | 201606
DN1433_c0_g1_i4	AT3G26510.2	69.828	3.99e-46	AT3G26510.2 | Octicosapeptide/Phox/Bem1p family protein | Chr3:9711886-9712588 REVERSE LENGTH=196 | 201606
DN849_c0_g1_i4	AT5G47040.1	85.185	9.07e-21	AT5G47040.1 | lon protease 2 | Chr5:19093356-19098678 REVERSE LENGTH=888 | 201606
DN1644_c2_g1_i1	AT4G35100.1	87.705	6.38e-70	AT4G35100.1 | plasma membrane intrinsic protein 3 | Chr4:16708672-16709958 FORWARD LENGTH=280 | 201606
DN849_c0_g1_i5	AT5G47040.1	81.716	0	AT5G47040.1 | lon protease 2 | Chr5:19093356-19098678 REVERSE LENGTH=888 | 201606
DN16157_c1_g2_i4	AT4G13430.1	71.765	1.36e-37	AT4G13430.1 | isopropyl malate isomerase large subunit 1 | Chr4:7804194-7807789 REVERSE LENGTH=509 | 201606
DN849_c0_g1_i6	AT5G47040.1	83.784	6.31e-11	AT5G47040.1 | lon protease 2 | Chr5:19093356-19098678 REVERSE LENGTH=888 | 201606
DN5162_c0_g2_i1	AT1G19580.2	81.564	2.04e-107	AT1G19580.2 | gamma carbonic anhydrase 1 | Chr1:6774937-6776845 FORWARD LENGTH=220 | 201606
DN16157_c1_g2_i5	AT4G13430.1	71.765	3.74e-37	AT4G13430.1 | isopropyl malate isomerase large subunit 1 | Chr4:7804194-7807789 REVERSE LENGTH=509 | 201606
DN12759_c0_g1_i3	AT5G16840.1	83.333	2.44e-09	AT5G16840.1 | binding partner of acd11 1 | Chr5:5536042-5538026 FORWARD LENGTH=259 | 201606
DN9674_c0_g1_i5	AT3G02100.1	45.304	1.17e-65	AT3G02100.1 | UDP-Glycosyltransferase superfamily protein | Chr3:368840-370484 REVERSE LENGTH=464 | 201606
DN10694_c0_g1_i3	AT5G53210.1	77.419	1.03e-24	AT5G53210.1 | basic helix-loop-helix (bHLH) DNA-binding superfamily protein | Chr5:21586606-21588941 REVERSE LENGTH=364 | 201606
DN1855_c4_g1_i1	AT1G76810.1	39.13	1.33e-13	AT1G76810.1 | eukaryotic translation initiation factor 2 (eIF-2) family protein | Chr1:28831366-28836310 REVERSE LENGTH=1294 | 201606
DN1958_c0_g1_i10	AT2G17890.1	84.043	0	AT2G17890.1 | calcium-dependent protein kinase 16 | Chr2:7769885-7772627 REVERSE LENGTH=571 | 201606
DN1855_c4_g1_i2	AT1G76810.1	43.038	1.88e-13	AT1G76810.1 | eukaryotic translation initiation factor 2 (eIF-2) family protein | Chr1:28831366-28836310 REVERSE LENGTH=1294 | 201606
DN765_c0_g1_i2	AT4G35830.2	85.101	0	AT4G35830.2 | aconitase 1 | Chr4:16973007-16977278 REVERSE LENGTH=795 | 201606
DN5162_c0_g2_i5	AT1G19580.1	78.431	9.77e-24	AT1G19580.1 | gamma carbonic anhydrase 1 | Chr1:6774937-6777092 FORWARD LENGTH=275 | 201606
DN1958_c0_g1_i11	AT2G17890.1	84.043	0	AT2G17890.1 | calcium-dependent protein kinase 16 | Chr2:7769885-7772627 REVERSE LENGTH=571 | 201606
DN12759_c0_g1_i7	AT4G17720.1	70.455	5.92e-126	AT4G17720.1 | RNA-binding (RRM/RBD/RNP motifs) family protein | Chr4:9862660-9864498 REVERSE LENGTH=313 | 201606
DN1855_c4_g1_i3	AT1G76720.1	39.241	7.84e-12	AT1G76720.1 | eukaryotic translation initiation factor 2 (eIF-2) family protein | Chr1:28794144-28798780 REVERSE LENGTH=1191 | 201606
DN9590_c0_g1_i1	AT5G25540.1	37.107	5.48e-18	AT5G25540.1 | CTC-interacting domain 6 | Chr5:8891770-8892362 REVERSE LENGTH=175 | 201606
DN5162_c0_g2_i6	AT1G19580.2	81.564	7.79e-108	AT1G19580.2 | gamma carbonic anhydrase 1 | Chr1:6774937-6776845 FORWARD LENGTH=220 | 201606
DN40915_c0_g2_i3	AT1G34210.1	84.375	3.78e-10	AT1G34210.1 | somatic embryogenesis receptor-like kinase 2 | Chr1:12459078-12462752 FORWARD LENGTH=628 | 201606
DN3431_c0_g3_i3	AT3G02570.1	52.869	1.8e-85	AT3G02570.1 | Mannose-6-phosphate isomerase%2C type I | Chr3:543463-545478 REVERSE LENGTH=432 | 201606
DN126720_c0_g1_i1	AT2G38670.1	85.714	9.97e-06	AT2G38670.1 | phosphorylethanolamine cytidylyltransferase 1 | Chr2:16168979-16171680 FORWARD LENGTH=421 | 201606
DN8964_c0_g1_i1	AT5G21090.1	70.69	3.85e-79	AT5G21090.1 | Leucine-rich repeat (LRR) family protein | Chr5:7164758-7166904 FORWARD LENGTH=218 | 201606
DN6183_c0_g1_i1	AT5G49650.1	72.76	0	AT5G49650.1 | xylulose kinase-2 | Chr5:20152898-20155574 FORWARD LENGTH=558 | 201606
DN40915_c0_g2_i5	AT1G34210.1	84.375	2.86e-10	AT1G34210.1 | somatic embryogenesis receptor-like kinase 2 | Chr1:12459078-12462752 FORWARD LENGTH=628 | 201606
DN3576_c0_g1_i5	AT5G58140.1	71.587	0	AT5G58140.1 | phototropin 2 | Chr5:23524771-23529993 FORWARD LENGTH=915 | 201606
DN9590_c0_g1_i4	AT5G25540.1	37.107	9.29e-19	AT5G25540.1 | CTC-interacting domain 6 | Chr5:8891770-8892362 REVERSE LENGTH=175 | 201606
DN8964_c0_g1_i2	AT5G21090.1	70.238	6.82e-83	AT5G21090.1 | Leucine-rich repeat (LRR) family protein | Chr5:7164758-7166904 FORWARD LENGTH=218 | 201606
DN153_c0_g1_i11	AT5G15020.2	51.712	0	AT5G15020.2 | SIN3-like 2 | Chr5:4859408-4865569 REVERSE LENGTH=1355 | 201606
DN171675_c0_g1_i1	AT3G08950.1	75	1.3e-28	AT3G08950.1 | electron transport SCO1/SenC family protein | Chr3:2727285-2729289 FORWARD LENGTH=334 | 201606
DN9590_c0_g1_i5	AT5G25540.2	35.252	2.49e-12	AT5G25540.2 | CTC-interacting domain 6 | Chr5:8891958-8892362 REVERSE LENGTH=134 | 201606
DN9590_c0_g1_i6	AT5G25540.1	37.107	3.46e-18	AT5G25540.1 | CTC-interacting domain 6 | Chr5:8891770-8892362 REVERSE LENGTH=175 | 201606
DN6394_c2_g1_i1	AT3G50760.1	91.781	2.54e-46	AT3G50760.1 | galacturonosyltransferase-like 2 | Chr3:18868074-18869099 FORWARD LENGTH=341 | 201606
DN3492_c0_g1_i1	AT2G36290.1	64.228	3.24e-43	AT2G36290.1 | alpha/beta-Hydrolases superfamily protein | Chr2:15208867-15210768 REVERSE LENGTH=364 | 201606
DN6183_c0_g1_i6	AT1G16390.1	58	2.11e-16	AT1G16390.1 | organic cation/carnitine transporter 3 | Chr1:5602921-5604477 FORWARD LENGTH=518 | 201606
DN5557_c0_g1_i4	AT1G68930.1	62.779	0	AT1G68930.1 | pentatricopeptide (PPR) repeat-containing protein | Chr1:25918314-25920545 FORWARD LENGTH=743 | 201606
DN3826_c0_g2_i1	AT5G27930.1	90.909	2.15e-10	AT5G27930.1 | Protein phosphatase 2C family protein | Chr5:9958199-9960219 REVERSE LENGTH=373 | 201606
DN1045_c0_g2_i1	AT1G13560.1	81.491	0	AT1G13560.1 | aminoalcoholphosphotransferase 1 | Chr1:4638834-4641691 REVERSE LENGTH=389 | 201606
DN5557_c0_g1_i5	AT1G68930.1	62.779	0	AT1G68930.1 | pentatricopeptide (PPR) repeat-containing protein | Chr1:25918314-25920545 FORWARD LENGTH=743 | 201606
DN2866_c0_g1_i1	AT4G04960.2	64.901	4.39e-174	AT4G04960.2 | Concanavalin A-like lectin protein kinase family protein | Chr4:2533096-2534912 FORWARD LENGTH=576 | 201606
DN1109_c1_g1_i1	AT1G63680.1	70.084	0	AT1G63680.1 | ALBINO OR PALE-GREEN 13 | Chr1:23614461-23617247 FORWARD LENGTH=772 | 201606
DN1045_c0_g2_i2	AT1G13560.1	80.72	0	AT1G13560.1 | aminoalcoholphosphotransferase 1 | Chr1:4638834-4641691 REVERSE LENGTH=389 | 201606
DN6183_c0_g1_i8	AT1G16390.1	51.887	1.1e-29	AT1G16390.1 | organic cation/carnitine transporter 3 | Chr1:5602921-5604477 FORWARD LENGTH=518 | 201606
DN7123_c1_g1_i1	AT3G11540.2	77.282	0	AT3G11540.2 | Tetratricopeptide repeat (TPR)-like superfamily protein | Chr3:3632842-3637547 FORWARD LENGTH=732 | 201606
DN1109_c1_g1_i3	AT1G63680.1	70.084	0	AT1G63680.1 | ALBINO OR PALE-GREEN 13 | Chr1:23614461-23617247 FORWARD LENGTH=772 | 201606
DN1045_c0_g2_i4	AT1G13560.1	81.491	0	AT1G13560.1 | aminoalcoholphosphotransferase 1 | Chr1:4638834-4641691 REVERSE LENGTH=389 | 201606
DN10208_c1_g1_i1	AT1G27080.1	60.377	1.26e-14	AT1G27080.1 | nitrate transporter 1.6 | Chr1:9400664-9403789 FORWARD LENGTH=576 | 201606
DN20282_c0_g1_i1	AT4G15000.1	85.185	2.67e-80	AT4G15000.1 | Ribosomal L27e protein family | Chr4:8571896-8572303 FORWARD LENGTH=135 | 201606
DN1045_c0_g2_i6	AT1G13560.1	81.435	5.53e-139	AT1G13560.1 | aminoalcoholphosphotransferase 1 | Chr1:4638834-4641691 REVERSE LENGTH=389 | 201606
DN20282_c0_g1_i2	AT4G15000.1	85.185	1.94e-79	AT4G15000.1 | Ribosomal L27e protein family | Chr4:8571896-8572303 FORWARD LENGTH=135 | 201606
DN20282_c0_g1_i3	AT4G15000.1	85.185	7.91e-81	AT4G15000.1 | Ribosomal L27e protein family | Chr4:8571896-8572303 FORWARD LENGTH=135 | 201606
DN7123_c1_g1_i5	AT3G11540.1	79.866	0	AT3G11540.1 | Tetratricopeptide repeat (TPR)-like superfamily protein | Chr3:3632842-3637547 FORWARD LENGTH=914 | 201606
DN4702_c0_g3_i1	AT3G12810.1	65.487	4.58e-29	AT3G12810.1 | SNF2 domain-containing protein / helicase domain-containing protein | Chr3:4065636-4073992 FORWARD LENGTH=2055 | 201606
DN2066_c0_g1_i1	AT1G28360.1	78.788	4e-21	AT1G28360.1 | ERF domain protein 12 | Chr1:9951934-9952503 FORWARD LENGTH=189 | 201606
DN7749_c2_g1_i2	AT3G06720.1	83.784	2.91e-13	AT3G06720.1 | importin alpha isoform 1 | Chr3:2120559-2123555 FORWARD LENGTH=532 | 201606
DN931_c0_g2_i2	AT2G43640.1	87.5	2.54e-06	AT2G43640.1 | Signal recognition particle%2C SRP9/SRP14 subunit | Chr2:18097614-18098619 REVERSE LENGTH=121 | 201606
DN931_c0_g2_i3	AT2G43640.1	71.429	1.15e-41	AT2G43640.1 | Signal recognition particle%2C SRP9/SRP14 subunit | Chr2:18097614-18098619 REVERSE LENGTH=121 | 201606
DN8014_c0_g1_i1	AT5G41470.1	45.854	2.31e-61	AT5G41470.1 | Nuclear transport factor 2 (NTF2) family protein | Chr5:16593953-16595419 FORWARD LENGTH=277 | 201606
DN13946_c0_g1_i1	AT5G45780.1	69.849	0	AT5G45780.1 | Leucine-rich repeat protein kinase family protein | Chr5:18566946-18569625 REVERSE LENGTH=614 | 201606
DN232_c0_g4_i2	AT4G18490.3	55.882	6.09e-23	AT4G18490.3 | hypothetical protein | Chr4:10204388-10208350 FORWARD LENGTH=803 | 201606
DN232_c0_g4_i3	AT4G18490.3	55.882	4.6e-23	AT4G18490.3 | hypothetical protein | Chr4:10204388-10208350 FORWARD LENGTH=803 | 201606
DN4629_c1_g5_i1	AT1G01510.1	90.476	2.52e-06	AT1G01510.1 | NAD(P)-binding Rossmann-fold superfamily protein | Chr1:187235-189836 FORWARD LENGTH=636 | 201606
DN232_c0_g4_i5	AT4G18490.3	61.224	1.07e-11	AT4G18490.3 | hypothetical protein | Chr4:10204388-10208350 FORWARD LENGTH=803 | 201606
DN14572_c0_g1_i6	AT3G54360.1	67.12	2.08e-171	AT3G54360.1 | zinc ion binding protein | Chr3:20128570-20131581 REVERSE LENGTH=405 | 201606
DN2307_c0_g1_i10	AT3G28050.1	60.245	5.93e-119	AT3G28050.1 | nodulin MtN21 /EamA-like transporter family protein | Chr3:10442984-10445216 FORWARD LENGTH=367 | 201606
DN170881_c0_g1_i1	AT1G18810.1	32	1.35e-24	AT1G18810.1 | phytochrome kinase substrate-like protein | Chr1:6485709-6486872 REVERSE LENGTH=387 | 201606
DN232_c0_g4_i6	AT4G18490.3	67.857	3.51e-16	AT4G18490.3 | hypothetical protein | Chr4:10204388-10208350 FORWARD LENGTH=803 | 201606
DN2307_c0_g1_i11	AT3G28150.1	47.773	3.32e-73	AT3G28150.1 | TRICHOME BIREFRINGENCE-LIKE 22 | Chr3:10471960-10473735 REVERSE LENGTH=414 | 201606
DN6612_c0_g1_i12	AT3G12100.1	66.492	1.02e-169	AT3G12100.1 | Cation efflux family protein | Chr3:3854741-3857270 REVERSE LENGTH=393 | 201606
DN4763_c0_g1_i1	AT5G09590.1	83.871	0	AT5G09590.1 | mitochondrial HSO70 2 | Chr5:2975721-2978508 FORWARD LENGTH=682 | 201606
DN113648_c0_g1_i1	AT1G64160.1	30.682	3.15e-07	AT1G64160.1 | Disease resistance-responsive (dirigent-like protein) family protein | Chr1:23814063-23814611 FORWARD LENGTH=182 | 201606
DN5024_c0_g4_i2	AT4G30850.1	53.191	1.06e-113	AT4G30850.1 | heptahelical transmembrane protein2 | Chr4:15020540-15022278 REVERSE LENGTH=358 | 201606
DN4763_c0_g1_i2	AT5G09590.1	86.392	0	AT5G09590.1 | mitochondrial HSO70 2 | Chr5:2975721-2978508 FORWARD LENGTH=682 | 201606
DN6828_c0_g1_i5	AT4G07960.1	76.643	0	AT4G07960.1 | Cellulose-synthase-like C12 | Chr4:4802628-4805114 REVERSE LENGTH=699 | 201606
DN11881_c0_g1_i6	AT3G27700.1	38.677	3.37e-137	AT3G27700.1 | zinc finger (CCCH-type) family protein / RNA recognition motif (RRM)-containing protein | Chr3:10257681-10261330 REVERSE LENGTH=908 | 201606
DN2307_c0_g1_i14	AT3G28050.1	61.92	1.35e-128	AT3G28050.1 | nodulin MtN21 /EamA-like transporter family protein | Chr3:10442984-10445216 FORWARD LENGTH=367 | 201606
DN6828_c0_g1_i6	AT4G07960.1	76.164	0	AT4G07960.1 | Cellulose-synthase-like C12 | Chr4:4802628-4805114 REVERSE LENGTH=699 | 201606
DN2307_c0_g1_i15	AT3G28050.1	57.103	3.19e-122	AT3G28050.1 | nodulin MtN21 /EamA-like transporter family protein | Chr3:10442984-10445216 FORWARD LENGTH=367 | 201606
DN7370_c0_g1_i1	AT3G22840.1	73.636	1.39e-45	AT3G22840.1 | Chlorophyll A-B binding family protein | Chr3:8084628-8085445 REVERSE LENGTH=195 | 201606
DN6828_c0_g1_i7	AT4G07960.1	72.011	0	AT4G07960.1 | Cellulose-synthase-like C12 | Chr4:4802628-4805114 REVERSE LENGTH=699 | 201606
DN293_c0_g2_i3	AT2G23093.2	57.373	1.81e-126	AT2G23093.2 | Major facilitator superfamily protein | Chr2:9832551-9834416 FORWARD LENGTH=382 | 201606
DN2307_c0_g1_i16	AT3G28050.1	57.26	6.8e-135	AT3G28050.1 | nodulin MtN21 /EamA-like transporter family protein | Chr3:10442984-10445216 FORWARD LENGTH=367 | 201606
DN9597_c0_g1_i1	AT4G21570.1	72.727	5.75e-65	AT4G21570.1 | organic solute transporter ostalpha protein (DUF300) | Chr4:11471126-11472269 REVERSE LENGTH=294 | 201606
DN11881_c0_g1_i9	AT3G27700.1	38.677	1.41e-137	AT3G27700.1 | zinc finger (CCCH-type) family protein / RNA recognition motif (RRM)-containing protein | Chr3:10257681-10261330 REVERSE LENGTH=908 | 201606
DN293_c0_g2_i4	AT2G23093.1	52.381	1.77e-08	AT2G23093.1 | Major facilitator superfamily protein | Chr2:9832193-9834416 FORWARD LENGTH=449 | 201606
DN9597_c0_g1_i3	AT4G21570.1	71.724	2.53e-130	AT4G21570.1 | organic solute transporter ostalpha protein (DUF300) | Chr4:11471126-11472269 REVERSE LENGTH=294 | 201606
DN8826_c0_g3_i1	AT3G54040.1	56.962	1.58e-55	AT3G54040.1 | PAR1 protein | Chr3:20014032-20015299 REVERSE LENGTH=183 | 201606
DN11015_c0_g1_i4	AT5G17250.1	54.325	0	AT5G17250.1 | Alkaline-phosphatase-like family protein | Chr5:5668993-5673516 REVERSE LENGTH=946 | 201606
DN24_c0_g2_i2	AT2G46610.1	76.724	3.13e-50	AT2G46610.1 | RNA-binding (RRM/RBD/RNP motifs) family protein | Chr2:19136769-19138492 REVERSE LENGTH=250 | 201606
DN6045_c0_g3_i2	AT4G18040.1	78.09	8.89e-103	AT4G18040.1 | eukaryotic translation initiation factor 4E | Chr4:10016724-10018151 REVERSE LENGTH=235 | 201606
DN156614_c0_g1_i1	AT1G64510.1	82.576	1.02e-71	AT1G64510.1 | Translation elongation factor EF1B/ribosomal protein S6 family protein | Chr1:23954993-23956205 REVERSE LENGTH=207 | 201606
DN24_c0_g2_i3	AT2G46610.1	76.522	1.77e-49	AT2G46610.1 | RNA-binding (RRM/RBD/RNP motifs) family protein | Chr2:19136769-19138492 REVERSE LENGTH=250 | 201606
DN2232_c0_g2_i1	AT1G61980.3	42.045	7.16e-14	AT1G61980.3 | Mitochondrial transcription termination factor family protein | Chr1:22908162-22909418 FORWARD LENGTH=418 | 201606
DN24_c0_g2_i4	AT3G61860.1	70.763	1.96e-95	AT3G61860.1 | RNA-binding (RRM/RBD/RNP motifs) family protein | Chr3:22900311-22902159 REVERSE LENGTH=264 | 201606
DN293_c0_g2_i8	AT4G33910.1	66.534	2.07e-103	AT4G33910.1 | 2-oxoglutarate (2OG) and Fe(II)-dependent oxygenase superfamily protein | Chr4:16256943-16258614 REVERSE LENGTH=288 | 201606
DN6744_c0_g1_i5	AT4G37480.1	55	0	AT4G37480.1 | Chaperone DnaJ-domain superfamily protein | Chr4:17619261-17621596 FORWARD LENGTH=531 | 201606
DN1272_c0_g1_i1	AT4G07410.1	54.167	5.4e-128	AT4G07410.1 | Transducin family protein / WD-40 repeat family protein | Chr4:4201465-4205136 REVERSE LENGTH=815 | 201606
DN293_c0_g2_i9	AT2G23093.1	52.381	7.18e-09	AT2G23093.1 | Major facilitator superfamily protein | Chr2:9832193-9834416 FORWARD LENGTH=449 | 201606
DN688_c0_g1_i1	AT5G14550.3	63.836	1.72e-176	AT5G14550.3 | Core-2/I-branching beta-1%2C6-N-acetylglucosaminyltransferase family protein | Chr5:4691434-4693732 REVERSE LENGTH=374 | 201606
DN4393_c0_g1_i11	AT4G35030.5	48.821	9.33e-120	AT4G35030.5 | Protein kinase superfamily protein | Chr4:16676234-16677962 FORWARD LENGTH=448 | 201606
DN11015_c0_g1_i8	AT5G17250.1	75.758	8.94e-08	AT5G17250.1 | Alkaline-phosphatase-like family protein | Chr5:5668993-5673516 REVERSE LENGTH=946 | 201606
DN688_c0_g1_i2	AT5G14550.3	66.027	2.95e-179	AT5G14550.3 | Core-2/I-branching beta-1%2C6-N-acetylglucosaminyltransferase family protein | Chr5:4691434-4693732 REVERSE LENGTH=374 | 201606
DN688_c0_g1_i4	AT5G14550.4	72	1.19e-62	AT5G14550.4 | Core-2/I-branching beta-1%2C6-N-acetylglucosaminyltransferase family protein | Chr5:4691434-4693732 REVERSE LENGTH=347 | 201606
DN6660_c0_g1_i1	AT1G13580.2	73.737	1.51e-135	AT1G13580.2 | LAG1 longevity assurance-like protein | Chr1:4645006-4646765 REVERSE LENGTH=308 | 201606
DN2728_c0_g3_i2	AT1G48410.1	79.961	0	AT1G48410.1 | Stabilizer of iron transporter SufD / Polynucleotidyl transferase | Chr1:17886285-17891892 REVERSE LENGTH=1048 | 201606
DN12598_c0_g1_i1	AT1G03430.1	57.333	9e-58	AT1G03430.1 | histidine-containing phosphotransfer factor 5 | Chr1:848159-849235 FORWARD LENGTH=157 | 201606
DN688_c0_g1_i5	AT5G14550.3	63.836	5.43e-175	AT5G14550.3 | Core-2/I-branching beta-1%2C6-N-acetylglucosaminyltransferase family protein | Chr5:4691434-4693732 REVERSE LENGTH=374 | 201606
DN6660_c0_g1_i2	AT1G13580.1	69.364	2.7e-60	AT1G13580.1 | LAG1 longevity assurance-like protein | Chr1:4645380-4646765 REVERSE LENGTH=239 | 201606
DN6660_c0_g1_i3	AT1G13580.2	73.377	2.05e-159	AT1G13580.2 | LAG1 longevity assurance-like protein | Chr1:4645006-4646765 REVERSE LENGTH=308 | 201606
DN11557_c1_g1_i1	AT1G79340.1	77.647	3.55e-25	AT1G79340.1 | metacaspase 4 | Chr1:29842849-29844368 FORWARD LENGTH=418 | 201606
DN688_c0_g1_i7	AT5G14550.4	72	2.76e-62	AT5G14550.4 | Core-2/I-branching beta-1%2C6-N-acetylglucosaminyltransferase family protein | Chr5:4691434-4693732 REVERSE LENGTH=347 | 201606
DN6660_c0_g1_i4	AT1G13580.2	75.405	2.23e-146	AT1G13580.2 | LAG1 longevity assurance-like protein | Chr1:4645006-4646765 REVERSE LENGTH=308 | 201606
DN11557_c1_g1_i2	AT1G79330.1	61.298	4.95e-162	AT1G79330.1 | metacaspase 5 | Chr1:29838722-29840137 FORWARD LENGTH=410 | 201606
DN307_c1_g1_i10	AT2G45140.1	53.659	5.21e-06	AT2G45140.1 | plant VAP homolog 12 | Chr2:18611029-18612971 FORWARD LENGTH=239 | 201606
DN2165_c0_g1_i10	AT3G26720.1	83.372	0	AT3G26720.1 | Glycosyl hydrolase family 38 protein | Chr3:9816707-9823056 FORWARD LENGTH=1019 | 201606
DN307_c1_g1_i11	AT1G09815.1	58.14	1.49e-43	AT1G09815.1 | polymerase delta 4 | Chr1:3189460-3190050 FORWARD LENGTH=124 | 201606
DN2627_c0_g1_i1	AT3G11520.2	64	2.51e-104	AT3G11520.2 | CYCLIN B1%3B3 | Chr3:3625650-3627139 REVERSE LENGTH=385 | 201606
DN9201_c0_g1_i1	AT1G14890.1	50.299	1.47e-48	AT1G14890.1 | Plant invertase/pectin methylesterase inhibitor superfamily protein | Chr1:5137045-5137704 FORWARD LENGTH=219 | 201606
DN4375_c0_g2_i2	AT2G40890.1	71.981	0	AT2G40890.1 | cytochrome P450%2C family 98%2C subfamily A%2C polypeptide 3 | Chr2:17058291-17060532 REVERSE LENGTH=508 | 201606
DN30616_c0_g3_i2	AT4G31820.1	53.051	0	AT4G31820.1 | Phototropic-responsive NPH3 family protein | Chr4:15390788-15393627 REVERSE LENGTH=571 | 201606
DN45092_c0_g1_i1	AT4G05050.1	100	3.79e-44	AT4G05050.1 | ubiquitin 11 | Chr4:2588271-2588960 REVERSE LENGTH=229 | 201606
DN3749_c0_g2_i2	AT5G48480.1	36.913	3.09e-18	AT5G48480.1 | Lactoylglutathione lyase / glyoxalase I family protein | Chr5:19644814-19645658 FORWARD LENGTH=166 | 201606
DN4375_c0_g2_i5	AT2G40890.1	70.648	0	AT2G40890.1 | cytochrome P450%2C family 98%2C subfamily A%2C polypeptide 3 | Chr2:17058291-17060532 REVERSE LENGTH=508 | 201606
DN5950_c0_g1_i1	AT2G31980.1	43.396	3.63e-26	AT2G31980.1 | PHYTOCYSTATIN 2 | Chr2:13609246-13609770 REVERSE LENGTH=147 | 201606
DN4375_c0_g2_i7	AT2G40890.1	75.113	6.31e-122	AT2G40890.1 | cytochrome P450%2C family 98%2C subfamily A%2C polypeptide 3 | Chr2:17058291-17060532 REVERSE LENGTH=508 | 201606
DN5396_c0_g1_i2	AT3G04080.1	70.149	0	AT3G04080.1 | apyrase 1 | Chr3:1068068-1070917 REVERSE LENGTH=471 | 201606
DN2543_c0_g1_i1	AT2G46240.1	41.096	3.36e-07	AT2G46240.1 | BCL-2-associated athanogene 6 | Chr2:18986586-18989827 FORWARD LENGTH=1043 | 201606
DN938_c0_g2_i8	ATMG00300.1	28.571	4.85e-08	ATMG00300.1 | Gag-Pol-related retrotransposon family protein | ChrM:89617-90054 REVERSE LENGTH=145 | 201606
DN5396_c0_g1_i3	AT5G18280.1	65.142	0	AT5G18280.1 | apyrase 2 | Chr5:6050799-6054023 REVERSE LENGTH=472 | 201606
DN1917_c0_g1_i1	AT2G01870.1	34.752	1.88e-14	AT2G01870.1 | transmembrane protein | Chr2:389846-390319 REVERSE LENGTH=157 | 201606
DN2690_c1_g2_i1	AT2G36050.1	44.186	1.23e-12	AT2G36050.1 | ovate family protein 15 | Chr2:15135852-15136637 REVERSE LENGTH=261 | 201606
DN14495_c0_g1_i2	AT1G64600.1	60.624	0	AT1G64600.1 | copper ion binding / methyltransferase | Chr1:23995996-23998625 FORWARD LENGTH=537 | 201606
DN1917_c0_g1_i2	AT2G01870.1	34.266	5.25e-15	AT2G01870.1 | transmembrane protein | Chr2:389846-390319 REVERSE LENGTH=157 | 201606
DN335_c0_g1_i10	AT4G16280.2	51.709	1.05e-64	AT4G16280.2 | flowering time control protein FCA | Chr4:9207164-9214412 REVERSE LENGTH=747 | 201606
DN15337_c0_g1_i18	AT2G45720.1	64.107	0	AT2G45720.1 | ARM repeat superfamily protein | Chr2:18834468-18836129 FORWARD LENGTH=553 | 201606
DN12764_c0_g2_i2	AT4G35860.1	87.143	4.76e-137	AT4G35860.1 | GTP-binding 2 | Chr4:16987118-16988839 REVERSE LENGTH=211 | 201606
DN4291_c0_g2_i9	AT5G12920.8	51.333	1.17e-156	AT5G12920.8 | Transducin/WD40 repeat-like superfamily protein | Chr5:4077917-4082585 REVERSE LENGTH=527 | 201606
DN100246_c0_g1_i1	AT2G32380.1	54.225	4.28e-49	AT2G32380.1 | Transmembrane protein 97%2C Putative | Chr2:13746792-13747730 REVERSE LENGTH=168 | 201606
DN4686_c0_g1_i1	AT5G01510.1	66.082	2.51e-122	AT5G01510.1 | root UVB sensitive protein (Protein of unknown function%2C DUF647) | Chr5:201702-205151 FORWARD LENGTH=509 | 201606
DN2239_c0_g2_i1	AT1G30510.1	83.529	5.35e-40	AT1G30510.1 | root FNR 2 | Chr1:10807150-10808984 REVERSE LENGTH=381 | 201606
DN770_c0_g2_i2	AT4G17960.1	40.881	1.49e-30	AT4G17960.1 | phospholipid hydroperoxide glutathione peroxidase | Chr4:9971154-9972227 FORWARD LENGTH=154 | 201606
DN1279_c0_g1_i1	AT3G60240.2	52.021	0	AT3G60240.2 | eukaryotic translation initiation factor 4G | Chr3:22261842-22268295 FORWARD LENGTH=1723 | 201606
DN2239_c0_g2_i2	AT1G30510.1	87.805	1.63e-96	AT1G30510.1 | root FNR 2 | Chr1:10807150-10808984 REVERSE LENGTH=381 | 201606
DN3718_c1_g2_i10	AT5G22400.1	68.493	1.17e-24	AT5G22400.1 | Rho GTPase activating protein with PAK-box/P21-Rho-binding domain-containing protein | Chr5:7423050-7425335 REVERSE LENGTH=466 | 201606
DN770_c0_g2_i3	AT4G17960.1	49.351	2.5e-16	AT4G17960.1 | phospholipid hydroperoxide glutathione peroxidase | Chr4:9971154-9972227 FORWARD LENGTH=154 | 201606
DN4686_c0_g1_i4	AT5G01510.1	59.333	1.34e-160	AT5G01510.1 | root UVB sensitive protein (Protein of unknown function%2C DUF647) | Chr5:201702-205151 FORWARD LENGTH=509 | 201606
DN1279_c0_g1_i2	AT3G60240.2	58.349	9.85e-167	AT3G60240.2 | eukaryotic translation initiation factor 4G | Chr3:22261842-22268295 FORWARD LENGTH=1723 | 201606
DN1833_c0_g1_i3	AT4G12790.2	76.562	5.19e-28	AT4G12790.2 | P-loop containing nucleoside triphosphate hydrolases superfamily protein | Chr4:7517280-7518892 REVERSE LENGTH=271 | 201606
DN1279_c0_g1_i3	AT3G60240.2	52.021	0	AT3G60240.2 | eukaryotic translation initiation factor 4G | Chr3:22261842-22268295 FORWARD LENGTH=1723 | 201606
DN1833_c0_g1_i4	AT4G12790.2	72.549	2.16e-18	AT4G12790.2 | P-loop containing nucleoside triphosphate hydrolases superfamily protein | Chr4:7517280-7518892 REVERSE LENGTH=271 | 201606
DN13785_c0_g1_i2	AT1G05360.1	71.812	5.17e-60	AT1G05360.1 | vacuole membrane-like protein | Chr1:1564816-1567278 FORWARD LENGTH=416 | 201606
DN4686_c0_g1_i6	AT5G01510.1	60.274	1.03e-39	AT5G01510.1 | root UVB sensitive protein (Protein of unknown function%2C DUF647) | Chr5:201702-205151 FORWARD LENGTH=509 | 201606
DN1279_c0_g1_i4	AT3G60240.2	52.021	0	AT3G60240.2 | eukaryotic translation initiation factor 4G | Chr3:22261842-22268295 FORWARD LENGTH=1723 | 201606
DN1833_c0_g1_i5	AT1G21830.1	50	2.16e-06	AT1G21830.1 | hypothetical protein | Chr1:7661429-7662521 REVERSE LENGTH=206 | 201606
DN13785_c0_g1_i3	AT1G05360.3	68.712	4.74e-153	AT1G05360.3 | vacuole membrane-like protein | Chr1:1565580-1567278 FORWARD LENGTH=344 | 201606
DN19733_c0_g1_i1	AT2G07687.1	55.385	1.47e-73	AT2G07687.1 | Cytochrome c oxidase%2C subunit III | Chr2:3311854-3312651 REVERSE LENGTH=265 | 201606
DN4686_c0_g1_i8	AT5G01510.1	56.394	4.15e-155	AT5G01510.1 | root UVB sensitive protein (Protein of unknown function%2C DUF647) | Chr5:201702-205151 FORWARD LENGTH=509 | 201606
DN27424_c0_g1_i1	AT5G17460.3	71.3	4.63e-104	AT5G17460.3 | glutamyl-tRNA (Gln) amidotransferase subunit C | Chr5:5757582-5758286 REVERSE LENGTH=234 | 201606
DN1833_c0_g1_i8	AT4G12790.2	72.549	1.89e-18	AT4G12790.2 | P-loop containing nucleoside triphosphate hydrolases superfamily protein | Chr4:7517280-7518892 REVERSE LENGTH=271 | 201606
DN1345_c2_g3_i5	AT3G10730.1	43.169	8.56e-93	AT3G10730.1 | SAD1/UNC-84 domain protein 2 | Chr3:3358556-3360522 REVERSE LENGTH=455 | 201606
DN140521_c0_g1_i1	AT1G13900.1	62.229	0	AT1G13900.1 | Purple acid phosphatases superfamily protein | Chr1:4753494-4755554 REVERSE LENGTH=656 | 201606
DN2219_c1_g1_i2	AT1G79530.1	77.833	0	AT1G79530.1 | glyceraldehyde-3-phosphate dehydrogenase of plastid 1 | Chr1:29916232-29919088 REVERSE LENGTH=422 | 201606
DN2219_c1_g1_i3	AT1G79530.1	77.833	0	AT1G79530.1 | glyceraldehyde-3-phosphate dehydrogenase of plastid 1 | Chr1:29916232-29919088 REVERSE LENGTH=422 | 201606
DN64442_c0_g1_i1	AT1G65540.1	66.756	0	AT1G65540.1 | LETM1-like protein | Chr1:24362382-24366011 REVERSE LENGTH=736 | 201606
DN10294_c0_g1_i1	AT5G47060.1	85.714	8.47e-06	AT5G47060.1 | hypothetical protein (DUF581) | Chr5:19116843-19117639 FORWARD LENGTH=177 | 201606
DN126566_c0_g1_i1	AT3G05660.1	46.939	3.63e-16	AT3G05660.1 | receptor like protein 33 | Chr3:1649258-1652001 REVERSE LENGTH=875 | 201606
DN2219_c1_g1_i5	AT1G16300.1	81.633	1.41e-20	AT1G16300.1 | glyceraldehyde-3-phosphate dehydrogenase of plastid 2 | Chr1:5574433-5577406 FORWARD LENGTH=420 | 201606
DN1676_c1_g3_i1	AT4G17260.1	79.279	0	AT4G17260.1 | Lactate/malate dehydrogenase family protein | Chr4:9674057-9675309 FORWARD LENGTH=353 | 201606
DN193_c0_g1_i10	AT3G54500.1	31.982	1.08e-75	AT3G54500.1 | agglutinin-like protein | Chr3:20175792-20178737 REVERSE LENGTH=648 | 201606
DN18307_c0_g1_i1	AT4G06744.1	56.452	1.49e-145	AT4G06744.1 | Leucine-rich repeat (LRR) family protein | Chr4:4070870-4072084 REVERSE LENGTH=404 | 201606
DN1676_c1_g3_i2	AT4G17260.1	78.679	0	AT4G17260.1 | Lactate/malate dehydrogenase family protein | Chr4:9674057-9675309 FORWARD LENGTH=353 | 201606
DN2498_c0_g1_i10	AT5G35560.1	73.481	4.64e-80	AT5G35560.1 | DENN (AEX-3) domain-containing protein | Chr5:13742458-13747464 REVERSE LENGTH=765 | 201606
DN3176_c0_g1_i1	AT5G66180.2	80.597	4.66e-27	AT5G66180.2 | S-adenosyl-L-methionine-dependent methyltransferases superfamily protein | Chr5:26448952-26450429 FORWARD LENGTH=323 | 201606
DN156453_c0_g1_i1	AT1G19370.1	46.932	2.83e-175	AT1G19370.1 | membrane protein | Chr1:6692904-6694721 REVERSE LENGTH=605 | 201606
DN6583_c0_g1_i4	AT2G25300.1	74.444	8.88e-111	AT2G25300.1 | Galactosyltransferase family protein | Chr2:10771922-10774156 REVERSE LENGTH=346 | 201606
DN51059_c0_g2_i1	AT2G46690.1	48.684	2.31e-17	AT2G46690.1 | SAUR-like auxin-responsive protein family | Chr2:19180904-19181269 FORWARD LENGTH=121 | 201606
DN3176_c0_g1_i2	AT5G66180.1	63.333	4.17e-179	AT5G66180.1 | S-adenosyl-L-methionine-dependent methyltransferases superfamily protein | Chr5:26448952-26450919 FORWARD LENGTH=395 | 201606
DN4852_c0_g2_i2	AT4G36790.1	67.137	0	AT4G36790.1 | Major facilitator superfamily protein | Chr4:17336360-17338304 FORWARD LENGTH=489 | 201606
DN2498_c0_g1_i12	AT1G78660.3	72.414	1.14e-06	AT1G78660.3 | gamma-glutamyl hydrolase 1 | Chr1:29585901-29588117 FORWARD LENGTH=348 | 201606
DN3892_c0_g1_i1	AT4G24280.1	84.763	0	AT4G24280.1 | chloroplast heat shock protein 70-1 | Chr4:12590094-12593437 FORWARD LENGTH=718 | 201606
DN3892_c0_g1_i2	AT4G24280.1	84.389	0	AT4G24280.1 | chloroplast heat shock protein 70-1 | Chr4:12590094-12593437 FORWARD LENGTH=718 | 201606
DN739_c0_g1_i14	AT4G19130.1	71.795	8.4e-10	AT4G19130.1 | Replication factor-A protein 1-like protein | Chr4:10466618-10469092 REVERSE LENGTH=784 | 201606
DN1705_c2_g1_i10	AT5G02230.1	64.286	5.18e-54	AT5G02230.1 | Haloacid dehalogenase-like hydrolase (HAD) superfamily protein | Chr5:449132-450507 FORWARD LENGTH=280 | 201606
DN23869_c0_g2_i1	AT1G04820.1	100	3.79e-38	AT1G04820.1 | tubulin alpha-4 chain | Chr1:1356421-1358266 REVERSE LENGTH=450 | 201606
DN12991_c0_g1_i3	AT5G13020.1	45.269	1.17e-99	AT5G13020.1 | Emsy N Terminus (ENT)/ plant Tudor-like domains-containing protein | Chr5:4129691-4132089 REVERSE LENGTH=397 | 201606
DN6134_c0_g4_i1	AT1G67120.1	47.492	0	AT1G67120.1 | midasin-like protein | Chr1:25069727-25095526 REVERSE LENGTH=5393 | 201606
DN5873_c0_g1_i1	AT2G26510.1	78.512	1.6e-45	AT2G26510.1 | Xanthine/uracil permease family protein | Chr2:11274118-11277464 FORWARD LENGTH=551 | 201606
DN12209_c0_g1_i5	AT3G59280.2	68.468	4.17e-49	AT3G59280.2 | Protein Transporter%2C Pam16 | Chr3:21908795-21910519 REVERSE LENGTH=114 | 201606
DN3092_c0_g1_i1	AT5G66100.1	37.849	9.53e-36	AT5G66100.1 | winged-helix DNA-binding transcription factor family protein | Chr5:26427639-26429772 FORWARD LENGTH=453 | 201606
DN12991_c0_g1_i4	AT5G13020.1	46.543	2.43e-98	AT5G13020.1 | Emsy N Terminus (ENT)/ plant Tudor-like domains-containing protein | Chr5:4129691-4132089 REVERSE LENGTH=397 | 201606
DN12991_c0_g1_i5	AT2G44440.1	50	3.52e-06	AT2G44440.1 | Emsy N Terminus (ENT) domain-containing protein | Chr2:18336621-18338950 REVERSE LENGTH=429 | 201606
DN3092_c0_g1_i3	AT5G66100.1	37.849	1.07e-35	AT5G66100.1 | winged-helix DNA-binding transcription factor family protein | Chr5:26427639-26429772 FORWARD LENGTH=453 | 201606
DN2466_c0_g1_i1	AT2G17820.1	67.887	4.69e-148	AT2G17820.1 | histidine kinase 1 | Chr2:7743133-7748013 REVERSE LENGTH=1207 | 201606
DN12991_c0_g1_i6	AT3G12140.2	57.143	4.19e-19	AT3G12140.2 | Emsy N Terminus (ENT)/ plant Tudor-like domains-containing protein | Chr3:3868947-3870964 REVERSE LENGTH=327 | 201606
DN9040_c0_g1_i1	AT1G66240.1	86.765	2.87e-38	AT1G66240.1 | homolog of anti-oxidant 1 | Chr1:24686445-24687327 REVERSE LENGTH=106 | 201606
DN141238_c0_g1_i1	AT1G55190.1	29.412	3.76e-06	AT1G55190.1 | PRA1 (Prenylated rab acceptor) family protein | Chr1:20588450-20589019 FORWARD LENGTH=189 | 201606
DN14906_c0_g1_i1	AT3G06850.1	60.82	1.31e-178	AT3G06850.1 | 2-oxoacid dehydrogenases acyltransferase family protein | Chr3:2158212-2160465 REVERSE LENGTH=483 | 201606
DN3092_c0_g1_i5	AT5G21160.1	45.745	2.22e-19	AT5G21160.1 | LA RNA-binding protein | Chr5:7199191-7203879 REVERSE LENGTH=826 | 201606
DN3588_c0_g2_i1	AT3G48425.1	68.611	1.17e-179	AT3G48425.1 | DNAse I-like superfamily protein | Chr3:17931910-17934493 FORWARD LENGTH=364 | 201606
DN2466_c0_g1_i3	AT2G17820.1	65.306	0	AT2G17820.1 | histidine kinase 1 | Chr2:7743133-7748013 REVERSE LENGTH=1207 | 201606
DN215_c0_g1_i4	AT5G49540.1	66.964	9.11e-37	AT5G49540.1 | Rab5-interacting family protein | Chr5:20104804-20105609 REVERSE LENGTH=114 | 201606
DN14906_c0_g1_i2	AT3G06850.1	60.82	3.69e-179	AT3G06850.1 | 2-oxoacid dehydrogenases acyltransferase family protein | Chr3:2158212-2160465 REVERSE LENGTH=483 | 201606
DN8414_c0_g1_i2	AT2G40360.1	75	1.03e-27	AT2G40360.1 | Transducin/WD40 repeat-like superfamily protein | Chr2:16853123-16856635 REVERSE LENGTH=753 | 201606
DN14906_c0_g1_i3	AT3G06850.1	60.364	2.57e-179	AT3G06850.1 | 2-oxoacid dehydrogenases acyltransferase family protein | Chr3:2158212-2160465 REVERSE LENGTH=483 | 201606
DN9936_c0_g3_i1	AT1G10630.1	99.259	1.43e-97	AT1G10630.1 | ADP-ribosylation factor A1F | Chr1:3513189-3514230 REVERSE LENGTH=181 | 201606
DN8414_c0_g1_i3	AT2G40360.1	75	5.46e-27	AT2G40360.1 | Transducin/WD40 repeat-like superfamily protein | Chr2:16853123-16856635 REVERSE LENGTH=753 | 201606
DN5007_c0_g1_i1	ATCG00170.1	98.343	6.47e-111	ATCG00170.1 | DNA-directed RNA polymerase family protein | ChrC:15938-20068 REVERSE LENGTH=1376 | 201606
DN14906_c0_g1_i4	AT3G06850.1	60.354	4.49e-157	AT3G06850.1 | 2-oxoacid dehydrogenases acyltransferase family protein | Chr3:2158212-2160465 REVERSE LENGTH=483 | 201606
DN8414_c0_g1_i4	AT2G40360.1	75	1.47e-27	AT2G40360.1 | Transducin/WD40 repeat-like superfamily protein | Chr2:16853123-16856635 REVERSE LENGTH=753 | 201606
DN6652_c0_g1_i10	AT1G16010.1	80.624	0	AT1G16010.1 | magnesium transporter 2 | Chr1:5495462-5497082 REVERSE LENGTH=442 | 201606
DN5007_c0_g1_i2	ATCG00170.1	98.343	4.06e-111	ATCG00170.1 | DNA-directed RNA polymerase family protein | ChrC:15938-20068 REVERSE LENGTH=1376 | 201606
DN12336_c2_g1_i1	AT1G65090.1	47.619	1.75e-14	AT1G65090.1 | nucleolin | Chr1:24181187-24182668 REVERSE LENGTH=246 | 201606
DN215_c0_g1_i8	AT5G49540.1	62.5	2.18e-33	AT5G49540.1 | Rab5-interacting family protein | Chr5:20104804-20105609 REVERSE LENGTH=114 | 201606
DN17513_c0_g1_i1	AT3G17390.1	92.593	9.96e-49	AT3G17390.1 | S-adenosylmethionine synthetase family protein | Chr3:5952484-5953665 REVERSE LENGTH=393 | 201606
DN8414_c0_g1_i5	AT2G40360.1	75	5.34e-28	AT2G40360.1 | Transducin/WD40 repeat-like superfamily protein | Chr2:16853123-16856635 REVERSE LENGTH=753 | 201606
DN215_c0_g1_i9	AT2G20360.1	95.833	6.29e-07	AT2G20360.1 | NAD(P)-binding Rossmann-fold superfamily protein | Chr2:8786070-8789098 FORWARD LENGTH=402 | 201606
DN2382_c0_g1_i1	AT3G16260.1	63.847	0	AT3G16260.1 | tRNAse Z4 | Chr3:5509397-5513118 FORWARD LENGTH=942 | 201606
DN131_c0_g1_i2	AT3G59660.1	66.96	0	AT3G59660.1 | C2 domain-containing protein / GRAM domain-containing protein | Chr3:22034426-22038484 REVERSE LENGTH=594 | 201606
DN131_c0_g1_i3	AT3G59660.1	68.467	0	AT3G59660.1 | C2 domain-containing protein / GRAM domain-containing protein | Chr3:22034426-22038484 REVERSE LENGTH=594 | 201606
DN2382_c0_g1_i3	AT3G16260.3	62.743	0	AT3G16260.3 | tRNAse Z4 | Chr3:5509886-5513118 FORWARD LENGTH=805 | 201606
DN2677_c2_g1_i7	AT2G44580.1	56.298	4.62e-130	AT2G44580.1 | zinc ion binding protein | Chr2:18402081-18403412 REVERSE LENGTH=386 | 201606
DN693_c0_g2_i2	AT4G30190.1	87.751	0	AT4G30190.1 | H[+]-ATPase 2 | Chr4:14770820-14775920 REVERSE LENGTH=948 | 201606
DN597_c0_g1_i10	AT1G13030.1	39.057	2.26e-48	AT1G13030.1 | sphere organelles protein-like protein | Chr1:4444284-4447278 REVERSE LENGTH=608 | 201606
DN131_c0_g1_i5	AT3G59660.1	72.414	6.54e-149	AT3G59660.1 | C2 domain-containing protein / GRAM domain-containing protein | Chr3:22034426-22038484 REVERSE LENGTH=594 | 201606
DN14822_c0_g1_i2	AT3G14390.1	70.536	2.65e-99	AT3G14390.1 | Pyridoxal-dependent decarboxylase family protein | Chr3:4806771-4808954 FORWARD LENGTH=484 | 201606
DN11415_c0_g1_i1	AT3G23750.1	66.055	2.79e-42	AT3G23750.1 | Leucine-rich repeat protein kinase family protein | Chr3:8558332-8561263 FORWARD LENGTH=928 | 201606
DN1057_c0_g3_i2	AT4G28880.1	74.737	0	AT4G28880.1 | casein kinase I-like 3 | Chr4:14251351-14254048 FORWARD LENGTH=415 | 201606
DN1756_c0_g1_i4	AT1G16310.1	67.265	9.1e-98	AT1G16310.1 | Cation efflux family protein | Chr1:5578435-5580585 FORWARD LENGTH=428 | 201606
DN127199_c0_g1_i1	AT3G29230.1	56.729	0	AT3G29230.1 | Tetratricopeptide repeat (TPR)-like superfamily protein | Chr3:11188803-11190605 FORWARD LENGTH=600 | 201606
DN1057_c0_g3_i3	AT4G28880.1	74.737	0	AT4G28880.1 | casein kinase I-like 3 | Chr4:14251351-14254048 FORWARD LENGTH=415 | 201606
DN14822_c0_g1_i4	AT3G14390.1	78.468	0	AT3G14390.1 | Pyridoxal-dependent decarboxylase family protein | Chr3:4806771-4808954 FORWARD LENGTH=484 | 201606
DN10310_c0_g2_i1	AT5G52240.2	72.308	3.15e-24	AT5G52240.2 | membrane steroid binding protein 1 | Chr5:21213121-21214619 FORWARD LENGTH=175 | 201606
DN131_c0_g1_i8	AT3G59660.1	72.76	0	AT3G59660.1 | C2 domain-containing protein / GRAM domain-containing protein | Chr3:22034426-22038484 REVERSE LENGTH=594 | 201606
DN26888_c0_g3_i2	AT5G20740.1	48.187	1.34e-51	AT5G20740.1 | Plant invertase/pectin methylesterase inhibitor superfamily protein | Chr5:7025867-7026484 REVERSE LENGTH=205 | 201606
DN693_c0_g2_i6	AT2G18960.1	93.377	2.54e-81	AT2G18960.1 | H[+]-ATPase 1 | Chr2:8221858-8227268 FORWARD LENGTH=949 | 201606
DN21399_c0_g1_i2	AT1G76120.1	50.105	3.55e-150	AT1G76120.1 | Pseudouridine synthase family protein | Chr1:28558813-28560294 REVERSE LENGTH=463 | 201606
DN10310_c0_g2_i3	AT5G52240.2	72.308	3.33e-24	AT5G52240.2 | membrane steroid binding protein 1 | Chr5:21213121-21214619 FORWARD LENGTH=175 | 201606
DN9997_c0_g1_i4	AT2G36060.1	91.781	3.61e-91	AT2G36060.1 | MMS ZWEI homologue 3 | Chr2:15143012-15143998 REVERSE LENGTH=145 | 201606
DN6175_c1_g1_i2	AT4G32870.1	29.63	8.33e-12	AT4G32870.1 | Polyketide cyclase/dehydrase and lipid transport superfamily protein | Chr4:15862168-15862641 FORWARD LENGTH=157 | 201606
DN14022_c0_g1_i1	AT2G29960.1	58.163	1.05e-27	AT2G29960.1 | cyclophilin 5 | Chr2:12769183-12770528 REVERSE LENGTH=201 | 201606
DN1672_c0_g1_i1	AT5G65310.1	81.319	5.69e-48	AT5G65310.1 | homeobox protein 5 | Chr5:26102457-26104217 REVERSE LENGTH=312 | 201606
DN9997_c0_g1_i7	AT2G36060.1	91.781	2.53e-91	AT2G36060.1 | MMS ZWEI homologue 3 | Chr2:15143012-15143998 REVERSE LENGTH=145 | 201606
DN90_c0_g1_i7	AT1G78780.4	53.684	2.08e-27	AT1G78780.4 | pathogenesis-related family protein | Chr1:29621447-29622431 REVERSE LENGTH=235 | 201606
DN4714_c0_g4_i2	AT1G31120.1	80	3.35e-34	AT1G31120.1 | K+ uptake permease 10 | Chr1:11104375-11107361 REVERSE LENGTH=796 | 201606
DN1672_c0_g1_i2	AT2G22430.1	78.947	5.14e-36	AT2G22430.1 | homeobox protein 6 | Chr2:9526470-9527612 REVERSE LENGTH=311 | 201606
DN4714_c0_g4_i3	AT2G35060.1	76.399	0	AT2G35060.1 | K+ uptake permease 11 | Chr2:14775184-14778184 REVERSE LENGTH=792 | 201606
DN389_c0_g3_i1	AT1G17110.1	52.632	5.4e-06	AT1G17110.1 | ubiquitin-specific protease 15 | Chr1:5845816-5849889 REVERSE LENGTH=924 | 201606
DN1672_c0_g1_i3	AT2G22430.1	79.167	1.97e-32	AT2G22430.1 | homeobox protein 6 | Chr2:9526470-9527612 REVERSE LENGTH=311 | 201606
DN7620_c0_g1_i1	AT5G05270.1	65.55	2.35e-85	AT5G05270.1 | Chalcone-flavanone isomerase family protein | Chr5:1563492-1564827 FORWARD LENGTH=209 | 201606
DN2276_c0_g1_i15	AT1G08060.1	37.234	3.42e-09	AT1G08060.1 | ATP-dependent helicase family protein | Chr1:2501981-2510488 REVERSE LENGTH=2001 | 201606
DN1672_c0_g1_i4	AT5G65310.1	81.633	2.11e-50	AT5G65310.1 | homeobox protein 5 | Chr5:26102457-26104217 REVERSE LENGTH=312 | 201606
DN7620_c0_g1_i2	AT5G05270.1	65	4.22e-79	AT5G05270.1 | Chalcone-flavanone isomerase family protein | Chr5:1563492-1564827 FORWARD LENGTH=209 | 201606
DN64365_c0_g1_i1	AT3G16280.1	79.747	1.75e-38	AT3G16280.1 | Integrase-type DNA-binding superfamily protein | Chr3:5518355-5519065 FORWARD LENGTH=236 | 201606
DN6361_c0_g3_i1	AT5G20270.1	57.879	7.71e-133	AT5G20270.1 | heptahelical transmembrane protein1 | Chr5:6841025-6842656 REVERSE LENGTH=332 | 201606
DN156930_c0_g1_i1	AT3G56460.1	73.563	6.95e-174	AT3G56460.1 | GroES-like zinc-binding alcohol dehydrogenase family protein | Chr3:20933029-20934425 REVERSE LENGTH=348 | 201606
DN3099_c0_g1_i1	AT3G13050.1	49.091	2.81e-139	AT3G13050.1 | Major facilitator superfamily protein | Chr3:4176866-4178868 FORWARD LENGTH=500 | 201606
DN4213_c0_g1_i3	AT1G31650.1	74.49	2.48e-47	AT1G31650.1 | RHO guanyl-nucleotide exchange factor 14 | Chr1:11326474-11329767 REVERSE LENGTH=576 | 201606
DN64365_c0_g1_i5	AT3G16280.1	56.173	5.2e-44	AT3G16280.1 | Integrase-type DNA-binding superfamily protein | Chr3:5518355-5519065 FORWARD LENGTH=236 | 201606
DN9601_c0_g1_i1	AT4G03280.2	80.541	2.75e-86	AT4G03280.2 | photosynthetic electron transfer C | Chr4:1440462-1441717 FORWARD LENGTH=210 | 201606
DN2058_c1_g1_i1	AT5G38600.2	52.381	9.88e-81	AT5G38600.2 | Proline-rich spliceosome-associated (PSP) family protein / zinc knuckle (CCHC-type) family protein | Chr5:15457693-15460466 FORWARD LENGTH=440 | 201606
DN2058_c1_g1_i3	AT5G38600.3	47.411	6.02e-93	AT5G38600.3 | Proline-rich spliceosome-associated (PSP) family protein / zinc knuckle (CCHC-type) family protein | Chr5:15458110-15460466 FORWARD LENGTH=429 | 201606
DN13938_c1_g1_i1	AT2G48060.1	70.588	1.09e-36	AT2G48060.1 | piezo-type mechanosensitive ion channel component | Chr2:19651560-19662386 REVERSE LENGTH=2462 | 201606
DN113080_c0_g1_i1	AT5G49610.1	29.213	1.09e-12	AT5G49610.1 | F-box family protein | Chr5:20131448-20132527 REVERSE LENGTH=359 | 201606
DN9464_c0_g4_i1	AT1G68370.1	80.054	0	AT1G68370.1 | Chaperone DnaJ-domain superfamily protein | Chr1:25632046-25634527 REVERSE LENGTH=410 | 201606
DN1690_c0_g1_i12	AT1G55730.1	81.046	2.76e-74	AT1G55730.1 | cation exchanger 5 | Chr1:20831387-20833941 REVERSE LENGTH=441 | 201606
DN2058_c1_g1_i5	AT1G67210.2	50.955	1.09e-92	AT1G67210.2 | Proline-rich spliceosome-associated (PSP) family protein / zinc knuckle (CCHC-type) family protein | Chr1:25141339-25143774 FORWARD LENGTH=403 | 201606
DN18146_c0_g1_i1	AT1G10760.1	61.786	0	AT1G10760.1 | Pyruvate phosphate dikinase%2C PEP/pyruvate binding domain-containing protein | Chr1:3581210-3590043 REVERSE LENGTH=1399 | 201606
DN29244_c0_g1_i1	AT3G03210.1	53.018	1.72e-122	AT3G03210.1 | Pmr5/Cas1p GDSL/SGNH-like acyl-esterase family protein | Chr3:740987-742093 FORWARD LENGTH=368 | 201606
DN6910_c0_g1_i2	AT1G27190.1	58.579	0	AT1G27190.1 | Leucine-rich repeat protein kinase family protein | Chr1:9446923-9448728 REVERSE LENGTH=601 | 201606
DN10621_c0_g1_i3	AT2G29530.1	71.053	1.36e-33	AT2G29530.1 | Tim10/DDP family zinc finger protein | Chr2:12641026-12642243 REVERSE LENGTH=83 | 201606
DN28618_c0_g1_i1	AT2G38465.1	53.012	2.1e-18	AT2G38465.1 | hypothetical protein | Chr2:16106393-16106810 REVERSE LENGTH=84 | 201606
DN9464_c0_g4_i4	AT1G68370.1	78.641	0	AT1G68370.1 | Chaperone DnaJ-domain superfamily protein | Chr1:25632046-25634527 REVERSE LENGTH=410 | 201606
DN138_c0_g1_i1	AT2G32630.1	43.186	1.67e-165	AT2G32630.1 | Pentatricopeptide repeat (PPR-like) superfamily protein | Chr2:13844834-13846708 FORWARD LENGTH=624 | 201606
DN1610_c0_g1_i10	AT5G17310.5	81.671	0	AT5G17310.5 | UDP-glucose pyrophosphorylase 2 | Chr5:5696955-5699671 REVERSE LENGTH=390 | 201606
DN15455_c0_g1_i1	AT3G18040.2	54.545	1.14e-07	AT3G18040.2 | MAP kinase 9 | Chr3:6175741-6178150 FORWARD LENGTH=422 | 201606
DN2389_c0_g1_i2	AT4G12980.1	52.532	5.65e-41	AT4G12980.1 | Auxin-responsive family protein | Chr4:7589670-7591074 REVERSE LENGTH=394 | 201606
DN903_c2_g1_i3	AT4G35450.4	55.556	1.44e-12	AT4G35450.4 | ankyrin repeat-containing protein 2 | Chr4:16840072-16841759 FORWARD LENGTH=304 | 201606
DN6985_c0_g1_i10	AT1G35720.1	74.219	1.16e-62	AT1G35720.1 | annexin 1 | Chr1:13225304-13226939 FORWARD LENGTH=317 | 201606
DN97_c0_g1_i1	AT3G09850.1	59.615	1.87e-11	AT3G09850.1 | D111/G-patch domain-containing protein | Chr3:3023397-3025742 REVERSE LENGTH=781 | 201606
DN12048_c0_g1_i4	AT4G24820.1	80.105	0	AT4G24820.1 | 26S proteasome regulatory subunit Rpn7 | Chr4:12790471-12792599 REVERSE LENGTH=387 | 201606
DN16_c1_g2_i1	AT4G02120.3	85.093	0	AT4G02120.3 | CTP synthase family protein | Chr4:940873-943636 FORWARD LENGTH=484 | 201606
DN12048_c0_g1_i6	AT4G24820.1	92.105	5.06e-65	AT4G24820.1 | 26S proteasome regulatory subunit Rpn7 | Chr4:12790471-12792599 REVERSE LENGTH=387 | 201606
DN97_c0_g1_i4	AT3G09850.1	59.615	1.39e-11	AT3G09850.1 | D111/G-patch domain-containing protein | Chr3:3023397-3025742 REVERSE LENGTH=781 | 201606
DN17436_c0_g1_i3	AT2G26350.2	80	9.11e-20	AT2G26350.2 | peroxin 10 | Chr2:11218597-11220415 REVERSE LENGTH=326 | 201606
DN3265_c0_g2_i2	AT5G62890.1	94.737	8.28e-07	AT5G62890.1 | Xanthine/uracil permease family protein | Chr5:25243723-25247075 FORWARD LENGTH=532 | 201606
DN15371_c0_g1_i1	AT2G32070.1	82.278	1.67e-44	AT2G32070.1 | Polynucleotidyl transferase%2C ribonuclease H-like superfamily protein | Chr2:13640829-13641656 REVERSE LENGTH=275 | 201606
DN2224_c1_g2_i1	AT1G48410.1	75.887	6.58e-71	AT1G48410.1 | Stabilizer of iron transporter SufD / Polynucleotidyl transferase | Chr1:17886285-17891892 REVERSE LENGTH=1048 | 201606
DN3265_c0_g2_i3	AT5G62890.4	94.737	9.35e-06	AT5G62890.4 | Xanthine/uracil permease family protein | Chr5:25243723-25246748 FORWARD LENGTH=476 | 201606
DN3928_c0_g2_i18	AT5G24670.1	50.508	5.16e-119	AT5G24670.1 | Cytidine/deoxycytidylate deaminase family protein | Chr5:8448880-8451046 FORWARD LENGTH=400 | 201606
DN2224_c1_g2_i2	AT1G48410.1	75.397	1.34e-60	AT1G48410.1 | Stabilizer of iron transporter SufD / Polynucleotidyl transferase | Chr1:17886285-17891892 REVERSE LENGTH=1048 | 201606
DN3265_c0_g2_i4	AT5G62890.1	94.737	1.93e-07	AT5G62890.1 | Xanthine/uracil permease family protein | Chr5:25243723-25247075 FORWARD LENGTH=532 | 201606
DN1679_c0_g1_i1	AT3G02830.1	52.222	2.75e-74	AT3G02830.1 | zinc finger protein 1 | Chr3:614075-615916 FORWARD LENGTH=397 | 201606
DN2224_c1_g2_i3	AT1G48410.1	75.397	3.43e-60	AT1G48410.1 | Stabilizer of iron transporter SufD / Polynucleotidyl transferase | Chr1:17886285-17891892 REVERSE LENGTH=1048 | 201606
DN2940_c1_g2_i1	AT1G35160.2	92.647	1.09e-88	AT1G35160.2 | GF14 protein phi chain | Chr1:12867264-12868514 FORWARD LENGTH=295 | 201606
DN1679_c0_g1_i3	AT3G02830.2	58.974	1.09e-129	AT3G02830.2 | zinc finger protein 1 | Chr3:614262-615916 FORWARD LENGTH=377 | 201606
DN8099_c0_g2_i2	AT2G39780.1	64.815	1.37e-105	AT2G39780.1 | ribonuclease 2 | Chr2:16591256-16593515 FORWARD LENGTH=259 | 201606
DN17436_c0_g1_i8	AT2G26350.1	74.603	1.87e-25	AT2G26350.1 | peroxin 10 | Chr2:11217767-11220415 REVERSE LENGTH=381 | 201606
DN3181_c0_g2_i1	AT1G32170.1	65.273	9.1e-150	AT1G32170.1 | xyloglucan endotransglucosylase/hydrolase 30 | Chr1:11575434-11577776 FORWARD LENGTH=343 | 201606
DN1679_c0_g1_i6	AT3G02830.1	55.263	7.67e-16	AT3G02830.1 | zinc finger protein 1 | Chr3:614075-615916 FORWARD LENGTH=397 | 201606
DN1679_c0_g1_i7	AT3G02830.2	56.923	2.96e-126	AT3G02830.2 | zinc finger protein 1 | Chr3:614262-615916 FORWARD LENGTH=377 | 201606
DN2140_c1_g2_i1	AT1G09330.2	79.091	1.41e-58	AT1G09330.2 | golgi apparatus membrane protein-like protein ECHIDNA protein | Chr1:3013993-3014903 REVERSE LENGTH=131 | 201606
DN3181_c0_g2_i4	AT1G32170.1	65.306	1.61e-64	AT1G32170.1 | xyloglucan endotransglucosylase/hydrolase 30 | Chr1:11575434-11577776 FORWARD LENGTH=343 | 201606
DN2140_c1_g2_i2	AT1G09330.2	78.846	8.71e-22	AT1G09330.2 | golgi apparatus membrane protein-like protein ECHIDNA protein | Chr1:3013993-3014903 REVERSE LENGTH=131 | 201606
DN1679_c0_g1_i9	AT3G02830.2	75	1.77e-18	AT3G02830.2 | zinc finger protein 1 | Chr3:614262-615916 FORWARD LENGTH=377 | 201606
DN4921_c1_g2_i3	AT2G21050.1	81.395	2.95e-44	AT2G21050.1 | like AUXIN RESISTANT 2 | Chr2:9034289-9036439 FORWARD LENGTH=483 | 201606
DN3181_c0_g2_i5	AT4G18990.1	85.366	7.29e-16	AT4G18990.1 | xyloglucan endotransglucosylase/hydrolase 29 | Chr4:10401941-10404248 REVERSE LENGTH=357 | 201606
DN2140_c1_g2_i3	AT1G09330.2	77.778	4.18e-59	AT1G09330.2 | golgi apparatus membrane protein-like protein ECHIDNA protein | Chr1:3013993-3014903 REVERSE LENGTH=131 | 201606
DN9608_c0_g1_i2	AT3G49210.1	26.283	1.57e-45	AT3G49210.1 | O-acyltransferase (WSD1-like) family protein | Chr3:18238216-18241161 REVERSE LENGTH=518 | 201606
DN4921_c1_g2_i4	AT2G21050.1	85.714	3.28e-55	AT2G21050.1 | like AUXIN RESISTANT 2 | Chr2:9034289-9036439 FORWARD LENGTH=483 | 201606
DN4587_c1_g1_i10	AT3G48820.1	45.536	2.63e-19	AT3G48820.1 | Glycosyltransferase family 29 (sialyltransferase) family protein | Chr3:18100106-18102852 REVERSE LENGTH=440 | 201606
DN3181_c0_g2_i6	AT1G32170.1	65.306	5.16e-64	AT1G32170.1 | xyloglucan endotransglucosylase/hydrolase 30 | Chr1:11575434-11577776 FORWARD LENGTH=343 | 201606
DN2529_c0_g1_i10	AT5G50810.1	77.778	3.99e-20	AT5G50810.1 | translocase inner membrane subunit 8 | Chr5:20675875-20676505 REVERSE LENGTH=77 | 201606
DN2140_c1_g2_i4	AT1G09330.2	66.129	2.47e-48	AT1G09330.2 | golgi apparatus membrane protein-like protein ECHIDNA protein | Chr1:3013993-3014903 REVERSE LENGTH=131 | 201606
DN9691_c0_g3_i1	AT4G28440.1	69.343	3.11e-58	AT4G28440.1 | Nucleic acid-binding%2C OB-fold-like protein | Chr4:14060054-14060970 FORWARD LENGTH=153 | 201606
DN4921_c1_g2_i5	AT2G38120.1	86.111	9.37e-17	AT2G38120.1 | Transmembrane amino acid transporter family protein | Chr2:15973493-15976792 FORWARD LENGTH=485 | 201606
DN3181_c0_g2_i7	AT1G32170.1	65.306	1.33e-65	AT1G32170.1 | xyloglucan endotransglucosylase/hydrolase 30 | Chr1:11575434-11577776 FORWARD LENGTH=343 | 201606
DN2529_c0_g1_i11	AT5G41060.2	60.952	5e-119	AT5G41060.2 | DHHC-type zinc finger family protein | Chr5:16435949-16437540 FORWARD LENGTH=395 | 201606
DN6983_c0_g1_i1	AT5G50090.1	56.198	1.67e-35	AT5G50090.1 | D-ribose-binding periplasmic protein | Chr5:20369961-20370878 FORWARD LENGTH=159 | 201606
DN596_c1_g1_i4	AT1G19910.1	99.371	6.42e-69	AT1G19910.1 | ATPase%2C F0/V0 complex%2C subunit C protein | Chr1:6913317-6914322 FORWARD LENGTH=165 | 201606
DN10628_c0_g1_i1	AT1G07770.1	98.113	3.2e-28	AT1G07770.1 | ribosomal protein S15A | Chr1:2408413-2409065 REVERSE LENGTH=130 | 201606
DN6983_c0_g1_i2	AT5G50090.3	52.381	5.18e-33	AT5G50090.3 | D-ribose-binding periplasmic protein | Chr5:20369961-20370741 FORWARD LENGTH=139 | 201606
DN596_c1_g1_i5	AT2G16510.1	99.387	8.05e-72	AT2G16510.1 | ATPase%2C F0/V0 complex%2C subunit C protein | Chr2:7160007-7160811 REVERSE LENGTH=164 | 201606
DN4921_c1_g2_i7	AT2G21050.1	81.395	6.46e-44	AT2G21050.1 | like AUXIN RESISTANT 2 | Chr2:9034289-9036439 FORWARD LENGTH=483 | 201606
DN2140_c1_g2_i7	AT1G09330.2	66.129	8.01e-49	AT1G09330.2 | golgi apparatus membrane protein-like protein ECHIDNA protein | Chr1:3013993-3014903 REVERSE LENGTH=131 | 201606
DN779_c0_g1_i10	AT2G14830.1	59.574	5.02e-10	AT2G14830.1 | Ist1p | Chr2:6364403-6365818 FORWARD LENGTH=384 | 201606
DN10628_c0_g1_i4	AT1G07770.1	98.113	4.76e-31	AT1G07770.1 | ribosomal protein S15A | Chr1:2408413-2409065 REVERSE LENGTH=130 | 201606
DN6983_c0_g1_i5	AT5G50090.2	48.201	2.91e-32	AT5G50090.2 | D-ribose-binding periplasmic protein | Chr5:20369961-20370878 FORWARD LENGTH=153 | 201606
DN4283_c1_g2_i1	AT1G55150.1	46.575	3.36e-91	AT1G55150.1 | DEA(D/H)-box RNA helicase family protein | Chr1:20574634-20577141 FORWARD LENGTH=501 | 201606
DN9524_c0_g1_i1	AT4G26200.1	74.825	0	AT4G26200.1 | 1-amino-cyclopropane-1-carboxylate synthase 7 | Chr4:13275307-13276946 FORWARD LENGTH=447 | 201606
DN4283_c1_g2_i2	AT1G55150.1	46.575	3.98e-90	AT1G55150.1 | DEA(D/H)-box RNA helicase family protein | Chr1:20574634-20577141 FORWARD LENGTH=501 | 201606
DN4136_c0_g1_i6	AT2G19120.1	69.096	0	AT2G19120.1 | P-loop containing nucleoside triphosphate hydrolases superfamily protein | Chr2:8287036-8291802 REVERSE LENGTH=1090 | 201606
DN2967_c0_g3_i1	AT3G06040.2	69.231	5.36e-24	AT3G06040.2 | Ribosomal protein L12/ ATP-dependent Clp protease adaptor protein ClpS family protein | Chr3:1824516-1825076 REVERSE LENGTH=186 | 201606
DN5012_c0_g2_i1	AT2G38120.1	95.349	3.66e-19	AT2G38120.1 | Transmembrane amino acid transporter family protein | Chr2:15973493-15976792 FORWARD LENGTH=485 | 201606
DN18069_c0_g1_i1	AT1G01140.1	71.236	0	AT1G01140.1 | CBL-interacting protein kinase 9 | Chr1:64398-67512 REVERSE LENGTH=447 | 201606
DN2967_c0_g3_i3	AT3G06040.2	69.231	1.41e-24	AT3G06040.2 | Ribosomal protein L12/ ATP-dependent Clp protease adaptor protein ClpS family protein | Chr3:1824516-1825076 REVERSE LENGTH=186 | 201606
DN12756_c1_g2_i2	AT2G35130.3	65.613	0	AT2G35130.3 | Tetratricopeptide repeat (TPR)-like superfamily protein | Chr2:14807589-14810164 REVERSE LENGTH=588 | 201606
DN19809_c1_g1_i1	AT1G54610.3	62.963	3.14e-139	AT1G54610.3 | Protein kinase superfamily protein | Chr1:20393962-20396902 REVERSE LENGTH=572 | 201606
DN3426_c0_g1_i1	AT1G80380.5	60	4.22e-07	AT1G80380.5 | P-loop containing nucleoside triphosphate hydrolases superfamily protein | Chr1:30217895-30219488 FORWARD LENGTH=325 | 201606
DN14111_c0_g2_i1	AT1G15550.1	54.958	1.27e-124	AT1G15550.1 | gibberellin 3-oxidase 1 | Chr1:5344569-5346078 REVERSE LENGTH=358 | 201606
DN615_c0_g1_i2	AT2G32080.2	81.55	4.08e-154	AT2G32080.2 | purin-rich alpha 1 | Chr2:13642716-13644036 REVERSE LENGTH=295 | 201606
DN4052_c0_g1_i4	AT5G24060.3	62.295	2.21e-14	AT5G24060.3 | Pentatricopeptide repeat (PPR) superfamily protein | Chr5:8130273-8132876 REVERSE LENGTH=464 | 201606
DN3426_c0_g1_i2	AT1G80380.5	55.263	7.19e-08	AT1G80380.5 | P-loop containing nucleoside triphosphate hydrolases superfamily protein | Chr1:30217895-30219488 FORWARD LENGTH=325 | 201606
DN9440_c0_g1_i1	AT4G08685.1	58.974	2.43e-65	AT4G08685.1 | Pollen Ole e 1 allergen and extensin family protein | Chr4:5550563-5551259 FORWARD LENGTH=159 | 201606
DN615_c0_g1_i3	AT4G39110.1	62.083	1.31e-90	AT4G39110.1 | Malectin/receptor-like protein kinase family protein | Chr4:18222483-18225119 REVERSE LENGTH=878 | 201606
DN1761_c0_g2_i1	AT1G19340.1	50.812	1.05e-139	AT1G19340.1 | Methyltransferase MT-A70 family protein | Chr1:6684798-6686798 FORWARD LENGTH=414 | 201606
DN615_c0_g1_i4	AT5G59700.1	55.208	2.3e-115	AT5G59700.1 | Protein kinase superfamily protein | Chr5:24052613-24055102 REVERSE LENGTH=829 | 201606
DN1825_c1_g1_i1	AT1G08845.1	77.011	1.99e-97	AT1G08845.1 | Ribosomal L18p/L5e family protein | Chr1:2839855-2840955 FORWARD LENGTH=189 | 201606
DN6033_c0_g1_i1	AT5G12410.1	69.898	5.01e-98	AT5G12410.1 | THUMP domain-containing protein | Chr5:4021974-4023950 REVERSE LENGTH=376 | 201606
DN1126_c1_g3_i1	AT1G02110.1	77.778	9.07e-31	AT1G02110.1 | bZIP domain class transcription factor (DUF630 and DUF632) | Chr1:392939-395434 FORWARD LENGTH=703 | 201606
DN4052_c0_g1_i7	AT5G24060.1	59.13	4.84e-35	AT5G24060.1 | Pentatricopeptide repeat (PPR) superfamily protein | Chr5:8130273-8133269 REVERSE LENGTH=481 | 201606
DN8115_c0_g3_i1	AT1G15230.1	57.692	1.64e-16	AT1G15230.1 | hypothetical protein | Chr1:5242729-5243196 REVERSE LENGTH=155 | 201606
DN6033_c0_g1_i2	AT5G12410.1	69.898	6.9e-97	AT5G12410.1 | THUMP domain-containing protein | Chr5:4021974-4023950 REVERSE LENGTH=376 | 201606
DN1126_c1_g3_i2	AT1G02110.1	55.882	1.78e-16	AT1G02110.1 | bZIP domain class transcription factor (DUF630 and DUF632) | Chr1:392939-395434 FORWARD LENGTH=703 | 201606
DN3208_c1_g5_i1	AT3G23670.1	46.774	2.35e-127	AT3G23670.1 | phragmoplast-associated kinesin-related protein | Chr3:8519290-8525055 FORWARD LENGTH=1313 | 201606
DN20216_c0_g1_i1	AT3G16280.1	76.923	1.5e-28	AT3G16280.1 | Integrase-type DNA-binding superfamily protein | Chr3:5518355-5519065 FORWARD LENGTH=236 | 201606
DN11420_c0_g2_i2	AT4G34290.1	45.652	7.13e-12	AT4G34290.1 | SWIB/MDM2 domain superfamily protein | Chr4:16410883-16412122 FORWARD LENGTH=144 | 201606
DN1761_c0_g2_i5	AT1G19340.1	62.302	6.38e-113	AT1G19340.1 | Methyltransferase MT-A70 family protein | Chr1:6684798-6686798 FORWARD LENGTH=414 | 201606
DN20216_c0_g1_i2	AT4G32800.1	81.081	3.84e-29	AT4G32800.1 | Integrase-type DNA-binding superfamily protein | Chr4:15819812-15820477 FORWARD LENGTH=221 | 201606
DN29083_c0_g1_i1	AT1G29990.1	79.365	8.06e-65	AT1G29990.1 | prefoldin 6 | Chr1:10507666-10508821 FORWARD LENGTH=129 | 201606
DN4052_c0_g1_i9	AT5G24060.1	51.923	1.58e-07	AT5G24060.1 | Pentatricopeptide repeat (PPR) superfamily protein | Chr5:8130273-8133269 REVERSE LENGTH=481 | 201606
DN144245_c0_g1_i1	AT1G65680.1	54	8.1e-73	AT1G65680.1 | expansin B2 | Chr1:24427266-24428399 FORWARD LENGTH=273 | 201606
DN531_c0_g1_i1	AT2G37650.1	63.102	4.35e-73	AT2G37650.1 | GRAS family transcription factor | Chr2:15792623-15794779 FORWARD LENGTH=718 | 201606
DN531_c0_g1_i2	AT2G37650.1	63.102	6.13e-75	AT2G37650.1 | GRAS family transcription factor | Chr2:15792623-15794779 FORWARD LENGTH=718 | 201606
DN2782_c0_g1_i2	AT2G29210.1	84.81	2.12e-35	AT2G29210.1 | splicing factor PWI domain-containing protein | Chr2:12558156-12562168 FORWARD LENGTH=878 | 201606
DN1872_c0_g1_i10	AT5G43700.1	72.222	6.8e-55	AT5G43700.1 | AUX/IAA transcriptional regulator family protein | Chr5:17550465-17551206 FORWARD LENGTH=186 | 201606
DN2782_c0_g1_i4	AT2G29210.1	80.714	8.56e-69	AT2G29210.1 | splicing factor PWI domain-containing protein | Chr2:12558156-12562168 FORWARD LENGTH=878 | 201606
DN14506_c0_g1_i4	AT4G30820.24	50	3.18e-11	AT4G30820.24 | cyclin-dependent kinase-activating kinase assembly factor-related / CDK-activating kinase assembly factor-like protein | Chr4:15007672-15008378 FORWARD LENGTH=132 | 201606
DN1187_c1_g1_i1	AT4G33500.1	45.935	5.79e-65	AT4G33500.1 | Protein phosphatase 2C family protein | Chr4:16112835-16116243 REVERSE LENGTH=724 | 201606
DN5035_c0_g1_i12	AT5G47750.1	80.982	0	AT5G47750.1 | D6 protein kinase like 2 | Chr5:19339947-19341864 REVERSE LENGTH=586 | 201606
DN11815_c0_g1_i1	AT3G47990.1	73.066	0	AT3G47990.1 | SUGAR-INSENSITIVE 3 | Chr3:17713367-17716051 REVERSE LENGTH=358 | 201606
DN2782_c0_g1_i5	AT2G29210.1	80.714	4.62e-69	AT2G29210.1 | splicing factor PWI domain-containing protein | Chr2:12558156-12562168 FORWARD LENGTH=878 | 201606
DN14506_c0_g1_i5	AT4G30820.17	48.947	1.47e-47	AT4G30820.17 | cyclin-dependent kinase-activating kinase assembly factor-related / CDK-activating kinase assembly factor-like protein | Chr4:15007144-15008378 FORWARD LENGTH=178 | 201606
DN8730_c0_g1_i3	AT1G54320.1	73.78	0	AT1G54320.1 | LEM3 (ligand-effect modulator 3) family protein / CDC50 family protein | Chr1:20275732-20277793 REVERSE LENGTH=349 | 201606
DN5323_c0_g1_i1	AT3G15605.2	55.556	5.37e-08	AT3G15605.2 | nucleic acid binding protein | Chr3:5288774-5290941 FORWARD LENGTH=397 | 201606
DN12441_c0_g1_i4	AT3G61530.1	86.901	0	AT3G61530.1 | Phosphoenolpyruvate carboxylase family protein | Chr3:22771692-22773313 REVERSE LENGTH=354 | 201606
DN11815_c0_g1_i2	AT3G47990.3	79.775	1.79e-92	AT3G47990.3 | SUGAR-INSENSITIVE 3 | Chr3:17713367-17715367 REVERSE LENGTH=301 | 201606
DN2782_c0_g1_i6	AT2G29210.1	84.81	2.19e-35	AT2G29210.1 | splicing factor PWI domain-containing protein | Chr2:12558156-12562168 FORWARD LENGTH=878 | 201606
DN14506_c0_g1_i6	AT4G30820.19	47.429	3.68e-38	AT4G30820.19 | cyclin-dependent kinase-activating kinase assembly factor-related / CDK-activating kinase assembly factor-like protein | Chr4:15007494-15008378 FORWARD LENGTH=163 | 201606
DN228_c0_g2_i11	AT3G24800.1	39.277	1.81e-87	AT3G24800.1 | proteolysis 1 | Chr3:9055653-9057795 FORWARD LENGTH=410 | 201606
DN14506_c0_g1_i7	AT4G30820.17	48.947	1.62e-47	AT4G30820.17 | cyclin-dependent kinase-activating kinase assembly factor-related / CDK-activating kinase assembly factor-like protein | Chr4:15007144-15008378 FORWARD LENGTH=178 | 201606
DN5323_c0_g1_i4	AT5G11470.1	51.02	2.54e-22	AT5G11470.1 | bromo-adjacent homology (BAH) domain-containing protein | Chr5:3662757-3667041 REVERSE LENGTH=711 | 201606
DN9895_c0_g1_i10	AT2G36070.1	57.143	0	AT2G36070.1 | translocase inner membrane subunit 44-2 | Chr2:15145119-15147895 REVERSE LENGTH=469 | 201606
DN5323_c0_g1_i5	AT5G11470.1	50.633	7.78e-43	AT5G11470.1 | bromo-adjacent homology (BAH) domain-containing protein | Chr5:3662757-3667041 REVERSE LENGTH=711 | 201606
DN228_c0_g2_i14	AT3G24800.1	38.974	5.96e-85	AT3G24800.1 | proteolysis 1 | Chr3:9055653-9057795 FORWARD LENGTH=410 | 201606
DN9895_c0_g1_i11	AT2G20510.3	56.481	1.01e-31	AT2G20510.3 | translocase inner membrane subunit 44-1 | Chr2:8836018-8838598 REVERSE LENGTH=474 | 201606
DN5323_c0_g1_i6	AT5G11470.1	50.847	3.86e-12	AT5G11470.1 | bromo-adjacent homology (BAH) domain-containing protein | Chr5:3662757-3667041 REVERSE LENGTH=711 | 201606
DN14422_c0_g1_i3	AT1G60030.1	83.523	1.55e-103	AT1G60030.1 | nucleobase-ascorbate transporter 7 | Chr1:22113993-22116648 REVERSE LENGTH=538 | 201606
DN2478_c0_g2_i1	AT4G30930.1	56.25	1.01e-26	AT4G30930.1 | Ribosomal protein L21 | Chr4:15050170-15051630 REVERSE LENGTH=270 | 201606
DN1187_c1_g1_i8	AT4G33500.1	45.935	3.3e-65	AT4G33500.1 | Protein phosphatase 2C family protein | Chr4:16112835-16116243 REVERSE LENGTH=724 | 201606
DN2478_c0_g2_i2	AT4G30930.1	76.562	1.95e-52	AT4G30930.1 | Ribosomal protein L21 | Chr4:15050170-15051630 REVERSE LENGTH=270 | 201606
DN4844_c1_g2_i3	AT2G06000.1	46.628	5.71e-160	AT2G06000.1 | Pentatricopeptide repeat (PPR) superfamily protein | Chr2:2328000-2329610 REVERSE LENGTH=536 | 201606
DN8426_c0_g2_i1	AT1G29860.1	77.632	1.06e-35	AT1G29860.1 | WRKY DNA-binding protein 71 | Chr1:10454482-10455652 FORWARD LENGTH=282 | 201606
DN4844_c1_g2_i4	AT2G06000.1	46.628	4.23e-162	AT2G06000.1 | Pentatricopeptide repeat (PPR) superfamily protein | Chr2:2328000-2329610 REVERSE LENGTH=536 | 201606
DN2478_c0_g2_i4	AT4G30930.1	77.344	1.9e-54	AT4G30930.1 | Ribosomal protein L21 | Chr4:15050170-15051630 REVERSE LENGTH=270 | 201606
DN170731_c0_g1_i1	AT2G44600.1	44.211	8.9e-13	AT2G44600.1 | hypothetical protein | Chr2:18408845-18409786 FORWARD LENGTH=313 | 201606
DN9116_c1_g1_i4	AT1G67430.2	84.615	1.22e-09	AT1G67430.2 | Ribosomal protein L22p/L17e family protein | Chr1:25262209-25263627 FORWARD LENGTH=131 | 201606
DN49143_c0_g1_i1	AT2G32030.1	57.764	3.09e-63	AT2G32030.1 | Acyl-CoA N-acyltransferases (NAT) superfamily protein | Chr2:13632675-13633241 REVERSE LENGTH=188 | 201606
DN4613_c0_g1_i1	AT5G17230.1	75.827	0	AT5G17230.1 | PHYTOENE SYNTHASE | Chr5:5659839-5662087 REVERSE LENGTH=422 | 201606
DN11731_c0_g1_i4	AT3G09650.1	68.04	0	AT3G09650.1 | Tetratricopeptide repeat (TPR)-like superfamily protein | Chr3:2958704-2961040 FORWARD LENGTH=778 | 201606
DN10668_c0_g1_i10	AT2G40110.1	76.923	1.32e-34	AT2G40110.1 | Yippee family putative zinc-binding protein | Chr2:16748159-16749357 FORWARD LENGTH=130 | 201606
DN7451_c1_g2_i3	AT5G06270.1	70.192	3.02e-28	AT5G06270.1 | hypothetical protein | Chr5:1912895-1913263 FORWARD LENGTH=122 | 201606
DN6825_c1_g2_i1	AT4G32180.1	90	2.95e-06	AT4G32180.1 | pantothenate kinase 2 | Chr4:15537724-15543715 REVERSE LENGTH=901 | 201606
DN7451_c1_g2_i4	AT5G22270.1	57.447	3.06e-11	AT5G22270.1 | hypothetical protein | Chr5:7372487-7372768 REVERSE LENGTH=93 | 201606
DN4844_c1_g2_i8	AT2G06000.1	46.628	2.99e-162	AT2G06000.1 | Pentatricopeptide repeat (PPR) superfamily protein | Chr2:2328000-2329610 REVERSE LENGTH=536 | 201606
DN143_c0_g2_i1	AT3G55340.1	47.353	6.02e-89	AT3G55340.1 | phragmoplastin interacting protein 1 | Chr3:20515672-20517832 FORWARD LENGTH=597 | 201606
DN3084_c1_g1_i1	AT5G12480.1	72.973	3.69e-11	AT5G12480.1 | calmodulin-domain protein kinase 7 | Chr5:4047817-4050035 REVERSE LENGTH=535 | 201606
DN207_c1_g1_i1	AT5G23940.1	68.792	4.09e-145	AT5G23940.1 | HXXXD-type acyl-transferase family protein | Chr5:8076616-8079677 REVERSE LENGTH=484 | 201606
DN13712_c0_g1_i1	AT4G37090.1	45.81	1.98e-24	AT4G37090.1 | UDP-N-acetylmuramoyl-L-alanyl-D-glutamate-2%2C 6-diaminopimelate ligase | Chr4:17477338-17478559 FORWARD LENGTH=186 | 201606
DN7220_c0_g1_i1	AT2G30120.3	46.939	4.35e-25	AT2G30120.3 | protein FLC EXPRESSOR | Chr2:12861206-12861862 REVERSE LENGTH=179 | 201606
DN486_c0_g1_i10	AT1G60890.1	56.8	1.53e-134	AT1G60890.1 | Phosphatidylinositol-4-phosphate 5-kinase family protein | Chr1:22412452-22416338 REVERSE LENGTH=769 | 201606
DN4613_c0_g1_i5	AT5G17230.1	76.042	0	AT5G17230.1 | PHYTOENE SYNTHASE | Chr5:5659839-5662087 REVERSE LENGTH=422 | 201606
DN4476_c0_g4_i1	AT2G32560.1	55.932	7.64e-60	AT2G32560.1 | F-box family protein | Chr2:13824820-13826761 FORWARD LENGTH=371 | 201606
DN207_c1_g1_i2	AT5G23940.1	63.111	0	AT5G23940.1 | HXXXD-type acyl-transferase family protein | Chr5:8076616-8079677 REVERSE LENGTH=484 | 201606
DN13158_c0_g1_i1	AT3G61510.1	89.474	5.85e-06	AT3G61510.1 | ACC synthase 1 | Chr3:22763495-22765730 REVERSE LENGTH=488 | 201606
DN13712_c0_g1_i2	AT4G37090.1	45.81	3.64e-25	AT4G37090.1 | UDP-N-acetylmuramoyl-L-alanyl-D-glutamate-2%2C 6-diaminopimelate ligase | Chr4:17477338-17478559 FORWARD LENGTH=186 | 201606
DN9302_c0_g3_i1	AT4G24480.1	80.357	1.5e-24	AT4G24480.1 | Protein kinase superfamily protein | Chr4:12650410-12654755 FORWARD LENGTH=956 | 201606
DN8426_c0_g2_i8	AT1G69310.1	55.367	6e-56	AT1G69310.1 | WRKY DNA-binding protein 57 | Chr1:26056118-26057909 REVERSE LENGTH=287 | 201606
DN7220_c0_g1_i2	AT2G30120.3	46.939	7.07e-25	AT2G30120.3 | protein FLC EXPRESSOR | Chr2:12861206-12861862 REVERSE LENGTH=179 | 201606
DN560_c0_g5_i1	AT1G17720.1	83.117	2.97e-89	AT1G17720.1 | Protein phosphatase 2A%2C regulatory subunit PR55 | Chr1:6093949-6098065 REVERSE LENGTH=501 | 201606
DN21403_c0_g1_i1	AT1G79650.1	88	2.59e-09	AT1G79650.1 | Rad23 UV excision repair protein family | Chr1:29972406-29975132 REVERSE LENGTH=371 | 201606
DN1206_c0_g1_i4	AT1G31770.1	70.557	2.69e-178	AT1G31770.1 | ATP-binding cassette 14 | Chr1:11375252-11377644 REVERSE LENGTH=648 | 201606
DN9302_c0_g3_i2	AT4G24480.1	87.879	4.65e-19	AT4G24480.1 | Protein kinase superfamily protein | Chr4:12650410-12654755 FORWARD LENGTH=956 | 201606
DN486_c0_g1_i12	AT1G10900.1	62.19	0	AT1G10900.1 | Phosphatidylinositol-4-phosphate 5-kinase family protein | Chr1:3632396-3636416 REVERSE LENGTH=754 | 201606
DN34728_c0_g1_i2	AT2G01390.1	66.667	3.08e-148	AT2G01390.1 | Tetratricopeptide repeat (TPR)-like superfamily protein | Chr2:172256-174137 FORWARD LENGTH=577 | 201606
DN486_c0_g1_i15	AT1G10900.1	61.337	0	AT1G10900.1 | Phosphatidylinositol-4-phosphate 5-kinase family protein | Chr1:3632396-3636416 REVERSE LENGTH=754 | 201606
DN4309_c0_g2_i1	AT5G40930.2	58.824	1.44e-50	AT5G40930.2 | translocase of outer membrane 20-4 | Chr5:16404523-16405670 FORWARD LENGTH=158 | 201606
DN1122_c0_g1_i1	AT4G33250.1	71.304	3.65e-109	AT4G33250.1 | eukaryotic translation initiation factor 3K | Chr4:16039066-16040617 REVERSE LENGTH=226 | 201606
DN538_c0_g1_i1	AT5G50720.1	75.472	2.39e-51	AT5G50720.1 | HVA22 homologue E | Chr5:20633442-20634502 REVERSE LENGTH=116 | 201606
DN142741_c0_g1_i1	AT2G40510.1	68.235	2.66e-38	AT2G40510.1 | Ribosomal protein S26e family protein | Chr2:16918506-16919623 FORWARD LENGTH=133 | 201606
DN3903_c0_g1_i3	AT1G31650.2	55.263	1.56e-06	AT1G31650.2 | RHO guanyl-nucleotide exchange factor 14 | Chr1:11326474-11328531 REVERSE LENGTH=548 | 201606
DN1690_c0_g1_i20	AT4G14210.1	77.931	0	AT4G14210.1 | phytoene desaturase 3 | Chr4:8190426-8194769 REVERSE LENGTH=566 | 201606
DN3903_c0_g1_i4	AT1G31650.2	55.263	1.74e-06	AT1G31650.2 | RHO guanyl-nucleotide exchange factor 14 | Chr1:11326474-11328531 REVERSE LENGTH=548 | 201606
DN1122_c0_g1_i4	AT4G33250.1	65.152	4.2e-55	AT4G33250.1 | eukaryotic translation initiation factor 3K | Chr4:16039066-16040617 REVERSE LENGTH=226 | 201606
DN13074_c0_g1_i2	AT3G04240.1	69.231	3.91e-20	AT3G04240.1 | Tetratricopeptide repeat (TPR)-like superfamily protein | Chr3:1114187-1120722 REVERSE LENGTH=977 | 201606
DN35270_c0_g1_i2	AT1G33440.1	68.739	0	AT1G33440.1 | Major facilitator superfamily protein | Chr1:12127712-12130327 REVERSE LENGTH=601 | 201606
DN1122_c0_g1_i5	AT4G33250.1	70.69	3.25e-82	AT4G33250.1 | eukaryotic translation initiation factor 3K | Chr4:16039066-16040617 REVERSE LENGTH=226 | 201606
DN1748_c1_g1_i1	AT5G58787.1	67.635	1.87e-109	AT5G58787.1 | RING/U-box superfamily protein | Chr5:23742733-23744324 FORWARD LENGTH=242 | 201606
DN23546_c0_g1_i1	AT5G66030.1	60.912	0	AT5G66030.1 | Golgi-localized GRIP domain-containing protein | Chr5:26405133-26409888 REVERSE LENGTH=788 | 201606
DN6510_c0_g1_i2	AT5G02280.1	62.069	5.24e-06	AT5G02280.1 | SNARE-like superfamily protein | Chr5:469377-470129 FORWARD LENGTH=141 | 201606
DN23546_c0_g1_i2	AT5G66030.1	60.912	0	AT5G66030.1 | Golgi-localized GRIP domain-containing protein | Chr5:26405133-26409888 REVERSE LENGTH=788 | 201606
DN2789_c0_g1_i4	AT4G00200.1	51.969	3.69e-44	AT4G00200.1 | AT hook motif DNA-binding family protein | Chr4:82653-84104 REVERSE LENGTH=318 | 201606
DN8737_c0_g1_i2	AT2G38450.1	74.667	1.76e-33	AT2G38450.1 | Sel1 repeat protein | Chr2:16102016-16102683 FORWARD LENGTH=138 | 201606
DN45588_c0_g2_i2	AT5G61030.1	60.976	2.54e-08	AT5G61030.1 | glycine-rich RNA-binding protein 3 | Chr5:24560870-24562152 FORWARD LENGTH=309 | 201606
DN8737_c0_g1_i3	AT2G38450.1	74.667	5.26e-35	AT2G38450.1 | Sel1 repeat protein | Chr2:16102016-16102683 FORWARD LENGTH=138 | 201606
DN15055_c0_g1_i1	AT5G16630.1	49.509	0	AT5G16630.1 | DNA repair protein Rad4 family | Chr5:5455325-5459461 FORWARD LENGTH=865 | 201606
DN454_c0_g1_i1	AT5G48930.1	76.959	0	AT5G48930.1 | hydroxycinnamoyl-CoA shikimate/quinate hydroxycinnamoyl transferase | Chr5:19836654-19838092 REVERSE LENGTH=433 | 201606
DN3250_c1_g2_i1	AT5G44050.1	80	2.64e-08	AT5G44050.1 | MATE efflux family protein | Chr5:17722484-17726209 FORWARD LENGTH=491 | 201606
DN4225_c0_g2_i2	AT5G51820.1	83.133	0	AT5G51820.1 | phosphoglucomutase | Chr5:21063531-21067933 REVERSE LENGTH=623 | 201606
DN7516_c0_g1_i12	AT5G04700.1	38.028	4.3e-38	AT5G04700.1 | Ankyrin repeat family protein | Chr5:1354240-1356754 REVERSE LENGTH=669 | 201606
DN4225_c0_g2_i3	AT5G51820.1	86.715	0	AT5G51820.1 | phosphoglucomutase | Chr5:21063531-21067933 REVERSE LENGTH=623 | 201606
DN454_c0_g1_i3	AT5G48930.1	68.91	0	AT5G48930.1 | hydroxycinnamoyl-CoA shikimate/quinate hydroxycinnamoyl transferase | Chr5:19836654-19838092 REVERSE LENGTH=433 | 201606
DN4225_c0_g2_i4	AT5G51820.1	87.77	0	AT5G51820.1 | phosphoglucomutase | Chr5:21063531-21067933 REVERSE LENGTH=623 | 201606
DN7516_c0_g1_i14	AT5G04700.1	36.293	3.44e-39	AT5G04700.1 | Ankyrin repeat family protein | Chr5:1354240-1356754 REVERSE LENGTH=669 | 201606
DN454_c0_g1_i4	AT5G48930.1	76.959	0	AT5G48930.1 | hydroxycinnamoyl-CoA shikimate/quinate hydroxycinnamoyl transferase | Chr5:19836654-19838092 REVERSE LENGTH=433 | 201606
DN14429_c0_g1_i3	AT1G71000.1	39.175	2.31e-08	AT1G71000.1 | Chaperone DnaJ-domain superfamily protein | Chr1:26769336-26770111 REVERSE LENGTH=165 | 201606
DN12364_c0_g1_i1	AT3G61650.1	92.178	0	AT3G61650.1 | gamma-tubulin | Chr3:22812601-22815011 REVERSE LENGTH=474 | 201606
DN454_c0_g1_i5	AT5G48930.1	78.188	1.41e-169	AT5G48930.1 | hydroxycinnamoyl-CoA shikimate/quinate hydroxycinnamoyl transferase | Chr5:19836654-19838092 REVERSE LENGTH=433 | 201606
DN15771_c0_g1_i4	AT5G42700.1	34.286	4.6e-11	AT5G42700.1 | AP2/B3-like transcriptional factor family protein | Chr5:17122171-17124177 FORWARD LENGTH=231 | 201606
DN1664_c1_g1_i2	AT2G27150.3	67.5	8.07e-30	AT2G27150.3 | abscisic aldehyde oxidase 3 | Chr2:11602551-11607014 FORWARD LENGTH=1216 | 201606
DN4225_c0_g2_i6	AT5G51820.1	87.85	0	AT5G51820.1 | phosphoglucomutase | Chr5:21063531-21067933 REVERSE LENGTH=623 | 201606
DN12364_c0_g1_i2	AT3G61650.1	92.812	0	AT3G61650.1 | gamma-tubulin | Chr3:22812601-22815011 REVERSE LENGTH=474 | 201606
DN8084_c1_g2_i1	AT5G64260.1	64.935	1.23e-136	AT5G64260.1 | EXORDIUM like 2 | Chr5:25703980-25704897 FORWARD LENGTH=305 | 201606
DN454_c0_g1_i6	AT5G48930.1	68.91	0	AT5G48930.1 | hydroxycinnamoyl-CoA shikimate/quinate hydroxycinnamoyl transferase | Chr5:19836654-19838092 REVERSE LENGTH=433 | 201606
DN8084_c1_g2_i2	AT5G64260.1	64.935	2.24e-135	AT5G64260.1 | EXORDIUM like 2 | Chr5:25703980-25704897 FORWARD LENGTH=305 | 201606
DN5246_c0_g1_i1	AT5G64740.1	72.193	1.05e-69	AT5G64740.1 | cellulose synthase 6 | Chr5:25881555-25886333 FORWARD LENGTH=1084 | 201606
DN4141_c0_g2_i2	AT5G14760.1	73.16	0	AT5G14760.1 | L-aspartate oxidase | Chr5:4769133-4772012 FORWARD LENGTH=651 | 201606
DN42097_c0_g2_i3	AT1G56260.1	57.724	4.33e-39	AT1G56260.1 | telomere-capping%2C CST complex subunit | Chr1:21064647-21065577 REVERSE LENGTH=127 | 201606
DN3515_c0_g2_i1	AT2G21660.1	85.106	2.48e-30	AT2G21660.1 | cold%2C circadian rhythm%2C and rna binding 2 | Chr2:9265477-9266316 REVERSE LENGTH=176 | 201606
DN370_c0_g1_i2	AT4G33010.2	83.25	0	AT4G33010.2 | glycine decarboxylase P-protein 1 | Chr4:15927133-15931150 REVERSE LENGTH=976 | 201606
DN2410_c0_g3_i1	ATMG00510.1	92.776	3.22e-173	ATMG00510.1 | NADH dehydrogenase subunit 7 | ChrM:132071-138153 FORWARD LENGTH=394 | 201606
DN3515_c0_g2_i2	AT2G21660.1	83.333	3.34e-19	AT2G21660.1 | cold%2C circadian rhythm%2C and rna binding 2 | Chr2:9265477-9266316 REVERSE LENGTH=176 | 201606
DN370_c0_g1_i3	AT4G33010.1	84.393	0	AT4G33010.1 | glycine decarboxylase P-protein 1 | Chr4:15926852-15931150 REVERSE LENGTH=1037 | 201606
DN14345_c0_g1_i2	AT1G22460.1	69.574	0	AT1G22460.1 | O-fucosyltransferase family protein | Chr1:7927530-7930351 REVERSE LENGTH=565 | 201606
DN320_c0_g1_i10	AT2G26310.1	63.75	4.77e-98	AT2G26310.1 | Chalcone-flavanone isomerase family protein | Chr2:11201770-11203919 FORWARD LENGTH=398 | 201606
DN2410_c0_g3_i2	AT5G15230.1	88	1.73e-08	AT5G15230.1 | GAST1 protein homolog 4 | Chr5:4945017-4946025 FORWARD LENGTH=106 | 201606
DN4141_c0_g2_i5	AT5G14760.1	80.639	0	AT5G14760.1 | L-aspartate oxidase | Chr5:4769133-4772012 FORWARD LENGTH=651 | 201606
DN12280_c0_g1_i1	AT1G62422.1	51.351	2.71e-26	AT1G62422.1 | hypothetical protein | Chr1:23100419-23100985 REVERSE LENGTH=188 | 201606
DN13304_c1_g1_i1	AT3G09200.1	81.159	6.32e-163	AT3G09200.1 | Ribosomal protein L10 family protein | Chr3:2823364-2825020 REVERSE LENGTH=320 | 201606
DN370_c0_g1_i4	AT2G26080.1	85.507	0	AT2G26080.1 | glycine decarboxylase P-protein 2 | Chr2:11109330-11113786 REVERSE LENGTH=1044 | 201606
DN141393_c0_g1_i1	AT3G24350.1	64.375	5.27e-86	AT3G24350.1 | syntaxin of plants 32 | Chr3:8837733-8839402 FORWARD LENGTH=347 | 201606
DN851_c1_g3_i1	AT1G31660.1	67.593	5.29e-157	AT1G31660.1 | bystin-like protein | Chr1:11331176-11333440 REVERSE LENGTH=444 | 201606
DN7227_c0_g1_i1	AT5G59500.2	65.505	1.67e-132	AT5G59500.2 | protein C-terminal S-isoprenylcysteine carboxyl O-methyltransferase | Chr5:23986327-23987214 FORWARD LENGTH=295 | 201606
DN5297_c0_g1_i11	ATMG00310.1	46.154	1.85e-40	ATMG00310.1 | RNA-directed DNA polymerase (reverse transcriptase)-related family protein | ChrM:90883-91347 REVERSE LENGTH=154 | 201606
DN2410_c0_g3_i3	AT5G15230.1	70.909	6.02e-17	AT5G15230.1 | GAST1 protein homolog 4 | Chr5:4945017-4946025 FORWARD LENGTH=106 | 201606
DN12280_c0_g1_i2	AT1G12020.1	50	1.13e-27	AT1G12020.1 | hypothetical protein | Chr1:4062625-4063305 REVERSE LENGTH=226 | 201606
DN3515_c0_g2_i4	AT2G21660.1	77.647	1.65e-41	AT2G21660.1 | cold%2C circadian rhythm%2C and rna binding 2 | Chr2:9265477-9266316 REVERSE LENGTH=176 | 201606
DN8903_c0_g2_i1	AT1G07930.2	100	7.24e-51	AT1G07930.2 | GTP binding Elongation factor Tu family protein | Chr1:2459014-2460458 FORWARD LENGTH=372 | 201606
DN6922_c0_g2_i7	AT3G62020.2	73.481	2.44e-87	AT3G62020.2 | germin-like protein 10 | Chr3:22971443-22972018 REVERSE LENGTH=191 | 201606
DN6122_c0_g2_i1	AT2G47610.1	91.667	2.18e-07	AT2G47610.1 | Ribosomal protein L7Ae/L30e/S12e/Gadd45 family protein | Chr2:19529854-19531401 FORWARD LENGTH=257 | 201606
DN2410_c0_g3_i4	ATMG00510.1	92.776	2.55e-173	ATMG00510.1 | NADH dehydrogenase subunit 7 | ChrM:132071-138153 FORWARD LENGTH=394 | 201606
DN11654_c0_g1_i1	AT1G61870.1	55.497	3.03e-150	AT1G61870.1 | pentatricopeptide repeat 336 | Chr1:22865326-22866552 REVERSE LENGTH=408 | 201606
DN6122_c0_g2_i2	AT2G47610.1	91.667	2.73e-07	AT2G47610.1 | Ribosomal protein L7Ae/L30e/S12e/Gadd45 family protein | Chr2:19529854-19531401 FORWARD LENGTH=257 | 201606
DN5162_c0_g1_i2	AT1G79630.1	77.143	8e-10	AT1G79630.1 | Protein phosphatase 2C family protein | Chr1:29962931-29965169 REVERSE LENGTH=504 | 201606
DN5162_c0_g1_i3	AT1G79630.3	76.19	6.94e-38	AT1G79630.3 | Protein phosphatase 2C family protein | Chr1:29962931-29964382 REVERSE LENGTH=394 | 201606
DN4536_c0_g1_i1	AT2G32760.1	61.345	5.47e-41	AT2G32760.1 | UV radiation resistance-associated protein | Chr2:13892140-13894295 FORWARD LENGTH=352 | 201606
DN620_c0_g2_i1	AT3G46820.1	92.647	5.27e-36	AT3G46820.1 | type one serine/threonine protein phosphatase 5 | Chr3:17242447-17243992 REVERSE LENGTH=312 | 201606
DN5162_c0_g1_i4	AT1G16220.1	80	8.16e-11	AT1G16220.1 | Protein phosphatase 2C family protein | Chr1:5548653-5550553 FORWARD LENGTH=491 | 201606
DN4536_c0_g1_i2	AT2G32760.2	54.48	2.7e-102	AT2G32760.2 | UV radiation resistance-associated protein | Chr2:13892642-13894295 FORWARD LENGTH=276 | 201606
DN620_c0_g2_i2	AT3G46820.1	92.647	1.47e-38	AT3G46820.1 | type one serine/threonine protein phosphatase 5 | Chr3:17242447-17243992 REVERSE LENGTH=312 | 201606
DN59123_c1_g1_i1	AT2G28150.1	69.318	5.11e-37	AT2G28150.1 | UPSTREAM OF FLC protein (DUF966) | Chr2:12000015-12002227 FORWARD LENGTH=540 | 201606
DN1129_c0_g1_i1	AT4G08920.1	83.254	0	AT4G08920.1 | cryptochrome 1 | Chr4:5724260-5726905 FORWARD LENGTH=681 | 201606
DN10375_c0_g1_i11	AT3G23050.1	60.714	2.43e-51	AT3G23050.1 | indole-3-acetic acid 7 | Chr3:8194768-8196716 FORWARD LENGTH=243 | 201606
DN1129_c0_g1_i2	AT4G08920.1	73.824	0	AT4G08920.1 | cryptochrome 1 | Chr4:5724260-5726905 FORWARD LENGTH=681 | 201606
DN142748_c0_g1_i1	AT1G48830.2	53.403	1.76e-65	AT1G48830.2 | Ribosomal protein S7e family protein | Chr1:18059854-18060935 REVERSE LENGTH=191 | 201606
DN5162_c0_g1_i7	AT1G16220.1	61.388	0	AT1G16220.1 | Protein phosphatase 2C family protein | Chr1:5548653-5550553 FORWARD LENGTH=491 | 201606
DN1129_c0_g1_i3	AT4G08920.1	83.254	0	AT4G08920.1 | cryptochrome 1 | Chr4:5724260-5726905 FORWARD LENGTH=681 | 201606
DN33050_c0_g1_i2	AT4G37880.1	56.888	4.8e-159	AT4G37880.1 | LisH/CRA/RING-U-box domains-containing protein | Chr4:17810183-17811349 FORWARD LENGTH=388 | 201606
DN12530_c0_g2_i1	AT5G20010.1	99.296	3.11e-106	AT5G20010.1 | RAS-related nuclear protein-1 | Chr5:6760364-6761747 FORWARD LENGTH=221 | 201606
DN150_c1_g1_i13	AT2G01820.1	55.556	4.41e-06	AT2G01820.1 | Leucine-rich repeat protein kinase family protein | Chr2:357664-360681 REVERSE LENGTH=943 | 201606
DN11570_c0_g1_i1	AT1G42710.1	46.591	2.17e-20	AT1G42710.1 | General transcription factor 2-related zinc finger protein | Chr1:16077592-16078567 REVERSE LENGTH=206 | 201606
DN6517_c0_g1_i1	AT3G53690.1	54.206	5.46e-82	AT3G53690.1 | RING/U-box superfamily protein | Chr3:19898997-19900044 REVERSE LENGTH=320 | 201606
DN483_c0_g5_i2	AT1G09620.1	69.301	0	AT1G09620.1 | ATP binding/leucine-tRNA ligases/aminoacyl-tRNA ligase | Chr1:3113077-3116455 REVERSE LENGTH=1091 | 201606
DN1129_c0_g1_i5	AT4G08920.1	79.094	0	AT4G08920.1 | cryptochrome 1 | Chr4:5724260-5726905 FORWARD LENGTH=681 | 201606
DN1546_c0_g4_i2	AT2G38090.1	65.238	6.41e-86	AT2G38090.1 | Duplicated homeodomain-like superfamily protein | Chr2:15945278-15946775 FORWARD LENGTH=298 | 201606
DN2554_c0_g1_i10	AT1G30130.1	56.579	5e-20	AT1G30130.1 | DUF1365 family protein | Chr1:10587666-10589222 FORWARD LENGTH=311 | 201606
DN6102_c1_g1_i2	AT5G43530.1	60.106	1.81e-52	AT5G43530.1 | Helicase protein with RING/U-box domain-containing protein | Chr5:17489327-17494830 FORWARD LENGTH=1277 | 201606
DN11904_c0_g2_i2	AT3G43270.1	75.325	2.41e-130	AT3G43270.1 | Plant invertase/pectin methylesterase inhibitor superfamily | Chr3:15222402-15225124 REVERSE LENGTH=527 | 201606
DN1129_c0_g1_i6	AT4G08920.1	82.474	2.42e-35	AT4G08920.1 | cryptochrome 1 | Chr4:5724260-5726905 FORWARD LENGTH=681 | 201606
DN10228_c0_g1_i3	AT1G09280.1	64.784	0	AT1G09280.1 | rhodanese-like domain protein | Chr1:2998209-3001253 REVERSE LENGTH=581 | 201606
DN9924_c0_g1_i5	AT3G63520.1	48.718	1.25e-06	AT3G63520.1 | carotenoid cleavage dioxygenase 1 | Chr3:23452940-23455896 FORWARD LENGTH=538 | 201606
DN6517_c0_g1_i3	AT3G53690.1	55.072	3.31e-19	AT3G53690.1 | RING/U-box superfamily protein | Chr3:19898997-19900044 REVERSE LENGTH=320 | 201606
DN11904_c0_g2_i3	AT4G33220.2	66.42	0	AT4G33220.2 | pectin methylesterase 44 | Chr4:16024445-16026130 FORWARD LENGTH=404 | 201606
DN31122_c0_g1_i11	AT3G12520.1	79.73	5.2e-146	AT3G12520.1 | sulfate transporter 4%3B2 | Chr3:3967976-3971891 REVERSE LENGTH=677 | 201606
DN3826_c0_g1_i1	AT5G49690.1	51.535	3.64e-164	AT5G49690.1 | UDP-Glycosyltransferase superfamily protein | Chr5:20189968-20191350 REVERSE LENGTH=460 | 201606
DN2554_c0_g1_i14	AT1G30130.1	56.579	5.53e-20	AT1G30130.1 | DUF1365 family protein | Chr1:10587666-10589222 FORWARD LENGTH=311 | 201606
DN3193_c0_g3_i1	AT2G41480.1	70.032	2.12e-156	AT2G41480.1 | peroxidase superfamily protein | Chr2:17296986-17298690 REVERSE LENGTH=328 | 201606
DN2721_c0_g2_i1	AT3G01690.1	79.755	4.2e-114	AT3G01690.1 | alpha/beta-Hydrolases superfamily protein | Chr3:256753-258379 FORWARD LENGTH=361 | 201606
DN3826_c0_g1_i2	AT1G29860.1	78.313	4.03e-37	AT1G29860.1 | WRKY DNA-binding protein 71 | Chr1:10454482-10455652 FORWARD LENGTH=282 | 201606
DN3257_c1_g2_i1	AT5G42200.1	54.098	2.93e-38	AT5G42200.1 | RING/U-box superfamily protein | Chr5:16860523-16861014 FORWARD LENGTH=163 | 201606
DN9286_c0_g1_i1	AT3G51840.1	91.667	1.01e-07	AT3G51840.1 | acyl-CoA oxidase 4 | Chr3:19225653-19229008 REVERSE LENGTH=436 | 201606
DN172551_c0_g1_i1	AT2G47400.1	63.366	1.13e-32	AT2G47400.1 | CP12 domain-containing protein 1 | Chr2:19446889-19447263 FORWARD LENGTH=124 | 201606
DN2721_c0_g2_i3	AT4G24760.1	80.513	5.5e-138	AT4G24760.1 | alpha/beta-Hydrolases superfamily protein | Chr4:12761482-12763564 REVERSE LENGTH=365 | 201606
DN3826_c0_g1_i4	AT5G49690.1	51.447	7.54e-105	AT5G49690.1 | UDP-Glycosyltransferase superfamily protein | Chr5:20189968-20191350 REVERSE LENGTH=460 | 201606
DN12925_c0_g1_i1	AT3G57560.1	77.419	6.34e-143	AT3G57560.1 | N-acetyl-l-glutamate kinase | Chr3:21311164-21312207 REVERSE LENGTH=347 | 201606
DN10144_c0_g1_i1	AT5G08570.1	88.561	6.28e-172	AT5G08570.1 | Pyruvate kinase family protein | Chr5:2778433-2780300 FORWARD LENGTH=510 | 201606
DN3826_c0_g1_i5	AT1G29860.1	78.313	3e-38	AT1G29860.1 | WRKY DNA-binding protein 71 | Chr1:10454482-10455652 FORWARD LENGTH=282 | 201606
DN2775_c0_g3_i10	AT2G25880.1	91.667	9.52e-86	AT2G25880.1 | ataurora2 | Chr2:11034887-11036827 REVERSE LENGTH=288 | 201606
DN31122_c0_g1_i16	AT5G13550.1	72.661	0	AT5G13550.1 | sulfate transporter 4.1 | Chr5:4355412-4359490 REVERSE LENGTH=685 | 201606
DN2721_c0_g2_i5	AT4G24760.1	72.386	3.51e-180	AT4G24760.1 | alpha/beta-Hydrolases superfamily protein | Chr4:12761482-12763564 REVERSE LENGTH=365 | 201606
DN3826_c0_g1_i6	AT2G47260.1	85.714	3.48e-19	AT2G47260.1 | WRKY DNA-binding protein 23 | Chr2:19405045-19406446 REVERSE LENGTH=337 | 201606
DN5807_c0_g1_i1	AT4G13430.1	84.163	7.8e-137	AT4G13430.1 | isopropyl malate isomerase large subunit 1 | Chr4:7804194-7807789 REVERSE LENGTH=509 | 201606
DN19409_c1_g1_i1	AT1G07570.1	57.447	7.9e-25	AT1G07570.1 | Protein kinase superfamily protein | Chr1:2331369-2333210 REVERSE LENGTH=410 | 201606
DN10860_c0_g1_i2	AT1G13950.1	87.5	9.9e-09	AT1G13950.1 | eukaryotic elongation factor 5A-1 | Chr1:4773631-4774668 FORWARD LENGTH=158 | 201606
DN3826_c0_g1_i7	AT2G47260.1	91.781	1.16e-40	AT2G47260.1 | WRKY DNA-binding protein 23 | Chr2:19405045-19406446 REVERSE LENGTH=337 | 201606
DN5807_c0_g1_i2	AT4G13430.1	88.288	8.92e-60	AT4G13430.1 | isopropyl malate isomerase large subunit 1 | Chr4:7804194-7807789 REVERSE LENGTH=509 | 201606
DN31122_c0_g1_i18	AT3G12520.3	75.749	1.14e-147	AT3G12520.3 | sulfate transporter 4%3B2 | Chr3:3968658-3971891 REVERSE LENGTH=535 | 201606
DN3026_c0_g1_i2	AT1G57610.4	62.424	2.93e-61	AT1G57610.4 | calcium uniporter (DUF607) | Chr1:21337609-21338412 REVERSE LENGTH=214 | 201606
DN10144_c0_g1_i5	AT5G63680.2	85.124	6.5e-147	AT5G63680.2 | Pyruvate kinase family protein | Chr5:25490507-25492530 FORWARD LENGTH=510 | 201606
DN931_c0_g1_i1	AT2G43640.1	70.968	3.29e-42	AT2G43640.1 | Signal recognition particle%2C SRP9/SRP14 subunit | Chr2:18097614-18098619 REVERSE LENGTH=121 | 201606
DN5807_c0_g1_i3	AT4G13430.1	76.316	2.01e-11	AT4G13430.1 | isopropyl malate isomerase large subunit 1 | Chr4:7804194-7807789 REVERSE LENGTH=509 | 201606
DN17759_c0_g1_i1	AT1G26800.1	54.348	4.05e-10	AT1G26800.1 | RING/U-box superfamily protein | Chr1:9285576-9286190 REVERSE LENGTH=204 | 201606
DN10144_c0_g1_i6	AT5G08570.1	88.372	3.12e-45	AT5G08570.1 | Pyruvate kinase family protein | Chr5:2778433-2780300 FORWARD LENGTH=510 | 201606
DN931_c0_g1_i2	AT2G43640.1	70.175	5.67e-23	AT2G43640.1 | Signal recognition particle%2C SRP9/SRP14 subunit | Chr2:18097614-18098619 REVERSE LENGTH=121 | 201606
DN6433_c0_g1_i6	AT2G13450.1	33.898	1.7e-08	AT2G13450.1 | Ta11-like non-LTR retrotransposon | Chr2:5598739-5599923 REVERSE LENGTH=394 | 201606
DN5807_c0_g1_i4	AT4G13430.1	86.413	6.17e-109	AT4G13430.1 | isopropyl malate isomerase large subunit 1 | Chr4:7804194-7807789 REVERSE LENGTH=509 | 201606
DN2018_c0_g2_i10	AT4G38970.1	87.186	0	AT4G38970.1 | fructose-bisphosphate aldolase 2 | Chr4:18163714-18165659 REVERSE LENGTH=398 | 201606
DN18719_c0_g2_i3	AT2G46990.2	64.865	2.1e-30	AT2G46990.2 | indole-3-acetic acid inducible 20 | Chr2:19307861-19308704 FORWARD LENGTH=157 | 201606
DN377_c0_g1_i1	AT2G17410.1	50	5.75e-06	AT2G17410.1 | ARID/BRIGHT DNA-binding domain-containing protein | Chr2:7559869-7563474 FORWARD LENGTH=786 | 201606
DN10144_c0_g1_i7	AT5G08570.1	87.255	0	AT5G08570.1 | Pyruvate kinase family protein | Chr5:2778433-2780300 FORWARD LENGTH=510 | 201606
DN3742_c0_g1_i2	AT5G49980.1	71.464	0	AT5G49980.1 | auxin F-box protein 5 | Chr5:20334420-20336531 REVERSE LENGTH=619 | 201606
DN3026_c0_g1_i5	AT1G57610.4	62.424	8.75e-61	AT1G57610.4 | calcium uniporter (DUF607) | Chr1:21337609-21338412 REVERSE LENGTH=214 | 201606
DN5807_c0_g1_i6	AT5G47620.1	77.966	2.04e-26	AT5G47620.1 | RNA-binding (RRM/RBD/RNP motifs) family protein | Chr5:19302548-19304278 REVERSE LENGTH=431 | 201606
DN15694_c0_g1_i2	AT1G79180.1	61.765	8.62e-38	AT1G79180.1 | myb domain protein 63 | Chr1:29786509-29787589 FORWARD LENGTH=294 | 201606
DN4629_c1_g4_i1	AT1G01510.1	78.049	1.04e-13	AT1G01510.1 | NAD(P)-binding Rossmann-fold superfamily protein | Chr1:187235-189836 FORWARD LENGTH=636 | 201606
DN2018_c0_g2_i13	AT4G38970.1	87.576	0	AT4G38970.1 | fructose-bisphosphate aldolase 2 | Chr4:18163714-18165659 REVERSE LENGTH=398 | 201606
DN3026_c0_g1_i7	AT1G09575.1	62.762	4.97e-103	AT1G09575.1 | calcium uniporter-like protein (DUF607) | Chr1:3101851-3102832 REVERSE LENGTH=292 | 201606
DN3742_c0_g1_i5	AT5G49980.1	67.903	0	AT5G49980.1 | auxin F-box protein 5 | Chr5:20334420-20336531 REVERSE LENGTH=619 | 201606
DN8576_c0_g1_i1	AT4G17220.1	53.557	3.49e-150	AT4G17220.1 | microtubule-associated proteins 70-5 | Chr4:9657008-9659405 REVERSE LENGTH=513 | 201606
DN588_c2_g1_i1	AT5G42070.1	77.143	1.59e-34	AT5G42070.1 | hypothetical protein | Chr5:16819118-16820119 REVERSE LENGTH=164 | 201606
DN588_c2_g1_i2	AT5G42070.1	77.143	1.37e-34	AT5G42070.1 | hypothetical protein | Chr5:16819118-16820119 REVERSE LENGTH=164 | 201606
DN5723_c0_g1_i1	AT1G66200.1	91.667	1.89e-22	AT1G66200.1 | hypothetical protein | Chr1:24655520-24657520 REVERSE LENGTH=356 | 201606
DN3742_c0_g1_i7	AT4G24390.1	69.377	0	AT4G24390.1 | RNI-like superfamily protein | Chr4:12613909-12615966 REVERSE LENGTH=623 | 201606
DN5169_c0_g1_i1	AT3G04010.1	80.952	8.55e-06	AT3G04010.1 | O-Glycosyl hydrolases family 17 protein | Chr3:1036879-1039263 REVERSE LENGTH=491 | 201606
DN5024_c0_g3_i1	AT5G62740.1	85.185	1.78e-23	AT5G62740.1 | SPFH/Band 7/PHB domain-containing membrane-associated protein family | Chr5:25201320-25202535 FORWARD LENGTH=286 | 201606
DN2018_c0_g2_i16	AT4G38970.1	86.935	0	AT4G38970.1 | fructose-bisphosphate aldolase 2 | Chr4:18163714-18165659 REVERSE LENGTH=398 | 201606
DN3742_c0_g1_i9	AT5G49980.1	67.903	0	AT5G49980.1 | auxin F-box protein 5 | Chr5:20334420-20336531 REVERSE LENGTH=619 | 201606
DN293_c0_g1_i2	AT2G23420.1	75	1.86e-18	AT2G23420.1 | nicotinate phosphoribosyltransferase 2 | Chr2:9971819-9974909 FORWARD LENGTH=557 | 201606
DN14268_c0_g1_i1	AT1G13980.1	82.5	2.12e-38	AT1G13980.1 | sec7 domain-containing protein | Chr1:4789587-4794397 FORWARD LENGTH=1451 | 201606
DN2316_c0_g1_i3	AT5G01070.1	67.647	4.46e-07	AT5G01070.1 | RING/FYVE/PHD zinc finger superfamily protein | Chr5:25094-25799 REVERSE LENGTH=206 | 201606
DN2878_c0_g2_i2	AT1G76460.1	75.556	1.44e-42	AT1G76460.1 | RNA-binding (RRM/RBD/RNP motifs) family protein | Chr1:28686932-28688506 REVERSE LENGTH=285 | 201606
DN24_c0_g1_i1	AT1G02840.1	70.619	1.22e-86	AT1G02840.1 | RNA-binding (RRM/RBD/RNP motifs) family protein | Chr1:626918-629583 FORWARD LENGTH=303 | 201606
DN8411_c1_g2_i1	AT1G66670.1	75.849	8.79e-145	AT1G66670.1 | CLP protease proteolytic subunit 3 | Chr1:24863995-24865646 REVERSE LENGTH=309 | 201606
DN2878_c0_g2_i4	AT1G76460.1	75.556	1.61e-43	AT1G76460.1 | RNA-binding (RRM/RBD/RNP motifs) family protein | Chr1:28686932-28688506 REVERSE LENGTH=285 | 201606
DN26243_c0_g1_i10	AT5G35810.1	47.059	7.85e-87	AT5G35810.1 | Ankyrin repeat family protein | Chr5:13993428-13994549 REVERSE LENGTH=347 | 201606
DN24_c0_g1_i2	AT1G02840.1	72.165	6.21e-88	AT1G02840.1 | RNA-binding (RRM/RBD/RNP motifs) family protein | Chr1:626918-629583 FORWARD LENGTH=303 | 201606
DN7866_c0_g1_i1	AT2G01830.1	85.714	1.16e-09	AT2G01830.1 | CHASE domain containing histidine kinase protein | Chr2:363332-367429 REVERSE LENGTH=1057 | 201606
DN2232_c0_g1_i1	AT5G48970.2	80.377	1.62e-137	AT5G48970.2 | Mitochondrial substrate carrier family protein | Chr5:19857028-19858969 REVERSE LENGTH=268 | 201606
DN24_c0_g1_i4	AT1G02840.1	70.619	1.81e-86	AT1G02840.1 | RNA-binding (RRM/RBD/RNP motifs) family protein | Chr1:626918-629583 FORWARD LENGTH=303 | 201606
DN5085_c0_g1_i3	AT1G10950.1	76.271	3.05e-24	AT1G10950.1 | transmembrane nine 1 | Chr1:3659322-3663622 FORWARD LENGTH=589 | 201606
DN4459_c0_g1_i1	AT5G62070.1	80.435	4.2e-07	AT5G62070.1 | IQ-domain 23 | Chr5:24930057-24932451 REVERSE LENGTH=403 | 201606
DN26243_c0_g1_i13	AT5G35810.1	47.059	5.21e-87	AT5G35810.1 | Ankyrin repeat family protein | Chr5:13993428-13994549 REVERSE LENGTH=347 | 201606
DN5085_c0_g1_i4	AT1G10950.1	80.531	1.54e-64	AT1G10950.1 | transmembrane nine 1 | Chr1:3659322-3663622 FORWARD LENGTH=589 | 201606
DN4459_c0_g1_i2	AT5G62070.1	80.435	3.5e-07	AT5G62070.1 | IQ-domain 23 | Chr5:24930057-24932451 REVERSE LENGTH=403 | 201606
DN143297_c0_g1_i1	AT1G69485.1	80	5.36e-22	AT1G69485.1 | Ribosomal L32p protein family | Chr1:26118533-26119342 REVERSE LENGTH=63 | 201606
DN16965_c0_g1_i1	AT1G55490.2	48.235	1.22e-14	AT1G55490.2 | chaperonin 60 beta | Chr1:20715717-20718673 REVERSE LENGTH=600 | 201606
DN2232_c0_g1_i3	AT5G48970.1	71.739	1.51e-16	AT5G48970.1 | Mitochondrial substrate carrier family protein | Chr5:19857028-19859374 REVERSE LENGTH=339 | 201606
DN14184_c0_g1_i1	AT5G12890.1	50.515	3.41e-169	AT5G12890.1 | UDP-Glycosyltransferase superfamily protein | Chr5:4069658-4071124 REVERSE LENGTH=488 | 201606
DN1606_c0_g1_i1	AT3G48160.1	75.862	1.26e-07	AT3G48160.1 | DP-E2F-like 1 | Chr3:17783641-17785688 FORWARD LENGTH=379 | 201606
DN24_c0_g1_i6	AT1G02840.1	72.165	1.4e-87	AT1G02840.1 | RNA-binding (RRM/RBD/RNP motifs) family protein | Chr1:626918-629583 FORWARD LENGTH=303 | 201606
DN5085_c0_g1_i5	AT1G10950.1	80.556	1.46e-11	AT1G10950.1 | transmembrane nine 1 | Chr1:3659322-3663622 FORWARD LENGTH=589 | 201606
DN24_c0_g1_i7	AT1G02840.1	89.333	1.56e-70	AT1G02840.1 | RNA-binding (RRM/RBD/RNP motifs) family protein | Chr1:626918-629583 FORWARD LENGTH=303 | 201606
DN5085_c0_g1_i6	AT1G10950.1	82.906	4.83e-57	AT1G10950.1 | transmembrane nine 1 | Chr1:3659322-3663622 FORWARD LENGTH=589 | 201606
DN4876_c0_g4_i1	AT3G47000.3	78.125	7e-07	AT3G47000.3 | Glycosyl hydrolase family protein | Chr3:17314372-17316539 REVERSE LENGTH=449 | 201606
DN175965_c0_g1_i1	AT2G40840.1	93.75	4.83e-06	AT2G40840.1 | disproportionating enzyme 2 | Chr2:17045368-17050779 FORWARD LENGTH=955 | 201606
DN24656_c0_g1_i1	AT2G18710.1	82.645	0	AT2G18710.1 | SECY homolog 1 | Chr2:8112231-8114452 REVERSE LENGTH=551 | 201606
DN4876_c0_g4_i2	AT3G47000.1	70.667	0	AT3G47000.1 | Glycosyl hydrolase family protein | Chr3:17313811-17316539 REVERSE LENGTH=608 | 201606
DN24_c0_g1_i9	AT1G02840.1	72.165	6.26e-89	AT1G02840.1 | RNA-binding (RRM/RBD/RNP motifs) family protein | Chr1:626918-629583 FORWARD LENGTH=303 | 201606
DN24656_c0_g1_i2	AT2G18710.1	90.323	3.36e-28	AT2G18710.1 | SECY homolog 1 | Chr2:8112231-8114452 REVERSE LENGTH=551 | 201606
DN12517_c1_g1_i1	AT1G01880.1	52.28	0	AT1G01880.1 | 5'-3' exonuclease family protein | Chr1:306558-308991 REVERSE LENGTH=599 | 201606
DN1606_c0_g1_i5	AT3G48160.2	52.533	9.98e-109	AT3G48160.2 | DP-E2F-like 1 | Chr3:17783641-17785846 FORWARD LENGTH=403 | 201606
DN12453_c0_g2_i3	AT2G47010.3	68.721	0	AT2G47010.3 | calcium/calcium/calmodulin-dependent Serine/Threonine-kinase | Chr2:19317505-19319054 FORWARD LENGTH=456 | 201606
DN1606_c0_g1_i6	AT3G48160.1	76.596	8.1e-21	AT3G48160.1 | DP-E2F-like 1 | Chr3:17783641-17785688 FORWARD LENGTH=379 | 201606
DN12453_c0_g2_i4	AT2G47010.1	67.002	0	AT2G47010.1 | calcium/calcium/calmodulin-dependent Serine/Threonine-kinase | Chr2:19317505-19319252 FORWARD LENGTH=493 | 201606
DN10867_c0_g1_i1	AT5G42710.1	36.517	3.95e-26	AT5G42710.1 | hypothetical protein | Chr5:17125578-17128696 FORWARD LENGTH=807 | 201606
DN4375_c0_g1_i1	AT2G40890.1	59.725	0	AT2G40890.1 | cytochrome P450%2C family 98%2C subfamily A%2C polypeptide 3 | Chr2:17058291-17060532 REVERSE LENGTH=508 | 201606
DN37320_c1_g1_i1	AT4G30780.1	53.125	4.71e-25	AT4G30780.1 | ATP-dependent DNA helicase | Chr4:14990523-14992855 FORWARD LENGTH=589 | 201606
DN12453_c0_g2_i6	AT2G47010.1	69.311	0	AT2G47010.1 | calcium/calcium/calmodulin-dependent Serine/Threonine-kinase | Chr2:19317505-19319252 FORWARD LENGTH=493 | 201606
DN1606_c0_g1_i9	AT3G48160.1	76.596	7.43e-21	AT3G48160.1 | DP-E2F-like 1 | Chr3:17783641-17785688 FORWARD LENGTH=379 | 201606
DN523_c1_g1_i1	AT5G40150.1	66.555	2.77e-147	AT5G40150.1 | Peroxidase superfamily protein | Chr5:16059750-16060736 REVERSE LENGTH=328 | 201606
DN17287_c0_g2_i2	AT5G50930.1	58.182	1.4e-36	AT5G50930.1 | Histone superfamily protein | Chr5:20722069-20724317 FORWARD LENGTH=242 | 201606
DN523_c1_g1_i2	AT5G40150.1	66.555	9.17e-148	AT5G40150.1 | Peroxidase superfamily protein | Chr5:16059750-16060736 REVERSE LENGTH=328 | 201606
DN3749_c0_g1_i2	AT5G48480.1	37.762	2.93e-20	AT5G48480.1 | Lactoylglutathione lyase / glyoxalase I family protein | Chr5:19644814-19645658 FORWARD LENGTH=166 | 201606
DN523_c1_g1_i3	AT3G28200.1	69.531	4.76e-61	AT3G28200.1 | Peroxidase superfamily protein | Chr3:10518082-10519032 FORWARD LENGTH=316 | 201606
DN5479_c0_g1_i14	AT3G19895.1	61.934	0	AT3G19895.1 | RING/U-box superfamily protein | Chr3:6917530-6921211 REVERSE LENGTH=554 | 201606
DN48696_c0_g4_i1	AT1G21930.1	81.707	8.19e-43	AT1G21930.1 | transmembrane protein | Chr1:7713466-7714298 FORWARD LENGTH=98 | 201606
DN12848_c0_g1_i1	AT5G13490.2	83.125	3.16e-163	AT5G13490.2 | ADP/ATP carrier 2 | Chr5:4336034-4337379 FORWARD LENGTH=385 | 201606
DN2075_c1_g3_i2	AT1G70850.1	40.23	4.51e-11	AT1G70850.1 | MLP-like protein 34 | Chr1:26715429-26716744 REVERSE LENGTH=316 | 201606
[truncated: 38,114 more rows]

## Sheet: SwissProt
De novo transcriptome analysis provides insights into formation of in vitro adventitious root from leaf explants of Arnebia euchroma
Jyoti Devi1,2, Ekjot Kaur1,2, Mohit Kumar Swarnkar1, Vishal Acharya1,2*, Shashi Bhushan1,2,3*
1Biotechnology Division, CSIR-Institute of Himalayan Bioresource Technology (IHBT), Palampur, H.P.-176061, India
2Academy of Scientific and Innovative Research (AcSIR), Ghaziabad-201002, India
3Dietetic & Nutrition Technology Division, CSIR-Institute of Himalayan Bioresource Technology (IHBT), Palampur, H.P.-176061, India
* Correspondence: sbhushan@ihbt.res.in & vishal@ihbt.res.in
Table S2: Summary of BLASTx results for the A. euchroma transcriptome against five databases
Transcript_id	Annotation_id	% identity	E-value	Function
DN748_c0_g1_i1	sp|A7LXU3|BGH3B_BACO1	30.665	9.72e-79	sp|A7LXU3|BGH3B_BACO1 Beta-glucosidase BoGH3B OS=Bacteroides ovatus (strain ATCC 8483 / DSM 1896 / JCM 5824 / NCTC 11153) OX=411476 GN=BACOVA_02659 PE=1 SV=1
DN6966_c0_g1_i3	sp|O22165|RLP24_ARATH	74.101	1.18e-73	sp|O22165|RLP24_ARATH Probable ribosome biogenesis protein RLP24 OS=Arabidopsis thaliana OX=3702 GN=At2g44860 PE=1 SV=1
DN5516_c0_g1_i12	sp|Q42546|DPNP1_ARATH	76.923	3.08e-160	sp|Q42546|DPNP1_ARATH SAL1 phosphatase OS=Arabidopsis thaliana OX=3702 GN=SAL1 PE=1 SV=1
DN333_c1_g1_i1	sp|A4VCH0|SAC1A_DANRE	66.667	4.55e-55	sp|A4VCH0|SAC1A_DANRE Phosphatidylinositide phosphatase SAC1-A OS=Danio rerio OX=7955 GN=sacm1la PE=2 SV=2
DN3559_c0_g1_i1	sp|Q86HG0|GMPPA_DICDI	43.341	1.54e-118	sp|Q86HG0|GMPPA_DICDI Mannose-1-phosphate guanyltransferase alpha OS=Dictyostelium discoideum OX=44689 GN=gmppA PE=2 SV=1
DN979_c1_g2_i7	sp|Q8LE10|HA22I_ARATH	72.436	7.79e-73	sp|Q8LE10|HA22I_ARATH HVA22-like protein i OS=Arabidopsis thaliana OX=3702 GN=HVA22I PE=2 SV=2
DN6966_c0_g1_i4	sp|Q9C578|RCL1_ARATH	69.355	2.74e-138	sp|Q9C578|RCL1_ARATH Probable RNA 3'-terminal phosphate cyclase-like protein OS=Arabidopsis thaliana OX=3702 GN=At5g22100 PE=2 SV=1
DN9573_c0_g1_i1	sp|Q43125|CRY1_ARATH	43.617	9.4e-17	sp|Q43125|CRY1_ARATH Cryptochrome-1 OS=Arabidopsis thaliana OX=3702 GN=CRY1 PE=1 SV=2
DN748_c0_g1_i3	sp|A7LXU3|BGH3B_BACO1	31.538	1.84e-72	sp|A7LXU3|BGH3B_BACO1 Beta-glucosidase BoGH3B OS=Bacteroides ovatus (strain ATCC 8483 / DSM 1896 / JCM 5824 / NCTC 11153) OX=411476 GN=BACOVA_02659 PE=1 SV=1
DN6966_c0_g1_i5	sp|O22165|RLP24_ARATH	74.101	2.33e-71	sp|O22165|RLP24_ARATH Probable ribosome biogenesis protein RLP24 OS=Arabidopsis thaliana OX=3702 GN=At2g44860 PE=1 SV=1
DN333_c1_g1_i3	sp|Q96328|SAC8_ARATH	65.918	0	sp|Q96328|SAC8_ARATH Phosphoinositide phosphatase SAC8 OS=Arabidopsis thaliana OX=3702 GN=SAC8 PE=2 SV=1
DN16691_c0_g1_i5	sp|F4J6F6|IREH1_ARATH	53.381	0	sp|F4J6F6|IREH1_ARATH Probable serine/threonine protein kinase IREH1 OS=Arabidopsis thaliana OX=3702 GN=IREH1 PE=1 SV=1
DN4185_c0_g1_i6	sp|Q8VYV9|APF1_ARATH	62.759	6.42e-52	sp|Q8VYV9|APF1_ARATH Aspartyl protease family protein 1 OS=Arabidopsis thaliana OX=3702 GN=APF1 PE=2 SV=1
DN333_c1_g1_i4	sp|Q96328|SAC8_ARATH	65.409	0	sp|Q96328|SAC8_ARATH Phosphoinositide phosphatase SAC8 OS=Arabidopsis thaliana OX=3702 GN=SAC8 PE=2 SV=1
DN3559_c0_g1_i4	sp|Q86HG0|GMPPA_DICDI	43.341	4.81e-118	sp|Q86HG0|GMPPA_DICDI Mannose-1-phosphate guanyltransferase alpha OS=Dictyostelium discoideum OX=44689 GN=gmppA PE=2 SV=1
DN492_c0_g1_i11	sp|Q8GYA4|CRK10_ARATH	51.2	2.34e-76	sp|Q8GYA4|CRK10_ARATH Cysteine-rich receptor-like protein kinase 10 OS=Arabidopsis thaliana OX=3702 GN=CRK10 PE=1 SV=3
DN4945_c0_g1_i11	sp|A0A290U7C4|ROQ1_NICBE	51.724	3.88e-52	sp|A0A290U7C4|ROQ1_NICBE Disease resistance protein Roq1 OS=Nicotiana benthamiana OX=4100 GN=ROQ1 PE=1 SV=1
DN8947_c0_g1_i1	sp|Q948U0|RBOHA_SOLTU	76.374	0	sp|Q948U0|RBOHA_SOLTU Respiratory burst oxidase homolog protein A OS=Solanum tuberosum OX=4113 GN=RBOHA PE=1 SV=1
DN4185_c0_g1_i7	sp|Q8VYV9|APF1_ARATH	60.606	9.69e-71	sp|Q8VYV9|APF1_ARATH Aspartyl protease family protein 1 OS=Arabidopsis thaliana OX=3702 GN=APF1 PE=2 SV=1
DN333_c1_g1_i5	sp|Q96328|SAC8_ARATH	61.655	0	sp|Q96328|SAC8_ARATH Phosphoinositide phosphatase SAC8 OS=Arabidopsis thaliana OX=3702 GN=SAC8 PE=2 SV=1
DN13284_c0_g1_i4	sp|Q9S7Z8|PIN3_ARATH	72.173	0	sp|Q9S7Z8|PIN3_ARATH Auxin efflux carrier component 3 OS=Arabidopsis thaliana OX=3702 GN=PIN3 PE=1 SV=1
DN33050_c0_g4_i1	sp|Q9T075|RMD5_ARATH	55.867	6.49e-143	sp|Q9T075|RMD5_ARATH Protein RMD5 homolog OS=Arabidopsis thaliana OX=3702 GN=RMD5 PE=1 SV=1
DN4396_c2_g1_i5	sp|P0A9T4|TAS_ECOLI	43.064	3.53e-86	sp|P0A9T4|TAS_ECOLI Protein tas OS=Escherichia coli (strain K12) OX=83333 GN=tas PE=1 SV=1
DN4185_c0_g1_i9	sp|Q8VYV9|APF1_ARATH	60.094	6.13e-178	sp|Q8VYV9|APF1_ARATH Aspartyl protease family protein 1 OS=Arabidopsis thaliana OX=3702 GN=APF1 PE=2 SV=1
DN333_c1_g1_i7	sp|Q96328|SAC8_ARATH	64.457	0	sp|Q96328|SAC8_ARATH Phosphoinositide phosphatase SAC8 OS=Arabidopsis thaliana OX=3702 GN=SAC8 PE=2 SV=1
DN18606_c0_g1_i1	sp|Q9GNE2|RL23_AEDAE	95.312	4.1e-84	sp|Q9GNE2|RL23_AEDAE 60S ribosomal protein L23 OS=Aedes aegypti OX=7159 GN=RpL23-A PE=2 SV=1
DN6882_c0_g1_i2	sp|Q9SJ41|C3H18_ARATH	69.444	3.84e-07	sp|Q9SJ41|C3H18_ARATH Zinc finger CCCH domain-containing protein 18 OS=Arabidopsis thaliana OX=3702 GN=At2g05160 PE=2 SV=1
DN6166_c0_g1_i4	sp|Q9FNK4|OAT_ARATH	78.984	0	sp|Q9FNK4|OAT_ARATH Ornithine aminotransferase, mitochondrial OS=Arabidopsis thaliana OX=3702 GN=DELTA-OAT PE=1 SV=1
DN4435_c0_g2_i1	sp|Q40648|KCAB_ORYSJ	69.231	3.37e-10	sp|Q40648|KCAB_ORYSJ Probable voltage-gated potassium channel subunit beta OS=Oryza sativa subsp. japonica OX=39947 GN=KOB1 PE=1 SV=2
DN4396_c2_g1_i6	sp|P0A9T4|TAS_ECOLI	39.017	3.27e-68	sp|P0A9T4|TAS_ECOLI Protein tas OS=Escherichia coli (strain K12) OX=83333 GN=tas PE=1 SV=1
DN40480_c0_g1_i1	sp|Q9LY50|ACCR3_ARATH	70.37	1.19e-12	sp|Q9LY50|ACCR3_ARATH Putative serine/threonine-protein kinase-like protein CCR3 OS=Arabidopsis thaliana OX=3702 GN=CCR3 PE=2 SV=1
DN8947_c0_g1_i5	sp|Q948U0|RBOHA_SOLTU	75.67	0	sp|Q948U0|RBOHA_SOLTU Respiratory burst oxidase homolog protein A OS=Solanum tuberosum OX=4113 GN=RBOHA PE=1 SV=1
DN6882_c0_g1_i3	sp|Q9SJ41|C3H18_ARATH	69.444	8.03e-07	sp|Q9SJ41|C3H18_ARATH Zinc finger CCCH domain-containing protein 18 OS=Arabidopsis thaliana OX=3702 GN=At2g05160 PE=2 SV=1
DN664_c0_g1_i1	sp|Q9LD18|POT4_ARATH	72.851	0	sp|Q9LD18|POT4_ARATH Potassium transporter 4 OS=Arabidopsis thaliana OX=3702 GN=POT4 PE=1 SV=2
DN3475_c0_g1_i1	sp|Q9LET7|CI111_ARATH	88.636	2.65e-48	sp|Q9LET7|CI111_ARATH Calmodulin-interacting protein 111 OS=Arabidopsis thaliana OX=3702 GN=CIP111 PE=1 SV=1
DN140020_c0_g1_i1	sp|Q6VAA5|U89B2_STERE	57.479	0	sp|Q6VAA5|U89B2_STERE UDP-glycosyltransferase 89B2 OS=Stevia rebaudiana OX=55670 GN=UGT89B2 PE=2 SV=1
DN15981_c0_g1_i1	sp|Q9LF37|CLPB3_ARATH	86.329	0	sp|Q9LF37|CLPB3_ARATH Chaperone protein ClpB3, chloroplastic OS=Arabidopsis thaliana OX=3702 GN=CLPB3 PE=1 SV=1
DN2370_c0_g2_i1	sp|Q9SLN5|MAP1A_ARATH	81.17	0	sp|Q9SLN5|MAP1A_ARATH Methionine aminopeptidase 1A OS=Arabidopsis thaliana OX=3702 GN=MAP1A PE=1 SV=1
DN6882_c0_g1_i5	sp|Q9SJ41|C3H18_ARATH	78.378	1.32e-10	sp|Q9SJ41|C3H18_ARATH Zinc finger CCCH domain-containing protein 18 OS=Arabidopsis thaliana OX=3702 GN=At2g05160 PE=2 SV=1
DN664_c0_g1_i3	sp|Q9LD18|POT4_ARATH	73.529	2e-44	sp|Q9LD18|POT4_ARATH Potassium transporter 4 OS=Arabidopsis thaliana OX=3702 GN=POT4 PE=1 SV=2
DN8947_c0_g1_i8	sp|Q948U0|RBOHA_SOLTU	73.621	0	sp|Q948U0|RBOHA_SOLTU Respiratory burst oxidase homolog protein A OS=Solanum tuberosum OX=4113 GN=RBOHA PE=1 SV=1
DN6882_c0_g1_i6	sp|Q9SJ41|C3H18_ARATH	78.378	6.59e-12	sp|Q9SJ41|C3H18_ARATH Zinc finger CCCH domain-containing protein 18 OS=Arabidopsis thaliana OX=3702 GN=At2g05160 PE=2 SV=1
DN3475_c0_g1_i4	sp|Q9LET7|CI111_ARATH	64.372	0	sp|Q9LET7|CI111_ARATH Calmodulin-interacting protein 111 OS=Arabidopsis thaliana OX=3702 GN=CIP111 PE=1 SV=1
DN12574_c0_g1_i1	sp|A5H452|PER70_MAIZE	62.116	8.94e-108	sp|A5H452|PER70_MAIZE Peroxidase 70 OS=Zea mays OX=4577 GN=PER70 PE=1 SV=1
DN6882_c0_g1_i7	sp|Q9SJ41|C3H18_ARATH	69.444	5.96e-07	sp|Q9SJ41|C3H18_ARATH Zinc finger CCCH domain-containing protein 18 OS=Arabidopsis thaliana OX=3702 GN=At2g05160 PE=2 SV=1
DN664_c0_g1_i5	sp|Q9LD18|POT4_ARATH	73.84	0	sp|Q9LD18|POT4_ARATH Potassium transporter 4 OS=Arabidopsis thaliana OX=3702 GN=POT4 PE=1 SV=2
DN66168_c0_g1_i1	sp|P86387|PLDA1_CARPA	75.586	0	sp|P86387|PLDA1_CARPA Phospholipase D alpha 1 OS=Carica papaya OX=3649 GN=PLD1 PE=1 SV=1
DN11948_c0_g1_i2	sp|Q9M024|TAAC_ARATH	78.947	1.85e-06	sp|Q9M024|TAAC_ARATH Thylakoid ADP,ATP carrier protein, chloroplastic OS=Arabidopsis thaliana OX=3702 GN=TAAC PE=1 SV=1
DN580_c0_g1_i1	sp|B4F6I3|AIFM2_XENTR	32.53	8.32e-17	sp|B4F6I3|AIFM2_XENTR Apoptosis-inducing factor 2 OS=Xenopus tropicalis OX=8364 GN=aifm2 PE=2 SV=1
DN2849_c0_g1_i7	sp|Q9XI84|RBCMT_ARATH	26.937	3.94e-17	sp|Q9XI84|RBCMT_ARATH [Fructose-bisphosphate aldolase]-lysine N-methyltransferase, chloroplastic OS=Arabidopsis thaliana OX=3702 GN=LSMT-L PE=1 SV=1
DN3391_c0_g1_i1	sp|Q9ZNT1|NB5R1_ARATH	84.507	4.04e-109	sp|Q9ZNT1|NB5R1_ARATH NADH--cytochrome b5 reductase 1 OS=Arabidopsis thaliana OX=3702 GN=CBR1 PE=1 SV=1
DN4351_c0_g2_i2	sp|Q9FXD8|PLY5_ARATH	81.532	3.48e-129	sp|Q9FXD8|PLY5_ARATH Probable pectate lyase 5 OS=Arabidopsis thaliana OX=3702 GN=At1g67750 PE=2 SV=2
DN580_c0_g1_i2	sp|B4F6I3|AIFM2_XENTR	32.635	6.41e-31	sp|B4F6I3|AIFM2_XENTR Apoptosis-inducing factor 2 OS=Xenopus tropicalis OX=8364 GN=aifm2 PE=2 SV=1
DN3725_c0_g2_i1	sp|P59833|UGPI3_ARATH	69.718	2.19e-66	sp|P59833|UGPI3_ARATH Uncharacterized GPI-anchored protein At5g19250 OS=Arabidopsis thaliana OX=3702 GN=At5g19250 PE=2 SV=1
DN3391_c0_g1_i3	sp|Q9ZNT1|NB5R1_ARATH	82.479	3e-144	sp|Q9ZNT1|NB5R1_ARATH NADH--cytochrome b5 reductase 1 OS=Arabidopsis thaliana OX=3702 GN=CBR1 PE=1 SV=1
DN3725_c0_g2_i2	sp|P59833|UGPI3_ARATH	69.655	7.4e-64	sp|P59833|UGPI3_ARATH Uncharacterized GPI-anchored protein At5g19250 OS=Arabidopsis thaliana OX=3702 GN=At5g19250 PE=2 SV=1
DN3391_c0_g1_i4	sp|Q9ZNT1|NB5R1_ARATH	80.543	8.17e-115	sp|Q9ZNT1|NB5R1_ARATH NADH--cytochrome b5 reductase 1 OS=Arabidopsis thaliana OX=3702 GN=CBR1 PE=1 SV=1
DN4977_c1_g2_i2	sp|Q9FEL7|LAX2_MEDTR	91.855	1.12e-134	sp|Q9FEL7|LAX2_MEDTR Auxin transporter-like protein 2 OS=Medicago truncatula OX=3880 GN=LAX2 PE=2 SV=1
DN8080_c0_g3_i1	sp|O04244|Y4200_ARATH	27.419	2.63e-06	sp|O04244|Y4200_ARATH Uncharacterized protein At4g02000 OS=Arabidopsis thaliana OX=3702 GN=At4g02000 PE=2 SV=1
DN34466_c0_g2_i1	sp|F4JZL7|HIP33_ARATH	88.889	1.12e-09	sp|F4JZL7|HIP33_ARATH Heavy metal-associated isoprenylated plant protein 33 OS=Arabidopsis thaliana OX=3702 GN=HIPP33 PE=2 SV=1
DN4977_c1_g2_i3	sp|Q9FEL7|LAX2_MEDTR	91.255	2.15e-162	sp|Q9FEL7|LAX2_MEDTR Auxin transporter-like protein 2 OS=Medicago truncatula OX=3880 GN=LAX2 PE=2 SV=1
DN2765_c0_g1_i5	sp|Q57951|Y531_METJA	33.645	9.32e-09	sp|Q57951|Y531_METJA Universal stress protein MJ0531 OS=Methanocaldococcus jannaschii (strain ATCC 43067 / DSM 2661 / JAL-1 / JCM 10045 / NBRC 100440) OX=243232 GN=MJ0531 PE=3 SV=1
DN2765_c0_g1_i6	sp|Q57951|Y531_METJA	33.645	8.3e-09	sp|Q57951|Y531_METJA Universal stress protein MJ0531 OS=Methanocaldococcus jannaschii (strain ATCC 43067 / DSM 2661 / JAL-1 / JCM 10045 / NBRC 100440) OX=243232 GN=MJ0531 PE=3 SV=1
DN3391_c0_g1_i9	sp|Q9ZNT1|NB5R1_ARATH	80	5.26e-159	sp|Q9ZNT1|NB5R1_ARATH NADH--cytochrome b5 reductase 1 OS=Arabidopsis thaliana OX=3702 GN=CBR1 PE=1 SV=1
DN5007_c0_g4_i1	sp|O82528|RL15_PETHY	95.402	3.18e-35	sp|O82528|RL15_PETHY 60S ribosomal protein L15 OS=Petunia hybrida OX=4102 GN=RPL15 PE=2 SV=1
DN5007_c0_g4_i2	sp|O82528|RL15_PETHY	96.552	3.87e-35	sp|O82528|RL15_PETHY 60S ribosomal protein L15 OS=Petunia hybrida OX=4102 GN=RPL15 PE=2 SV=1
DN5372_c0_g1_i6	sp|Q9FI73|TDPC2_ARATH	73.282	2.54e-141	sp|Q9FI73|TDPC2_ARATH Mitochondrial thiamine diphosphate carrier 2 OS=Arabidopsis thaliana OX=3702 GN=At5g48970 PE=2 SV=1
DN5372_c0_g1_i7	sp|Q9FI73|TDPC2_ARATH	76.636	6.92e-115	sp|Q9FI73|TDPC2_ARATH Mitochondrial thiamine diphosphate carrier 2 OS=Arabidopsis thaliana OX=3702 GN=At5g48970 PE=2 SV=1
DN46585_c0_g1_i1	sp|P86809|NLTP2_APIGA	57.143	2.05e-06	sp|P86809|NLTP2_APIGA Non-specific lipid-transfer protein 2 OS=Apium graveolens var. rapaceum OX=278110 PE=1 SV=1
DN1339_c0_g1_i3	sp|P34893|CH10_ARATH	72.5	6.08e-35	sp|P34893|CH10_ARATH 10 kDa chaperonin, mitochondrial OS=Arabidopsis thaliana OX=3702 GN=CPN10 PE=1 SV=1
DN270_c0_g1_i10	sp|Q0V7T5|Y1864_ARATH	54.521	5.5e-131	sp|Q0V7T5|Y1864_ARATH Probable receptor-like protein kinase At1g80640 OS=Arabidopsis thaliana OX=3702 GN=At1g80640 PE=2 SV=1
DN2681_c0_g1_i3	sp|Q5CZL1|GDAP2_XENTR	48.252	8.57e-35	sp|Q5CZL1|GDAP2_XENTR Ganglioside-induced differentiation-associated protein 2 OS=Xenopus tropicalis OX=8364 PE=2 SV=1
DN1339_c0_g1_i4	sp|P34893|CH10_ARATH	82.609	1.98e-19	sp|P34893|CH10_ARATH 10 kDa chaperonin, mitochondrial OS=Arabidopsis thaliana OX=3702 GN=CPN10 PE=1 SV=1
DN1339_c0_g1_i5	sp|P34893|CH10_ARATH	73.75	5.39e-37	sp|P34893|CH10_ARATH 10 kDa chaperonin, mitochondrial OS=Arabidopsis thaliana OX=3702 GN=CPN10 PE=1 SV=1
DN270_c0_g1_i12	sp|Q0V7T5|Y1864_ARATH	73.636	1.29e-49	sp|Q0V7T5|Y1864_ARATH Probable receptor-like protein kinase At1g80640 OS=Arabidopsis thaliana OX=3702 GN=At1g80640 PE=2 SV=1
DN2681_c0_g1_i5	sp|Q66HX8|GDAP2_DANRE	66.667	1.23e-18	sp|Q66HX8|GDAP2_DANRE Ganglioside-induced differentiation-associated protein 2 OS=Danio rerio OX=7955 GN=gdap2 PE=2 SV=1
DN6028_c0_g3_i1	sp|Q6AWY3|GRF6_ORYSJ	41.484	1.69e-64	sp|Q6AWY3|GRF6_ORYSJ Growth-regulating factor 6 OS=Oryza sativa subsp. japonica OX=39947 GN=GRF6 PE=2 SV=2
DN7849_c0_g2_i1	sp|O65272|KEA2_ARATH	48.259	2.08e-86	sp|O65272|KEA2_ARATH K(+) efflux antiporter 2, chloroplastic OS=Arabidopsis thaliana OX=3702 GN=KEA2 PE=1 SV=2
DN4662_c0_g1_i1	sp|Q9SHS7|BSL3_ARATH	92.34	6.71e-141	sp|Q9SHS7|BSL3_ARATH Serine/threonine-protein phosphatase BSL3 OS=Arabidopsis thaliana OX=3702 GN=BSL3 PE=1 SV=2
DN270_c0_g1_i14	sp|Q0V7T5|Y1864_ARATH	58.491	1.67e-27	sp|Q0V7T5|Y1864_ARATH Probable receptor-like protein kinase At1g80640 OS=Arabidopsis thaliana OX=3702 GN=At1g80640 PE=2 SV=1
DN2575_c0_g1_i12	sp|Q8L548|TCX3_ARATH	45.07	2.82e-08	sp|Q8L548|TCX3_ARATH Protein tesmin/TSO1-like CXC 3 OS=Arabidopsis thaliana OX=3702 GN=TCX3 PE=1 SV=1
DN7451_c0_g1_i17	sp|Q67YS6|ALIS2_ARATH	72.391	5.98e-151	sp|Q67YS6|ALIS2_ARATH Putative ALA-interacting subunit 2 OS=Arabidopsis thaliana OX=3702 GN=ALIS2 PE=2 SV=1
DN6889_c0_g1_i1	sp|Q9LYM3|LOR14_ARATH	43.915	6.53e-48	sp|Q9LYM3|LOR14_ARATH Protein LURP-one-related 14 OS=Arabidopsis thaliana OX=3702 GN=At3g56180 PE=2 SV=2
DN4662_c0_g1_i2	sp|Q2QM47|BSL2_ORYSJ	100	4.75e-108	sp|Q2QM47|BSL2_ORYSJ Serine/threonine-protein phosphatase BSL2 homolog OS=Oryza sativa subsp. japonica OX=39947 GN=BSL2 PE=2 SV=2
DN1339_c0_g1_i8	sp|P34893|CH10_ARATH	82.609	1.17e-19	sp|P34893|CH10_ARATH 10 kDa chaperonin, mitochondrial OS=Arabidopsis thaliana OX=3702 GN=CPN10 PE=1 SV=1
DN270_c0_g1_i15	sp|Q0V7T5|Y1864_ARATH	59.434	1.4e-53	sp|Q0V7T5|Y1864_ARATH Probable receptor-like protein kinase At1g80640 OS=Arabidopsis thaliana OX=3702 GN=At1g80640 PE=2 SV=1
DN7451_c0_g1_i18	sp|Q67YS6|ALIS2_ARATH	72.036	2.31e-170	sp|Q67YS6|ALIS2_ARATH Putative ALA-interacting subunit 2 OS=Arabidopsis thaliana OX=3702 GN=ALIS2 PE=2 SV=1
DN6028_c0_g3_i4	sp|Q6AWY1|GRF8_ORYSJ	43.548	7.65e-46	sp|Q6AWY1|GRF8_ORYSJ Growth-regulating factor 8 OS=Oryza sativa subsp. japonica OX=39947 GN=GRF8 PE=2 SV=1
DN192_c0_g2_i1	sp|Q03411|SUT_SPIOL	63.18	0	sp|Q03411|SUT_SPIOL Sucrose transport protein OS=Spinacia oleracea OX=3562 PE=2 SV=1
DN3621_c1_g1_i1	sp|Q9D8C3|ALG13_MOUSE	51.587	4.93e-27	sp|Q9D8C3|ALG13_MOUSE Putative bifunctional UDP-N-acetylglucosamine transferase and deubiquitinase ALG13 OS=Mus musculus OX=10090 GN=Alg13 PE=1 SV=2
DN4662_c0_g1_i3	sp|Q9SHS7|BSL3_ARATH	93.562	2.64e-138	sp|Q9SHS7|BSL3_ARATH Serine/threonine-protein phosphatase BSL3 OS=Arabidopsis thaliana OX=3702 GN=BSL3 PE=1 SV=2
DN1339_c0_g1_i9	sp|P34893|CH10_ARATH	72.5	9.49e-36	sp|P34893|CH10_ARATH 10 kDa chaperonin, mitochondrial OS=Arabidopsis thaliana OX=3702 GN=CPN10 PE=1 SV=1
DN1255_c0_g1_i1	sp|Q94C60|SPT42_ARATH	81.739	1.76e-66	sp|Q94C60|SPT42_ARATH Transcription elongation factor SPT4 homolog 2 OS=Arabidopsis thaliana OX=3702 GN=At5g63670 PE=3 SV=1
DN7451_c0_g1_i19	sp|Q67YS6|ALIS2_ARATH	71.947	8.72e-153	sp|Q67YS6|ALIS2_ARATH Putative ALA-interacting subunit 2 OS=Arabidopsis thaliana OX=3702 GN=ALIS2 PE=2 SV=1
DN6889_c0_g1_i3	sp|Q9LYM3|LOR14_ARATH	39.623	6e-45	sp|Q9LYM3|LOR14_ARATH Protein LURP-one-related 14 OS=Arabidopsis thaliana OX=3702 GN=At3g56180 PE=2 SV=2
DN526_c0_g3_i1	sp|Q9LF79|ACA8_ARATH	64.815	6.32e-65	sp|Q9LF79|ACA8_ARATH Calcium-transporting ATPase 8, plasma membrane-type OS=Arabidopsis thaliana OX=3702 GN=ACA8 PE=1 SV=1
DN192_c0_g2_i2	sp|Q39232|SUC1_ARATH	75	9.34e-17	sp|Q39232|SUC1_ARATH Sucrose transport protein SUC1 OS=Arabidopsis thaliana OX=3702 GN=SUC1 PE=1 SV=1
DN1255_c0_g1_i2	sp|Q94C60|SPT42_ARATH	81.739	2.57e-66	sp|Q94C60|SPT42_ARATH Transcription elongation factor SPT4 homolog 2 OS=Arabidopsis thaliana OX=3702 GN=At5g63670 PE=3 SV=1
DN192_c0_g2_i3	sp|Q03411|SUT_SPIOL	61.863	7.47e-160	sp|Q03411|SUT_SPIOL Sucrose transport protein OS=Spinacia oleracea OX=3562 PE=2 SV=1
DN3621_c1_g1_i3	sp|Q9D8C3|ALG13_MOUSE	60.465	1.19e-07	sp|Q9D8C3|ALG13_MOUSE Putative bifunctional UDP-N-acetylglucosamine transferase and deubiquitinase ALG13 OS=Mus musculus OX=10090 GN=Alg13 PE=1 SV=2
DN1971_c0_g1_i1	sp|Q9LUQ5|UBC25_ARATH	55.411	1.71e-78	sp|Q9LUQ5|UBC25_ARATH Probable ubiquitin-conjugating enzyme E2 25 OS=Arabidopsis thaliana OX=3702 GN=UBC25 PE=2 SV=1
DN9496_c0_g1_i1	sp|Q9SI72|PMEI9_ARATH	66.129	1.28e-24	sp|Q9SI72|PMEI9_ARATH Pectinesterase inhibitor 9 OS=Arabidopsis thaliana OX=3702 GN=PMEI9 PE=2 SV=1
DN7203_c0_g1_i1	sp|Q9FE17|SIR1_ARATH	78.824	1.86e-145	sp|Q9FE17|SIR1_ARATH NAD-dependent protein deacetylase SRT1 OS=Arabidopsis thaliana OX=3702 GN=SRT1 PE=2 SV=1
DN192_c0_g2_i4	sp|Q03411|SUT_SPIOL	61.863	4.18e-162	sp|Q03411|SUT_SPIOL Sucrose transport protein OS=Spinacia oleracea OX=3562 PE=2 SV=1
DN1971_c0_g1_i2	sp|Q9LUQ5|UBC25_ARATH	55.411	2.56e-78	sp|Q9LUQ5|UBC25_ARATH Probable ubiquitin-conjugating enzyme E2 25 OS=Arabidopsis thaliana OX=3702 GN=UBC25 PE=2 SV=1
DN1255_c0_g1_i4	sp|Q94C60|SPT42_ARATH	81.739	1.02e-66	sp|Q94C60|SPT42_ARATH Transcription elongation factor SPT4 homolog 2 OS=Arabidopsis thaliana OX=3702 GN=At5g63670 PE=3 SV=1
DN7203_c0_g1_i2	sp|Q9FE17|SIR1_ARATH	63.825	0	sp|Q9FE17|SIR1_ARATH NAD-dependent protein deacetylase SRT1 OS=Arabidopsis thaliana OX=3702 GN=SRT1 PE=2 SV=1
DN1051_c3_g1_i1	sp|Q8LFS6|BRN1L_ARATH	80	1.79e-62	sp|Q8LFS6|BRN1L_ARATH RNA-binding protein BRN1 OS=Arabidopsis thaliana OX=3702 GN=BRN1 PE=2 SV=1
DN7203_c0_g1_i3	sp|Q9FE17|SIR1_ARATH	60.829	0	sp|Q9FE17|SIR1_ARATH NAD-dependent protein deacetylase SRT1 OS=Arabidopsis thaliana OX=3702 GN=SRT1 PE=2 SV=1
DN1971_c0_g1_i4	sp|Q9LUQ5|UBC25_ARATH	55.411	1.34e-78	sp|Q9LUQ5|UBC25_ARATH Probable ubiquitin-conjugating enzyme E2 25 OS=Arabidopsis thaliana OX=3702 GN=UBC25 PE=2 SV=1
DN4662_c0_g1_i8	sp|Q9SHS7|BSL3_ARATH	93.562	4.67e-137	sp|Q9SHS7|BSL3_ARATH Serine/threonine-protein phosphatase BSL3 OS=Arabidopsis thaliana OX=3702 GN=BSL3 PE=1 SV=2
DN44770_c0_g2_i1	sp|Q9M1W7|SKI30_ARATH	63.873	5.38e-169	sp|Q9M1W7|SKI30_ARATH F-box/kelch-repeat protein SKIP30 OS=Arabidopsis thaliana OX=3702 GN=SKIP30 PE=1 SV=2
DN2377_c0_g2_i4	sp|B9DGD6|ACS_ARATH	84.226	0	sp|B9DGD6|ACS_ARATH Acetyl-coenzyme A synthetase, chloroplastic/glyoxysomal OS=Arabidopsis thaliana OX=3702 GN=ACS PE=1 SV=1
DN19155_c0_g1_i2	sp|Q9LYS2|AB10C_ARATH	69.608	6.05e-148	sp|Q9LYS2|AB10C_ARATH ABC transporter C family member 10 OS=Arabidopsis thaliana OX=3702 GN=ABCC10 PE=2 SV=2
DN4662_c0_g1_i9	sp|Q9SHS7|BSL3_ARATH	92.34	6.94e-136	sp|Q9SHS7|BSL3_ARATH Serine/threonine-protein phosphatase BSL3 OS=Arabidopsis thaliana OX=3702 GN=BSL3 PE=1 SV=2
DN2377_c0_g2_i5	sp|B9DGD6|ACS_ARATH	82.378	0	sp|B9DGD6|ACS_ARATH Acetyl-coenzyme A synthetase, chloroplastic/glyoxysomal OS=Arabidopsis thaliana OX=3702 GN=ACS PE=1 SV=1
DN8391_c0_g2_i4	sp|P49572|TRPC_ARATH	72.165	4.42e-133	sp|P49572|TRPC_ARATH Indole-3-glycerol phosphate synthase, chloroplastic OS=Arabidopsis thaliana OX=3702 GN=IGPS PE=1 SV=2
DN6660_c0_g3_i1	sp|Q9LDF2|LAG11_ARATH	76	9.53e-06	sp|Q9LDF2|LAG11_ARATH LAG1 longevity assurance homolog 1 OS=Arabidopsis thaliana OX=3702 GN=LAG1 PE=2 SV=1
DN6089_c0_g1_i3	sp|Q9ZQ47|GRDP1_ARATH	61.943	1.05e-105	sp|Q9ZQ47|GRDP1_ARATH Glycine-rich domain-containing protein 1 OS=Arabidopsis thaliana OX=3702 GN=GRDP1 PE=2 SV=1
DN4652_c0_g1_i13	sp|Q9SRL4|ENAS2_ARATH	76.923	2.75e-101	sp|Q9SRL4|ENAS2_ARATH Cytosolic endo-beta-N-acetylglucosaminidase 2 OS=Arabidopsis thaliana OX=3702 GN=ENGASE2 PE=1 SV=1
DN2377_c0_g2_i6	sp|B9DGD6|ACS_ARATH	84.226	0	sp|B9DGD6|ACS_ARATH Acetyl-coenzyme A synthetase, chloroplastic/glyoxysomal OS=Arabidopsis thaliana OX=3702 GN=ACS PE=1 SV=1
DN6089_c0_g1_i4	sp|Q9ZQ47|GRDP1_ARATH	70.27	1.78e-26	sp|Q9ZQ47|GRDP1_ARATH Glycine-rich domain-containing protein 1 OS=Arabidopsis thaliana OX=3702 GN=GRDP1 PE=2 SV=1
DN3952_c0_g1_i1	sp|Q9LSC2|Y3589_ARATH	74.545	2.45e-21	sp|Q9LSC2|Y3589_ARATH PTI1-like tyrosine-protein kinase At3g15890 OS=Arabidopsis thaliana OX=3702 GN=At3g15890 PE=2 SV=1
DN4652_c0_g1_i14	sp|F4JZC2|ENAS1_ARATH	69.485	1.35e-122	sp|F4JZC2|ENAS1_ARATH Cytosolic endo-beta-N-acetylglucosaminidase 1 OS=Arabidopsis thaliana OX=3702 GN=ENGASE1 PE=1 SV=1
DN2377_c0_g2_i7	sp|B9DGD6|ACS_ARATH	84.226	0	sp|B9DGD6|ACS_ARATH Acetyl-coenzyme A synthetase, chloroplastic/glyoxysomal OS=Arabidopsis thaliana OX=3702 GN=ACS PE=1 SV=1
DN6089_c0_g1_i5	sp|Q9ZQ47|GRDP1_ARATH	54.255	6.41e-99	sp|Q9ZQ47|GRDP1_ARATH Glycine-rich domain-containing protein 1 OS=Arabidopsis thaliana OX=3702 GN=GRDP1 PE=2 SV=1
DN3952_c0_g1_i2	sp|Q9LSC2|Y3589_ARATH	74.545	3.24e-19	sp|Q9LSC2|Y3589_ARATH PTI1-like tyrosine-protein kinase At3g15890 OS=Arabidopsis thaliana OX=3702 GN=At3g15890 PE=2 SV=1
DN20988_c0_g1_i2	sp|Q6PV67|SNZ_ARATH	100	1.82e-08	sp|Q6PV67|SNZ_ARATH AP2-like ethylene-responsive transcription factor SNZ OS=Arabidopsis thaliana OX=3702 GN=SNZ PE=2 SV=1
DN4652_c0_g1_i15	sp|Q9SRL4|ENAS2_ARATH	76.923	1.76e-60	sp|Q9SRL4|ENAS2_ARATH Cytosolic endo-beta-N-acetylglucosaminidase 2 OS=Arabidopsis thaliana OX=3702 GN=ENGASE2 PE=1 SV=1
DN6089_c0_g1_i6	sp|Q9ZQ47|GRDP1_ARATH	61.943	1.11e-106	sp|Q9ZQ47|GRDP1_ARATH Glycine-rich domain-containing protein 1 OS=Arabidopsis thaliana OX=3702 GN=GRDP1 PE=2 SV=1
DN587_c0_g1_i2	sp|Q5RBW0|SETD9_PONAB	23.891	2.66e-06	sp|Q5RBW0|SETD9_PONAB SET domain-containing protein 9 OS=Pongo abelii OX=9601 GN=SETD9 PE=2 SV=1
DN3952_c0_g1_i3	sp|Q9LSC2|Y3589_ARATH	61.408	5.57e-144	sp|Q9LSC2|Y3589_ARATH PTI1-like tyrosine-protein kinase At3g15890 OS=Arabidopsis thaliana OX=3702 GN=At3g15890 PE=2 SV=1
DN3398_c0_g1_i2	sp|Q9SAH7|WRK40_ARATH	40.78	2.94e-54	sp|Q9SAH7|WRK40_ARATH Probable WRKY transcription factor 40 OS=Arabidopsis thaliana OX=3702 GN=WRKY40 PE=1 SV=1
DN587_c0_g1_i3	sp|Q4P821|COX19_USTMA	48	2.06e-17	sp|Q4P821|COX19_USTMA Cytochrome c oxidase assembly protein COX19 OS=Ustilago maydis (strain 521 / FGSC 9021) OX=237631 GN=COX19 PE=3 SV=2
DN1171_c0_g1_i4	sp|Q94EJ6|PMTE_ARATH	73.638	0	sp|Q94EJ6|PMTE_ARATH Probable methyltransferase PMT14 OS=Arabidopsis thaliana OX=3702 GN=At4g18030 PE=2 SV=1
DN1171_c0_g1_i5	sp|Q94EJ6|PMTE_ARATH	72.832	0	sp|Q94EJ6|PMTE_ARATH Probable methyltransferase PMT14 OS=Arabidopsis thaliana OX=3702 GN=At4g18030 PE=2 SV=1
DN4652_c0_g1_i18	sp|F4JZC2|ENAS1_ARATH	71.739	1.55e-67	sp|F4JZC2|ENAS1_ARATH Cytosolic endo-beta-N-acetylglucosaminidase 1 OS=Arabidopsis thaliana OX=3702 GN=ENGASE1 PE=1 SV=1
DN8786_c0_g1_i2	sp|Q9C7G4|TCP22_ARATH	78.947	1.44e-33	sp|Q9C7G4|TCP22_ARATH Transcription factor TCP22 OS=Arabidopsis thaliana OX=3702 GN=TCP22 PE=2 SV=1
DN4581_c0_g1_i11	sp|Q9SIP1|UP3_ARATH	30	4.56e-09	sp|Q9SIP1|UP3_ARATH Stress-response A/B barrel domain-containing protein UP3 OS=Arabidopsis thaliana OX=3702 GN=UP3 PE=1 SV=1
DN8371_c1_g1_i4	sp|F4HVW5|VAD1_ARATH	46.998	3.27e-144	sp|F4HVW5|VAD1_ARATH Protein VASCULAR ASSOCIATED DEATH 1, chloroplastic OS=Arabidopsis thaliana OX=3702 GN=VAD1 PE=1 SV=1
DN1171_c0_g1_i9	sp|Q94EJ6|PMTE_ARATH	73.134	1.06e-26	sp|Q94EJ6|PMTE_ARATH Probable methyltransferase PMT14 OS=Arabidopsis thaliana OX=3702 GN=At4g18030 PE=2 SV=1
DN587_c0_g1_i9	sp|Q4P821|COX19_USTMA	48	4.25e-17	sp|Q4P821|COX19_USTMA Cytochrome c oxidase assembly protein COX19 OS=Ustilago maydis (strain 521 / FGSC 9021) OX=237631 GN=COX19 PE=3 SV=2
DN9100_c0_g1_i2	sp|Q9LY03|IRK_ARATH	55.705	0	sp|Q9LY03|IRK_ARATH Probable LRR receptor-like serine/threonine-protein kinase IRK OS=Arabidopsis thaliana OX=3702 GN=IRK PE=1 SV=1
DN15038_c0_g1_i4	sp|P93214|14339_SOLLC	92.593	2.47e-07	sp|P93214|14339_SOLLC 14-3-3 protein 9 OS=Solanum lycopersicum OX=4081 GN=TFT9 PE=2 SV=2
DN173478_c0_g1_i1	sp|P27524|CB4A_SOLLC	100	1.53e-06	sp|P27524|CB4A_SOLLC Chlorophyll a-b binding protein CP24 10A, chloroplastic OS=Solanum lycopersicum OX=4081 GN=CAP10A PE=3 SV=1
DN6255_c0_g2_i1	sp|Q5M974|RN181_XENTR	57.447	3.04e-10	sp|Q5M974|RN181_XENTR E3 ubiquitin-protein ligase RNF181 OS=Xenopus tropicalis OX=8364 GN=rnf181 PE=2 SV=1
DN11787_c0_g1_i1	sp|O81644|VILI2_ARATH	63.063	4.85e-28	sp|O81644|VILI2_ARATH Villin-2 OS=Arabidopsis thaliana OX=3702 GN=VLN2 PE=1 SV=2
DN22885_c0_g1_i1	sp|B8BKI8|MCM2_ORYSI	87.5	3.15e-26	sp|B8BKI8|MCM2_ORYSI DNA replication licensing factor MCM2 OS=Oryza sativa subsp. indica OX=39946 GN=OsI_36121 PE=3 SV=1
DN114734_c0_g1_i1	sp|Q9LFQ4|PP383_ARATH	54.887	0	sp|Q9LFQ4|PP383_ARATH Pentatricopeptide repeat-containing protein At5g15010, mitochondrial OS=Arabidopsis thaliana OX=3702 GN=At5g15010 PE=2 SV=2
DN12048_c0_g4_i1	sp|Q93Y35|PSMD6_ARATH	80.628	0	sp|Q93Y35|PSMD6_ARATH 26S proteasome non-ATPase regulatory subunit 6 homolog OS=Arabidopsis thaliana OX=3702 GN=RPN7 PE=1 SV=1
DN8067_c1_g2_i1	sp|Q9LUL6|ATL61_ARATH	50.98	3.13e-12	sp|Q9LUL6|ATL61_ARATH Putative RING-H2 finger protein ATL61 OS=Arabidopsis thaliana OX=3702 GN=ATL61 PE=3 SV=1
DN7931_c0_g3_i1	sp|Q43731|PER50_ARATH	71.148	2.51e-146	sp|Q43731|PER50_ARATH Peroxidase 50 OS=Arabidopsis thaliana OX=3702 GN=PER50 PE=1 SV=1
DN1853_c0_g1_i31	sp|O80961|MLO12_ARATH	75	4.51e-103	sp|O80961|MLO12_ARATH MLO-like protein 12 OS=Arabidopsis thaliana OX=3702 GN=MLO12 PE=2 SV=2
DN17019_c0_g1_i1	sp|Q9FNP0|VQ31_ARATH	53.968	1.55e-06	sp|Q9FNP0|VQ31_ARATH VQ motif-containing protein 31 OS=Arabidopsis thaliana OX=3702 GN=VQ31 PE=1 SV=1
DN8067_c1_g2_i2	sp|Q9LUL6|ATL61_ARATH	58.824	2.38e-14	sp|Q9LUL6|ATL61_ARATH Putative RING-H2 finger protein ATL61 OS=Arabidopsis thaliana OX=3702 GN=ATL61 PE=3 SV=1
DN5295_c0_g1_i2	sp|Q9FJ82|DAPB3_ARATH	79.487	3.35e-159	sp|Q9FJ82|DAPB3_ARATH Dihydrodipicolinate reductase-like protein CRR1, chloroplastic OS=Arabidopsis thaliana OX=3702 GN=DAPB3 PE=2 SV=1
DN3002_c0_g1_i3	sp|Q8W4I4|POT6_ARATH	71.137	0	sp|Q8W4I4|POT6_ARATH Potassium transporter 6 OS=Arabidopsis thaliana OX=3702 GN=POT6 PE=2 SV=1
DN4669_c0_g1_i1	sp|Q5T5C0|STXB5_HUMAN	25.397	1.69e-14	sp|Q5T5C0|STXB5_HUMAN Syntaxin-binding protein 5 OS=Homo sapiens OX=9606 GN=STXBP5 PE=1 SV=1
DN15038_c0_g1_i9	sp|Q96452|1433C_SOYBN	89.655	2.13e-08	sp|Q96452|1433C_SOYBN 14-3-3-like protein C OS=Glycine max OX=3847 GN=GF14C PE=2 SV=1
DN1401_c1_g1_i1	sp|O50064|FIMB2_ARATH	49.02	4.01e-10	sp|O50064|FIMB2_ARATH Fimbrin-2 OS=Arabidopsis thaliana OX=3702 GN=FIM2 PE=2 SV=1
DN817_c1_g1_i1	sp|Q94B65|UTR7_ARATH	77.987	1.19e-158	sp|Q94B65|UTR7_ARATH UDP-galactose/UDP-glucose transporter 7 OS=Arabidopsis thaliana OX=3702 GN=UTR7 PE=1 SV=1
DN7931_c0_g3_i5	sp|Q9SZE7|PER51_ARATH	82.09	2.2e-23	sp|Q9SZE7|PER51_ARATH Peroxidase 51 OS=Arabidopsis thaliana OX=3702 GN=PER51 PE=2 SV=1
DN1401_c1_g1_i2	sp|O50064|FIMB2_ARATH	49.02	1.34e-09	sp|O50064|FIMB2_ARATH Fimbrin-2 OS=Arabidopsis thaliana OX=3702 GN=FIM2 PE=2 SV=1
DN817_c1_g1_i2	sp|Q94B65|UTR7_ARATH	71.47	3.44e-161	sp|Q94B65|UTR7_ARATH UDP-galactose/UDP-glucose transporter 7 OS=Arabidopsis thaliana OX=3702 GN=UTR7 PE=1 SV=1
DN1401_c1_g1_i3	sp|Q80YV2|NIPA_MOUSE	30.573	1.36e-08	sp|Q80YV2|NIPA_MOUSE Nuclear-interacting partner of ALK OS=Mus musculus OX=10090 GN=Zc3hc1 PE=1 SV=1
DN1401_c1_g1_i4	sp|Q7G188|FIMB1_ARATH	67.647	5.32e-08	sp|Q7G188|FIMB1_ARATH Fimbrin-1 OS=Arabidopsis thaliana OX=3702 GN=FIM1 PE=1 SV=2
DN20354_c0_g2_i1	sp|Q852L0|HD16N_ORYSJ	60	3.02e-18	sp|Q852L0|HD16N_ORYSJ Casein kinase 1-like protein HD16 OS=Oryza sativa subsp. japonica OX=39947 GN=HD16 PE=1 SV=1
DN1833_c0_g3_i3	sp|Q6R518|GPN3_RAT	56.154	1.3e-96	sp|Q6R518|GPN3_RAT GPN-loop GTPase 3 OS=Rattus norvegicus OX=10116 GN=Gpn3 PE=2 SV=1
DN12727_c1_g1_i2	sp|P10978|POLX_TOBAC	63.107	4.1e-40	sp|P10978|POLX_TOBAC Retrovirus-related Pol polyprotein from transposon TNT 1-94 OS=Nicotiana tabacum OX=4097 PE=2 SV=1
DN5545_c0_g2_i1	sp|Q1G3I2|MIP1A_ARATH	56.14	1.1e-11	sp|Q1G3I2|MIP1A_ARATH B-box domain protein 30 OS=Arabidopsis thaliana OX=3702 GN=MIP1A PE=1 SV=1
DN3564_c0_g2_i7	sp|Q9M0E5|VPS15_ARATH	63.878	0	sp|Q9M0E5|VPS15_ARATH Serine/threonine-protein kinase VPS15 OS=Arabidopsis thaliana OX=3702 GN=VPS15 PE=1 SV=1
DN1978_c0_g1_i4	sp|Q4JHN6|FPS_PANGI	84.314	1.26e-157	sp|Q4JHN6|FPS_PANGI Farnesyl pyrophosphate synthase OS=Panax ginseng OX=4054 GN=FPS PE=2 SV=1
DN7992_c0_g1_i3	sp|Q7XQN1|MYB80_ORYSJ	46.897	6.18e-30	sp|Q7XQN1|MYB80_ORYSJ Transcription factor MYB80 OS=Oryza sativa subsp. japonica OX=39947 GN=MYB80 PE=2 SV=2
DN5545_c0_g2_i2	sp|Q9LJB7|BBX32_ARATH	54.545	1.46e-11	sp|Q9LJB7|BBX32_ARATH B-box zinc finger protein 32 OS=Arabidopsis thaliana OX=3702 GN=BBX32 PE=1 SV=1
DN15204_c0_g2_i1	sp|Q9SLL2|BIG1B_ARATH	59.574	2.04e-08	sp|Q9SLL2|BIG1B_ARATH Protein BIG GRAIN 1-like B OS=Arabidopsis thaliana OX=3702 GN=At1g54200 PE=2 SV=1
DN3814_c0_g3_i1	sp|Q9SWR3|MMT1_WEDBI	63.142	5.57e-131	sp|Q9SWR3|MMT1_WEDBI Methionine S-methyltransferase OS=Wedelia biflora OX=101473 GN=MMT1 PE=1 SV=1
DN2854_c0_g2_i1	sp|O94514|NOP56_SCHPO	59.584	0	sp|O94514|NOP56_SCHPO Nucleolar protein 56 OS=Schizosaccharomyces pombe (strain 972 / ATCC 24843) OX=284812 GN=nop56 PE=3 SV=1
DN4585_c0_g1_i4	sp|Q8VZU2|SY132_ARATH	79.932	2.59e-129	sp|Q8VZU2|SY132_ARATH Syntaxin-132 OS=Arabidopsis thaliana OX=3702 GN=SYP132 PE=1 SV=1
DN13618_c0_g1_i1	sp|Q8LGE7|NDA8B_ARATH	73.333	1.17e-49	sp|Q8LGE7|NDA8B_ARATH NADH dehydrogenase [ubiquinone] 1 alpha subcomplex subunit 8-B OS=Arabidopsis thaliana OX=3702 GN=At5g18800 PE=1 SV=1
DN1894_c0_g1_i1	sp|O81000|ERG15_ARATH	81.25	7.06e-13	sp|O81000|ERG15_ARATH Squalene epoxidase 2, mitochondrial OS=Arabidopsis thaliana OX=3702 GN=SQE2 PE=1 SV=1
DN1894_c0_g1_i2	sp|O81000|ERG15_ARATH	81.25	3.47e-14	sp|O81000|ERG15_ARATH Squalene epoxidase 2, mitochondrial OS=Arabidopsis thaliana OX=3702 GN=SQE2 PE=1 SV=1
DN19632_c0_g1_i1	sp|Q9LDR4|ERG24_ARATH	76.111	0	sp|Q9LDR4|ERG24_ARATH Delta(14)-sterol reductase OS=Arabidopsis thaliana OX=3702 GN=FK PE=1 SV=2
DN12359_c0_g3_i1	sp|Q9ZUZ6|WTF9_ARATH	32.97	2.82e-52	sp|Q9ZUZ6|WTF9_ARATH Protein WHAT'S THIS FACTOR 9, mitochondrial OS=Arabidopsis thaliana OX=3702 GN=WTF9 PE=4 SV=1
DN1894_c0_g1_i3	sp|O81000|ERG15_ARATH	81.25	2.58e-14	sp|O81000|ERG15_ARATH Squalene epoxidase 2, mitochondrial OS=Arabidopsis thaliana OX=3702 GN=SQE2 PE=1 SV=1
DN12359_c0_g3_i2	sp|Q9ZUZ6|WTF9_ARATH	32.97	9.43e-53	sp|Q9ZUZ6|WTF9_ARATH Protein WHAT'S THIS FACTOR 9, mitochondrial OS=Arabidopsis thaliana OX=3702 GN=WTF9 PE=4 SV=1
DN1894_c0_g1_i4	sp|O81000|ERG15_ARATH	81.25	7.89e-13	sp|O81000|ERG15_ARATH Squalene epoxidase 2, mitochondrial OS=Arabidopsis thaliana OX=3702 GN=SQE2 PE=1 SV=1
DN10993_c0_g1_i2	sp|Q9SCU1|PATL6_ARATH	77.749	0	sp|Q9SCU1|PATL6_ARATH Patellin-6 OS=Arabidopsis thaliana OX=3702 GN=PATL6 PE=2 SV=1
DN3328_c0_g1_i10	sp|Q5ZJL7|DDB2_CHICK	25.904	4.17e-08	sp|Q5ZJL7|DDB2_CHICK DNA damage-binding protein 2 OS=Gallus gallus OX=9031 GN=DDB2 PE=2 SV=1
DN16225_c0_g1_i1	sp|P10978|POLX_TOBAC	42.857	4.8e-42	sp|P10978|POLX_TOBAC Retrovirus-related Pol polyprotein from transposon TNT 1-94 OS=Nicotiana tabacum OX=4097 PE=2 SV=1
DN8932_c1_g1_i4	sp|O64864|YLS3_ARATH	40.206	3.81e-36	sp|O64864|YLS3_ARATH Protein YLS3 OS=Arabidopsis thaliana OX=3702 GN=YLS3 PE=2 SV=1
DN3328_c0_g1_i11	sp|Q5ZJL7|DDB2_CHICK	25.904	5.62e-08	sp|Q5ZJL7|DDB2_CHICK DNA damage-binding protein 2 OS=Gallus gallus OX=9031 GN=DDB2 PE=2 SV=1
DN1178_c0_g1_i8	sp|Q9FUY2|LEUNG_ARATH	69.78	0	sp|Q9FUY2|LEUNG_ARATH Transcriptional corepressor LEUNIG OS=Arabidopsis thaliana OX=3702 GN=LUG PE=1 SV=2
DN1894_c0_g1_i6	sp|O48651|SQE1_PANGI	82.443	4.26e-75	sp|O48651|SQE1_PANGI Squalene monooxygenase SE1 OS=Panax ginseng OX=4054 GN=SQE1 PE=2 SV=1
DN19127_c2_g1_i3	sp|Q43681|NLTP_VIGUN	57.5	7.52e-17	sp|Q43681|NLTP_VIGUN Probable non-specific lipid-transfer protein AKCS9 OS=Vigna unguiculata OX=3917 PE=2 SV=1
DN1894_c0_g1_i7	sp|O81000|ERG15_ARATH	81.25	2.38e-14	sp|O81000|ERG15_ARATH Squalene epoxidase 2, mitochondrial OS=Arabidopsis thaliana OX=3702 GN=SQE2 PE=1 SV=1
DN40880_c0_g1_i2	sp|Q9LFQ0|GT14B_ARATH	73.494	0	sp|Q9LFQ0|GT14B_ARATH Beta-glucuronosyltransferase GlcAT14B OS=Arabidopsis thaliana OX=3702 GN=GLCAT14B PE=2 SV=1
DN1428_c0_g2_i1	sp|Q8W593|LGUC_ARATH	80.392	0	sp|Q8W593|LGUC_ARATH Probable lactoylglutathione lyase, chloroplastic OS=Arabidopsis thaliana OX=3702 GN=At1g67280 PE=1 SV=1
DN3328_c0_g1_i13	sp|Q8GZ79|TI201_ARATH	80.543	1.19e-125	sp|Q8GZ79|TI201_ARATH Protein TIC 20-I, chloroplastic OS=Arabidopsis thaliana OX=3702 GN=TIC20-I PE=1 SV=1
DN19127_c2_g1_i4	sp|P86809|NLTP2_APIGA	55.556	1.11e-12	sp|P86809|NLTP2_APIGA Non-specific lipid-transfer protein 2 OS=Apium graveolens var. rapaceum OX=278110 PE=1 SV=1
DN19127_c2_g1_i5	sp|P86809|NLTP2_APIGA	55.556	1.48e-12	sp|P86809|NLTP2_APIGA Non-specific lipid-transfer protein 2 OS=Apium graveolens var. rapaceum OX=278110 PE=1 SV=1
DN2071_c0_g4_i1	sp|Q8BKX6|SMG1_MOUSE	45.614	2.96e-10	sp|Q8BKX6|SMG1_MOUSE Serine/threonine-protein kinase SMG1 OS=Mus musculus OX=10090 GN=Smg1 PE=1 SV=3
DN19632_c0_g1_i8	sp|Q9LDR4|ERG24_ARATH	76.111	0	sp|Q9LDR4|ERG24_ARATH Delta(14)-sterol reductase OS=Arabidopsis thaliana OX=3702 GN=FK PE=1 SV=2
DN9107_c0_g1_i4	sp|P49310|GRP1_SINAL	86.42	1.06e-44	sp|P49310|GRP1_SINAL Glycine-rich RNA-binding protein GRP1A OS=Sinapis alba OX=3728 PE=2 SV=1
DN8133_c0_g1_i10	sp|Q3EBC2|ZDHC5_ARATH	64.398	1.82e-152	sp|Q3EBC2|ZDHC5_ARATH Probable protein S-acyltransferase 17 OS=Arabidopsis thaliana OX=3702 GN=PAT17 PE=2 SV=1
DN14786_c1_g1_i1	sp|P46643|AAT1_ARATH	37.037	5.18e-06	sp|P46643|AAT1_ARATH Aspartate aminotransferase, mitochondrial OS=Arabidopsis thaliana OX=3702 GN=ASP1 PE=1 SV=1
DN2757_c0_g1_i12	sp|P51567|AFC2_ARATH	71.897	0	sp|P51567|AFC2_ARATH Serine/threonine-protein kinase AFC2 OS=Arabidopsis thaliana OX=3702 GN=AFC2 PE=1 SV=1
DN1094_c0_g1_i5	sp|Q9ASX5|Y5520_ARATH	73.458	0	sp|Q9ASX5|Y5520_ARATH Uncharacterized aarF domain-containing protein kinase At5g05200, chloroplastic OS=Arabidopsis thaliana OX=3702 GN=At5g05200 PE=1 SV=1
DN9107_c0_g1_i5	sp|P49310|GRP1_SINAL	86.42	6.81e-45	sp|P49310|GRP1_SINAL Glycine-rich RNA-binding protein GRP1A OS=Sinapis alba OX=3728 PE=2 SV=1
DN1094_c0_g1_i7	sp|P93008|RH21_ARATH	79.825	0	sp|P93008|RH21_ARATH DEAD-box ATP-dependent RNA helicase 21 OS=Arabidopsis thaliana OX=3702 GN=RH21 PE=2 SV=1
DN3009_c0_g1_i1	sp|O00566|MPP10_HUMAN	45.37	1.57e-41	sp|O00566|MPP10_HUMAN U3 small nucleolar ribonucleoprotein protein MPP10 OS=Homo sapiens OX=9606 GN=MPHOSPH10 PE=1 SV=2
DN5441_c1_g1_i3	sp|Q29Q28|UTR2_ARATH	53.285	3.61e-40	sp|Q29Q28|UTR2_ARATH UDP-galactose/UDP-glucose transporter 2 OS=Arabidopsis thaliana OX=3702 GN=UTR2 PE=2 SV=1
DN1094_c0_g1_i9	sp|Q9ASX5|Y5520_ARATH	81.026	1.21e-86	sp|Q9ASX5|Y5520_ARATH Uncharacterized aarF domain-containing protein kinase At5g05200, chloroplastic OS=Arabidopsis thaliana OX=3702 GN=At5g05200 PE=1 SV=1
DN155726_c0_g1_i1	sp|Q9LMG7|PPA2_ARATH	60.155	0	sp|Q9LMG7|PPA2_ARATH Probable inactive purple acid phosphatase 2 OS=Arabidopsis thaliana OX=3702 GN=PAP2 PE=2 SV=1
DN1344_c0_g2_i1	sp|Q9SKT0|THF1_ARATH	78.319	1.3e-119	sp|Q9SKT0|THF1_ARATH Protein THYLAKOID FORMATION 1, chloroplastic OS=Arabidopsis thaliana OX=3702 GN=THF1 PE=1 SV=1
DN2757_c0_g1_i17	sp|P51567|AFC2_ARATH	76.22	0	sp|P51567|AFC2_ARATH Serine/threonine-protein kinase AFC2 OS=Arabidopsis thaliana OX=3702 GN=AFC2 PE=1 SV=1
DN3791_c0_g1_i2	sp|O22718|ACLA2_ARATH	82.775	6.1e-123	sp|O22718|ACLA2_ARATH ATP-citrate synthase alpha chain protein 2 OS=Arabidopsis thaliana OX=3702 GN=ACLA-2 PE=2 SV=1
DN914_c0_g1_i2	sp|Q2T9P4|NASP_BOVIN	29.661	3.71e-07	sp|Q2T9P4|NASP_BOVIN Nuclear autoantigenic sperm protein OS=Bos taurus OX=9913 GN=NASP PE=2 SV=2
DN5441_c1_g1_i5	sp|Q9LDX3|UTR4_ARATH	74.678	1.51e-101	sp|Q9LDX3|UTR4_ARATH UDP-galactose/UDP-glucose transporter 4 OS=Arabidopsis thaliana OX=3702 GN=UTR4 PE=2 SV=1
DN3791_c0_g1_i3	sp|O22718|ACLA2_ARATH	82.775	4.11e-122	sp|O22718|ACLA2_ARATH ATP-citrate synthase alpha chain protein 2 OS=Arabidopsis thaliana OX=3702 GN=ACLA-2 PE=2 SV=1
DN914_c0_g1_i3	sp|Q2T9P4|NASP_BOVIN	29.661	2.07e-07	sp|Q2T9P4|NASP_BOVIN Nuclear autoantigenic sperm protein OS=Bos taurus OX=9913 GN=NASP PE=2 SV=2
DN2757_c0_g1_i19	sp|P51567|AFC2_ARATH	65.864	0	sp|P51567|AFC2_ARATH Serine/threonine-protein kinase AFC2 OS=Arabidopsis thaliana OX=3702 GN=AFC2 PE=1 SV=1
DN3791_c0_g1_i4	sp|O22718|ACLA2_ARATH	85.057	2.25e-105	sp|O22718|ACLA2_ARATH ATP-citrate synthase alpha chain protein 2 OS=Arabidopsis thaliana OX=3702 GN=ACLA-2 PE=2 SV=1
DN5441_c1_g1_i7	sp|Q9LDC0|FKB42_ARATH	74.419	1.44e-12	sp|Q9LDC0|FKB42_ARATH Peptidyl-prolyl cis-trans isomerase FKBP42 OS=Arabidopsis thaliana OX=3702 GN=FKBP42 PE=1 SV=1
DN1344_c0_g2_i4	sp|Q9C5E5|DGK5_ARATH	83.333	1.05e-54	sp|Q9C5E5|DGK5_ARATH Diacylglycerol kinase 5 OS=Arabidopsis thaliana OX=3702 GN=DGK5 PE=2 SV=1
DN281_c0_g3_i4	sp|Q38954|PHT21_ARATH	70.909	1.22e-13	sp|Q38954|PHT21_ARATH Inorganic phosphate transporter 2-1, chloroplastic OS=Arabidopsis thaliana OX=3702 GN=PHT2-1 PE=1 SV=1
DN3791_c0_g1_i5	sp|O22718|ACLA2_ARATH	82.143	4.48e-115	sp|O22718|ACLA2_ARATH ATP-citrate synthase alpha chain protein 2 OS=Arabidopsis thaliana OX=3702 GN=ACLA-2 PE=2 SV=1
DN5441_c1_g1_i8	sp|Q9LDX3|UTR4_ARATH	80.365	6.61e-120	sp|Q9LDX3|UTR4_ARATH UDP-galactose/UDP-glucose transporter 4 OS=Arabidopsis thaliana OX=3702 GN=UTR4 PE=2 SV=1
DN2034_c1_g1_i6	sp|Q9FV52|MAP1B_ARATH	92.593	2.16e-07	sp|Q9FV52|MAP1B_ARATH Methionine aminopeptidase 1B, chloroplastic OS=Arabidopsis thaliana OX=3702 GN=MAP1B PE=2 SV=2
DN281_c0_g3_i5	sp|O49619|PP350_ARATH	31.177	1.12e-90	sp|O49619|PP350_ARATH Pentatricopeptide repeat-containing protein At4g35130, chloroplastic OS=Arabidopsis thaliana OX=3702 GN=PCMP-H27 PE=3 SV=1
DN5772_c0_g1_i1	sp|E5KCJ8|Y3IP1_TOBAC	59.843	3.66e-92	sp|E5KCJ8|Y3IP1_TOBAC Ycf3-interacting protein 1, chloroplastic OS=Nicotiana tabacum OX=4097 PE=1 SV=2
DN9649_c1_g1_i3	sp|Q9M5X7|NLTP_MALDO	72.727	2.22e-43	sp|Q9M5X7|NLTP_MALDO Non-specific lipid-transfer protein OS=Malus domestica OX=3750 GN=MALD3 PE=1 SV=1
DN9936_c0_g5_i1	sp|O48920|ARF_VIGUN	100	1.03e-105	sp|O48920|ARF_VIGUN ADP-ribosylation factor OS=Vigna unguiculata OX=3917 GN=ARF PE=2 SV=3
DN5772_c0_g1_i3	sp|B8AAV3|CEST_ORYSI	71.739	3.99e-74	sp|B8AAV3|CEST_ORYSI Protein CHLOROPLAST ENHANCING STRESS TOLERANCE, chloroplastic OS=Oryza sativa subsp. indica OX=39946 GN=CEST PE=3 SV=1
DN10043_c0_g1_i5	sp|Q8VZB9|R10A1_ARATH	86.842	9.63e-42	sp|Q8VZB9|R10A1_ARATH 60S ribosomal protein L10a-1 OS=Arabidopsis thaliana OX=3702 GN=RPL10AA PE=1 SV=1
DN10669_c1_g1_i1	sp|Q7XPY2|PMA1_ORYSJ	88.966	4.87e-86	sp|Q7XPY2|PMA1_ORYSJ Plasma membrane ATPase OS=Oryza sativa subsp. japonica OX=39947 GN=Os04g0656100 PE=2 SV=1
DN6894_c0_g2_i2	sp|Q60EW9|FTIP7_ORYSJ	66.795	0	sp|Q60EW9|FTIP7_ORYSJ FT-interacting protein 7 OS=Oryza sativa subsp. japonica OX=39947 GN=FTIP7 PE=1 SV=1
DN114_c0_g1_i3	sp|Q6CBX2|RMT2_YARLI	36.029	6.04e-50	sp|Q6CBX2|RMT2_YARLI Protein arginine N-methyltransferase 2 OS=Yarrowia lipolytica (strain CLIB 122 / E 150) OX=284591 GN=RMT2 PE=3 SV=1
DN927_c0_g1_i16	sp|Q0WRB2|P2C73_ARATH	69.972	0	sp|Q0WRB2|P2C73_ARATH Probable protein phosphatase 2C 73 OS=Arabidopsis thaliana OX=3702 GN=PPC6-7 PE=2 SV=1
DN8313_c0_g1_i3	sp|F1R345|DDX11_DANRE	36.383	3.73e-166	sp|F1R345|DDX11_DANRE ATP-dependent DNA helicase DDX11 OS=Danio rerio OX=7955 GN=ddx11 PE=2 SV=1
DN2572_c1_g1_i12	sp|P53154|GUP1_YEAST	33.577	3.83e-82	sp|P53154|GUP1_YEAST Glycerol uptake protein 1 OS=Saccharomyces cerevisiae (strain ATCC 204508 / S288c) OX=559292 GN=GUP1 PE=1 SV=1
DN676_c0_g2_i5	sp|O81767|PP348_ARATH	37.94	6.6e-178	sp|O81767|PP348_ARATH Pentatricopeptide repeat-containing protein At4g33990 OS=Arabidopsis thaliana OX=3702 GN=EMB2758 PE=3 SV=2
DN17412_c0_g1_i1	sp|Q9SK27|ENL1_ARATH	54.348	2.73e-41	sp|Q9SK27|ENL1_ARATH Early nodulin-like protein 1 OS=Arabidopsis thaliana OX=3702 GN=At2g25060 PE=2 SV=2
DN7451_c0_g1_i21	sp|Q67YS6|ALIS2_ARATH	72.036	7.21e-171	sp|Q67YS6|ALIS2_ARATH Putative ALA-interacting subunit 2 OS=Arabidopsis thaliana OX=3702 GN=ALIS2 PE=2 SV=1
DN7451_c0_g1_i22	sp|Q67YS6|ALIS2_ARATH	72.036	2.03e-170	sp|Q67YS6|ALIS2_ARATH Putative ALA-interacting subunit 2 OS=Arabidopsis thaliana OX=3702 GN=ALIS2 PE=2 SV=1
DN2215_c0_g1_i2	sp|Q03194|PMA4_NICPL	83.59	1.04e-103	sp|Q03194|PMA4_NICPL Plasma membrane ATPase 4 OS=Nicotiana plumbaginifolia OX=4092 GN=PMA4 PE=2 SV=1
DN2215_c0_g1_i3	sp|Q03194|PMA4_NICPL	79.821	2.39e-114	sp|Q03194|PMA4_NICPL Plasma membrane ATPase 4 OS=Nicotiana plumbaginifolia OX=4092 GN=PMA4 PE=2 SV=1
DN7451_c0_g1_i24	sp|Q67YS6|ALIS2_ARATH	72.036	8.44e-170	sp|Q67YS6|ALIS2_ARATH Putative ALA-interacting subunit 2 OS=Arabidopsis thaliana OX=3702 GN=ALIS2 PE=2 SV=1
DN2215_c0_g1_i4	sp|Q03194|PMA4_NICPL	79.821	1.8e-114	sp|Q03194|PMA4_NICPL Plasma membrane ATPase 4 OS=Nicotiana plumbaginifolia OX=4092 GN=PMA4 PE=2 SV=1
DN2215_c0_g1_i5	sp|C0LGG9|Y5344_ARATH	61.176	6e-27	sp|C0LGG9|Y5344_ARATH Probable LRR receptor-like serine/threonine-protein kinase At1g53440 OS=Arabidopsis thaliana OX=3702 GN=At1g53440 PE=2 SV=2
DN9481_c1_g1_i2	sp|P25865|UBC1_ARATH	96.154	2.49e-08	sp|P25865|UBC1_ARATH Ubiquitin-conjugating enzyme E2 1 OS=Arabidopsis thaliana OX=3702 GN=UBC1 PE=1 SV=1
DN2215_c0_g1_i6	sp|Q9LQ16|PPR94_ARATH	34.221	8.79e-96	sp|Q9LQ16|PPR94_ARATH Pentatricopeptide repeat-containing protein At1g62910 OS=Arabidopsis thaliana OX=3702 GN=At1g62910 PE=2 SV=1
DN9481_c1_g1_i3	sp|P35130|UBC2_MEDSA	95.283	2.73e-72	sp|P35130|UBC2_MEDSA Ubiquitin-conjugating enzyme E2 2 OS=Medicago sativa OX=3879 GN=UBC2 PE=2 SV=1
DN2215_c0_g1_i7	sp|Q03194|PMA4_NICPL	85.778	5.4e-138	sp|Q03194|PMA4_NICPL Plasma membrane ATPase 4 OS=Nicotiana plumbaginifolia OX=4092 GN=PMA4 PE=2 SV=1
DN8855_c1_g1_i2	sp|Q92383|MAG1_SCHPO	30.899	3.73e-27	sp|Q92383|MAG1_SCHPO DNA-3-methyladenine glycosylase 1 OS=Schizosaccharomyces pombe (strain 972 / ATCC 24843) OX=284812 GN=mag1 PE=1 SV=1
DN9481_c1_g1_i5	sp|P35130|UBC2_MEDSA	95.283	1.9e-72	sp|P35130|UBC2_MEDSA Ubiquitin-conjugating enzyme E2 2 OS=Medicago sativa OX=3879 GN=UBC2 PE=2 SV=1
DN4613_c0_g4_i1	sp|P37272|PSY_CAPAN	71.975	4.59e-157	sp|P37272|PSY_CAPAN Bifunctional 15-cis-phytoene synthase, chromoplastic OS=Capsicum annuum OX=4072 GN=PSY1 PE=1 SV=1
DN987_c0_g1_i1	sp|Q338N2|C3H62_ORYSJ	56.716	8.65e-69	sp|Q338N2|C3H62_ORYSJ Zinc finger CCCH domain-containing protein 62 OS=Oryza sativa subsp. japonica OX=39947 GN=Os10g0391300 PE=4 SV=2
DN9481_c1_g1_i7	sp|P35130|UBC2_MEDSA	95.283	1.09e-71	sp|P35130|UBC2_MEDSA Ubiquitin-conjugating enzyme E2 2 OS=Medicago sativa OX=3879 GN=UBC2 PE=2 SV=1
DN6074_c1_g1_i6	sp|Q9SAA2|CLPP6_ARATH	83.824	1.14e-22	sp|Q9SAA2|CLPP6_ARATH ATP-dependent Clp protease proteolytic subunit 6, chloroplastic OS=Arabidopsis thaliana OX=3702 GN=CLPP6 PE=1 SV=1
DN572_c1_g1_i2	sp|P10978|POLX_TOBAC	30.216	2.68e-34	sp|P10978|POLX_TOBAC Retrovirus-related Pol polyprotein from transposon TNT 1-94 OS=Nicotiana tabacum OX=4097 PE=2 SV=1
DN4652_c0_g1_i20	sp|F4JZC2|ENAS1_ARATH	62.418	2.72e-113	sp|F4JZC2|ENAS1_ARATH Cytosolic endo-beta-N-acetylglucosaminidase 1 OS=Arabidopsis thaliana OX=3702 GN=ENGASE1 PE=1 SV=1
DN2520_c0_g1_i10	sp|F4INW9|MYOB4_ARATH	53.793	3.74e-24	sp|F4INW9|MYOB4_ARATH Probable myosin-binding protein 4 OS=Arabidopsis thaliana OX=3702 GN=MYOB4 PE=3 SV=1
DN6074_c1_g1_i8	sp|Q9SAA2|CLPP6_ARATH	84.043	2.4e-53	sp|Q9SAA2|CLPP6_ARATH ATP-dependent Clp protease proteolytic subunit 6, chloroplastic OS=Arabidopsis thaliana OX=3702 GN=CLPP6 PE=1 SV=1
DN12897_c0_g1_i1	sp|Q93YN4|ELM1_ARATH	36.893	9.31e-10	sp|Q93YN4|ELM1_ARATH Mitochondrial fission protein ELM1 OS=Arabidopsis thaliana OX=3702 GN=ELM1 PE=1 SV=1
DN32800_c0_g1_i1	sp|P33080|AX10A_SOYBN	55.435	2.99e-23	sp|P33080|AX10A_SOYBN Auxin-induced protein X10A OS=Glycine max OX=3847 PE=2 SV=1
DN4652_c0_g1_i22	sp|Q9SRL4|ENAS2_ARATH	32.45	1.27e-31	sp|Q9SRL4|ENAS2_ARATH Cytosolic endo-beta-N-acetylglucosaminidase 2 OS=Arabidopsis thaliana OX=3702 GN=ENGASE2 PE=1 SV=1
DN2520_c0_g1_i11	sp|F4INW9|MYOB4_ARATH	53.793	1.73e-24	sp|F4INW9|MYOB4_ARATH Probable myosin-binding protein 4 OS=Arabidopsis thaliana OX=3702 GN=MYOB4 PE=3 SV=1
DN88272_c1_g1_i1	sp|Q9LZA5|NMAT3_ARATH	54.402	0	sp|Q9LZA5|NMAT3_ARATH Nuclear intron maturase 3, mitochondrial OS=Arabidopsis thaliana OX=3702 GN=NMAT3 PE=3 SV=2
DN22954_c1_g1_i1	sp|Q8BGF9|S2544_MOUSE	29.781	1.69e-35	sp|Q8BGF9|S2544_MOUSE Solute carrier family 25 member 44 OS=Mus musculus OX=10090 GN=Slc25a44 PE=1 SV=1
DN2520_c0_g1_i13	sp|F4INW9|MYOB4_ARATH	53.793	1.58e-24	sp|F4INW9|MYOB4_ARATH Probable myosin-binding protein 4 OS=Arabidopsis thaliana OX=3702 GN=MYOB4 PE=3 SV=1
DN9500_c0_g1_i1	sp|Q7XC57|MYBS3_ORYSJ	71.642	6.74e-25	sp|Q7XC57|MYBS3_ORYSJ Transcription factor MYBS3 OS=Oryza sativa subsp. japonica OX=39947 GN=MYBS3 PE=2 SV=1
DN4738_c1_g1_i1	sp|Q6NQ83|PP247_ARATH	49.057	6.25e-26	sp|Q6NQ83|PP247_ARATH Pentatricopeptide repeat-containing protein At3g22470, mitochondrial OS=Arabidopsis thaliana OX=3702 GN=At3g22470 PE=1 SV=1
DN4112_c0_g1_i6	sp|Q9SII6|PIX13_ARATH	63.492	1.74e-139	sp|Q9SII6|PIX13_ARATH Probable serine/threonine-protein kinase PIX13 OS=Arabidopsis thaliana OX=3702 GN=PIX13 PE=1 SV=2
DN9500_c0_g1_i3	sp|Q7XC57|MYBS3_ORYSJ	70.833	1.62e-13	sp|Q7XC57|MYBS3_ORYSJ Transcription factor MYBS3 OS=Oryza sativa subsp. japonica OX=39947 GN=MYBS3 PE=2 SV=1
DN5738_c0_g1_i16	sp|Q84J46|PP262_ARATH	60	4.4e-10	sp|Q84J46|PP262_ARATH Pentatricopeptide repeat-containing protein At3g29290 OS=Arabidopsis thaliana OX=3702 GN=EMB2076 PE=2 SV=1
DN4112_c0_g1_i7	sp|Q9SII6|PIX13_ARATH	70.811	1.99e-109	sp|Q9SII6|PIX13_ARATH Probable serine/threonine-protein kinase PIX13 OS=Arabidopsis thaliana OX=3702 GN=PIX13 PE=1 SV=2
DN4738_c1_g1_i3	sp|Q6NQ83|PP247_ARATH	45.714	4.43e-24	sp|Q6NQ83|PP247_ARATH Pentatricopeptide repeat-containing protein At3g22470, mitochondrial OS=Arabidopsis thaliana OX=3702 GN=At3g22470 PE=1 SV=1
DN9500_c0_g1_i4	sp|Q7XC57|MYBS3_ORYSJ	70.833	1.65e-13	sp|Q7XC57|MYBS3_ORYSJ Transcription factor MYBS3 OS=Oryza sativa subsp. japonica OX=39947 GN=MYBS3 PE=2 SV=1
DN1983_c0_g2_i1	sp|A2Y0J7|RU1A_ORYSI	70.588	7.92e-95	sp|A2Y0J7|RU1A_ORYSI U1 small nuclear ribonucleoprotein A OS=Oryza sativa subsp. indica OX=39946 GN=OsI_18512 PE=3 SV=1
DN9500_c0_g1_i5	sp|Q7XC57|MYBS3_ORYSJ	78.571	1.75e-14	sp|Q7XC57|MYBS3_ORYSJ Transcription factor MYBS3 OS=Oryza sativa subsp. japonica OX=39947 GN=MYBS3 PE=2 SV=1
DN4112_c0_g1_i9	sp|Q9SII6|PIX13_ARATH	66.877	1.09e-156	sp|Q9SII6|PIX13_ARATH Probable serine/threonine-protein kinase PIX13 OS=Arabidopsis thaliana OX=3702 GN=PIX13 PE=1 SV=2
DN1983_c0_g2_i2	sp|A2Y0J7|RU1A_ORYSI	71.61	4.2e-101	sp|A2Y0J7|RU1A_ORYSI U1 small nuclear ribonucleoprotein A OS=Oryza sativa subsp. indica OX=39946 GN=OsI_18512 PE=3 SV=1
DN4738_c1_g1_i5	sp|Q6NQ83|PP247_ARATH	46.226	4.44e-24	sp|Q6NQ83|PP247_ARATH Pentatricopeptide repeat-containing protein At3g22470, mitochondrial OS=Arabidopsis thaliana OX=3702 GN=At3g22470 PE=1 SV=1
DN1983_c0_g2_i3	sp|A2Y0J7|RU1A_ORYSI	70.776	1.12e-98	sp|A2Y0J7|RU1A_ORYSI U1 small nuclear ribonucleoprotein A OS=Oryza sativa subsp. indica OX=39946 GN=OsI_18512 PE=3 SV=1
DN822_c1_g2_i6	sp|Q84MB2|TIF8_ARATH	30.818	8.48e-29	sp|Q84MB2|TIF8_ARATH Protein TIFY 8 OS=Arabidopsis thaliana OX=3702 GN=TIFY8 PE=1 SV=1
DN822_c1_g2_i7	sp|Q84MB2|TIF8_ARATH	32.102	3.75e-25	sp|Q84MB2|TIF8_ARATH Protein TIFY 8 OS=Arabidopsis thaliana OX=3702 GN=TIFY8 PE=1 SV=1
DN2288_c0_g1_i1	sp|Q8LAC4|URH2_ARATH	75.786	9.77e-179	sp|Q8LAC4|URH2_ARATH Probable uridine nucleosidase 2 OS=Arabidopsis thaliana OX=3702 GN=URH2 PE=2 SV=1
DN5695_c0_g1_i4	sp|Q2PS26|ULP1D_ARATH	37.931	8.17e-12	sp|Q2PS26|ULP1D_ARATH Ubiquitin-like-specific protease 1D OS=Arabidopsis thaliana OX=3702 GN=ULP1D PE=1 SV=1
DN12501_c0_g1_i1	sp|P46290|RL31_NICGU	90.517	3.38e-56	sp|P46290|RL31_NICGU 60S ribosomal protein L31 OS=Nicotiana glutinosa OX=35889 GN=RPL31 PE=2 SV=1
DN1247_c1_g1_i1	sp|P80595|APY_SOLTU	36.81	8.86e-20	sp|P80595|APY_SOLTU Apyrase OS=Solanum tuberosum OX=4113 GN=RROP1 PE=1 SV=2
DN12501_c0_g1_i2	sp|P46290|RL31_NICGU	90	1.87e-58	sp|P46290|RL31_NICGU 60S ribosomal protein L31 OS=Nicotiana glutinosa OX=35889 GN=RPL31 PE=2 SV=1
DN184_c1_g2_i2	sp|Q9FF81|VPS36_ARATH	59.685	5.28e-170	sp|Q9FF81|VPS36_ARATH Vacuolar protein sorting-associated protein 36 OS=Arabidopsis thaliana OX=3702 GN=VPS36 PE=1 SV=1
DN1247_c1_g1_i3	sp|F4JSH1|APY7_ARATH	37.66	6.11e-77	sp|F4JSH1|APY7_ARATH Probable apyrase 7 OS=Arabidopsis thaliana OX=3702 GN=APY7 PE=2 SV=1
DN184_c1_g2_i3	sp|Q9FF81|VPS36_ARATH	61.281	1.32e-146	sp|Q9FF81|VPS36_ARATH Vacuolar protein sorting-associated protein 36 OS=Arabidopsis thaliana OX=3702 GN=VPS36 PE=1 SV=1
DN12501_c0_g1_i5	sp|P46290|RL31_NICGU	90	4.98e-58	sp|P46290|RL31_NICGU 60S ribosomal protein L31 OS=Nicotiana glutinosa OX=35889 GN=RPL31 PE=2 SV=1
DN184_c1_g2_i5	sp|Q9FF81|VPS36_ARATH	68.018	1.56e-129	sp|Q9FF81|VPS36_ARATH Vacuolar protein sorting-associated protein 36 OS=Arabidopsis thaliana OX=3702 GN=VPS36 PE=1 SV=1
DN42396_c0_g2_i1	sp|P37225|MAON_SOLTU	57.895	7.8e-06	sp|P37225|MAON_SOLTU NAD-dependent malic enzyme 59 kDa isoform, mitochondrial OS=Solanum tuberosum OX=4113 PE=1 SV=1
DN12501_c0_g1_i8	sp|P46290|RL31_NICGU	88.542	1.81e-35	sp|P46290|RL31_NICGU 60S ribosomal protein L31 OS=Nicotiana glutinosa OX=35889 GN=RPL31 PE=2 SV=1
DN6922_c0_g5_i1	sp|Q6I544|GL52_ORYSJ	77.665	1.41e-107	sp|Q6I544|GL52_ORYSJ Germin-like protein 5-1 OS=Oryza sativa subsp. japonica OX=39947 GN=Os05g0277500 PE=2 SV=1
DN12501_c0_g1_i9	sp|P46290|RL31_NICGU	88.542	1.79e-35	sp|P46290|RL31_NICGU 60S ribosomal protein L31 OS=Nicotiana glutinosa OX=35889 GN=RPL31 PE=2 SV=1
DN119884_c0_g1_i1	sp|Q5ZHK9|LLPH_CHICK	35.878	7.81e-07	sp|Q5ZHK9|LLPH_CHICK Protein LLP homolog OS=Gallus gallus OX=9031 GN=LLPH PE=3 SV=1
DN1968_c0_g2_i10	sp|Q9FYB7|RSZ32_ARATH	90	8.01e-20	sp|Q9FYB7|RSZ32_ARATH Serine/arginine-rich splicing factor RS2Z32 OS=Arabidopsis thaliana OX=3702 GN=RS2Z32 PE=1 SV=1
DN3944_c1_g1_i1	sp|Q40392|TMVRN_NICGU	48.8	3.46e-66	sp|Q40392|TMVRN_NICGU TMV resistance protein N OS=Nicotiana glutinosa OX=35889 GN=N PE=1 SV=1
DN8152_c0_g1_i1	sp|O23596|GLPT4_ARATH	68.603	0	sp|O23596|GLPT4_ARATH Putative glycerol-3-phosphate transporter 4 OS=Arabidopsis thaliana OX=3702 GN=At4g17550 PE=3 SV=2
DN3944_c1_g1_i2	sp|V9M2S5|RPV1_VITRO	54.622	1.63e-31	sp|V9M2S5|RPV1_VITRO Disease resistance protein RPV1 OS=Vitis rotundifolia OX=103349 GN=RPV1 PE=1 SV=1
DN4985_c0_g1_i4	sp|Q9C8F7|RL301_ARATH	91.304	4.58e-08	sp|Q9C8F7|RL301_ARATH Putative 60S ribosomal protein L30-1 OS=Arabidopsis thaliana OX=3702 GN=RPL30A PE=3 SV=1
DN1968_c0_g2_i12	sp|Q9FYB7|RSZ32_ARATH	77.551	1.07e-44	sp|Q9FYB7|RSZ32_ARATH Serine/arginine-rich splicing factor RS2Z32 OS=Arabidopsis thaliana OX=3702 GN=RS2Z32 PE=1 SV=1
DN15896_c1_g1_i1	sp|Q9LFP7|PIX7_ARATH	78.571	5.58e-64	sp|Q9LFP7|PIX7_ARATH Probable serine/threonine-protein kinase PIX7 OS=Arabidopsis thaliana OX=3702 GN=PIX7 PE=1 SV=1
DN127575_c0_g1_i1	sp|Q9ZU32|NADC_ARATH	91.398	7.2e-51	sp|Q9ZU32|NADC_ARATH Nicotinate-nucleotide pyrophosphorylase [carboxylating], chloroplastic OS=Arabidopsis thaliana OX=3702 GN=QPT PE=2 SV=2
DN8152_c0_g1_i3	sp|O23596|GLPT4_ARATH	68.603	0	sp|O23596|GLPT4_ARATH Putative glycerol-3-phosphate transporter 4 OS=Arabidopsis thaliana OX=3702 GN=At4g17550 PE=3 SV=2
DN7526_c0_g1_i2	sp|Q6DIP3|RN126_XENTR	52.083	2.84e-12	sp|Q6DIP3|RN126_XENTR E3 ubiquitin-protein ligase RNF126 OS=Xenopus tropicalis OX=8364 GN=rnf126 PE=2 SV=1
DN4985_c0_g1_i7	sp|Q9C8F7|RL301_ARATH	91.304	4.42e-08	sp|Q9C8F7|RL301_ARATH Putative 60S ribosomal protein L30-1 OS=Arabidopsis thaliana OX=3702 GN=RPL30A PE=3 SV=1
DN4985_c0_g1_i8	sp|Q9C8F7|RL301_ARATH	91.304	2.82e-08	sp|Q9C8F7|RL301_ARATH Putative 60S ribosomal protein L30-1 OS=Arabidopsis thaliana OX=3702 GN=RPL30A PE=3 SV=1
DN15520_c0_g2_i1	sp|O04523|TBL27_ARATH	56.546	2.41e-156	sp|O04523|TBL27_ARATH Protein ALTERED XYLOGLUCAN 4 OS=Arabidopsis thaliana OX=3702 GN=AXY4 PE=1 SV=1
DN7526_c0_g1_i6	sp|Q6DIP3|RN126_XENTR	52.083	2.87e-12	sp|Q6DIP3|RN126_XENTR E3 ubiquitin-protein ligase RNF126 OS=Xenopus tropicalis OX=8364 GN=rnf126 PE=2 SV=1
DN3014_c0_g2_i3	sp|Q9M2E2|SDR1_ARATH	56.997	1.64e-104	sp|Q9M2E2|SDR1_ARATH (+)-neomenthol dehydrogenase OS=Arabidopsis thaliana OX=3702 GN=SDR1 PE=1 SV=1
DN1494_c0_g1_i1	sp|Q9LTE3|HIP12_ARATH	53.623	3.62e-06	sp|Q9LTE3|HIP12_ARATH Heavy metal-associated isoprenylated plant protein 12 OS=Arabidopsis thaliana OX=3702 GN=HIPP12 PE=3 SV=1
DN1855_c4_g3_i1	sp|Q9P4X3|UTP7_SCHPO	40.103	5.9e-81	sp|Q9P4X3|UTP7_SCHPO Probable U3 small nucleolar RNA-associated protein 7 OS=Schizosaccharomyces pombe (strain 972 / ATCC 24843) OX=284812 GN=utp7 PE=3 SV=1
DN9507_c0_g1_i1	sp|F4HQD4|HSP7P_ARATH	79.167	1.84e-45	sp|F4HQD4|HSP7P_ARATH Heat shock 70 kDa protein 15 OS=Arabidopsis thaliana OX=3702 GN=HSP70-15 PE=1 SV=1
DN495_c1_g1_i1	sp|Q9C5U3|PRS8A_ARATH	89.969	0	sp|Q9C5U3|PRS8A_ARATH 26S proteasome regulatory subunit 8 homolog A OS=Arabidopsis thaliana OX=3702 GN=RPT6A PE=1 SV=1
DN13218_c0_g1_i2	sp|A8LHA4|Y4929_FRASN	30.043	3.1e-12	sp|A8LHA4|Y4929_FRASN Putative S-adenosyl-L-methionine-dependent methyltransferase Franean1_4929 OS=Frankia sp. (strain EAN1pec) OX=298653 GN=Franean1_4929 PE=3 SV=2
DN9507_c0_g1_i2	sp|F4HQD4|HSP7P_ARATH	79.167	3.43e-44	sp|F4HQD4|HSP7P_ARATH Heat shock 70 kDa protein 15 OS=Arabidopsis thaliana OX=3702 GN=HSP70-15 PE=1 SV=1
DN1855_c4_g3_i3	sp|Q9P4X3|UTP7_SCHPO	40.103	1.54e-79	sp|Q9P4X3|UTP7_SCHPO Probable U3 small nucleolar RNA-associated protein 7 OS=Schizosaccharomyces pombe (strain 972 / ATCC 24843) OX=284812 GN=utp7 PE=3 SV=1
DN140266_c0_g1_i1	sp|Q3ECB8|PP128_ARATH	56.125	0	sp|Q3ECB8|PP128_ARATH Pentatricopeptide repeat-containing protein At1g77170, mitochondrial OS=Arabidopsis thaliana OX=3702 GN=PCMP-E21 PE=2 SV=1
DN9507_c0_g1_i3	sp|F4HQD4|HSP7P_ARATH	79.167	2.69e-44	sp|F4HQD4|HSP7P_ARATH Heat shock 70 kDa protein 15 OS=Arabidopsis thaliana OX=3702 GN=HSP70-15 PE=1 SV=1
DN6016_c0_g1_i11	sp|O82480|RAC7_ARATH	83.412	9e-115	sp|O82480|RAC7_ARATH Rac-like GTP-binding protein ARAC7 OS=Arabidopsis thaliana OX=3702 GN=ARAC7 PE=1 SV=1
DN11153_c0_g1_i2	sp|Q56XJ7|Y4276_ARATH	37.5	1.15e-08	sp|Q56XJ7|Y4276_ARATH Uncharacterized protein At4g22758 OS=Arabidopsis thaliana OX=3702 GN=At4g22758 PE=2 SV=1
DN10527_c0_g1_i1	sp|Q9ZPI1|SYKC_ARATH	74.194	2.13e-60	sp|Q9ZPI1|SYKC_ARATH Lysine--tRNA ligase, cytoplasmic OS=Arabidopsis thaliana OX=3702 GN=At3g11710 PE=1 SV=1
DN32723_c0_g1_i1	sp|P50699|TLPH_ARATH	73.077	6.42e-20	sp|P50699|TLPH_ARATH Thaumatin-like protein OS=Arabidopsis thaliana OX=3702 GN=At1g18250 PE=2 SV=2
DN6816_c0_g1_i1	sp|Q9KG32|Y283_BACHD	40.07	5.28e-61	sp|Q9KG32|Y283_BACHD Uncharacterized isomerase BH0283 OS=Bacillus halodurans (strain ATCC BAA-125 / DSM 18197 / FERM 7344 / JCM 9153 / C-125) OX=272558 GN=BH0283 PE=3 SV=1
DN8173_c0_g1_i12	sp|B9SVG9|RBR_RICCO	69.686	0	sp|B9SVG9|RBR_RICCO Retinoblastoma-related protein OS=Ricinus communis OX=3988 GN=RBR PE=2 SV=1
DN3409_c0_g1_i1	sp|Q6KAI0|PNP2_ORYSJ	66.667	4.55e-15	sp|Q6KAI0|PNP2_ORYSJ Polyribonucleotide nucleotidyltransferase 2, mitochondrial OS=Oryza sativa subsp. japonica OX=39947 GN=PNP2 PE=2 SV=1
DN5841_c1_g1_i3	sp|Q9LQU4|PCR2_ARATH	68.531	8.85e-61	sp|Q9LQU4|PCR2_ARATH Protein PLANT CADMIUM RESISTANCE 2 OS=Arabidopsis thaliana OX=3702 GN=PCR2 PE=1 SV=1
DN4800_c2_g1_i1	sp|Q6R3K9|YSL2_ARATH	71.918	1.65e-70	sp|Q6R3K9|YSL2_ARATH Metal-nicotianamine transporter YSL2 OS=Arabidopsis thaliana OX=3702 GN=YSL2 PE=1 SV=1
DN2304_c0_g2_i1	sp|P86792|CC21B_MOUSE	42.254	5.16e-08	sp|P86792|CC21B_MOUSE C-C motif chemokine 21b OS=Mus musculus OX=10090 GN=Ccl21b PE=1 SV=1
DN13134_c0_g1_i1	sp|O75175|CNOT3_HUMAN	65.217	4e-12	sp|O75175|CNOT3_HUMAN CCR4-NOT transcription complex subunit 3 OS=Homo sapiens OX=9606 GN=CNOT3 PE=1 SV=1
DN6816_c0_g1_i5	sp|Q9KG32|Y283_BACHD	35.938	6.11e-54	sp|Q9KG32|Y283_BACHD Uncharacterized isomerase BH0283 OS=Bacillus halodurans (strain ATCC BAA-125 / DSM 18197 / FERM 7344 / JCM 9153 / C-125) OX=272558 GN=BH0283 PE=3 SV=1
DN6394_c2_g3_i1	sp|Q9LN68|GATL1_ARATH	82.353	3.78e-36	sp|Q9LN68|GATL1_ARATH Probable galacturonosyltransferase-like 1 OS=Arabidopsis thaliana OX=3702 GN=GATL1 PE=2 SV=1
DN4597_c0_g2_i2	sp|Q9SGY2|ACLA1_ARATH	81.818	4.86e-26	sp|Q9SGY2|ACLA1_ARATH ATP-citrate synthase alpha chain protein 1 OS=Arabidopsis thaliana OX=3702 GN=ACLA-1 PE=1 SV=1
DN3409_c0_g1_i3	sp|Q6KAI0|PNP2_ORYSJ	66.667	1.33e-15	sp|Q6KAI0|PNP2_ORYSJ Polyribonucleotide nucleotidyltransferase 2, mitochondrial OS=Oryza sativa subsp. japonica OX=39947 GN=PNP2 PE=2 SV=1
DN12508_c0_g1_i1	sp|Q8RW98|BRK1_MAIZE	74.699	8.69e-32	sp|Q8RW98|BRK1_MAIZE Protein BRICK1 OS=Zea mays OX=4577 GN=BRK1 PE=2 SV=1
DN4597_c0_g2_i3	sp|Q9SGY2|ACLA1_ARATH	81.818	9.51e-27	sp|Q9SGY2|ACLA1_ARATH ATP-citrate synthase alpha chain protein 1 OS=Arabidopsis thaliana OX=3702 GN=ACLA-1 PE=1 SV=1
DN3826_c0_g4_i1	sp|O22900|WRK23_ARATH	71.134	4.98e-39	sp|O22900|WRK23_ARATH WRKY transcription factor 23 OS=Arabidopsis thaliana OX=3702 GN=WRKY23 PE=2 SV=1
DN13850_c0_g1_i1	sp|Q69VD9|P2C57_ORYSJ	67.769	5.49e-167	sp|Q69VD9|P2C57_ORYSJ Probable protein phosphatase 2C 57 OS=Oryza sativa subsp. japonica OX=39947 GN=Os06g0597200 PE=2 SV=1
DN14111_c0_g4_i1	sp|P45816|SEC14_YARLI	34.234	6.35e-17	sp|P45816|SEC14_YARLI SEC14 cytosolic factor OS=Yarrowia lipolytica (strain CLIB 122 / E 150) OX=284591 GN=SEC14 PE=3 SV=2
DN4597_c0_g2_i4	sp|Q9SGY2|ACLA1_ARATH	81.818	5.09e-26	sp|Q9SGY2|ACLA1_ARATH ATP-citrate synthase alpha chain protein 1 OS=Arabidopsis thaliana OX=3702 GN=ACLA-1 PE=1 SV=1
DN14111_c0_g4_i2	sp|P45816|SEC14_YARLI	34.234	5.99e-17	sp|P45816|SEC14_YARLI SEC14 cytosolic factor OS=Yarrowia lipolytica (strain CLIB 122 / E 150) OX=284591 GN=SEC14 PE=3 SV=2
DN4597_c0_g2_i5	sp|Q564K3|CND2_ARATH	55.376	0	sp|Q564K3|CND2_ARATH Condensin complex subunit 2 OS=Arabidopsis thaliana OX=3702 GN=CAPH PE=1 SV=1
DN22077_c1_g1_i1	sp|Q09020|PR4_PHAVU	79.167	4.7e-18	sp|Q09020|PR4_PHAVU Wound-induced basic protein OS=Phaseolus vulgaris OX=3885 GN=PR4 PE=2 SV=1
DN6732_c0_g1_i1	sp|Q9SIT1|TMK3_ARATH	44.444	3.99e-06	sp|Q9SIT1|TMK3_ARATH Receptor-like kinase TMK3 OS=Arabidopsis thaliana OX=3702 GN=TMK3 PE=1 SV=1
DN5331_c1_g1_i10	sp|Q08480|KAD4_ORYSJ	86.709	1.77e-117	sp|Q08480|KAD4_ORYSJ Adenylate kinase 4 OS=Oryza sativa subsp. japonica OX=39947 GN=ADK-B PE=2 SV=1
DN4597_c0_g2_i6	sp|Q564K3|CND2_ARATH	58.095	8.84e-27	sp|Q564K3|CND2_ARATH Condensin complex subunit 2 OS=Arabidopsis thaliana OX=3702 GN=CAPH PE=1 SV=1
DN3409_c0_g1_i7	sp|Q6KAI0|PNP2_ORYSJ	66.667	2.37e-15	sp|Q6KAI0|PNP2_ORYSJ Polyribonucleotide nucleotidyltransferase 2, mitochondrial OS=Oryza sativa subsp. japonica OX=39947 GN=PNP2 PE=2 SV=1
DN5841_c1_g1_i9	sp|Q9LQU4|PCR2_ARATH	72.727	7.22e-16	sp|Q9LQU4|PCR2_ARATH Protein PLANT CADMIUM RESISTANCE 2 OS=Arabidopsis thaliana OX=3702 GN=PCR2 PE=1 SV=1
DN5331_c1_g1_i11	sp|Q08480|KAD4_ORYSJ	83.871	1.11e-25	sp|Q08480|KAD4_ORYSJ Adenylate kinase 4 OS=Oryza sativa subsp. japonica OX=39947 GN=ADK-B PE=2 SV=1
DN11965_c0_g3_i1	sp|Q9LT08|PSDE_ARATH	93.871	0	sp|Q9LT08|PSDE_ARATH 26S proteasome non-ATPase regulatory subunit 14 homolog OS=Arabidopsis thaliana OX=3702 GN=RPN11 PE=1 SV=1
DN20282_c0_g3_i1	sp|P51419|RL273_ARATH	83.704	4.5e-78	sp|P51419|RL273_ARATH 60S ribosomal protein L27-3 OS=Arabidopsis thaliana OX=3702 GN=RPL27C PE=2 SV=2
DN11695_c1_g1_i1	sp|Q94A38|LRP6A_ARATH	49.196	1.01e-63	sp|Q94A38|LRP6A_ARATH La-related protein 6A OS=Arabidopsis thaliana OX=3702 GN=LARP6A PE=2 SV=1
DN3409_c0_g1_i8	sp|Q6KAI0|PNP2_ORYSJ	66.667	2.78e-15	sp|Q6KAI0|PNP2_ORYSJ Polyribonucleotide nucleotidyltransferase 2, mitochondrial OS=Oryza sativa subsp. japonica OX=39947 GN=PNP2 PE=2 SV=1
DN6016_c0_g1_i5	sp|Q9SSX0|RAC1_ORYSJ	82.051	2.38e-63	sp|Q9SSX0|RAC1_ORYSJ Rac-like GTP-binding protein 1 OS=Oryza sativa subsp. japonica OX=39947 GN=RAC1 PE=1 SV=1
DN5331_c1_g1_i12	sp|Q08480|KAD4_ORYSJ	85.95	1.57e-155	sp|Q08480|KAD4_ORYSJ Adenylate kinase 4 OS=Oryza sativa subsp. japonica OX=39947 GN=ADK-B PE=2 SV=1
DN514_c0_g1_i1	sp|Q60DG4|NEK4_ORYSJ	86.347	4.33e-167	sp|Q60DG4|NEK4_ORYSJ Serine/threonine-protein kinase Nek4 OS=Oryza sativa subsp. japonica OX=39947 GN=NEK4 PE=2 SV=1
DN11695_c1_g1_i2	sp|Q94A38|LRP6A_ARATH	48.736	3.69e-62	sp|Q94A38|LRP6A_ARATH La-related protein 6A OS=Arabidopsis thaliana OX=3702 GN=LARP6A PE=2 SV=1
DN2220_c0_g2_i1	sp|Q9M886|LBD41_ARATH	69.784	1.98e-68	sp|Q9M886|LBD41_ARATH LOB domain-containing protein 41 OS=Arabidopsis thaliana OX=3702 GN=LBD41 PE=2 SV=1
DN514_c0_g1_i2	sp|A2ZMH2|NEK2_ORYSI	71.97	9.06e-138	sp|A2ZMH2|NEK2_ORYSI Serine/threonine-protein kinase Nek2 OS=Oryza sativa subsp. indica OX=39946 GN=NEK2 PE=3 SV=1
DN11695_c1_g1_i3	sp|Q94A38|LRP6A_ARATH	57.407	1.61e-48	sp|Q94A38|LRP6A_ARATH La-related protein 6A OS=Arabidopsis thaliana OX=3702 GN=LARP6A PE=2 SV=1
DN514_c0_g1_i3	sp|Q0WPH8|NEK5_ARATH	91.237	6.61e-117	sp|Q0WPH8|NEK5_ARATH Serine/threonine-protein kinase Nek5 OS=Arabidopsis thaliana OX=3702 GN=NEK5 PE=1 SV=1
DN6016_c0_g1_i8	sp|O82480|RAC7_ARATH	88.626	1.06e-122	sp|O82480|RAC7_ARATH Rac-like GTP-binding protein ARAC7 OS=Arabidopsis thaliana OX=3702 GN=ARAC7 PE=1 SV=1
DN12424_c0_g1_i1	sp|Q9LU15|AHP4_ARATH	67.742	1.16e-38	sp|Q9LU15|AHP4_ARATH Histidine-containing phosphotransfer protein 4 OS=Arabidopsis thaliana OX=3702 GN=AHP4 PE=1 SV=2
DN514_c0_g1_i4	sp|A2ZMH2|NEK2_ORYSI	71.805	2.64e-138	sp|A2ZMH2|NEK2_ORYSI Serine/threonine-protein kinase Nek2 OS=Oryza sativa subsp. indica OX=39946 GN=NEK2 PE=3 SV=1
DN8713_c0_g1_i1	sp|Q9SA73|OLA1_ARATH	87.349	1.1e-95	sp|Q9SA73|OLA1_ARATH Obg-like ATPase 1 OS=Arabidopsis thaliana OX=3702 GN=YchF1 PE=1 SV=1
DN377_c0_g4_i1	sp|Q9SFC4|OFT24_ARATH	67.521	0	sp|Q9SFC4|OFT24_ARATH O-fucosyltransferase 24 OS=Arabidopsis thaliana OX=3702 GN=OFUT24 PE=2 SV=1
DN12424_c0_g1_i2	sp|Q9LU15|AHP4_ARATH	64.286	2.03e-52	sp|Q9LU15|AHP4_ARATH Histidine-containing phosphotransfer protein 4 OS=Arabidopsis thaliana OX=3702 GN=AHP4 PE=1 SV=2
DN514_c0_g1_i5	sp|Q0WPH8|NEK5_ARATH	91.237	4.53e-117	sp|Q0WPH8|NEK5_ARATH Serine/threonine-protein kinase Nek5 OS=Arabidopsis thaliana OX=3702 GN=NEK5 PE=1 SV=1
DN377_c0_g4_i2	sp|Q9SFC4|OFT24_ARATH	64.935	7.16e-23	sp|Q9SFC4|OFT24_ARATH O-fucosyltransferase 24 OS=Arabidopsis thaliana OX=3702 GN=OFUT24 PE=2 SV=1
DN8713_c0_g1_i3	sp|B8BBN7|OLA1_ORYSI	76.744	8.39e-38	sp|B8BBN7|OLA1_ORYSI Obg-like ATPase 1 OS=Oryza sativa subsp. indica OX=39946 GN=OsI_28170 PE=3 SV=1
DN5306_c0_g1_i1	sp|Q8S3N1|SINA5_ARATH	88.476	1.59e-180	sp|Q8S3N1|SINA5_ARATH E3 ubiquitin-protein ligase SINAT5 OS=Arabidopsis thaliana OX=3702 GN=SINAT5 PE=1 SV=2
DN377_c0_g4_i3	sp|Q9FGH9|E70B1_ARATH	39.326	5.9e-105	sp|Q9FGH9|E70B1_ARATH Exocyst complex component EXO70B1 OS=Arabidopsis thaliana OX=3702 GN=EXO70B1 PE=1 SV=1
DN8713_c0_g1_i4	sp|B8BBN7|OLA1_ORYSI	76.786	7.78e-20	sp|B8BBN7|OLA1_ORYSI Obg-like ATPase 1 OS=Oryza sativa subsp. indica OX=39946 GN=OsI_28170 PE=3 SV=1
DN34066_c0_g1_i4	sp|Q9LT81|C3H39_ARATH	40.328	1.99e-63	sp|Q9LT81|C3H39_ARATH Zinc finger CCCH domain-containing protein 39 OS=Arabidopsis thaliana OX=3702 GN=At3g19360 PE=2 SV=1
DN377_c0_g4_i4	sp|Q9SFC4|OFT24_ARATH	77.027	2.87e-30	sp|Q9SFC4|OFT24_ARATH O-fucosyltransferase 24 OS=Arabidopsis thaliana OX=3702 GN=OFUT24 PE=2 SV=1
DN8713_c0_g1_i5	sp|Q9SA73|OLA1_ARATH	85.787	0	sp|Q9SA73|OLA1_ARATH Obg-like ATPase 1 OS=Arabidopsis thaliana OX=3702 GN=YchF1 PE=1 SV=1
DN8159_c0_g1_i4	sp|Q7Y030|OFT31_ARATH	72.332	0	sp|Q7Y030|OFT31_ARATH O-fucosyltransferase 31 OS=Arabidopsis thaliana OX=3702 GN=OFUT31 PE=2 SV=1
DN5306_c0_g1_i3	sp|Q8S3N1|SINA5_ARATH	89.219	2.07e-180	sp|Q8S3N1|SINA5_ARATH E3 ubiquitin-protein ligase SINAT5 OS=Arabidopsis thaliana OX=3702 GN=SINAT5 PE=1 SV=2
DN5453_c1_g2_i1	sp|Q9C7U7|MYB20_ARATH	84.091	1.43e-50	sp|Q9C7U7|MYB20_ARATH Transcription factor MYB20 OS=Arabidopsis thaliana OX=3702 GN=MYB20 PE=2 SV=1
DN5306_c0_g1_i5	sp|Q9STN8|SINA4_ARATH	88.415	3.42e-109	sp|Q9STN8|SINA4_ARATH E3 ubiquitin-protein ligase SINAT4 OS=Arabidopsis thaliana OX=3702 GN=SINAT4 PE=1 SV=1
DN5306_c0_g1_i6	sp|Q8S3N1|SINA5_ARATH	88.125	3.32e-105	sp|Q8S3N1|SINA5_ARATH E3 ubiquitin-protein ligase SINAT5 OS=Arabidopsis thaliana OX=3702 GN=SINAT5 PE=1 SV=2
DN1640_c1_g1_i1	sp|Q9SHS7|BSL3_ARATH	86.667	2.15e-07	sp|Q9SHS7|BSL3_ARATH Serine/threonine-protein phosphatase BSL3 OS=Arabidopsis thaliana OX=3702 GN=BSL3 PE=1 SV=2
DN430_c0_g1_i4	sp|Q9FHD7|BSK8_ARATH	77.612	2.37e-29	sp|Q9FHD7|BSK8_ARATH Serine/threonine-protein kinase BSK8 OS=Arabidopsis thaliana OX=3702 GN=BSK8 PE=1 SV=1
DN1356_c0_g3_i1	sp|A9LNK9|CPSF_ARATH	60.63	7.67e-76	sp|A9LNK9|CPSF_ARATH 30-kDa cleavage and polyadenylation specificity factor 30 OS=Arabidopsis thaliana OX=3702 GN=CPSF30 PE=1 SV=1
DN293_c0_g4_i1	sp|Q84WV8|NPRT2_ARATH	82.537	0	sp|Q84WV8|NPRT2_ARATH Nicotinate phosphoribosyltransferase 2 OS=Arabidopsis thaliana OX=3702 GN=NAPRT2 PE=2 SV=1
DN430_c0_g1_i5	sp|F4I3M3|BSK7_ARATH	79.381	0	sp|F4I3M3|BSK7_ARATH Serine/threonine-protein kinase BSK7 OS=Arabidopsis thaliana OX=3702 GN=BSK7 PE=3 SV=1
DN5306_c0_g1_i8	sp|Q8S3N1|SINA5_ARATH	85.813	0	sp|Q8S3N1|SINA5_ARATH E3 ubiquitin-protein ligase SINAT5 OS=Arabidopsis thaliana OX=3702 GN=SINAT5 PE=1 SV=2
DN1356_c0_g3_i2	sp|A9LNK9|CPSF_ARATH	68.24	0	sp|A9LNK9|CPSF_ARATH 30-kDa cleavage and polyadenylation specificity factor 30 OS=Arabidopsis thaliana OX=3702 GN=CPSF30 PE=1 SV=1
DN5306_c0_g1_i9	sp|Q8S3N1|SINA5_ARATH	84.3	0	sp|Q8S3N1|SINA5_ARATH E3 ubiquitin-protein ligase SINAT5 OS=Arabidopsis thaliana OX=3702 GN=SINAT5 PE=1 SV=2
DN5222_c0_g1_i1	sp|A2XHJ3|H33_ORYSI	100	2.52e-51	sp|A2XHJ3|H33_ORYSI Histone H3.3 OS=Oryza sativa subsp. indica OX=39946 GN=OsI_011536 PE=3 SV=1
DN7304_c0_g3_i1	sp|Q9P7G4|OMA1_SCHPO	35.294	2.22e-06	sp|Q9P7G4|OMA1_SCHPO Mitochondrial metalloendopeptidase OMA1 OS=Schizosaccharomyces pombe (strain 972 / ATCC 24843) OX=284812 GN=oma1 PE=3 SV=1
DN5222_c0_g1_i2	sp|A2XHJ3|H33_ORYSI	100	1.62e-51	sp|A2XHJ3|H33_ORYSI Histone H3.3 OS=Oryza sativa subsp. indica OX=39946 GN=OsI_011536 PE=3 SV=1
DN881_c0_g1_i11	sp|Q8LB01|DAPB2_ARATH	76.344	1.34e-157	sp|Q8LB01|DAPB2_ARATH 4-hydroxy-tetrahydrodipicolinate reductase 2, chloroplastic OS=Arabidopsis thaliana OX=3702 GN=DAPB2 PE=1 SV=1
DN16548_c0_g1_i1	sp|Q05046|CH62_CUCMA	81.579	2.37e-14	sp|Q05046|CH62_CUCMA Chaperonin CPN60-2, mitochondrial OS=Cucurbita maxima OX=3661 GN=CPN60-2 PE=1 SV=1
DN2531_c0_g1_i2	sp|Q8LPL5|FZR3_ARATH	89.655	3.16e-47	sp|Q8LPL5|FZR3_ARATH Protein FIZZY-RELATED 3 OS=Arabidopsis thaliana OX=3702 GN=FZR3 PE=1 SV=1
DN3702_c2_g2_i1	sp|P27818|ILVB1_BRANA	62.963	7.34e-10	sp|P27818|ILVB1_BRANA Acetolactate synthase 1, chloroplastic OS=Brassica napus OX=3708 PE=3 SV=1
DN11630_c0_g1_i1	sp|Q9SVZ6|RLA31_ARATH	69.565	1.3e-16	sp|Q9SVZ6|RLA31_ARATH 60S acidic ribosomal protein P3-1 OS=Arabidopsis thaliana OX=3702 GN=RPP3A PE=3 SV=1
DN881_c0_g1_i15	sp|Q8LB01|DAPB2_ARATH	76.344	1.67e-151	sp|Q8LB01|DAPB2_ARATH 4-hydroxy-tetrahydrodipicolinate reductase 2, chloroplastic OS=Arabidopsis thaliana OX=3702 GN=DAPB2 PE=1 SV=1
DN8325_c0_g2_i1	sp|Q9SPI9|PSBW_CHLRE	56.098	1.2e-10	sp|Q9SPI9|PSBW_CHLRE Photosystem II reaction center W protein, chloroplastic OS=Chlamydomonas reinhardtii OX=3055 GN=psbW PE=1 SV=1
DN2531_c0_g1_i5	sp|Q93ZQ5|SPXM3_ARATH	76.789	0	sp|Q93ZQ5|SPXM3_ARATH SPX domain-containing membrane protein At4g22990 OS=Arabidopsis thaliana OX=3702 GN=At4g22990 PE=2 SV=2
DN13857_c0_g1_i1	sp|Q9FGN3|FB290_ARATH	54.386	2.24e-35	sp|Q9FGN3|FB290_ARATH F-box protein At5g51380 OS=Arabidopsis thaliana OX=3702 GN=At5g51380 PE=2 SV=1
DN1905_c0_g1_i4	sp|P82266|KN5C_ARATH	88.679	7.19e-58	sp|P82266|KN5C_ARATH Kinesin-like protein KIN-5C OS=Arabidopsis thaliana OX=3702 GN=KIN5C PE=2 SV=2
DN2531_c0_g1_i7	sp|Q93ZQ5|SPXM3_ARATH	75.894	0	sp|Q93ZQ5|SPXM3_ARATH SPX domain-containing membrane protein At4g22990 OS=Arabidopsis thaliana OX=3702 GN=At4g22990 PE=2 SV=2
DN35899_c0_g2_i2	sp|Q07796|SODC_IPOBA	88.971	3.75e-82	sp|Q07796|SODC_IPOBA Superoxide dismutase [Cu-Zn] OS=Ipomoea batatas OX=4120 GN=SODCC PE=2 SV=2
DN3067_c1_g1_i7	sp|Q8L7V3|PMTQ_ARATH	64.365	2.07e-150	sp|Q8L7V3|PMTQ_ARATH Probable methyltransferase PMT26 OS=Arabidopsis thaliana OX=3702 GN=At5g64030 PE=2 SV=1
DN2531_c0_g1_i8	sp|Q8LPL5|FZR3_ARATH	73.663	0	sp|Q8LPL5|FZR3_ARATH Protein FIZZY-RELATED 3 OS=Arabidopsis thaliana OX=3702 GN=FZR3 PE=1 SV=1
DN1905_c0_g1_i6	sp|B9G3M6|KN7I_ORYSJ	59.641	1.27e-158	sp|B9G3M6|KN7I_ORYSJ Kinesin-like protein KIN-7I OS=Oryza sativa subsp. japonica OX=39947 GN=KIN7I PE=2 SV=2
DN11827_c0_g5_i1	sp|Q557M8|T2EA_DICDI	27.568	1.85e-12	sp|Q557M8|T2EA_DICDI General transcription factor IIE subunit 1 OS=Dictyostelium discoideum OX=44689 GN=gtf2e1-1 PE=3 SV=1
DN1105_c0_g1_i1	sp|Q65XV7|RFA1C_ORYSJ	50.847	3.15e-11	sp|Q65XV7|RFA1C_ORYSJ Replication protein A 70 kDa DNA-binding subunit C OS=Oryza sativa subsp. japonica OX=39947 GN=RPA1C PE=1 SV=1
DN1905_c0_g1_i8	sp|P82266|KN5C_ARATH	75.897	0	sp|P82266|KN5C_ARATH Kinesin-like protein KIN-5C OS=Arabidopsis thaliana OX=3702 GN=KIN5C PE=2 SV=2
DN15838_c0_g1_i1	sp|Q5PNU3|AMSH3_ARATH	80	7.56e-07	sp|Q5PNU3|AMSH3_ARATH AMSH-like ubiquitin thioesterase 3 OS=Arabidopsis thaliana OX=3702 GN=AMSH3 PE=1 SV=2
DN9346_c0_g1_i1	sp|Q9SFX3|OST1A_ARATH	71.154	1.49e-12	sp|Q9SFX3|OST1A_ARATH Dolichyl-diphosphooligosaccharide--protein glycosyltransferase subunit 1A OS=Arabidopsis thaliana OX=3702 GN=OST1A PE=2 SV=1
DN106_c1_g1_i3	sp|Q6L4D2|PM19L_ORYSJ	48.252	8.97e-19	sp|Q6L4D2|PM19L_ORYSJ Membrane protein PM19L OS=Oryza sativa subsp. japonica OX=39947 GN=PM19L PE=2 SV=1
DN1667_c0_g2_i1	sp|P28188|RAD2A_ARATH	75	4.27e-06	sp|P28188|RAD2A_ARATH Ras-related protein RABD2a OS=Arabidopsis thaliana OX=3702 GN=RABD2A PE=1 SV=3
DN9346_c0_g1_i2	sp|Q9SFX3|OST1A_ARATH	71.154	1.62e-12	sp|Q9SFX3|OST1A_ARATH Dolichyl-diphosphooligosaccharide--protein glycosyltransferase subunit 1A OS=Arabidopsis thaliana OX=3702 GN=OST1A PE=2 SV=1
DN7281_c0_g1_i1	sp|Q9M9A5|PCR6_ARATH	58.696	2.08e-53	sp|Q9M9A5|PCR6_ARATH Protein PLANT CADMIUM RESISTANCE 6 OS=Arabidopsis thaliana OX=3702 GN=PCR6 PE=2 SV=1
DN22090_c0_g1_i2	sp|Q8CFQ3|AQR_MOUSE	48.713	0	sp|Q8CFQ3|AQR_MOUSE RNA helicase aquarius OS=Mus musculus OX=10090 GN=Aqr PE=1 SV=2
DN106_c1_g1_i5	sp|Q6L4D2|PM19L_ORYSJ	48.252	6.59e-19	sp|Q6L4D2|PM19L_ORYSJ Membrane protein PM19L OS=Oryza sativa subsp. japonica OX=39947 GN=PM19L PE=2 SV=1
DN2789_c0_g3_i1	sp|Q9FHM5|AHL4_ARATH	72.5	4.46e-40	sp|Q9FHM5|AHL4_ARATH AT-hook motif nuclear-localized protein 4 OS=Arabidopsis thaliana OX=3702 GN=AHL4 PE=1 SV=1
DN10920_c0_g1_i1	sp|Q9XGY6|WAXS1_SIMCH	50.418	1.41e-84	sp|Q9XGY6|WAXS1_SIMCH Long-chain-alcohol O-fatty-acyltransferase OS=Simmondsia chinensis OX=3999 PE=1 SV=1
DN7615_c0_g2_i1	sp|Q8WVJ2|NUDC2_HUMAN	37.857	6.35e-22	sp|Q8WVJ2|NUDC2_HUMAN NudC domain-containing protein 2 OS=Homo sapiens OX=9606 GN=NUDCD2 PE=1 SV=1
DN106_c1_g1_i6	sp|Q6L4D2|PM19L_ORYSJ	48.252	6.51e-19	sp|Q6L4D2|PM19L_ORYSJ Membrane protein PM19L OS=Oryza sativa subsp. japonica OX=39947 GN=PM19L PE=2 SV=1
DN8305_c1_g1_i3	sp|Q67ZW1|HIP27_ARATH	77.953	1.64e-64	sp|Q67ZW1|HIP27_ARATH Heavy metal-associated isoprenylated plant protein 27 OS=Arabidopsis thaliana OX=3702 GN=HIPP27 PE=1 SV=1
DN7615_c0_g2_i2	sp|Q5M823|NUDC2_RAT	47.059	4.4e-11	sp|Q5M823|NUDC2_RAT NudC domain-containing protein 2 OS=Rattus norvegicus OX=10116 GN=Nudcd2 PE=2 SV=1
DN6655_c0_g1_i1	sp|P14009|14KD_DAUCA	66.25	3.51e-27	sp|P14009|14KD_DAUCA 14 kDa proline-rich protein DC2.15 OS=Daucus carota OX=4039 PE=2 SV=1
DN8305_c1_g1_i4	sp|Q93ZM7|CH60C_ARATH	80	0	sp|Q93ZM7|CH60C_ARATH Chaperonin CPN60-like 2, mitochondrial OS=Arabidopsis thaliana OX=3702 GN=At3g13860 PE=1 SV=2
DN1021_c0_g1_i1	sp|Q9FLQ4|ODO2A_ARATH	73.986	0	sp|Q9FLQ4|ODO2A_ARATH Dihydrolipoyllysine-residue succinyltransferase component of 2-oxoglutarate dehydrogenase complex 1, mitochondrial OS=Arabidopsis thaliana OX=3702 GN=At5g55070 PE=1 SV=1
DN437_c0_g1_i1	sp|Q9JKP8|CHRC1_MOUSE	37.634	1.7e-06	sp|Q9JKP8|CHRC1_MOUSE Chromatin accessibility complex protein 1 OS=Mus musculus OX=10090 GN=Chrac1 PE=1 SV=1
DN3248_c0_g1_i1	sp|Q9LXM2|CAF1I_ARATH	60.15	1.32e-108	sp|Q9LXM2|CAF1I_ARATH Probable CCR4-associated factor 1 homolog 9 OS=Arabidopsis thaliana OX=3702 GN=CAF1-9 PE=2 SV=1
DN28917_c0_g1_i2	sp|Q9C7T4|BH096_ARATH	48.64	9.01e-68	sp|Q9C7T4|BH096_ARATH Transcription factor bHLH96 OS=Arabidopsis thaliana OX=3702 GN=BHLH96 PE=1 SV=1
DN437_c0_g1_i2	sp|A6QQ14|DPOE4_BOVIN	32.558	1.7e-06	sp|A6QQ14|DPOE4_BOVIN DNA polymerase epsilon subunit 4 OS=Bos taurus OX=9913 GN=POLE4 PE=3 SV=1
DN16380_c0_g1_i3	sp|P38546|RAN1_SOLLC	100	3.41e-08	sp|P38546|RAN1_SOLLC GTP-binding nuclear protein Ran1 OS=Solanum lycopersicum OX=4081 GN=RAN1 PE=2 SV=1
DN142086_c0_g1_i1	sp|Q93Z00|TCP14_ARATH	91.139	1.63e-39	sp|Q93Z00|TCP14_ARATH Transcription factor TCP14 OS=Arabidopsis thaliana OX=3702 GN=TCP14 PE=1 SV=1
DN1021_c0_g1_i3	sp|Q9FLQ4|ODO2A_ARATH	73.43	0	sp|Q9FLQ4|ODO2A_ARATH Dihydrolipoyllysine-residue succinyltransferase component of 2-oxoglutarate dehydrogenase complex 1, mitochondrial OS=Arabidopsis thaliana OX=3702 GN=At5g55070 PE=1 SV=1
DN3248_c0_g1_i2	sp|Q9FMS6|CAF1K_ARATH	61.338	3.03e-111	sp|Q9FMS6|CAF1K_ARATH Probable CCR4-associated factor 1 homolog 11 OS=Arabidopsis thaliana OX=3702 GN=CAF1-11 PE=2 SV=1
DN8305_c1_g1_i7	sp|Q93ZM7|CH60C_ARATH	80	0	sp|Q93ZM7|CH60C_ARATH Chaperonin CPN60-like 2, mitochondrial OS=Arabidopsis thaliana OX=3702 GN=At3g13860 PE=1 SV=2
DN3802_c0_g1_i4	sp|Q40250|RBS_LACSA	75	3.45e-97	sp|Q40250|RBS_LACSA Ribulose bisphosphate carboxylase small chain, chloroplastic OS=Lactuca sativa OX=4236 GN=RBCS PE=2 SV=1
DN16380_c0_g1_i5	sp|P38547|RAN2_SOLLC	100	2.78e-16	sp|P38547|RAN2_SOLLC GTP-binding nuclear protein Ran2 OS=Solanum lycopersicum OX=4081 GN=RAN2 PE=2 SV=1
DN3395_c1_g2_i1	sp|Q02527|MGAT3_RAT	31.373	8.66e-12	sp|Q02527|MGAT3_RAT Beta-1,4-mannosyl-glycoprotein 4-beta-N-acetylglucosaminyltransferase OS=Rattus norvegicus OX=10116 GN=Mgat3 PE=1 SV=2
DN8636_c0_g1_i1	sp|Q9SKB6|MRL7L_ARATH	69.748	1.55e-99	sp|Q9SKB6|MRL7L_ARATH Thioredoxin-like fold domain-containing protein MRL7L, chloroplastic OS=Arabidopsis thaliana OX=3702 GN=MRL7L PE=2 SV=1
DN648_c2_g1_i1	sp|Q9LME2|SYCP1_ARATH	72.549	4.93e-38	sp|Q9LME2|SYCP1_ARATH Synaptonemal complex protein 1 OS=Arabidopsis thaliana OX=3702 GN=ZYP1A PE=2 SV=1
DN3802_c0_g1_i6	sp|Q40250|RBS_LACSA	75	9.33e-97	sp|Q40250|RBS_LACSA Ribulose bisphosphate carboxylase small chain, chloroplastic OS=Lactuca sativa OX=4236 GN=RBCS PE=2 SV=1
DN1647_c1_g1_i2	sp|Q4QTJ1|NCS2_PAPSO	40.411	1.53e-29	sp|Q4QTJ1|NCS2_PAPSO S-norcoclaurine synthase 2 OS=Papaver somniferum OX=3469 GN=NCS2 PE=1 SV=1
DN12347_c0_g1_i2	sp|Q8W1Y0|SSC14_ARATH	52.027	5.1e-41	sp|Q8W1Y0|SSC14_ARATH Sister chromatid cohesion 1 protein 4 OS=Arabidopsis thaliana OX=3702 GN=SYN4 PE=2 SV=1
DN8636_c0_g1_i3	sp|Q9SKB6|MRL7L_ARATH	69.748	4.82e-99	sp|Q9SKB6|MRL7L_ARATH Thioredoxin-like fold domain-containing protein MRL7L, chloroplastic OS=Arabidopsis thaliana OX=3702 GN=MRL7L PE=2 SV=1
DN16380_c0_g1_i9	sp|P38546|RAN1_SOLLC	100	7.9e-08	sp|P38546|RAN1_SOLLC GTP-binding nuclear protein Ran1 OS=Solanum lycopersicum OX=4081 GN=RAN1 PE=2 SV=1
DN32388_c1_g1_i1	sp|Q0WWQ1|ATG3_ARATH	86.667	4.6e-130	sp|Q0WWQ1|ATG3_ARATH Autophagy-related protein 3 OS=Arabidopsis thaliana OX=3702 GN=ATG3 PE=1 SV=2
DN10616_c0_g2_i2	sp|P92960|KAT3_ARATH	57.186	0	sp|P92960|KAT3_ARATH Potassium channel KAT3 OS=Arabidopsis thaliana OX=3702 GN=KAT3 PE=1 SV=1
DN648_c2_g1_i5	sp|P61430|SYCP2_ARATH	80.769	3.37e-19	sp|P61430|SYCP2_ARATH Synaptonemal complex protein 2 OS=Arabidopsis thaliana OX=3702 GN=ZYP1B PE=2 SV=1
DN5229_c0_g1_i3	sp|Q9XGW1|AGO10_ARATH	85.57	0	sp|Q9XGW1|AGO10_ARATH Protein argonaute 10 OS=Arabidopsis thaliana OX=3702 GN=AGO10 PE=1 SV=1
DN353_c0_g1_i1	sp|Q9FFF5|ALFL1_ARATH	75	3.48e-100	sp|Q9FFF5|ALFL1_ARATH PHD finger protein ALFIN-LIKE 1 OS=Arabidopsis thaliana OX=3702 GN=AL1 PE=1 SV=1
DN5229_c0_g1_i4	sp|Q69VD5|PNH1_ORYSJ	81.058	0	sp|Q69VD5|PNH1_ORYSJ Protein argonaute PNH1 OS=Oryza sativa subsp. japonica OX=39947 GN=PHN1 PE=2 SV=1
DN353_c0_g1_i2	sp|Q9FFF5|ALFL1_ARATH	75.758	3.1e-69	sp|Q9FFF5|ALFL1_ARATH PHD finger protein ALFIN-LIKE 1 OS=Arabidopsis thaliana OX=3702 GN=AL1 PE=1 SV=1
DN155881_c0_g1_i1	sp|Q5NUF4|HIDM_GLYEC	56.934	5.42e-42	sp|Q5NUF4|HIDM_GLYEC 2-hydroxyisoflavanone dehydratase OS=Glycyrrhiza echinata OX=46348 GN=HIDM PE=1 SV=1
DN32388_c1_g1_i3	sp|Q0WWQ1|ATG3_ARATH	86.306	0	sp|Q0WWQ1|ATG3_ARATH Autophagy-related protein 3 OS=Arabidopsis thaliana OX=3702 GN=ATG3 PE=1 SV=2
DN15670_c0_g1_i1	sp|F4HXZ1|BRO1_ARATH	71.736	0	sp|F4HXZ1|BRO1_ARATH Vacuolar-sorting protein BRO1 OS=Arabidopsis thaliana OX=3702 GN=BRO1 PE=1 SV=1
DN2538_c0_g1_i1	sp|Q9SEE4|PIRL_SOLLC	59.589	3.96e-122	sp|Q9SEE4|PIRL_SOLLC Pirin-like protein OS=Solanum lycopersicum OX=4081 PE=2 SV=1
DN15670_c0_g1_i2	sp|F4HXZ1|BRO1_ARATH	74.415	0	sp|F4HXZ1|BRO1_ARATH Vacuolar-sorting protein BRO1 OS=Arabidopsis thaliana OX=3702 GN=BRO1 PE=1 SV=1
DN648_c2_g1_i8	sp|Q9LME2|SYCP1_ARATH	72.549	2.17e-38	sp|Q9LME2|SYCP1_ARATH Synaptonemal complex protein 1 OS=Arabidopsis thaliana OX=3702 GN=ZYP1A PE=2 SV=1
DN353_c0_g1_i4	sp|Q9FFF5|ALFL1_ARATH	76.522	1.19e-90	sp|Q9FFF5|ALFL1_ARATH PHD finger protein ALFIN-LIKE 1 OS=Arabidopsis thaliana OX=3702 GN=AL1 PE=1 SV=1
DN37646_c0_g2_i1	sp|Q9FZD4|PPR59_ARATH	63.135	0	sp|Q9FZD4|PPR59_ARATH Putative pentatricopeptide repeat-containing protein At1g26500 OS=Arabidopsis thaliana OX=3702 GN=At1g26500 PE=3 SV=1
DN8552_c0_g1_i1	sp|K7VYZ9|COAC1_MAIZE	51.111	4.38e-06	sp|K7VYZ9|COAC1_MAIZE Mitochondrial carrier protein CoAc1 OS=Zea mays OX=4577 GN=COAC1 PE=2 SV=1
DN1563_c1_g1_i2	sp|Q9FFD5|RIC4_ARATH	34.351	2.87e-07	sp|Q9FFD5|RIC4_ARATH CRIB domain-containing protein RIC4 OS=Arabidopsis thaliana OX=3702 GN=RIC4 PE=1 SV=1
DN4970_c1_g1_i4	sp|P37707|B2_DAUCA	37.956	8.57e-12	sp|P37707|B2_DAUCA B2 protein OS=Daucus carota OX=4039 PE=2 SV=1
DN32388_c1_g1_i6	sp|Q0WWQ1|ATG3_ARATH	87.055	0	sp|Q0WWQ1|ATG3_ARATH Autophagy-related protein 3 OS=Arabidopsis thaliana OX=3702 GN=ATG3 PE=1 SV=2
DN2538_c0_g1_i4	sp|Q9SEE4|PIRL_SOLLC	60.784	3.09e-47	sp|Q9SEE4|PIRL_SOLLC Pirin-like protein OS=Solanum lycopersicum OX=4081 PE=2 SV=1
DN11637_c0_g1_i1	sp|Q69IL4|RF2A_ORYSJ	67.826	6.65e-35	sp|Q69IL4|RF2A_ORYSJ Transcription factor RF2a OS=Oryza sativa subsp. japonica OX=39947 GN=RF2a PE=1 SV=1
DN10616_c0_g2_i8	sp|P92960|KAT3_ARATH	59.091	0	sp|P92960|KAT3_ARATH Potassium channel KAT3 OS=Arabidopsis thaliana OX=3702 GN=KAT3 PE=1 SV=1
DN8047_c2_g1_i1	sp|Q9FGY1|BXL1_ARATH	94.737	5.83e-07	sp|Q9FGY1|BXL1_ARATH Beta-D-xylosidase 1 OS=Arabidopsis thaliana OX=3702 GN=BXL1 PE=1 SV=1
DN7926_c0_g1_i1	sp|Q6DW76|DGDG1_SOYBN	78.771	2.62e-94	sp|Q6DW76|DGDG1_SOYBN Digalactosyldiacylglycerol synthase 1, chloroplastic OS=Glycine max OX=3847 GN=DGD1 PE=2 SV=1
DN3164_c0_g1_i7	sp|Q8N2H3|PYRD2_HUMAN	57.062	2.39e-57	sp|Q8N2H3|PYRD2_HUMAN Pyridine nucleotide-disulfide oxidoreductase domain-containing protein 2 OS=Homo sapiens OX=9606 GN=PYROXD2 PE=1 SV=2
DN2538_c0_g1_i5	sp|Q9SEE4|PIRL_SOLLC	58.904	1.51e-123	sp|Q9SEE4|PIRL_SOLLC Pirin-like protein OS=Solanum lycopersicum OX=4081 PE=2 SV=1
DN5145_c0_g1_i1	sp|Q8RX01|Y3567_ARATH	56.621	1.91e-164	sp|Q8RX01|Y3567_ARATH BTB/POZ domain-containing protein At3g05675 OS=Arabidopsis thaliana OX=3702 GN=At3g05675 PE=2 SV=1
DN2538_c0_g1_i6	sp|Q9SEE4|PIRL_SOLLC	61.751	1.94e-93	sp|Q9SEE4|PIRL_SOLLC Pirin-like protein OS=Solanum lycopersicum OX=4081 PE=2 SV=1
DN44931_c0_g1_i3	sp|B9DHT4|ARIA_ARATH	41.25	6.66e-06	sp|B9DHT4|ARIA_ARATH ARM REPEAT PROTEIN INTERACTING WITH ABF2 OS=Arabidopsis thaliana OX=3702 GN=ARIA PE=1 SV=2
DN1345_c2_g5_i1	sp|Q9FF75|SUN1_ARATH	68.75	1.94e-15	sp|Q9FF75|SUN1_ARATH SUN domain-containing protein 1 OS=Arabidopsis thaliana OX=3702 GN=SUN1 PE=1 SV=1
DN7926_c0_g1_i4	sp|Q6DW74|DGDG1_LOTJA	71.538	0	sp|Q6DW74|DGDG1_LOTJA Digalactosyldiacylglycerol synthase 1, chloroplastic OS=Lotus japonicus OX=34305 GN=DGD1 PE=2 SV=1
DN603_c0_g2_i1	sp|Q9JJZ4|UB2J1_MOUSE	63.699	2.29e-63	sp|Q9JJZ4|UB2J1_MOUSE Ubiquitin-conjugating enzyme E2 J1 OS=Mus musculus OX=10090 GN=Ube2j1 PE=1 SV=2
DN2538_c0_g1_i8	sp|Q9SEE4|PIRL_SOLLC	60.274	8.85e-125	sp|Q9SEE4|PIRL_SOLLC Pirin-like protein OS=Solanum lycopersicum OX=4081 PE=2 SV=1
DN17651_c0_g1_i3	sp|Q5ZC88|CUL1_ORYSJ	75	8.22e-23	sp|Q5ZC88|CUL1_ORYSJ Cullin-1 OS=Oryza sativa subsp. japonica OX=39947 GN=CUL1 PE=1 SV=1
DN4519_c0_g1_i2	sp|Q9M098|EBFC1_ARATH	74.497	2.38e-56	sp|Q9M098|EBFC1_ARATH Nucleoid-associated protein At4g30620, chloroplastic OS=Arabidopsis thaliana OX=3702 GN=At4g30620 PE=1 SV=1
DN603_c0_g2_i2	sp|Q9JJZ4|UB2J1_MOUSE	63.699	3.25e-62	sp|Q9JJZ4|UB2J1_MOUSE Ubiquitin-conjugating enzyme E2 J1 OS=Mus musculus OX=10090 GN=Ube2j1 PE=1 SV=2
DN17651_c0_g1_i4	sp|Q5ZC88|CUL1_ORYSJ	74.026	1.23e-31	sp|Q5ZC88|CUL1_ORYSJ Cullin-1 OS=Oryza sativa subsp. japonica OX=39947 GN=CUL1 PE=1 SV=1
DN4519_c0_g1_i3	sp|Q9M098|EBFC1_ARATH	75	4.69e-56	sp|Q9M098|EBFC1_ARATH Nucleoid-associated protein At4g30620, chloroplastic OS=Arabidopsis thaliana OX=3702 GN=At4g30620 PE=1 SV=1
DN750_c1_g3_i1	sp|Q944L7|SLP2_ARATH	59.553	7.4e-154	sp|Q944L7|SLP2_ARATH Shewanella-like protein phosphatase 2 OS=Arabidopsis thaliana OX=3702 GN=SLP2 PE=1 SV=1
DN3080_c0_g1_i5	sp|Q94CF0|EHD1_ARATH	43.75	6.62e-14	sp|Q94CF0|EHD1_ARATH EH domain-containing protein 1 OS=Arabidopsis thaliana OX=3702 GN=EHD1 PE=1 SV=1
DN6021_c0_g2_i1	sp|P07371|CB22_PEA	97.838	2.38e-131	sp|P07371|CB22_PEA Chlorophyll a-b binding protein AB80, chloroplastic OS=Pisum sativum OX=3888 GN=AB80 PE=1 SV=1
DN4519_c0_g1_i6	sp|Q9M098|EBFC1_ARATH	74.497	1.66e-55	sp|Q9M098|EBFC1_ARATH Nucleoid-associated protein At4g30620, chloroplastic OS=Arabidopsis thaliana OX=3702 GN=At4g30620 PE=1 SV=1
DN7842_c0_g1_i1	sp|Q9FHI1|MOB1A_ARATH	91.628	3.2e-147	sp|Q9FHI1|MOB1A_ARATH MOB kinase activator-like 1A OS=Arabidopsis thaliana OX=3702 GN=MOB1A PE=2 SV=1
DN6021_c0_g2_i2	sp|P07371|CB22_PEA	97.838	2.29e-131	sp|P07371|CB22_PEA Chlorophyll a-b binding protein AB80, chloroplastic OS=Pisum sativum OX=3888 GN=AB80 PE=1 SV=1
DN3080_c0_g1_i7	sp|Q94CF0|EHD1_ARATH	43.75	1.77e-14	sp|Q94CF0|EHD1_ARATH EH domain-containing protein 1 OS=Arabidopsis thaliana OX=3702 GN=EHD1 PE=1 SV=1
DN33033_c0_g1_i4	sp|Q6NQE2|FQRL1_ARATH	68	5.85e-40	sp|Q6NQE2|FQRL1_ARATH Probable NAD(P)H dehydrogenase (quinone) FQR1-like 1 OS=Arabidopsis thaliana OX=3702 GN=At4g27270 PE=1 SV=1
DN3080_c0_g1_i8	sp|O42287|ITSN1_XENLA	52.941	2.85e-06	sp|O42287|ITSN1_XENLA Intersectin-1 OS=Xenopus laevis OX=8355 GN=itsn1 PE=1 SV=2
DN2454_c0_g1_i6	sp|F4J7S8|SFH9_ARATH	29.032	6.36e-14	sp|F4J7S8|SFH9_ARATH Phosphatidylinositol/phosphatidylcholine transfer protein SFH9 OS=Arabidopsis thaliana OX=3702 GN=SFH9 PE=2 SV=1
DN4435_c0_g1_i1	sp|O23016|KCAB_ARATH	93.827	1.29e-47	sp|O23016|KCAB_ARATH Probable voltage-gated potassium channel subunit beta OS=Arabidopsis thaliana OX=3702 GN=KAB1 PE=1 SV=1
DN16941_c0_g1_i1	sp|Q39247|2ABB_ARATH	80.952	6.46e-15	sp|Q39247|2ABB_ARATH Serine/threonine protein phosphatase 2A 55 kDa regulatory subunit B beta isoform OS=Arabidopsis thaliana OX=3702 GN=PP2AB2 PE=1 SV=1
DN3330_c0_g2_i2	sp|Q9LMG8|SNP30_ARATH	63.927	5.11e-80	sp|Q9LMG8|SNP30_ARATH Putative SNAP25 homologous protein SNAP30 OS=Arabidopsis thaliana OX=3702 GN=SNAP30 PE=3 SV=1
DN2454_c0_g1_i9	sp|P46250|SEC14_CANAL	42.623	3.86e-06	sp|P46250|SEC14_CANAL SEC14 cytosolic factor OS=Candida albicans (strain SC5314 / ATCC MYA-2876) OX=237561 GN=SEC14 PE=2 SV=1
DN33033_c0_g1_i8	sp|Q6NQE2|FQRL1_ARATH	67.5	1.27e-30	sp|Q6NQE2|FQRL1_ARATH Probable NAD(P)H dehydrogenase (quinone) FQR1-like 1 OS=Arabidopsis thaliana OX=3702 GN=At4g27270 PE=1 SV=1
DN1028_c0_g1_i1	sp|P49388|RM05_BRANA	90.909	1.23e-25	sp|P49388|RM05_BRANA 60S ribosomal protein L5, mitochondrial OS=Brassica napus OX=3708 GN=RPL5 PE=3 SV=2
DN4997_c0_g2_i1	sp|Q93V99|PDF2_ARATH	81.673	6.66e-139	sp|Q93V99|PDF2_ARATH Homeobox-leucine zipper protein PROTODERMAL FACTOR 2 OS=Arabidopsis thaliana OX=3702 GN=PDF2 PE=2 SV=1
DN27485_c0_g1_i2	sp|Q945M9|NFYA9_ARATH	52.866	1.34e-41	sp|Q945M9|NFYA9_ARATH Nuclear transcription factor Y subunit A-9 OS=Arabidopsis thaliana OX=3702 GN=NFYA9 PE=1 SV=1
DN3330_c0_g2_i4	sp|Q9LMG8|SNP30_ARATH	63.927	2.95e-80	sp|Q9LMG8|SNP30_ARATH Putative SNAP25 homologous protein SNAP30 OS=Arabidopsis thaliana OX=3702 GN=SNAP30 PE=3 SV=1
DN27485_c0_g1_i4	sp|Q945M9|NFYA9_ARATH	53.797	1.88e-42	sp|Q945M9|NFYA9_ARATH Nuclear transcription factor Y subunit A-9 OS=Arabidopsis thaliana OX=3702 GN=NFYA9 PE=1 SV=1
DN1028_c0_g1_i4	sp|Q9C7N2|CAD1_ARATH	56	1.4e-08	sp|Q9C7N2|CAD1_ARATH MACPF domain-containing protein CAD1 OS=Arabidopsis thaliana OX=3702 GN=CAD1 PE=2 SV=1
DN3809_c0_g1_i5	sp|Q52JK6|VIP2_NICBE	78.311	0	sp|Q52JK6|VIP2_NICBE Probable NOT transcription complex subunit VIP2 (Fragment) OS=Nicotiana benthamiana OX=4100 GN=VIP2 PE=1 SV=1
DN4970_c0_g1_i12	sp|C5XYW4|RU1C2_SORBI	89.655	9.14e-31	sp|C5XYW4|RU1C2_SORBI U1 small nuclear ribonucleoprotein C-2 OS=Sorghum bicolor OX=4558 GN=Sb04g028260 PE=3 SV=1
DN4435_c0_g1_i8	sp|Q6TPH1|PPA23_ARATH	79.144	2.21e-100	sp|Q6TPH1|PPA23_ARATH Purple acid phosphatase 23 OS=Arabidopsis thaliana OX=3702 GN=PAP23 PE=1 SV=2
DN3892_c0_g3_i4	sp|Q08080|HSP7S_SPIOL	72.941	2.32e-28	sp|Q08080|HSP7S_SPIOL Stromal 70 kDa heat shock-related protein, chloroplastic (Fragment) OS=Spinacia oleracea OX=3562 GN=CHSP70 PE=2 SV=1
DN4970_c0_g1_i13	sp|C5XYW4|RU1C2_SORBI	89.474	1e-28	sp|C5XYW4|RU1C2_SORBI U1 small nuclear ribonucleoprotein C-2 OS=Sorghum bicolor OX=4558 GN=Sb04g028260 PE=3 SV=1
DN4435_c0_g1_i9	sp|O23016|KCAB_ARATH	79.592	3.17e-76	sp|O23016|KCAB_ARATH Probable voltage-gated potassium channel subunit beta OS=Arabidopsis thaliana OX=3702 GN=KAB1 PE=1 SV=1
DN4351_c0_g1_i1	sp|Q9FXD8|PLY5_ARATH	80.18	1.31e-126	sp|Q9FXD8|PLY5_ARATH Probable pectate lyase 5 OS=Arabidopsis thaliana OX=3702 GN=At1g67750 PE=2 SV=2
DN1028_c0_g1_i7	sp|P49388|RM05_BRANA	90.909	3.3e-22	sp|P49388|RM05_BRANA 60S ribosomal protein L5, mitochondrial OS=Brassica napus OX=3708 GN=RPL5 PE=3 SV=2
DN10843_c0_g1_i3	sp|O49203|NDK3_ARATH	78.505	1.6e-50	sp|O49203|NDK3_ARATH Nucleoside diphosphate kinase III, chloroplastic/mitochondrial OS=Arabidopsis thaliana OX=3702 GN=NDPK3 PE=1 SV=1
DN10843_c0_g1_i4	sp|P81766|NDK3_SPIOL	82.353	1.85e-85	sp|P81766|NDK3_SPIOL Nucleoside diphosphate kinase 3 OS=Spinacia oleracea OX=3562 PE=1 SV=1
DN3725_c0_g1_i1	sp|P59833|UGPI3_ARATH	64.901	4.41e-65	sp|P59833|UGPI3_ARATH Uncharacterized GPI-anchored protein At5g19250 OS=Arabidopsis thaliana OX=3702 GN=At5g19250 PE=2 SV=1
DN32819_c0_g2_i3	sp|Q8LLE5|FPP_SOLLC	70.408	8.85e-143	sp|Q8LLE5|FPP_SOLLC Filament-like plant protein (Fragment) OS=Solanum lycopersicum OX=4081 GN=FPP PE=1 SV=1
DN2196_c1_g1_i1	sp|D8VNC6|WK72B_SOLLC	52.557	1.35e-72	sp|D8VNC6|WK72B_SOLLC WRKY transcription factor 72B OS=Solanum lycopersicum OX=4081 GN=WRKY72B PE=2 SV=1
DN4977_c1_g1_i1	sp|Q9FEL8|LAX1_MEDTR	90.278	1e-136	sp|Q9FEL8|LAX1_MEDTR Auxin transporter-like protein 1 OS=Medicago truncatula OX=3880 GN=LAX1 PE=2 SV=1
DN9185_c0_g1_i1	sp|P54609|CD48A_ARATH	98.925	1.13e-60	sp|P54609|CD48A_ARATH Cell division control protein 48 homolog A OS=Arabidopsis thaliana OX=3702 GN=CDC48A PE=1 SV=1
DN18719_c0_g4_i2	sp|Q8H174|IAA31_ARATH	61.364	4.62e-29	sp|Q8H174|IAA31_ARATH Auxin-responsive protein IAA31 OS=Arabidopsis thaliana OX=3702 GN=IAA31 PE=1 SV=2
DN15677_c0_g1_i2	sp|Q7XHI5|BH133_ARATH	88.889	1.74e-12	sp|Q7XHI5|BH133_ARATH Transcription factor bHLH133 OS=Arabidopsis thaliana OX=3702 GN=BHLH133 PE=1 SV=1
DN35092_c0_g1_i3	sp|Q42551|SCE1_ARATH	92.562	2.19e-80	sp|Q42551|SCE1_ARATH SUMO-conjugating enzyme SCE1 OS=Arabidopsis thaliana OX=3702 GN=SCE1 PE=1 SV=1
DN15677_c0_g1_i3	sp|Q9SFZ3|BH110_ARATH	67.105	3.63e-22	sp|Q9SFZ3|BH110_ARATH Transcription factor bHLH110 OS=Arabidopsis thaliana OX=3702 GN=BHLH110 PE=2 SV=2
DN8559_c0_g1_i1	sp|Q8L868|E1311_ARATH	65.156	3.53e-160	sp|Q8L868|E1311_ARATH Glucan endo-1,3-beta-glucosidase 11 OS=Arabidopsis thaliana OX=3702 GN=At1g32860 PE=2 SV=1
DN13450_c0_g1_i5	sp|Q39247|2ABB_ARATH	87.5	5.45e-146	sp|Q39247|2ABB_ARATH Serine/threonine protein phosphatase 2A 55 kDa regulatory subunit B beta isoform OS=Arabidopsis thaliana OX=3702 GN=PP2AB2 PE=1 SV=1
DN34466_c0_g1_i2	sp|Q9M8K5|HIP32_ARATH	69.792	4.37e-38	sp|Q9M8K5|HIP32_ARATH Heavy metal-associated isoprenylated plant protein 32 OS=Arabidopsis thaliana OX=3702 GN=HIPP32 PE=2 SV=1
DN169593_c0_g1_i1	sp|Q75BF1|SET5_ASHGO	42.466	1.08e-10	sp|Q75BF1|SET5_ASHGO Potential protein lysine methyltransferase SET5 OS=Ashbya gossypii (strain ATCC 10895 / CBS 109.51 / FGSC 9923 / NRRL Y-1056) OX=284811 GN=SET5 PE=3 SV=2
DN18284_c0_g1_i1	sp|Q9LV35|AIP12_ARATH	71.005	0	sp|Q9LV35|AIP12_ARATH Actin-interacting protein 1-2 OS=Arabidopsis thaliana OX=3702 GN=AIP1-2 PE=2 SV=1
DN35092_c0_g1_i5	sp|Q42551|SCE1_ARATH	85.106	2.62e-72	sp|Q42551|SCE1_ARATH SUMO-conjugating enzyme SCE1 OS=Arabidopsis thaliana OX=3702 GN=SCE1 PE=1 SV=1
DN34466_c0_g1_i3	sp|Q9M8K5|HIP32_ARATH	70.408	2.87e-38	sp|Q9M8K5|HIP32_ARATH Heavy metal-associated isoprenylated plant protein 32 OS=Arabidopsis thaliana OX=3702 GN=HIPP32 PE=2 SV=1
DN4977_c1_g1_i5	sp|Q9FEL8|LAX1_MEDTR	93.478	1.87e-20	sp|Q9FEL8|LAX1_MEDTR Auxin transporter-like protein 1 OS=Medicago truncatula OX=3880 GN=LAX1 PE=2 SV=1
DN15677_c0_g1_i5	sp|Q8S3D1|BH068_ARATH	73.288	9.77e-65	sp|Q8S3D1|BH068_ARATH Transcription factor bHLH68 OS=Arabidopsis thaliana OX=3702 GN=BHLH68 PE=1 SV=2
DN5007_c0_g3_i1	sp|O04147|CPD_ARATH	60.571	2.12e-70	sp|O04147|CPD_ARATH Cyclic phosphodiesterase OS=Arabidopsis thaliana OX=3702 GN=At4g18930 PE=1 SV=1
DN4977_c1_g1_i6	sp|Q8L884|LAX4_MEDTR	83.922	1.92e-145	sp|Q8L884|LAX4_MEDTR Auxin transporter-like protein 4 OS=Medicago truncatula OX=3880 GN=LAX4 PE=2 SV=1
DN3641_c0_g1_i1	sp|Q9SCP6|U73D1_ARATH	57.637	0	sp|Q9SCP6|U73D1_ARATH UDP-glycosyltransferase 73D1 OS=Arabidopsis thaliana OX=3702 GN=UGT73D1 PE=3 SV=1
DN13450_c0_g1_i9	sp|Q39247|2ABB_ARATH	83.838	0	sp|Q39247|2ABB_ARATH Serine/threonine protein phosphatase 2A 55 kDa regulatory subunit B beta isoform OS=Arabidopsis thaliana OX=3702 GN=PP2AB2 PE=1 SV=1
DN15677_c0_g1_i9	sp|Q7XHI5|BH133_ARATH	64.706	6.82e-59	sp|Q7XHI5|BH133_ARATH Transcription factor bHLH133 OS=Arabidopsis thaliana OX=3702 GN=BHLH133 PE=1 SV=1
DN693_c0_g4_i1	sp|Q03194|PMA4_NICPL	85.448	1.53e-164	sp|Q03194|PMA4_NICPL Plasma membrane ATPase 4 OS=Nicotiana plumbaginifolia OX=4092 GN=PMA4 PE=2 SV=1
DN2671_c0_g1_i10	sp|Q9SEL7|DEGP5_ARATH	70.94	4.42e-117	sp|Q9SEL7|DEGP5_ARATH Protease Do-like 5, chloroplastic OS=Arabidopsis thaliana OX=3702 GN=DEGP5 PE=1 SV=3
DN14967_c0_g1_i1	sp|Q1W2L8|GSH1_TOBAC	94.488	4.92e-82	sp|Q1W2L8|GSH1_TOBAC Glutamate--cysteine ligase, chloroplastic OS=Nicotiana tabacum OX=4097 GN=GSH1 PE=2 SV=2
DN15927_c0_g2_i2	sp|Q8LBZ4|OTU4_ARATH	68.939	1.53e-57	sp|Q8LBZ4|OTU4_ARATH OVARIAN TUMOR DOMAIN-containing deubiquitinating enzyme 4 OS=Arabidopsis thaliana OX=3702 GN=OTU4 PE=1 SV=1
DN12186_c0_g1_i1	sp|Q9LZD0|NCS1_ARATH	71.769	0	sp|Q9LZD0|NCS1_ARATH Purine-uracil permease NCS1 OS=Arabidopsis thaliana OX=3702 GN=NCS1 PE=1 SV=1
DN2671_c0_g1_i11	sp|Q9SEL7|DEGP5_ARATH	68.627	1.35e-96	sp|Q9SEL7|DEGP5_ARATH Protease Do-like 5, chloroplastic OS=Arabidopsis thaliana OX=3702 GN=DEGP5 PE=1 SV=3
DN12740_c0_g1_i3	sp|Q9SSR1|Y1259_ARATH	83.582	1.46e-78	sp|Q9SSR1|Y1259_ARATH DCC family protein At1g52590, chloroplastic OS=Arabidopsis thaliana OX=3702 GN=At1g52590 PE=2 SV=1
DN7370_c0_g2_i1	sp|P93735|ELIP1_ARATH	74.074	1.75e-44	sp|P93735|ELIP1_ARATH Early light-induced protein 1, chloroplastic OS=Arabidopsis thaliana OX=3702 GN=ELIP1 PE=1 SV=1
DN14967_c0_g1_i3	sp|Q9ZNX6|GSH1_MEDTR	78.049	2.85e-108	sp|Q9ZNX6|GSH1_MEDTR Glutamate--cysteine ligase, chloroplastic OS=Medicago truncatula OX=3880 GN=GSH1 PE=2 SV=1
DN5622_c0_g1_i2	sp|B9DFI7|PMT2_ARATH	67.308	1.87e-15	sp|B9DFI7|PMT2_ARATH Probable methyltransferase PMT2 OS=Arabidopsis thaliana OX=3702 GN=At1g26850 PE=2 SV=2
DN14967_c0_g1_i4	sp|Q1W2L8|GSH1_TOBAC	69.892	1.31e-78	sp|Q1W2L8|GSH1_TOBAC Glutamate--cysteine ligase, chloroplastic OS=Nicotiana tabacum OX=4097 GN=GSH1 PE=2 SV=2
DN7849_c0_g1_i2	sp|O65272|KEA2_ARATH	53.512	2.97e-71	sp|O65272|KEA2_ARATH K(+) efflux antiporter 2, chloroplastic OS=Arabidopsis thaliana OX=3702 GN=KEA2 PE=1 SV=2
DN24_c0_g3_i1	sp|Q9XFR5|SR30_ARATH	70.968	4.96e-81	sp|Q9XFR5|SR30_ARATH Serine/arginine-rich splicing factor SR30 OS=Arabidopsis thaliana OX=3702 GN=SR30 PE=1 SV=1
DN24_c0_g3_i2	sp|Q9XFR5|SR30_ARATH	70.968	3.81e-80	sp|Q9XFR5|SR30_ARATH Serine/arginine-rich splicing factor SR30 OS=Arabidopsis thaliana OX=3702 GN=SR30 PE=1 SV=1
DN7849_c0_g1_i4	sp|Q9ZTZ7|KEA1_ARATH	63.014	1.91e-66	sp|Q9ZTZ7|KEA1_ARATH K(+) efflux antiporter 1, chloroplastic OS=Arabidopsis thaliana OX=3702 GN=KEA1 PE=1 SV=2
DN16948_c0_g1_i1	sp|Q944A6|SNF4_ARATH	73.913	1.76e-06	sp|Q944A6|SNF4_ARATH Sucrose nonfermenting 4-like protein OS=Arabidopsis thaliana OX=3702 GN=SNF4 PE=1 SV=1
DN24639_c0_g1_i1	sp|Q9LIF1|GRS10_ARATH	77.451	4.18e-53	sp|Q9LIF1|GRS10_ARATH Monothiol glutaredoxin-S10 OS=Arabidopsis thaliana OX=3702 GN=GRXS10 PE=3 SV=1
DN14883_c0_g1_i1	sp|Q9VKV8|CFA20_DROME	82.54	5.71e-120	sp|Q9VKV8|CFA20_DROME Cilia- and flagella-associated protein 20 OS=Drosophila melanogaster OX=7227 GN=Bug22 PE=2 SV=1
DN9351_c0_g2_i2	sp|Q9ASP6|HNRPQ_ARATH	57.505	1.77e-180	sp|Q9ASP6|HNRPQ_ARATH Heterogeneous nuclear ribonucleoprotein Q OS=Arabidopsis thaliana OX=3702 GN=LIF2 PE=1 SV=1
DN7049_c0_g1_i1	sp|Q682S0|RPT2_ARATH	76.97	4.45e-80	sp|Q682S0|RPT2_ARATH Root phototropism protein 2 OS=Arabidopsis thaliana OX=3702 GN=RPT2 PE=1 SV=2
DN7049_c0_g1_i2	sp|Q682S0|RPT2_ARATH	71.186	0	sp|Q682S0|RPT2_ARATH Root phototropism protein 2 OS=Arabidopsis thaliana OX=3702 GN=RPT2 PE=1 SV=2
DN111_c1_g2_i5	sp|F4IRW0|ATG1C_ARATH	72.812	4.98e-163	sp|F4IRW0|ATG1C_ARATH Serine/threonine-protein kinase ATG1c OS=Arabidopsis thaliana OX=3702 GN=ATG1C PE=2 SV=1
DN44770_c0_g1_i1	sp|Q9M1W7|SKI30_ARATH	63.897	2.42e-166	sp|Q9M1W7|SKI30_ARATH F-box/kelch-repeat protein SKIP30 OS=Arabidopsis thaliana OX=3702 GN=SKIP30 PE=1 SV=2
DN6389_c0_g1_i13	sp|Q8CDF7|EXD1_MOUSE	38.824	2.08e-10	sp|Q8CDF7|EXD1_MOUSE piRNA biogenesis protein EXD1 OS=Mus musculus OX=10090 GN=Exd1 PE=1 SV=1
DN7049_c0_g1_i4	sp|Q682S0|RPT2_ARATH	69.558	0	sp|Q682S0|RPT2_ARATH Root phototropism protein 2 OS=Arabidopsis thaliana OX=3702 GN=RPT2 PE=1 SV=2
DN6660_c0_g2_i1	sp|Q8S9J8|CAP1_ARATH	61.475	0	sp|Q8S9J8|CAP1_ARATH Probable clathrin assembly protein At4g32285 OS=Arabidopsis thaliana OX=3702 GN=At4g32285 PE=1 SV=2
DN6389_c0_g1_i14	sp|Q8CDF7|EXD1_MOUSE	38.824	4.84e-11	sp|Q8CDF7|EXD1_MOUSE piRNA biogenesis protein EXD1 OS=Mus musculus OX=10090 GN=Exd1 PE=1 SV=1
DN4912_c0_g1_i1	sp|Q9LFP7|PIX7_ARATH	77.698	6.56e-148	sp|Q9LFP7|PIX7_ARATH Probable serine/threonine-protein kinase PIX7 OS=Arabidopsis thaliana OX=3702 GN=PIX7 PE=1 SV=1
DN2131_c0_g1_i1	sp|Q2KIE4|MCTS1_BOVIN	71.739	7.87e-15	sp|Q2KIE4|MCTS1_BOVIN Malignant T-cell-amplified sequence 1 OS=Bos taurus OX=9913 GN=MCTS1 PE=2 SV=1
DN4912_c0_g1_i2	sp|Q9LFP7|PIX7_ARATH	77.143	1.57e-147	sp|Q9LFP7|PIX7_ARATH Probable serine/threonine-protein kinase PIX7 OS=Arabidopsis thaliana OX=3702 GN=PIX7 PE=1 SV=1
DN20973_c1_g1_i1	sp|P0DKK1|RL371_ORYSJ	57.692	6.88e-20	sp|P0DKK1|RL371_ORYSJ 60S ribosomal protein L37a-1 OS=Oryza sativa subsp. japonica OX=39947 GN=Os01g0679700 PE=1 SV=1
DN3253_c0_g2_i1	sp|A0A068FIK2|KN4A_GOSHI	78.727	0	sp|A0A068FIK2|KN4A_GOSHI Kinesin-like protein KIN-4A OS=Gossypium hirsutum OX=3635 GN=KIN4A PE=2 SV=1
DN2131_c0_g1_i3	sp|Q5PPY1|MCS1A_XENLA	56.983	1.01e-59	sp|Q5PPY1|MCS1A_XENLA Malignant T-cell-amplified sequence 1-A OS=Xenopus laevis OX=8355 GN=mcts1-a PE=2 SV=1
DN27962_c0_g1_i1	sp|P20238|MT1_ERYGU	79.245	6.79e-21	sp|P20238|MT1_ERYGU Metallothionein-like protein 1 OS=Erythranthe guttata OX=4155 PE=3 SV=1
DN14083_c0_g1_i1	sp|P60866|RS20_HUMAN	90.291	2.89e-62	sp|P60866|RS20_HUMAN 40S ribosomal protein S20 OS=Homo sapiens OX=9606 GN=RPS20 PE=1 SV=1
DN442_c0_g2_i1	sp|Q940Q3|ZTP29_ARATH	89.552	4.13e-36	sp|Q940Q3|ZTP29_ARATH Zinc transporter ZTP29 OS=Arabidopsis thaliana OX=3702 GN=ZTP29 PE=2 SV=1
DN442_c0_g2_i2	sp|Q940Q3|ZTP29_ARATH	91.489	8.8e-19	sp|Q940Q3|ZTP29_ARATH Zinc transporter ZTP29 OS=Arabidopsis thaliana OX=3702 GN=ZTP29 PE=2 SV=1
DN127502_c0_g1_i1	sp|Q9ASQ2|MAMYB_ARATH	48.734	6.53e-57	sp|Q9ASQ2|MAMYB_ARATH Transcription factor MAMYB OS=Arabidopsis thaliana OX=3702 GN=MAMYB PE=1 SV=1
DN2627_c0_g2_i1	sp|P34800|CCN1_ANTMA	62.444	2.45e-162	sp|P34800|CCN1_ANTMA G2/mitotic-specific cyclin-1 OS=Antirrhinum majus OX=4151 PE=2 SV=1
DN3253_c0_g2_i4	sp|Q6YUL8|KN4A_ORYSJ	77.778	9.41e-07	sp|Q6YUL8|KN4A_ORYSJ Kinesin-like protein KIN-4A OS=Oryza sativa subsp. japonica OX=39947 GN=KIN4A PE=1 SV=1
DN1505_c0_g1_i4	sp|Q659C4|LAR1B_HUMAN	47.368	1.19e-17	sp|Q659C4|LAR1B_HUMAN La-related protein 1B OS=Homo sapiens OX=9606 GN=LARP1B PE=1 SV=2
DN12001_c2_g1_i1	sp|Q8VYN9|PHO32_ARATH	61.538	2.36e-62	sp|Q8VYN9|PHO32_ARATH Universal stress protein PHOS32 OS=Arabidopsis thaliana OX=3702 GN=PHOS32 PE=1 SV=1
DN12416_c1_g1_i1	sp|Q8GWI5|Y4826_ARATH	88.889	8.55e-10	sp|Q8GWI5|Y4826_ARATH Uncharacterized protein At4g18257 OS=Arabidopsis thaliana OX=3702 GN=At4g18257 PE=1 SV=1
DN1505_c0_g1_i5	sp|Q940X9|LRP1A_ARATH	47.222	7.54e-13	sp|Q940X9|LRP1A_ARATH La-related protein 1A OS=Arabidopsis thaliana OX=3702 GN=LARP1A PE=1 SV=1
DN32971_c0_g2_i10	sp|Q9LVG4|APRR3_ARATH	70.455	3.21e-12	sp|Q9LVG4|APRR3_ARATH Two-component response regulator-like APRR3 OS=Arabidopsis thaliana OX=3702 GN=APRR3 PE=1 SV=1
DN12001_c2_g1_i2	sp|Q8VYN9|PHO32_ARATH	61.538	7.78e-62	sp|Q8VYN9|PHO32_ARATH Universal stress protein PHOS32 OS=Arabidopsis thaliana OX=3702 GN=PHOS32 PE=1 SV=1
DN8705_c1_g1_i2	sp|Q9C912|R35A3_ARATH	93.151	1.06e-45	sp|Q9C912|R35A3_ARATH 60S ribosomal protein L35a-3 OS=Arabidopsis thaliana OX=3702 GN=RPL35AC PE=3 SV=1
DN7681_c0_g1_i2	sp|P12859|G3PB_PEA	42.353	9.57e-10	sp|P12859|G3PB_PEA Glyceraldehyde-3-phosphate dehydrogenase B, chloroplastic OS=Pisum sativum OX=3888 GN=GAPB PE=1 SV=2
DN42718_c0_g1_i2	sp|Q800Y2|MGP_ARGRE	63.559	1.28e-35	sp|Q800Y2|MGP_ARGRE Matrix Gla protein OS=Argyrosomus regius OX=172269 GN=mgp PE=1 SV=1
DN4274_c0_g1_i1	sp|O23920|HPPD_DAUCA	72.752	2.63e-173	sp|O23920|HPPD_DAUCA 4-hydroxyphenylpyruvate dioxygenase OS=Daucus carota OX=4039 PE=2 SV=1
DN1505_c0_g1_i8	sp|Q659C4|LAR1B_HUMAN	46.575	1.37e-12	sp|Q659C4|LAR1B_HUMAN La-related protein 1B OS=Homo sapiens OX=9606 GN=LARP1B PE=1 SV=2
DN1421_c0_g1_i1	sp|Q9M081|SC24B_ARATH	78.571	5.9e-30	sp|Q9M081|SC24B_ARATH Protein transport protein Sec24-like At4g32640 OS=Arabidopsis thaliana OX=3702 GN=At4g32640 PE=3 SV=3
DN4274_c0_g1_i2	sp|O23920|HPPD_DAUCA	74.58	0	sp|O23920|HPPD_DAUCA 4-hydroxyphenylpyruvate dioxygenase OS=Daucus carota OX=4039 PE=2 SV=1
DN7951_c0_g1_i14	sp|Q6ZA74|HOX5_ORYSJ	62.626	3.92e-35	sp|Q6ZA74|HOX5_ORYSJ Homeobox-leucine zipper protein HOX5 OS=Oryza sativa subsp. japonica OX=39947 GN=HOX5 PE=1 SV=1
DN32971_c0_g2_i15	sp|Q9LVG4|APRR3_ARATH	75	2.12e-13	sp|Q9LVG4|APRR3_ARATH Two-component response regulator-like APRR3 OS=Arabidopsis thaliana OX=3702 GN=APRR3 PE=1 SV=1
DN4274_c0_g1_i4	sp|O23920|HPPD_DAUCA	72.752	6.38e-173	sp|O23920|HPPD_DAUCA 4-hydroxyphenylpyruvate dioxygenase OS=Daucus carota OX=4039 PE=2 SV=1
DN3020_c0_g1_i12	sp|Q55DL2|MET18_DICDI	46.667	2.05e-09	sp|Q55DL2|MET18_DICDI Histidine protein methyltransferase 1 homolog OS=Dictyostelium discoideum OX=44689 GN=DDB_G0270580 PE=3 SV=1
DN3648_c0_g1_i4	sp|Q04832|HEXP_LEIMA	39.64	7.17e-10	sp|Q04832|HEXP_LEIMA DNA-binding protein HEXBP OS=Leishmania major OX=5664 GN=HEXBP PE=4 SV=1
DN34943_c0_g1_i1	sp|O64647|TCP9_ARATH	77.612	6.32e-29	sp|O64647|TCP9_ARATH Transcription factor TCP9 OS=Arabidopsis thaliana OX=3702 GN=TCP9 PE=1 SV=1
DN6255_c0_g1_i1	sp|Q9ZT50|RHA2A_ARATH	58.824	1.41e-06	sp|Q9ZT50|RHA2A_ARATH E3 ubiquitin-protein ligase RHA2A OS=Arabidopsis thaliana OX=3702 GN=RHA2A PE=1 SV=1
DN12747_c0_g1_i3	sp|A0A290U7C4|ROQ1_NICBE	69.565	4.99e-25	sp|A0A290U7C4|ROQ1_NICBE Disease resistance protein Roq1 OS=Nicotiana benthamiana OX=4100 GN=ROQ1 PE=1 SV=1
DN6971_c0_g1_i1	sp|Q8L716|U2A2B_ARATH	86.294	2.64e-110	sp|Q8L716|U2A2B_ARATH Splicing factor U2af large subunit B OS=Arabidopsis thaliana OX=3702 GN=U2AF65B PE=1 SV=2
DN5629_c0_g1_i1	sp|Q54QV3|YAKA_DICDI	42.424	2.92e-17	sp|Q54QV3|YAKA_DICDI Probable serine/threonine-protein kinase yakA OS=Dictyostelium discoideum OX=44689 GN=yakA PE=1 SV=1
DN4190_c0_g1_i1	sp|Q9M6N7|AMT2_ARATH	83.051	1.97e-25	sp|Q9M6N7|AMT2_ARATH Ammonium transporter 2 OS=Arabidopsis thaliana OX=3702 GN=AMT2 PE=1 SV=2
DN3648_c0_g1_i8	sp|Q04832|HEXP_LEIMA	39.64	6.26e-10	sp|Q04832|HEXP_LEIMA DNA-binding protein HEXBP OS=Leishmania major OX=5664 GN=HEXBP PE=4 SV=1
DN4190_c0_g1_i2	sp|Q9M6N7|AMT2_ARATH	68.224	5.98e-42	sp|Q9M6N7|AMT2_ARATH Ammonium transporter 2 OS=Arabidopsis thaliana OX=3702 GN=AMT2 PE=1 SV=2
DN753_c0_g1_i1	sp|Q9SN39|PP320_ARATH	36.947	4.66e-131	sp|Q9SN39|PP320_ARATH Pentatricopeptide repeat-containing protein DOT4, chloroplastic OS=Arabidopsis thaliana OX=3702 GN=DOT4 PE=2 SV=1
[truncated: 34,515 more rows]

## Sheet: Nr
De novo transcriptome analysis provides insights into formation of in vitro adventitious root from leaf explants of Arnebia euchroma
[truncated: 42,025 more rows]

## Sheet: COG
De novo transcriptome analysis provides insights into formation of in vitro adventitious root from leaf explants of Arnebia euchroma
[truncated: 15,833 more rows]

[truncated: 1 more sheets: KEGG]
