# Supplementary material for: De novo transcriptome analysis provides insights into formation of in vitro adventitious root from leaf explants of Arnebia euchroma
Source: BMC Plant Biol. 2021 Sep 9;21:414. doi: 10.1186/s12870-021-03172-6 (PMC8427917; doi:10.1186/s12870-021-03172-6)
Supplement: Supplementary file 5 — Additional file 5 Table S3a. List of differentially expressed genes, fold change ≥ 1.0. Table S3b. List of differentially expressed genes, fold change ≤ 1.0. [file 12870_2021_3172_MOESM5_ESM.zip]

Archive with 2 entries (2 files):
- Table S3a.xlsx
- Table S3b.xlsx
