# Supplementary material for: De novo transcriptome analysis provides insights into formation of in vitro adventitious root from leaf explants of Arnebia euchroma
Source: BMC Plant Biol. 2021 Sep 9;21:414. doi: 10.1186/s12870-021-03172-6 (PMC8427917; doi:10.1186/s12870-021-03172-6)
Supplement: Supplementary file 5 — Additional file 5 Table S3a. List of differentially expressed genes, fold change ≥ 1.0. Table S3b. List of differentially expressed genes, fold change ≤ 1.0. [file 12870_2021_3172_MOESM5_ESM.zip › Table S3a.xlsx]

## Sheet: Control vs 3 h
De novo transcriptome analysis provides insights into formation of in vitro adventitious root from leaf explant of Arnebia euchroma
Jyoti Devi1,2, Ekjot Kaur1,2, Mohit Kumar Swarnkar1, Vishal Acharya1,2*, Shashi Bhushan1,2,3*
1Biotechnology Division, CSIR-Institute of Himalayan Bioresource Technology (IHBT), Palampur, H.P.-176061, India
2Academy of Scientific and Innovative Research (AcSIR), Ghaziabad-201002, India
3Dietetic & Nutrition Technology Division, CSIR-Institute of Himalayan Bioresource Technology (IHBT), Palampur, H.P.-176061, India
* Correspondence: sbhushan@ihbt.res.in & vishal@ihbt.res.in
Table S3a: List of differentially expressed genes, fold change ≥ 1.0; conditionA= Intact leaf, conditionB= 3 h
Transcript_ID			log Fold Change	logCPM	PValue	FDR
DN1496_c0_g1_i8	conditionA	conditionB	9.05348	5.5256	1.42766e-63	5.37985e-59
DN4883_c0_g1_i4	conditionA	conditionB	9.73522	4.80896	1.82768e-60	3.44361e-56
DN5870_c0_g1_i7	conditionA	conditionB	7.83713	5.32979	8.00163e-55	1.00508e-50
DN173691_c0_g1_i1	conditionA	conditionB	7.28721	5.20561	6.80032e-54	6.40641e-50
DN7409_c0_g1_i1	conditionA	conditionB	6.75469	5.42913	1.41229e-51	1.06439e-47
DN9996_c0_g2_i11	conditionA	conditionB	8.33607	6.31342	1.08877e-50	6.83803e-47
DN9996_c0_g2_i1	conditionA	conditionB	9.55091	4.42698	7.05608e-47	3.79849e-43
DN2987_c0_g2_i2	conditionA	conditionB	8.91223	3.77232	3.23283e-45	1.52279e-41
DN1496_c0_g1_i2	conditionA	conditionB	9.50166	3.81208	9.7055e-45	4.06369e-41
DN13587_c0_g1_i1	conditionA	conditionB	6.59521	5.43905	3.44449e-44	1.29799e-40
DN17796_c0_g2_i8	conditionA	conditionB	7.85452	4.23972	8.89856e-44	2.88387e-40
DN1196_c0_g4_i3	conditionA	conditionB	10.0113	4.3343	9.18356e-44	2.88387e-40
DN17796_c0_g2_i9	conditionA	conditionB	12.8376	3.40067	3.65642e-42	1.05988e-38
DN19_c0_g2_i10	conditionA	conditionB	6.44458	4.7789	1.15572e-41	2.90339e-38
DN45295_c0_g1_i3	conditionA	conditionB	8.16269	3.73713	1.56999e-41	3.69762e-38
DN1496_c0_g1_i13	conditionA	conditionB	9.20866	4.30096	3.12313e-41	6.92288e-38
DN1496_c0_g2_i8	conditionA	conditionB	5.48727	5.44775	4.74937e-41	9.9428e-38
DN1050_c0_g2_i1	conditionA	conditionB	5.47858	5.53201	6.41941e-37	1.20951e-33
DN5770_c0_g1_i10	conditionA	conditionB	12.4782	3.04062	8.08564e-37	1.45091e-33
DN3667_c0_g1_i2	conditionA	conditionB	8.98405	3.28155	6.39126e-36	1.09474e-32
DN3848_c1_g1_i6	conditionA	conditionB	8.20257	3.27338	1.18257e-35	1.9375e-32
DN6048_c1_g1_i2	conditionA	conditionB	5.76364	5.17843	1.24411e-35	1.9534e-32
DN3925_c0_g1_i10	conditionA	conditionB	7.60494	4.75351	1.35692e-34	2.04532e-31
DN926_c0_g1_i2	conditionA	conditionB	8.64442	3.51102	4.14369e-34	5.78321e-31
DN1496_c0_g1_i9	conditionA	conditionB	10.2489	2.85207	1.03884e-33	1.39809e-30
DN10560_c0_g4_i3	conditionA	conditionB	5.22602	4.50027	1.3086e-33	1.70042e-30
DN1663_c0_g2_i1	conditionA	conditionB	5.83111	7.97024	2.02882e-33	2.54841e-30
DN1496_c0_g1_i6	conditionA	conditionB	10.0999	2.69505	4.6934e-33	5.70521e-30
DN3803_c0_g1_i1	conditionA	conditionB	13.3657	3.93012	1.62076e-32	1.85077e-29
DN8702_c0_g1_i1	conditionA	conditionB	7.52924	6.09155	2.74632e-32	3.04381e-29
DN27062_c0_g1_i1	conditionA	conditionB	5.64245	5.772	4.28084e-32	4.48097e-29
DN8625_c0_g1_i7	conditionA	conditionB	12.8706	3.43303	8.76875e-32	8.47263e-29
DN11738_c0_g2_i2	conditionA	conditionB	5.33145	8.19186	2.10939e-31	1.9872e-28
DN332_c0_g1_i7	conditionA	conditionB	5.1558	3.92556	1.1006e-30	1.01156e-27
DN4861_c0_g1_i3	conditionA	conditionB	8.69214	3.01777	1.22044e-30	1.095e-27
DN3848_c1_g1_i3	conditionA	conditionB	7.2879	2.86044	1.87661e-30	1.64457e-27
DN18701_c0_g1_i2	conditionA	conditionB	8.45158	2.75588	2.35665e-30	2.01831e-27
DN17035_c1_g1_i3	conditionA	conditionB	6.05191	3.37838	2.50201e-30	2.09518e-27
DN1853_c0_g1_i8	conditionA	conditionB	4.90303	4.77474	3.28604e-30	2.69191e-27
DN10230_c0_g2_i8	conditionA	conditionB	12.2334	2.79618	3.86299e-30	3.09721e-27
DN1991_c0_g1_i6	conditionA	conditionB	12.2805	2.84181	1.83361e-29	1.35483e-26
DN45295_c0_g1_i2	conditionA	conditionB	7.43165	2.68067	3.17869e-29	2.26005e-26
DN4498_c1_g1_i8	conditionA	conditionB	9.26963	3.21358	3.84208e-29	2.68113e-26
DN8763_c0_g1_i1	conditionA	conditionB	6.26834	3.09214	4.87174e-29	3.33785e-26
DN4672_c0_g1_i12	conditionA	conditionB	12.2274	2.7885	1.28899e-28	8.52155e-26
DN3798_c0_g1_i13	conditionA	conditionB	12.0831	2.64579	4.10713e-28	2.66843e-25
DN6048_c1_g1_i1	conditionA	conditionB	4.42817	4.24316	9.28858e-28	5.93257e-25
DN1560_c0_g1_i2	conditionA	conditionB	4.86711	4.31493	1.1843e-27	7.41927e-25
DN3698_c0_g1_i7	conditionA	conditionB	4.93915	4.42846	1.20101e-27	7.41927e-25
DN1162_c0_g1_i1	conditionA	conditionB	4.93383	5.49414	1.27448e-27	7.74615e-25
DN1853_c0_g1_i18	conditionA	conditionB	4.46982	4.56926	2.70206e-27	1.61622e-24
DN4671_c0_g2_i2	conditionA	conditionB	4.49859	5.21882	4.11368e-27	2.38486e-24
DN3844_c0_g1_i2	conditionA	conditionB	4.65798	5.99738	1.1538e-26	6.30126e-24
DN6495_c1_g1_i2	conditionA	conditionB	4.82766	6.80927	1.58628e-26	8.5394e-24
DN2941_c1_g2_i3	conditionA	conditionB	5.28596	7.32806	1.82713e-26	9.56276e-24
DN1496_c0_g1_i15	conditionA	conditionB	8.56637	1.98716	3.17513e-26	1.61687e-23
DN11839_c0_g1_i3	conditionA	conditionB	7.16098	6.27527	3.61028e-26	1.81395e-23
DN781_c0_g1_i6	conditionA	conditionB	5.45608	3.05438	9.11538e-26	4.51967e-23
DN2254_c0_g3_i3	conditionA	conditionB	4.83439	4.65093	1.10393e-25	5.33327e-23
DN3848_c1_g1_i7	conditionA	conditionB	5.66779	3.73811	2.71088e-25	1.27693e-22
DN1496_c0_g1_i11	conditionA	conditionB	9.15565	1.75727	3.25009e-25	1.51201e-22
DN779_c0_g1_i3	conditionA	conditionB	5.32567	3.7424	5.74253e-25	2.60718e-22
DN2581_c0_g1_i5	conditionA	conditionB	11.1787	1.73825	6.32463e-25	2.83727e-22
DN1343_c0_g2_i1	conditionA	conditionB	4.66934	4.43899	1.04142e-24	4.61693e-22
DN32596_c0_g1_i1	conditionA	conditionB	7.2834	6.47286	3.45084e-24	1.4611e-21
DN10732_c0_g1_i3	conditionA	conditionB	6.57863	4.3008	3.70229e-24	1.55015e-21
DN9282_c1_g1_i4	conditionA	conditionB	7.34729	4.24961	6.44199e-24	2.66762e-21
DN807_c1_g1_i1	conditionA	conditionB	6.13972	2.19042	1.33293e-23	5.23217e-21
DN9681_c3_g1_i1	conditionA	conditionB	11.1472	1.70744	1.63396e-23	6.28292e-21
DN8241_c0_g1_i3	conditionA	conditionB	4.8552	3.43941	2.04317e-23	7.77703e-21
DN2987_c0_g1_i10	conditionA	conditionB	3.71452	4.90099	2.65378e-23	9.90122e-21
DN21584_c0_g4_i1	conditionA	conditionB	7.82797	1.74602	4.82527e-23	1.68362e-20
DN3986_c3_g1_i1	conditionA	conditionB	5.80162	4.21586	7.85326e-23	2.69031e-20
DN13848_c0_g1_i2	conditionA	conditionB	3.58076	4.88462	1.87249e-22	6.18956e-20
DN3925_c0_g1_i2	conditionA	conditionB	11.1151	1.67583	2.95104e-22	9.66992e-20
DN5453_c1_g1_i5	conditionA	conditionB	4.56359	3.41838	3.17948e-22	1.03287e-19
DN6686_c0_g1_i9	conditionA	conditionB	10.9947	1.55215	3.29747e-22	1.06204e-19
DN3596_c0_g1_i10	conditionA	conditionB	4.24304	5.22919	3.99202e-22	1.27484e-19
DN1998_c0_g1_i2	conditionA	conditionB	4.1884	6.59618	4.73058e-22	1.498e-19
DN8882_c0_g1_i6	conditionA	conditionB	6.19695	6.46521	5.63509e-22	1.76956e-19
DN1906_c0_g2_i1	conditionA	conditionB	5.94877	2.72317	9.12238e-22	2.81769e-19
DN130345_c0_g1_i1	conditionA	conditionB	6.34811	6.48974	2.50367e-21	7.25738e-19
DN4858_c0_g1_i6	conditionA	conditionB	5.14816	3.02118	2.70339e-21	7.63295e-19
DN1346_c0_g1_i1	conditionA	conditionB	5.76675	3.33976	2.71426e-21	7.63295e-19
DN96831_c0_g1_i1	conditionA	conditionB	8.53135	1.95526	2.82316e-21	7.88037e-19
DN3575_c0_g1_i7	conditionA	conditionB	5.05554	5.55976	3.00543e-21	8.26668e-19
DN9282_c1_g1_i2	conditionA	conditionB	5.42901	3.83372	4.81036e-21	1.29478e-18
DN1496_c0_g1_i1	conditionA	conditionB	6.49101	1.90571	5.03147e-21	1.34469e-18
DN3857_c0_g1_i2	conditionA	conditionB	6.26838	2.327	5.15746e-21	1.36865e-18
DN1145_c1_g1_i3	conditionA	conditionB	3.85574	4.63089	5.71315e-21	1.49506e-18
DN705_c0_g1_i4	conditionA	conditionB	3.73429	4.20746	8.31116e-21	2.13054e-18
DN11390_c0_g2_i2	conditionA	conditionB	4.09635	4.98416	1.04838e-20	2.63375e-18
DN8763_c0_g1_i2	conditionA	conditionB	6.68496	7.08927	1.10741e-20	2.76362e-18
DN2538_c0_g1_i1	conditionA	conditionB	4.23894	3.41154	1.1149e-20	2.76399e-18
DN29622_c0_g1_i1	conditionA	conditionB	4.51117	6.11018	1.77923e-20	4.35368e-18
DN3751_c0_g2_i1	conditionA	conditionB	3.90384	3.94519	1.86198e-20	4.52677e-18
DN4675_c0_g1_i1	conditionA	conditionB	4.83045	2.92818	1.90175e-20	4.59381e-18
DN6124_c0_g1_i1	conditionA	conditionB	3.85236	4.5608	2.50992e-20	5.91133e-18
DN4269_c1_g1_i1	conditionA	conditionB	4.95331	7.30375	2.55153e-20	5.97201e-18
DN779_c0_g1_i10	conditionA	conditionB	4.68527	3.24947	2.89232e-20	6.72785e-18
DN616_c0_g1_i1	conditionA	conditionB	3.64848	5.86056	3.04296e-20	7.03484e-18
DN5856_c0_g2_i3	conditionA	conditionB	13.0524	3.6177	3.79984e-20	8.73107e-18
DN5870_c0_g1_i4	conditionA	conditionB	8.61563	8.11525	5.19233e-20	1.17163e-17
DN28324_c0_g1_i9	conditionA	conditionB	6.29339	3.40207	6.21042e-20	1.39302e-17
DN7090_c0_g3_i1	conditionA	conditionB	4.73481	3.80729	7.97697e-20	1.77868e-17
DN8759_c0_g2_i1	conditionA	conditionB	7.00018	1.32258	8.56728e-20	1.89906e-17
DN31349_c0_g1_i1	conditionA	conditionB	6.34581	6.46841	8.83247e-20	1.9464e-17
DN3086_c0_g1_i5	conditionA	conditionB	4.11681	3.28542	1.01584e-19	2.18743e-17
DN1196_c0_g4_i4	conditionA	conditionB	6.59435	1.87276	1.12658e-19	2.41209e-17
DN12075_c0_g1_i3	conditionA	conditionB	4.03858	3.38308	1.18431e-19	2.50062e-17
DN3193_c0_g1_i3	conditionA	conditionB	7.61465	1.01899	1.18783e-19	2.50062e-17
DN5412_c0_g1_i1	conditionA	conditionB	10.4077	0.966068	1.40266e-19	2.92025e-17
DN2216_c0_g4_i3	conditionA	conditionB	5.74549	5.12869	1.62558e-19	3.36575e-17
DN3439_c0_g1_i1	conditionA	conditionB	4.98074	5.34735	1.63909e-19	3.37519e-17
DN5700_c0_g2_i23	conditionA	conditionB	12.1888	2.75354	1.90882e-19	3.86721e-17
DN4675_c0_g1_i6	conditionA	conditionB	4.87085	6.51965	2.05764e-19	4.14641e-17
DN265_c0_g2_i2	conditionA	conditionB	5.72919	1.6781	2.46171e-19	4.88234e-17
DN14406_c0_g2_i1	conditionA	conditionB	3.80237	6.08153	2.82733e-19	5.57814e-17
DN5032_c0_g2_i1	conditionA	conditionB	5.66496	4.93808	4.09306e-19	7.86932e-17
DN5511_c3_g1_i1	conditionA	conditionB	3.85695	8.53557	4.14205e-19	7.92308e-17
DN7183_c0_g1_i6	conditionA	conditionB	11.2499	1.8127	4.6082e-19	8.69913e-17
DN3283_c0_g1_i2	conditionA	conditionB	4.26797	4.48036	4.64009e-19	8.69913e-17
DN165_c4_g1_i1	conditionA	conditionB	5.43124	2.79111	4.86201e-19	9.02538e-17
DN6463_c0_g2_i1	conditionA	conditionB	6.48385	3.61467	5.13786e-19	9.49069e-17
DN1991_c0_g1_i1	conditionA	conditionB	5.77223	8.27199	5.69062e-19	1.03096e-16
DN2613_c0_g3_i4	conditionA	conditionB	3.19364	4.68076	7.43689e-19	1.32597e-16
DN3048_c0_g1_i1	conditionA	conditionB	11.3109	1.8741	7.45976e-19	1.32597e-16
DN7124_c0_g6_i1	conditionA	conditionB	4.38834	2.71699	1.13831e-18	1.97672e-16
DN803_c0_g1_i1	conditionA	conditionB	3.73698	5.11328	1.18963e-18	2.05019e-16
DN83688_c0_g1_i1	conditionA	conditionB	6.11809	1.38192	1.1915e-18	2.05019e-16
DN2232_c1_g8_i2	conditionA	conditionB	3.62042	5.07274	1.4771e-18	2.50728e-16
DN3189_c0_g1_i3	conditionA	conditionB	4.90391	2.88602	2.19845e-18	3.59315e-16
DN169103_c0_g1_i1	conditionA	conditionB	4.92877	5.28364	2.25304e-18	3.65953e-16
DN7052_c0_g2_i4	conditionA	conditionB	3.77606	6.50191	2.66138e-18	4.26761e-16
DN3182_c0_g1_i1	conditionA	conditionB	3.73271	5.37335	3.30609e-18	5.27896e-16
DN19545_c0_g2_i2	conditionA	conditionB	7.14533	7.21986	3.5587e-18	5.65833e-16
DN1496_c0_g1_i4	conditionA	conditionB	6.67163	1.30167	3.97047e-18	6.28652e-16
DN6394_c0_g1_i4	conditionA	conditionB	3.5432	4.60244	4.9996e-18	7.85e-16
DN5453_c1_g1_i3	conditionA	conditionB	6.1339	0.997959	5.69172e-18	8.79022e-16
DN19545_c0_g2_i1	conditionA	conditionB	7.27712	6.83902	6.94319e-18	1.05927e-15
DN4419_c0_g1_i3	conditionA	conditionB	4.55332	3.06594	9.18001e-18	1.36731e-15
DN25285_c0_g1_i4	conditionA	conditionB	5.86854	1.45218	1.06247e-17	1.57007e-15
DN829_c0_g1_i2	conditionA	conditionB	4.09635	3.98729	1.16427e-17	1.71379e-15
DN1816_c1_g2_i1	conditionA	conditionB	4.44013	3.55156	1.17367e-17	1.72092e-15
DN28324_c0_g1_i3	conditionA	conditionB	4.7957	2.37265	1.21969e-17	1.78146e-15
DN13402_c0_g2_i3	conditionA	conditionB	4.99181	2.86355	1.51415e-17	2.1695e-15
DN1496_c0_g1_i3	conditionA	conditionB	10.1805	0.733819	1.63473e-17	2.33339e-15
DN2206_c0_g1_i1	conditionA	conditionB	7.96366	5.80295	1.67923e-17	2.37888e-15
DN20823_c0_g1_i3	conditionA	conditionB	5.25656	3.43579	1.94108e-17	2.72931e-15
DN5159_c0_g1_i1	conditionA	conditionB	3.39841	6.19687	2.28612e-17	3.15561e-15
DN4991_c0_g1_i10	conditionA	conditionB	3.80333	6.22121	2.40307e-17	3.30493e-15
DN2866_c0_g2_i2	conditionA	conditionB	5.04606	3.51604	2.41195e-17	3.30507e-15
DN14517_c1_g2_i1	conditionA	conditionB	6.3472	3.39703	2.43291e-17	3.32171e-15
DN3647_c1_g2_i1	conditionA	conditionB	3.84352	4.36956	2.76807e-17	3.72532e-15
DN4539_c0_g1_i2	conditionA	conditionB	3.36431	5.41507	2.9355e-17	3.92264e-15
DN18750_c0_g1_i2	conditionA	conditionB	6.17305	4.16678	3.15788e-17	4.19009e-15
DN5917_c0_g1_i3	conditionA	conditionB	4.08359	8.32436	3.29365e-17	4.3549e-15
DN7068_c0_g1_i1	conditionA	conditionB	5.17133	1.51187	5.35555e-17	6.86439e-15
DN2048_c0_g1_i4	conditionA	conditionB	12.4075	2.97307	5.44341e-17	6.95336e-15
DN21240_c0_g1_i1	conditionA	conditionB	7.94523	0.539421	5.78468e-17	7.36433e-15
DN14669_c0_g1_i2	conditionA	conditionB	6.00298	0.624056	6.28616e-17	7.97581e-15
DN748_c0_g1_i1	conditionA	conditionB	3.49933	6.04623	6.83077e-17	8.55162e-15
DN7791_c0_g2_i2	conditionA	conditionB	6.4805	2.69405	8.44458e-17	1.05022e-14
DN761_c0_g1_i2	conditionA	conditionB	5.43891	4.13568	1.06621e-16	1.30026e-14
DN46592_c0_g1_i2	conditionA	conditionB	3.46775	7.25823	1.30418e-16	1.58024e-14
DN1496_c0_g1_i12	conditionA	conditionB	5.48704	1.33383	1.76318e-16	2.10259e-14
DN4111_c0_g1_i1	conditionA	conditionB	3.43511	7.03909	1.90145e-16	2.26033e-14
DN6590_c0_g1_i4	conditionA	conditionB	4.45272	3.001	1.93645e-16	2.29469e-14
DN467_c0_g2_i3	conditionA	conditionB	3.60025	4.3281	2.04545e-16	2.40219e-14
DN1987_c0_g2_i1	conditionA	conditionB	4.02633	3.91577	2.08599e-16	2.44119e-14
DN132571_c0_g1_i1	conditionA	conditionB	4.81101	5.52303	2.17535e-16	2.53005e-14
DN7893_c1_g1_i1	conditionA	conditionB	4.08485	4.41571	2.20641e-16	2.55828e-14
DN779_c0_g1_i6	conditionA	conditionB	6.68867	2.81722	2.39396e-16	2.75876e-14
DN3569_c1_g1_i12	conditionA	conditionB	5.27145	2.02426	2.50108e-16	2.87342e-14
DN3848_c1_g1_i8	conditionA	conditionB	4.78454	10.0482	2.65999e-16	3.01917e-14
DN2308_c0_g1_i4	conditionA	conditionB	4.10685	3.2783	2.73977e-16	3.10039e-14
DN633_c0_g1_i2	conditionA	conditionB	2.90361	5.52389	2.77642e-16	3.12997e-14
DN16561_c0_g1_i2	conditionA	conditionB	7.8069	0.395178	2.78253e-16	3.12997e-14
DN2033_c0_g1_i7	conditionA	conditionB	3.41773	7.33966	2.79259e-16	3.13194e-14
DN549_c0_g1_i1	conditionA	conditionB	5.37483	2.41601	3.00826e-16	3.33412e-14
DN8793_c0_g1_i1	conditionA	conditionB	9.56644	0.122784	3.16556e-16	3.49818e-14
DN4966_c1_g1_i2	conditionA	conditionB	4.71712	2.86217	3.29562e-16	3.62066e-14
DN4036_c1_g5_i1	conditionA	conditionB	3.39472	3.91172	3.52486e-16	3.86125e-14
DN7382_c0_g1_i1	conditionA	conditionB	3.1654	4.32992	3.66972e-16	4.00829e-14
DN4269_c1_g1_i3	conditionA	conditionB	5.32093	7.72955	4.134e-16	4.46365e-14
DN4297_c0_g3_i1	conditionA	conditionB	9.5892	0.143442	4.26134e-16	4.588e-14
DN19972_c1_g1_i5	conditionA	conditionB	3.42393	4.8196	4.31871e-16	4.63653e-14
DN705_c0_g1_i3	conditionA	conditionB	3.24899	3.94814	4.73626e-16	5.04171e-14
DN4937_c0_g1_i6	conditionA	conditionB	9.52891	0.0837674	5.74236e-16	6.0444e-14
DN10693_c0_g1_i1	conditionA	conditionB	3.18045	3.93151	5.81412e-16	6.08593e-14
DN4419_c0_g1_i1	conditionA	conditionB	5.61786	2.23236	6.85018e-16	7.11116e-14
DN3302_c0_g1_i1	conditionA	conditionB	6.31839	0.260354	7.94532e-16	8.20284e-14
DN441_c0_g1_i5	conditionA	conditionB	3.64431	3.63413	8.12161e-16	8.34388e-14
DN1702_c0_g2_i1	conditionA	conditionB	4.90752	3.06518	8.27662e-16	8.47522e-14
DN15681_c1_g1_i2	conditionA	conditionB	3.74428	7.23237	8.61153e-16	8.79426e-14
DN9017_c0_g1_i2	conditionA	conditionB	7.02762	1.8612	8.69813e-16	8.85869e-14
DN15941_c0_g1_i1	conditionA	conditionB	9.47264	0.028671	9.07272e-16	9.21529e-14
DN9113_c0_g1_i1	conditionA	conditionB	3.83431	3.84286	9.54861e-16	9.67259e-14
DN8939_c0_g1_i12	conditionA	conditionB	4.09437	3.51304	1.04658e-15	1.0545e-13
DN4407_c0_g1_i1	conditionA	conditionB	3.70949	5.90435	1.06775e-15	1.07219e-13
DN3698_c0_g1_i15	conditionA	conditionB	3.60171	2.97721	1.12378e-15	1.11735e-13
DN2564_c1_g2_i1	conditionA	conditionB	5.15475	2.21697	1.5189e-15	1.48667e-13
DN1231_c0_g1_i4	conditionA	conditionB	3.20881	4.28508	1.58249e-15	1.5409e-13
DN3910_c0_g1_i9	conditionA	conditionB	4.35234	3.79563	1.83589e-15	1.78304e-13
DN6124_c0_g1_i2	conditionA	conditionB	4.3249	6.99819	2.13274e-15	2.0502e-13
DN15169_c0_g2_i2	conditionA	conditionB	3.24956	6.39883	2.49174e-15	2.37712e-13
DN5335_c0_g1_i8	conditionA	conditionB	3.99905	8.21349	2.88622e-15	2.7327e-13
DN7817_c1_g1_i1	conditionA	conditionB	8.04786	7.14597	3.50833e-15	3.31339e-13
DN4675_c0_g2_i2	conditionA	conditionB	4.61177	5.86658	3.62926e-15	3.41903e-13
DN441_c0_g2_i9	conditionA	conditionB	3.27607	3.55603	5.02121e-15	4.649e-13
DN5523_c0_g1_i4	conditionA	conditionB	3.66759	5.58876	5.22477e-15	4.82562e-13
DN11957_c0_g3_i2	conditionA	conditionB	5.15002	4.82442	5.26557e-15	4.8514e-13
DN4498_c0_g2_i4	conditionA	conditionB	2.89026	5.6765	5.67375e-15	5.18941e-13
DN393_c0_g2_i2	conditionA	conditionB	4.29711	7.142	6.1639e-15	5.61049e-13
DN9501_c0_g5_i1	conditionA	conditionB	5.60064	0.482608	6.38161e-15	5.79465e-13
DN25285_c0_g1_i3	conditionA	conditionB	4.04957	5.84378	7.4234e-15	6.66038e-13
DN1705_c0_g1_i1	conditionA	conditionB	5.21408	3.8283	7.68192e-15	6.87596e-13
DN5013_c0_g1_i1	conditionA	conditionB	3.79618	6.52694	8.28811e-15	7.36606e-13
DN14594_c0_g1_i2	conditionA	conditionB	9.28716	-0.157162	8.73004e-15	7.7224e-13
DN11772_c0_g1_i9	conditionA	conditionB	4.07085	2.45527	9.33037e-15	8.17666e-13
DN1308_c0_g2_i1	conditionA	conditionB	3.35156	5.06227	1.25613e-14	1.07579e-12
DN2074_c1_g1_i3	conditionA	conditionB	6.60434	0.925779	1.54548e-14	1.29996e-12
DN1841_c1_g1_i1	conditionA	conditionB	6.06592	8.86145	1.56896e-14	1.31677e-12
DN11718_c0_g1_i5	conditionA	conditionB	6.03698	4.48483	1.65887e-14	1.37993e-12
DN3575_c0_g1_i6	conditionA	conditionB	3.42964	7.50777	1.86241e-14	1.54584e-12
DN9996_c0_g2_i9	conditionA	conditionB	7.99443	4.9496	2.09097e-14	1.72416e-12
DN4144_c0_g1_i7	conditionA	conditionB	3.26252	8.62031	2.2688e-14	1.85055e-12
DN4400_c1_g1_i15	conditionA	conditionB	5.60788	3.82541	2.53584e-14	2.0506e-12
DN5335_c0_g1_i11	conditionA	conditionB	3.64773	3.42158	2.84419e-14	2.27553e-12
DN1214_c0_g3_i3	conditionA	conditionB	3.83018	2.55011	2.95339e-14	2.35291e-12
DN1496_c1_g1_i1	conditionA	conditionB	3.81195	6.0577	2.99175e-14	2.37844e-12
DN5335_c0_g1_i2	conditionA	conditionB	4.4927	2.12718	3.13521e-14	2.48202e-12
DN11390_c0_g2_i1	conditionA	conditionB	4.0317	7.06312	3.27374e-14	2.58626e-12
DN3026_c0_g1_i5	conditionA	conditionB	6.61518	1.45601	3.51975e-14	2.76647e-12
DN11106_c0_g1_i2	conditionA	conditionB	5.51489	3.39744	3.52389e-14	2.76647e-12
DN156103_c0_g1_i1	conditionA	conditionB	4.56971	4.67926	3.56106e-14	2.78984e-12
DN10732_c0_g1_i2	conditionA	conditionB	6.69265	8.11737	3.60417e-14	2.80611e-12
DN9340_c0_g1_i1	conditionA	conditionB	4.11803	2.0595	3.63996e-14	2.82814e-12
DN1956_c1_g2_i2	conditionA	conditionB	5.17405	5.48889	3.77299e-14	2.92547e-12
DN7631_c0_g1_i5	conditionA	conditionB	3.55037	3.01569	3.83739e-14	2.96929e-12
DN3592_c0_g1_i1	conditionA	conditionB	7.08552	-0.306899	3.88818e-14	2.99628e-12
DN9893_c0_g4_i3	conditionA	conditionB	4.69795	7.61024	4.27595e-14	3.28168e-12
DN1001_c0_g1_i5	conditionA	conditionB	3.0732	3.72154	4.342e-14	3.3256e-12
DN4311_c0_g1_i3	conditionA	conditionB	3.76894	3.68143	4.60489e-14	3.50557e-12
DN63722_c0_g1_i4	conditionA	conditionB	3.19402	4.70329	4.72517e-14	3.58267e-12
DN3189_c0_g1_i10	conditionA	conditionB	4.26233	6.60405	4.77967e-14	3.61021e-12
DN14364_c0_g2_i1	conditionA	conditionB	4.66896	2.45908	5.50701e-14	4.14213e-12
DN1702_c0_g2_i2	conditionA	conditionB	4.95323	3.71324	5.55645e-14	4.17099e-12
DN12775_c0_g2_i1	conditionA	conditionB	3.5506	3.13261	5.71788e-14	4.28363e-12
DN8055_c0_g1_i2	conditionA	conditionB	4.41047	5.02463	6.02465e-14	4.4867e-12
DN95899_c0_g1_i1	conditionA	conditionB	2.96893	3.89849	6.06335e-14	4.50661e-12
DN8241_c0_g1_i2	conditionA	conditionB	5.83433	6.20422	6.14882e-14	4.56114e-12
DN26261_c0_g1_i1	conditionA	conditionB	3.56309	2.7614	6.61166e-14	4.87568e-12
DN24685_c1_g1_i12	conditionA	conditionB	6.92947	6.94233	6.73887e-14	4.95978e-12
DN15730_c0_g2_i2	conditionA	conditionB	4.39823	1.3796	7.70707e-14	5.63933e-12
DN3193_c0_g1_i1	conditionA	conditionB	6.40727	7.35128	8.11756e-14	5.90529e-12
DN2794_c0_g1_i13	conditionA	conditionB	9.0739	-0.366942	8.75712e-14	6.33387e-12
DN4404_c1_g1_i1	conditionA	conditionB	4.47713	2.82096	9.02816e-14	6.5174e-12
DN10524_c0_g4_i1	conditionA	conditionB	3.10327	6.49716	9.12277e-14	6.5731e-12
DN20800_c0_g1_i7	conditionA	conditionB	3.73872	2.91226	9.56956e-14	6.88187e-12
DN8227_c0_g1_i4	conditionA	conditionB	3.34162	3.69427	9.84432e-14	7.06597e-12
DN93_c0_g1_i1	conditionA	conditionB	3.23893	6.32923	9.96711e-14	7.12696e-12
DN158_c0_g1_i9	conditionA	conditionB	3.32982	3.55875	1.02975e-13	7.3215e-12
DN1877_c0_g1_i4	conditionA	conditionB	4.39413	4.07398	1.03477e-13	7.34336e-12
DN5856_c0_g1_i5	conditionA	conditionB	2.73824	4.7986	1.08854e-13	7.69596e-12
DN9496_c0_g1_i1	conditionA	conditionB	3.02889	6.88618	1.26536e-13	8.84649e-12
DN940_c0_g3_i1	conditionA	conditionB	4.81849	0.909168	1.33547e-13	9.31938e-12
DN9996_c0_g1_i9	conditionA	conditionB	3.39043	3.27407	1.39851e-13	9.70533e-12
DN6101_c0_g1_i2	conditionA	conditionB	3.90909	2.2792	1.42645e-13	9.84487e-12
DN2739_c1_g2_i2	conditionA	conditionB	3.16403	4.04598	1.48937e-13	1.02603e-11
DN2171_c0_g1_i2	conditionA	conditionB	4.029	3.03866	1.66603e-13	1.13528e-11
DN4597_c0_g3_i3	conditionA	conditionB	3.26537	3.14444	1.71489e-13	1.16647e-11
DN76_c0_g2_i1	conditionA	conditionB	4.14366	5.29347	1.75378e-13	1.19022e-11
DN2170_c0_g1_i5	conditionA	conditionB	10.9818	1.54778	1.75929e-13	1.19022e-11
DN8810_c0_g1_i1	conditionA	conditionB	3.21498	5.24526	1.90197e-13	1.27986e-11
DN13958_c0_g1_i1	conditionA	conditionB	3.85378	2.65899	1.9618e-13	1.31777e-11
DN720_c0_g1_i6	conditionA	conditionB	5.09291	2.52128	2.04715e-13	1.37265e-11
DN2061_c0_g1_i9	conditionA	conditionB	3.26478	4.40327	2.08245e-13	1.39384e-11
DN4602_c0_g1_i9	conditionA	conditionB	12.0254	2.59207	2.11622e-13	1.41393e-11
DN377_c0_g4_i1	conditionA	conditionB	3.84393	5.93534	2.43012e-13	1.60939e-11
DN14406_c0_g1_i2	conditionA	conditionB	3.00262	3.91596	2.45064e-13	1.62013e-11
DN486_c0_g1_i2	conditionA	conditionB	5.99386	0.643074	2.66886e-13	1.75516e-11
DN8472_c0_g2_i1	conditionA	conditionB	4.08081	1.37482	2.76544e-13	1.81235e-11
DN2033_c0_g1_i13	conditionA	conditionB	3.41518	5.98514	2.83027e-13	1.84942e-11
DN38956_c0_g1_i2	conditionA	conditionB	4.01577	1.47608	2.83182e-13	1.84942e-11
DN414_c0_g2_i2	conditionA	conditionB	2.8427	4.21816	3.12029e-13	2.02727e-11
DN57614_c0_g3_i1	conditionA	conditionB	5.94163	0.270668	3.14923e-13	2.03904e-11
DN3751_c0_g1_i1	conditionA	conditionB	3.89875	2.9627	3.30655e-13	2.12993e-11
DN46592_c0_g1_i3	conditionA	conditionB	4.94746	1.2816	3.70922e-13	2.36505e-11
DN4144_c0_g1_i5	conditionA	conditionB	4.20361	8.75552	4.06775e-13	2.58491e-11
DN2987_c0_g1_i11	conditionA	conditionB	5.20367	1.26704	4.13456e-13	2.6183e-11
DN4269_c1_g1_i6	conditionA	conditionB	4.50443	3.73923	4.14114e-13	2.6183e-11
DN2171_c0_g1_i1	conditionA	conditionB	3.82812	8.72681	4.51214e-13	2.83858e-11
DN4991_c0_g1_i6	conditionA	conditionB	2.79504	7.01403	4.54308e-13	2.85328e-11
DN5811_c0_g4_i1	conditionA	conditionB	4.17513	1.05288	4.5661e-13	2.86296e-11
DN9241_c0_g1_i2	conditionA	conditionB	7.09106	3.19943	4.78972e-13	2.98826e-11
DN18847_c0_g2_i1	conditionA	conditionB	3.43354	3.8822	4.81622e-13	2.99983e-11
DN6957_c0_g1_i1	conditionA	conditionB	4.43123	0.709857	4.92347e-13	3.06094e-11
DN1591_c0_g1_i3	conditionA	conditionB	4.0046	5.32904	4.93058e-13	3.06094e-11
DN2076_c0_g2_i3	conditionA	conditionB	3.66095	3.19765	4.97041e-13	3.08059e-11
DN5603_c0_g1_i9	conditionA	conditionB	7.28673	0.692361	5.0455e-13	3.11178e-11
DN3925_c0_g1_i4	conditionA	conditionB	5.00298	0.115307	5.3076e-13	3.26274e-11
DN7736_c0_g1_i2	conditionA	conditionB	2.81164	5.58632	5.35962e-13	3.28764e-11
DN2033_c0_g1_i10	conditionA	conditionB	3.16095	11.2381	5.81051e-13	3.543e-11
DN8426_c0_g3_i2	conditionA	conditionB	3.32251	3.66135	5.89615e-13	3.58941e-11
DN1101_c1_g1_i1	conditionA	conditionB	4.03902	3.33627	6.80315e-13	4.08873e-11
DN5159_c0_g2_i1	conditionA	conditionB	3.81289	4.2038	6.98596e-13	4.19191e-11
DN8892_c0_g1_i6	conditionA	conditionB	6.57371	1.47602	7.03806e-13	4.21359e-11
DN8343_c0_g1_i2	conditionA	conditionB	2.82267	4.45861	7.04446e-13	4.21359e-11
DN319_c0_g1_i16	conditionA	conditionB	2.94463	7.21607	7.19343e-13	4.29588e-11
DN2254_c0_g3_i2	conditionA	conditionB	4.71039	2.11409	7.52841e-13	4.48172e-11
DN2076_c0_g2_i2	conditionA	conditionB	3.86573	3.88314	7.76755e-13	4.60952e-11
DN979_c1_g1_i9	conditionA	conditionB	3.17854	2.88438	8.07156e-13	4.7824e-11
DN4302_c0_g1_i5	conditionA	conditionB	4.10815	5.08498	8.71268e-13	5.13803e-11
DN38956_c0_g1_i5	conditionA	conditionB	4.35652	1.43099	8.78638e-13	5.17339e-11
DN9418_c0_g2_i2	conditionA	conditionB	2.68123	4.61509	8.84187e-13	5.19795e-11
DN1113_c0_g1_i8	conditionA	conditionB	2.69728	5.16249	8.88766e-13	5.21672e-11
DN11166_c2_g3_i1	conditionA	conditionB	5.62769	5.58672	9.49879e-13	5.56676e-11
DN2215_c0_g1_i7	conditionA	conditionB	2.66927	5.16694	1.08551e-12	6.30265e-11
DN10034_c0_g2_i2	conditionA	conditionB	4.16957	3.70579	1.08715e-12	6.30265e-11
DN4727_c0_g1_i3	conditionA	conditionB	3.05406	3.36389	1.20823e-12	6.97886e-11
DN886_c0_g3_i7	conditionA	conditionB	3.47839	2.58374	1.24546e-12	7.17627e-11
DN4558_c0_g1_i17	conditionA	conditionB	2.69949	6.35548	1.25179e-12	7.20173e-11
DN1922_c1_g1_i3	conditionA	conditionB	6.16816	3.24795	1.42499e-12	8.11148e-11
DN6013_c0_g1_i3	conditionA	conditionB	3.15141	3.44928	1.55499e-12	8.79831e-11
DN3316_c0_g1_i8	conditionA	conditionB	3.38571	4.61081	1.71082e-12	9.62219e-11
DN11469_c1_g1_i2	conditionA	conditionB	4.78866	0.762685	2.03589e-12	1.12821e-10
DN660_c0_g2_i2	conditionA	conditionB	2.67148	4.62009	2.09611e-12	1.15988e-10
DN13587_c0_g3_i2	conditionA	conditionB	2.98313	6.58247	2.41923e-12	1.33086e-10
DN3336_c0_g1_i9	conditionA	conditionB	2.98325	3.28294	2.42659e-12	1.33296e-10
DN25_c0_g1_i6	conditionA	conditionB	2.62719	6.57436	2.46808e-12	1.34985e-10
DN2239_c0_g2_i1	conditionA	conditionB	4.46416	1.38158	2.52469e-12	1.37682e-10
DN26256_c0_g3_i1	conditionA	conditionB	2.78288	4.10271	2.64162e-12	1.43642e-10
DN1604_c0_g1_i10	conditionA	conditionB	3.36196	5.18501	2.97027e-12	1.60587e-10
DN785_c0_g2_i8	conditionA	conditionB	2.86836	6.12168	2.99388e-12	1.61631e-10
DN258_c1_g2_i2	conditionA	conditionB	3.64678	8.31184	3.02217e-12	1.62925e-10
DN171516_c0_g1_i1	conditionA	conditionB	6.93388	2.01248	3.03875e-12	1.63584e-10
DN96361_c0_g1_i1	conditionA	conditionB	2.98089	3.937	3.07109e-12	1.64854e-10
DN1591_c0_g1_i2	conditionA	conditionB	4.00832	5.82852	3.08524e-12	1.65379e-10
DN545_c0_g1_i1	conditionA	conditionB	2.8213	7.27196	3.44579e-12	1.8392e-10
DN4797_c1_g1_i3	conditionA	conditionB	3.16884	2.6356	3.80791e-12	2.01819e-10
DN660_c0_g1_i1	conditionA	conditionB	3.21594	6.957	3.87755e-12	2.05222e-10
DN1968_c0_g1_i2	conditionA	conditionB	2.94459	4.18915	3.93941e-12	2.08203e-10
DN1214_c0_g3_i1	conditionA	conditionB	4.0332	2.96029	3.96832e-12	2.09437e-10
DN27875_c0_g2_i1	conditionA	conditionB	5.86377	-0.709389	4.32894e-12	2.27197e-10
DN31919_c2_g1_i1	conditionA	conditionB	3.70864	2.32269	4.43744e-12	2.31601e-10
DN1133_c0_g2_i4	conditionA	conditionB	3.13455	6.87413	4.57404e-12	2.37089e-10
DN3768_c0_g1_i3	conditionA	conditionB	2.80524	7.01685	4.76527e-12	2.46323e-10
DN8759_c0_g2_i2	conditionA	conditionB	8.81267	-0.630227	4.77548e-12	2.46513e-10
DN6394_c0_g1_i3	conditionA	conditionB	3.23724	3.33833	4.95645e-12	2.54807e-10
DN2158_c0_g6_i2	conditionA	conditionB	2.7733	7.93172	5.02209e-12	2.57479e-10
DN8189_c0_g3_i2	conditionA	conditionB	4.43714	0.728383	5.04092e-12	2.58094e-10
DN425_c0_g2_i1	conditionA	conditionB	3.0438	6.32178	5.1822e-12	2.64283e-10
DN6101_c0_g1_i1	conditionA	conditionB	2.78093	6.33635	5.18285e-12	2.64283e-10
DN332_c0_g1_i6	conditionA	conditionB	4.1259	1.54228	5.21008e-12	2.65313e-10
DN7018_c0_g1_i1	conditionA	conditionB	3.28363	2.77704	5.4265e-12	2.74848e-10
DN13587_c0_g4_i1	conditionA	conditionB	6.60628	6.57949	6.08292e-12	3.0563e-10
DN29910_c0_g2_i1	conditionA	conditionB	5.78743	8.01364	6.45483e-12	3.22596e-10
DN6020_c0_g1_i12	conditionA	conditionB	10.021	0.588	6.47358e-12	3.23105e-10
DN9161_c0_g2_i2	conditionA	conditionB	2.83512	5.10184	6.67941e-12	3.32497e-10
DN3009_c1_g4_i1	conditionA	conditionB	4.41211	0.393423	6.99842e-12	3.47002e-10
DN79_c0_g2_i1	conditionA	conditionB	4.07054	7.25388	7.75363e-12	3.80939e-10
DN10498_c0_g1_i2	conditionA	conditionB	3.65216	1.7104	8.19397e-12	3.99965e-10
DN5942_c0_g1_i6	conditionA	conditionB	3.61603	1.54827	8.87856e-12	4.31148e-10
DN4579_c0_g2_i1	conditionA	conditionB	4.99132	3.81057	8.95776e-12	4.34434e-10
DN2651_c0_g1_i7	conditionA	conditionB	3.04496	3.62301	9.38245e-12	4.54446e-10
DN258_c1_g2_i3	conditionA	conditionB	4.40214	2.43523	9.80469e-12	4.71865e-10
DN169505_c0_g1_i1	conditionA	conditionB	2.81608	7.05051	9.85623e-12	4.7374e-10
DN441_c0_g1_i8	conditionA	conditionB	4.73319	1.3032	1.03663e-11	4.96359e-10
DN2368_c0_g1_i5	conditionA	conditionB	3.92978	1.43067	1.05961e-11	5.05435e-10
DN5044_c0_g1_i6	conditionA	conditionB	5.90352	1.02357	1.06184e-11	5.05855e-10
DN5802_c0_g1_i1	conditionA	conditionB	3.49019	8.73811	1.1301e-11	5.35667e-10
DN347_c0_g1_i8	conditionA	conditionB	2.88545	4.63845	1.13175e-11	5.35774e-10
DN6176_c0_g1_i2	conditionA	conditionB	2.72271	6.47343	1.13893e-11	5.38499e-10
DN11548_c1_g1_i6	conditionA	conditionB	2.60754	6.62892	1.14446e-11	5.40435e-10
DN174_c0_g1_i3	conditionA	conditionB	5.55867	5.51675	1.15892e-11	5.45215e-10
DN28020_c0_g1_i2	conditionA	conditionB	4.45009	3.25103	1.19108e-11	5.58948e-10
DN16978_c0_g2_i2	conditionA	conditionB	3.32289	3.54291	1.19882e-11	5.61882e-10
DN1216_c0_g1_i5	conditionA	conditionB	3.13187	5.50152	1.2056e-11	5.64358e-10
DN4727_c0_g1_i4	conditionA	conditionB	3.22244	2.19732	1.21046e-11	5.6593e-10
DN17987_c0_g1_i3	conditionA	conditionB	3.84951	2.3763	1.22746e-11	5.73166e-10
DN3371_c0_g4_i1	conditionA	conditionB	3.50959	2.16852	1.24891e-11	5.81857e-10
DN6425_c2_g2_i8	conditionA	conditionB	2.39718	4.3578	1.35483e-11	6.272e-10
DN2255_c0_g1_i2	conditionA	conditionB	10.344	0.911802	1.37263e-11	6.34661e-10
DN558_c0_g2_i1	conditionA	conditionB	4.07268	1.95546	1.38049e-11	6.37515e-10
DN10997_c0_g1_i2	conditionA	conditionB	3.29367	3.51656	1.43288e-11	6.58927e-10
DN8664_c0_g2_i1	conditionA	conditionB	2.60144	6.46609	1.47292e-11	6.75234e-10
DN705_c0_g1_i8	conditionA	conditionB	3.19864	8.2253	1.47916e-11	6.7727e-10
DN22324_c0_g1_i6	conditionA	conditionB	8.62607	-0.811755	1.49086e-11	6.81799e-10
DN779_c0_g1_i4	conditionA	conditionB	4.41193	1.83204	1.63945e-11	7.44328e-10
DN10863_c0_g1_i2	conditionA	conditionB	2.69737	4.57029	1.64519e-11	7.46035e-10
DN1409_c0_g1_i1	conditionA	conditionB	8.92733	4.36984	1.66814e-11	7.54628e-10
DN545_c0_g1_i4	conditionA	conditionB	3.43883	2.60882	1.71954e-11	7.76017e-10
DN7946_c1_g1_i1	conditionA	conditionB	4.12783	0.930787	1.79528e-11	8.06334e-10
DN5078_c1_g1_i8	conditionA	conditionB	2.88648	7.99186	1.87518e-11	8.39221e-10
DN1879_c0_g2_i1	conditionA	conditionB	3.53163	1.73126	1.87806e-11	8.39514e-10
DN34050_c0_g1_i7	conditionA	conditionB	3.41188	2.62306	1.89966e-11	8.48163e-10
DN2395_c0_g3_i2	conditionA	conditionB	2.9582	3.48216	1.92745e-11	8.59553e-10
DN1409_c0_g2_i1	conditionA	conditionB	7.40807	4.16496	1.94384e-11	8.65837e-10
DN4966_c1_g1_i1	conditionA	conditionB	3.05508	6.32903	1.9971e-11	8.8851e-10
DN518_c0_g1_i10	conditionA	conditionB	3.09451	3.75744	2.07125e-11	9.18244e-10
DN535_c0_g1_i5	conditionA	conditionB	3.22413	6.34865	2.16461e-11	9.57384e-10
DN98294_c0_g1_i1	conditionA	conditionB	2.94616	4.73204	2.2673e-11	9.98116e-10
DN3214_c0_g1_i1	conditionA	conditionB	2.56329	6.08903	2.27665e-11	1.00106e-09
DN6407_c0_g2_i1	conditionA	conditionB	4.94467	1.62918	2.54638e-11	1.11576e-09
DN636_c0_g1_i1	conditionA	conditionB	3.81551	2.98565	2.74207e-11	1.19318e-09
DN351_c0_g2_i2	conditionA	conditionB	3.57362	7.60947	2.77498e-11	1.20472e-09
DN916_c1_g2_i1	conditionA	conditionB	2.86044	4.6037	2.78594e-11	1.20809e-09
DN6495_c1_g1_i1	conditionA	conditionB	4.75338	6.90721	2.85573e-11	1.23409e-09
DN15614_c0_g1_i1	conditionA	conditionB	2.53992	3.82376	2.87933e-11	1.24286e-09
DN240_c0_g2_i4	conditionA	conditionB	3.34955	3.2088	3.01413e-11	1.29659e-09
DN37119_c0_g1_i1	conditionA	conditionB	3.00245	4.55196	3.18185e-11	1.36407e-09
DN9113_c0_g1_i5	conditionA	conditionB	3.46586	2.86715	3.22507e-11	1.37946e-09
DN17060_c0_g1_i1	conditionA	conditionB	4.37434	0.366044	3.28168e-11	1.39607e-09
DN3031_c0_g1_i2	conditionA	conditionB	3.7918	1.75016	3.28777e-11	1.39677e-09
DN4069_c0_g1_i4	conditionA	conditionB	3.30737	4.21335	3.29391e-11	1.3978e-09
DN1816_c1_g1_i2	conditionA	conditionB	3.75047	2.50961	3.31653e-11	1.40423e-09
DN1176_c0_g2_i1	conditionA	conditionB	3.48014	1.51438	3.34013e-11	1.41264e-09
DN7857_c0_g4_i1	conditionA	conditionB	2.84993	4.25751	3.40118e-11	1.43363e-09
DN1919_c0_g1_i1	conditionA	conditionB	3.36354	2.07074	3.40718e-11	1.43455e-09
DN8136_c0_g2_i2	conditionA	conditionB	2.60512	4.99564	3.57008e-11	1.49812e-09
DN4653_c0_g1_i6	conditionA	conditionB	2.62975	3.96639	3.63414e-11	1.52162e-09
DN4579_c0_g2_i2	conditionA	conditionB	4.07455	9.49019	3.87567e-11	1.62094e-09
DN111993_c0_g1_i1	conditionA	conditionB	2.95799	3.11541	4.08386e-11	1.70046e-09
DN7104_c1_g1_i2	conditionA	conditionB	3.94527	0.256306	4.11635e-11	1.71022e-09
DN5587_c0_g1_i1	conditionA	conditionB	4.45707	2.69002	4.14283e-11	1.71554e-09
DN9162_c0_g1_i1	conditionA	conditionB	3.08333	6.45863	4.18125e-11	1.72955e-09
DN12772_c1_g1_i1	conditionA	conditionB	2.47418	6.61732	4.32583e-11	1.78348e-09
DN640_c0_g1_i10	conditionA	conditionB	3.11123	5.98558	4.50882e-11	1.85689e-09
DN3031_c0_g1_i1	conditionA	conditionB	3.83462	1.45588	4.64522e-11	1.90735e-09
DN22356_c0_g2_i1	conditionA	conditionB	3.61829	5.64734	4.77102e-11	1.9542e-09
DN25334_c0_g1_i1	conditionA	conditionB	3.67254	1.18703	4.80439e-11	1.96573e-09
DN14808_c0_g1_i1	conditionA	conditionB	5.29539	4.80001	5.04922e-11	2.05697e-09
DN188_c0_g1_i13	conditionA	conditionB	3.20031	2.79366	5.27104e-11	2.13208e-09
DN10156_c0_g1_i1	conditionA	conditionB	2.93209	4.61211	5.37673e-11	2.17161e-09
DN12105_c0_g2_i2	conditionA	conditionB	4.14287	0.684675	5.40797e-11	2.18189e-09
DN11360_c0_g1_i1	conditionA	conditionB	2.67859	3.62562	5.69342e-11	2.29215e-09
DN57_c0_g2_i7	conditionA	conditionB	3.85857	3.68403	6.09501e-11	2.44042e-09
DN34301_c0_g1_i5	conditionA	conditionB	2.43936	6.00246	6.16762e-11	2.46202e-09
DN3972_c0_g2_i4	conditionA	conditionB	3.30568	4.16287	6.19261e-11	2.46677e-09
DN3391_c0_g1_i11	conditionA	conditionB	4.11871	0.325904	6.20156e-11	2.46772e-09
DN140069_c0_g1_i1	conditionA	conditionB	2.70725	3.28925	6.29901e-11	2.49823e-09
DN100474_c0_g1_i1	conditionA	conditionB	3.65874	1.76217	6.30313e-11	2.49823e-09
DN5960_c0_g1_i2	conditionA	conditionB	2.96139	6.8795	6.68626e-11	2.6273e-09
DN116198_c0_g1_i1	conditionA	conditionB	2.41528	6.46048	6.88064e-11	2.68687e-09
DN2283_c2_g1_i2	conditionA	conditionB	2.95239	4.15978	6.91678e-11	2.69819e-09
DN1998_c0_g1_i1	conditionA	conditionB	4.89149	2.50477	7.52252e-11	2.91937e-09
DN167_c0_g1_i5	conditionA	conditionB	3.11213	8.01801	7.55619e-11	2.92942e-09
DN15614_c0_g2_i1	conditionA	conditionB	3.25612	3.96313	7.87219e-11	3.04482e-09
DN1853_c0_g1_i16	conditionA	conditionB	3.33018	2.29555	8.04292e-11	3.10216e-09
DN1295_c0_g1_i8	conditionA	conditionB	3.05322	2.41344	8.05923e-11	3.10528e-09
DN3453_c0_g6_i1	conditionA	conditionB	2.51901	7.27792	8.11006e-11	3.12167e-09
DN4566_c0_g2_i1	conditionA	conditionB	2.62968	4.43612	8.21731e-11	3.15972e-09
DN1727_c0_g1_i1	conditionA	conditionB	6.92846	1.97054	8.23465e-11	3.16317e-09
DN1430_c0_g1_i4	conditionA	conditionB	6.94488	2.16068	8.28475e-11	3.17917e-09
DN1988_c1_g1_i1	conditionA	conditionB	3.78075	4.29638	8.51101e-11	3.25936e-09
DN1449_c0_g3_i1	conditionA	conditionB	3.27894	4.22854	8.71179e-11	3.32947e-09
DN1171_c0_g1_i10	conditionA	conditionB	2.63531	5.83948	9.00192e-11	3.4334e-09
DN8037_c0_g1_i5	conditionA	conditionB	2.59438	5.71976	9.2756e-11	3.53063e-09
DN9043_c0_g1_i1	conditionA	conditionB	2.57895	5.57256	9.44687e-11	3.59219e-09
DN1430_c0_g1_i6	conditionA	conditionB	4.4855	6.77887	9.54549e-11	3.62604e-09
DN18414_c1_g2_i1	conditionA	conditionB	2.51821	4.34171	9.92225e-11	3.76157e-09
DN51059_c0_g1_i2	conditionA	conditionB	2.68086	7.63526	1.06073e-10	4.01321e-09
DN9113_c0_g1_i7	conditionA	conditionB	2.92207	3.63882	1.14066e-10	4.29836e-09
DN8820_c0_g3_i1	conditionA	conditionB	3.5775	1.71553	1.18917e-10	4.46774e-09
DN12901_c0_g4_i1	conditionA	conditionB	7.33674	0.761982	1.20883e-10	4.53641e-09
DN933_c0_g1_i11	conditionA	conditionB	2.64149	4.51699	1.21739e-10	4.56013e-09
DN97875_c0_g1_i1	conditionA	conditionB	3.09518	2.98736	1.22905e-10	4.59469e-09
DN393_c0_g2_i1	conditionA	conditionB	3.59831	3.98466	1.27009e-10	4.72931e-09
DN57_c0_g2_i2	conditionA	conditionB	10.2981	0.867611	1.29016e-10	4.78514e-09
DN2420_c0_g1_i1	conditionA	conditionB	3.86048	0.17687	1.32734e-10	4.9182e-09
DN3165_c0_g1_i4	conditionA	conditionB	2.99955	3.1457	1.36864e-10	5.05212e-09
DN983_c0_g2_i4	conditionA	conditionB	3.25918	2.80306	1.3762e-10	5.07432e-09
DN8185_c0_g1_i4	conditionA	conditionB	5.64168	4.20209	1.4144e-10	5.20843e-09
DN3666_c0_g1_i2	conditionA	conditionB	3.23658	4.18014	1.41534e-10	5.20843e-09
DN4269_c1_g1_i7	conditionA	conditionB	5.65048	7.50107	1.51264e-10	5.518e-09
DN569_c0_g2_i1	conditionA	conditionB	3.05822	4.3188	1.54881e-10	5.62813e-09
DN377_c0_g4_i4	conditionA	conditionB	3.43401	3.08712	1.69308e-10	6.11114e-09
DN8255_c0_g1_i7	conditionA	conditionB	3.73874	2.49362	1.80496e-10	6.47156e-09
DN1364_c0_g1_i2	conditionA	conditionB	2.18893	5.57635	1.82566e-10	6.53337e-09
DN3448_c0_g4_i3	conditionA	conditionB	5.53996	6.56704	1.83546e-10	6.55597e-09
DN6228_c0_g1_i2	conditionA	conditionB	3.04745	8.10543	2.02918e-10	7.17313e-09
DN4544_c0_g1_i5	conditionA	conditionB	2.68975	6.55551	2.04113e-10	7.20863e-09
DN113558_c0_g1_i1	conditionA	conditionB	5.06399	4.81032	2.04729e-10	7.21686e-09
DN15800_c0_g2_i2	conditionA	conditionB	2.85335	2.49394	2.06191e-10	7.26157e-09
DN23123_c0_g1_i1	conditionA	conditionB	10.4169	0.986712	2.1551e-10	7.56855e-09
DN1216_c0_g1_i1	conditionA	conditionB	3.16018	4.87697	2.20977e-10	7.73173e-09
DN3448_c0_g2_i1	conditionA	conditionB	2.99801	3.91846	2.23788e-10	7.82281e-09
DN5068_c0_g1_i1	conditionA	conditionB	8.42034	4.50854	2.2586e-10	7.88794e-09
DN11919_c0_g2_i1	conditionA	conditionB	3.39795	4.87453	2.3172e-10	8.07761e-09
DN2254_c0_g4_i2	conditionA	conditionB	2.61817	4.56511	2.32579e-10	8.0942e-09
DN9626_c0_g1_i1	conditionA	conditionB	2.18653	5.42175	2.37847e-10	8.26824e-09
DN3341_c0_g2_i1	conditionA	conditionB	3.15906	2.32916	2.46171e-10	8.54187e-09
DN352_c0_g3_i1	conditionA	conditionB	2.4248	3.74167	2.59519e-10	8.96374e-09
DN3698_c0_g1_i9	conditionA	conditionB	3.67016	8.94533	2.79719e-10	9.61739e-09
DN96_c2_g1_i3	conditionA	conditionB	2.8467	3.5944	3.26539e-10	1.1166e-08
DN1676_c2_g1_i2	conditionA	conditionB	3.13744	5.71016	3.27108e-10	1.11753e-08
DN175379_c0_g1_i1	conditionA	conditionB	3.37377	1.60241	3.34711e-10	1.14144e-08
DN37145_c0_g2_i3	conditionA	conditionB	3.48908	1.18695	3.52981e-10	1.19724e-08
DN2509_c0_g2_i26	conditionA	conditionB	2.86955	2.62117	3.68139e-10	1.24306e-08
DN351_c0_g1_i1	conditionA	conditionB	2.93505	2.57679	3.71315e-10	1.25267e-08
DN5717_c0_g1_i3	conditionA	conditionB	3.7097	3.84433	3.81675e-10	1.28531e-08
DN7414_c0_g1_i3	conditionA	conditionB	2.36908	3.89314	3.86763e-10	1.30129e-08
DN1114_c0_g2_i3	conditionA	conditionB	3.50214	5.13429	3.96894e-10	1.3318e-08
DN2356_c0_g1_i5	conditionA	conditionB	4.22878	0.53661	4.16678e-10	1.39571e-08
DN4831_c0_g1_i8	conditionA	conditionB	2.84997	2.8728	4.40556e-10	1.46888e-08
DN174_c0_g1_i7	conditionA	conditionB	2.80461	5.86131	4.40863e-10	1.46888e-08
DN7124_c0_g3_i1	conditionA	conditionB	5.20031	-0.843541	4.67744e-10	1.55022e-08
DN3717_c2_g1_i1	conditionA	conditionB	4.32944	-0.344104	4.79242e-10	1.58415e-08
DN6565_c0_g2_i5	conditionA	conditionB	4.24668	4.32142	4.81364e-10	1.58977e-08
DN2356_c0_g1_i2	conditionA	conditionB	2.96088	2.09414	4.89226e-10	1.61149e-08
DN4647_c0_g3_i3	conditionA	conditionB	3.00522	5.05384	4.95825e-10	1.63181e-08
DN2713_c0_g1_i10	conditionA	conditionB	3.40017	0.820586	5.02627e-10	1.64987e-08
DN19296_c1_g1_i5	conditionA	conditionB	3.05588	3.94965	5.06378e-10	1.65993e-08
DN4428_c0_g1_i6	conditionA	conditionB	4.15132	2.80965	5.15151e-10	1.68657e-08
DN2244_c0_g2_i2	conditionA	conditionB	2.73607	2.8733	5.25679e-10	1.71805e-08
DN2000_c0_g3_i2	conditionA	conditionB	3.14128	3.60668	5.38065e-10	1.75397e-08
DN106_c0_g1_i20	conditionA	conditionB	5.84248	0.899273	5.41462e-10	1.76352e-08
DN9138_c0_g1_i1	conditionA	conditionB	3.47453	2.59234	5.61648e-10	1.82611e-08
DN9162_c0_g1_i3	conditionA	conditionB	3.22041	2.52338	5.66969e-10	1.84182e-08
DN1258_c0_g2_i2	conditionA	conditionB	2.25713	5.43818	5.95904e-10	1.93248e-08
DN3735_c0_g1_i9	conditionA	conditionB	4.08826	2.07458	6.17708e-10	1.99632e-08
DN25707_c0_g1_i4	conditionA	conditionB	2.51572	6.18356	6.22363e-10	2.00792e-08
DN96054_c0_g1_i1	conditionA	conditionB	4.42076	2.16071	6.36764e-10	2.05087e-08
DN4454_c0_g2_i1	conditionA	conditionB	4.40547	5.08058	6.59911e-10	2.11458e-08
DN2990_c2_g1_i1	conditionA	conditionB	2.22494	5.85061	6.678e-10	2.13804e-08
DN39078_c0_g1_i1	conditionA	conditionB	2.64312	5.25579	6.70864e-10	2.14603e-08
DN1023_c0_g1_i5	conditionA	conditionB	2.36268	4.34866	6.80912e-10	2.17632e-08
DN319_c0_g1_i5	conditionA	conditionB	2.50312	8.60617	7.49104e-10	2.37614e-08
DN3376_c0_g2_i8	conditionA	conditionB	2.97541	2.76189	7.64028e-10	2.4194e-08
DN63_c0_g4_i3	conditionA	conditionB	3.2802	3.4737	7.94848e-10	2.51277e-08
DN15298_c0_g1_i1	conditionA	conditionB	2.78335	3.20573	8.01339e-10	2.52905e-08
DN2285_c0_g1_i1	conditionA	conditionB	4.91755	2.2669	8.21852e-10	2.58729e-08
DN7527_c0_g1_i2	conditionA	conditionB	3.9659	-0.0177091	8.39609e-10	2.63658e-08
DN3287_c0_g1_i8	conditionA	conditionB	3.36161	1.59563	8.66919e-10	2.72007e-08
DN5517_c0_g1_i2	conditionA	conditionB	6.2233	1.61505	8.76158e-10	2.74678e-08
DN5710_c0_g1_i1	conditionA	conditionB	3.35795	2.15479	8.77593e-10	2.74899e-08
DN2383_c0_g1_i7	conditionA	conditionB	3.06516	2.06679	8.81324e-10	2.75557e-08
DN8305_c0_g1_i1	conditionA	conditionB	6.07023	3.3891	8.8179e-10	2.75557e-08
DN1543_c0_g4_i1	conditionA	conditionB	4.13623	2.0359	8.85531e-10	2.76466e-08
DN7715_c0_g1_i2	conditionA	conditionB	2.89905	3.77494	9.3884e-10	2.91419e-08
DN4408_c0_g1_i1	conditionA	conditionB	2.3972	4.58797	9.55711e-10	2.96412e-08
DN25423_c0_g2_i1	conditionA	conditionB	2.67847	5.44469	9.71167e-10	3.00958e-08
DN6368_c1_g1_i1	conditionA	conditionB	4.07856	2.26329	1.0183e-09	3.14271e-08
DN660_c0_g1_i10	conditionA	conditionB	2.58363	3.5755	1.11345e-09	3.41956e-08
DN1877_c0_g2_i1	conditionA	conditionB	4.54339	2.15619	1.13685e-09	3.48291e-08
DN7206_c1_g3_i1	conditionA	conditionB	3.02564	2.15653	1.15798e-09	3.54191e-08
DN1449_c0_g2_i2	conditionA	conditionB	2.50633	5.29033	1.16773e-09	3.56882e-08
DN25573_c0_g4_i1	conditionA	conditionB	2.65763	4.71348	1.18241e-09	3.60785e-08
DN911_c0_g1_i1	conditionA	conditionB	2.2543	4.67417	1.19864e-09	3.64738e-08
DN2148_c1_g3_i1	conditionA	conditionB	2.24042	5.38161	1.19924e-09	3.64738e-08
DN4313_c1_g1_i2	conditionA	conditionB	3.34295	1.14022	1.25069e-09	3.79162e-08
DN5335_c0_g1_i9	conditionA	conditionB	3.52096	2.58215	1.2538e-09	3.798e-08
DN60_c0_g1_i4	conditionA	conditionB	3.9919	3.35322	1.26702e-09	3.83493e-08
DN6624_c0_g1_i2	conditionA	conditionB	3.40167	1.76063	1.30993e-09	3.95848e-08
DN6070_c0_g1_i4	conditionA	conditionB	2.53476	4.9695	1.3444e-09	4.05612e-08
DN2286_c0_g1_i5	conditionA	conditionB	5.14823	1.45559	1.37191e-09	4.13583e-08
DN2339_c0_g1_i1	conditionA	conditionB	3.83026	4.09388	1.39821e-09	4.20837e-08
DN10424_c0_g3_i1	conditionA	conditionB	2.26463	5.26302	1.45382e-09	4.36517e-08
DN640_c0_g1_i9	conditionA	conditionB	2.64277	6.46739	1.45946e-09	4.37525e-08
DN3160_c0_g1_i1	conditionA	conditionB	3.90834	1.28827	1.53057e-09	4.57749e-08
DN775_c0_g1_i6	conditionA	conditionB	8.03257	1.43455	1.53205e-09	4.57828e-08
DN3641_c0_g1_i1	conditionA	conditionB	4.16567	1.77546	1.54081e-09	4.60081e-08
DN140131_c0_g1_i1	conditionA	conditionB	2.84577	2.23654	1.5802e-09	4.70724e-08
DN8407_c0_g2_i2	conditionA	conditionB	3.95881	3.41173	1.58836e-09	4.72781e-08
DN19164_c0_g1_i1	conditionA	conditionB	3.65657	1.53425	1.60823e-09	4.76814e-08
DN5586_c0_g2_i2	conditionA	conditionB	2.97844	1.71637	1.61827e-09	4.79412e-08
DN16378_c0_g1_i2	conditionA	conditionB	2.43221	5.41056	1.62925e-09	4.82287e-08
DN104344_c0_g1_i1	conditionA	conditionB	4.20111	-0.471594	1.64036e-09	4.85114e-08
DN566_c0_g1_i2	conditionA	conditionB	2.87244	8.52528	1.64721e-09	4.86458e-08
DN10693_c0_g1_i8	conditionA	conditionB	2.91117	2.77051	1.64853e-09	4.86466e-08
DN1727_c0_g1_i4	conditionA	conditionB	3.85521	1.85824	1.65276e-09	4.87331e-08
DN5440_c0_g2_i1	conditionA	conditionB	2.78573	2.22948	1.68275e-09	4.95787e-08
DN7264_c0_g1_i1	conditionA	conditionB	3.28001	1.74654	1.70877e-09	5.0306e-08
DN3781_c0_g1_i10	conditionA	conditionB	2.29007	6.639	1.72697e-09	5.08021e-08
DN4831_c2_g1_i1	conditionA	conditionB	4.87551	2.41174	1.73498e-09	5.09979e-08
DN3852_c0_g2_i1	conditionA	conditionB	4.10351	1.53694	1.75951e-09	5.16786e-08
DN2586_c0_g1_i1	conditionA	conditionB	3.11293	8.87613	1.81003e-09	5.29971e-08
DN4285_c0_g1_i10	conditionA	conditionB	3.30127	10.5768	1.81805e-09	5.31906e-08
DN98115_c0_g1_i1	conditionA	conditionB	3.56996	0.901163	1.83624e-09	5.36395e-08
DN3009_c1_g4_i3	conditionA	conditionB	4.1439	2.77997	1.83921e-09	5.36846e-08
DN4603_c0_g1_i5	conditionA	conditionB	2.69927	3.20948	1.93044e-09	5.60869e-08
DN3545_c0_g1_i5	conditionA	conditionB	2.82101	3.2058	2.00458e-09	5.81065e-08
DN15169_c0_g2_i7	conditionA	conditionB	4.2901	0.926208	2.04715e-09	5.92463e-08
DN2000_c0_g3_i1	conditionA	conditionB	2.06732	5.5137	2.04861e-09	5.92463e-08
DN25023_c0_g1_i1	conditionA	conditionB	3.78307	4.89807	2.08995e-09	6.03089e-08
DN6318_c0_g1_i1	conditionA	conditionB	3.91716	4.3445	2.10133e-09	6.05386e-08
DN11469_c1_g1_i3	conditionA	conditionB	3.77532	4.88402	2.14153e-09	6.15554e-08
DN25234_c1_g1_i3	conditionA	conditionB	3.54699	3.81381	2.19046e-09	6.27704e-08
DN6402_c0_g1_i2	conditionA	conditionB	2.44106	3.21478	2.20476e-09	6.31322e-08
DN12232_c0_g2_i1	conditionA	conditionB	4.10079	2.66739	2.22112e-09	6.35524e-08
DN3183_c0_g1_i3	conditionA	conditionB	2.37101	5.85098	2.22495e-09	6.36136e-08
DN15207_c0_g1_i2	conditionA	conditionB	2.27207	3.86673	2.22928e-09	6.36427e-08
DN2520_c0_g1_i11	conditionA	conditionB	6.62141	0.546264	2.22965e-09	6.36427e-08
DN6615_c1_g1_i3	conditionA	conditionB	3.1147	1.33886	2.24827e-09	6.39408e-08
DN1706_c0_g1_i1	conditionA	conditionB	3.30854	3.68797	2.27857e-09	6.47049e-08
DN3307_c0_g1_i1	conditionA	conditionB	3.46192	1.81012	2.28663e-09	6.48848e-08
DN4652_c0_g1_i3	conditionA	conditionB	3.20208	2.41731	2.29708e-09	6.51323e-08
DN273_c0_g1_i1	conditionA	conditionB	2.1274	5.63803	2.30729e-09	6.53234e-08
DN12276_c0_g1_i3	conditionA	conditionB	2.54224	6.11383	2.3143e-09	6.54729e-08
DN2356_c0_g1_i4	conditionA	conditionB	4.01054	-0.208755	2.32607e-09	6.57565e-08
DN4539_c0_g1_i1	conditionA	conditionB	4.10552	0.301537	2.35879e-09	6.64819e-08
DN18251_c0_g1_i2	conditionA	conditionB	2.39542	3.80293	2.45522e-09	6.88906e-08
DN5089_c0_g1_i1	conditionA	conditionB	2.72505	6.03289	2.4711e-09	6.9233e-08
DN4385_c0_g1_i2	conditionA	conditionB	3.14005	2.48567	2.49422e-09	6.97769e-08
DN4489_c0_g1_i7	conditionA	conditionB	3.7696	2.80882	2.51813e-09	7.02894e-08
DN4991_c1_g1_i4	conditionA	conditionB	2.23348	4.84328	2.55785e-09	7.12398e-08
DN1685_c1_g1_i1	conditionA	conditionB	2.14196	5.20794	2.59007e-09	7.19246e-08
DN6285_c0_g1_i2	conditionA	conditionB	2.29568	5.84869	2.65213e-09	7.35937e-08
DN8019_c0_g1_i1	conditionA	conditionB	2.78567	4.23312	2.71976e-09	7.53041e-08
DN825_c0_g4_i1	conditionA	conditionB	2.53662	2.94482	2.74055e-09	7.58239e-08
DN3207_c0_g1_i19	conditionA	conditionB	3.96362	0.100112	2.7731e-09	7.66119e-08
DN1500_c0_g2_i2	conditionA	conditionB	4.41175	8.25893	2.82936e-09	7.80518e-08
DN2373_c1_g1_i11	conditionA	conditionB	2.45654	3.23863	2.83767e-09	7.82238e-08
DN2651_c0_g1_i1	conditionA	conditionB	2.28439	3.71009	2.94822e-09	8.10341e-08
DN783_c0_g1_i1	conditionA	conditionB	2.91418	4.55115	2.95859e-09	8.12599e-08
DN678_c0_g1_i3	conditionA	conditionB	2.72975	4.79308	2.98098e-09	8.17963e-08
DN3432_c0_g1_i14	conditionA	conditionB	2.83218	1.9254	3.00627e-09	8.23894e-08
DN8640_c0_g3_i3	conditionA	conditionB	2.56884	6.03059	3.06971e-09	8.38839e-08
DN49008_c0_g1_i2	conditionA	conditionB	2.22155	6.42643	3.08434e-09	8.42225e-08
DN9810_c0_g1_i1	conditionA	conditionB	2.30434	4.72477	3.09173e-09	8.43633e-08
DN117822_c0_g1_i1	conditionA	conditionB	4.52134	0.812172	3.10384e-09	8.46325e-08
DN11013_c0_g1_i1	conditionA	conditionB	3.11386	3.17861	3.13143e-09	8.51998e-08
DN11738_c0_g2_i1	conditionA	conditionB	3.88074	0.355273	3.14361e-09	8.54694e-08
DN545_c0_g1_i8	conditionA	conditionB	2.32436	3.86949	3.15846e-09	8.58112e-08
DN1799_c0_g2_i4	conditionA	conditionB	2.62087	5.21274	3.16378e-09	8.58939e-08
DN3032_c0_g4_i2	conditionA	conditionB	3.52685	9.82589	3.2292e-09	8.73552e-08
DN13489_c0_g1_i1	conditionA	conditionB	4.14267	1.88611	3.25582e-09	8.80121e-08
DN222_c0_g1_i12	conditionA	conditionB	2.44001	7.24155	3.29896e-09	8.90506e-08
DN15520_c0_g1_i1	conditionA	conditionB	3.37436	3.3418	3.3445e-09	9.02153e-08
DN142607_c0_g1_i1	conditionA	conditionB	6.11812	1.60249	3.36515e-09	9.07075e-08
DN603_c0_g2_i2	conditionA	conditionB	2.13448	4.23302	3.47773e-09	9.3608e-08
DN1691_c0_g2_i4	conditionA	conditionB	2.71791	6.34183	3.51389e-09	9.45138e-08
DN1560_c0_g1_i1	conditionA	conditionB	3.37648	8.43382	3.65442e-09	9.80138e-08
DN703_c0_g2_i7	conditionA	conditionB	3.2232	4.03539	3.6871e-09	9.882e-08
DN19296_c1_g1_i4	conditionA	conditionB	2.95415	5.02038	3.72539e-09	9.97753e-08
DN4396_c1_g1_i10	conditionA	conditionB	2.91466	3.88228	3.86374e-09	1.03187e-07
DN4561_c0_g1_i7	conditionA	conditionB	2.65625	3.37891	3.92521e-09	1.04755e-07
DN21101_c0_g1_i1	conditionA	conditionB	3.9046	4.77654	3.96197e-09	1.05437e-07
DN3575_c0_g1_i2	conditionA	conditionB	6.04258	0.945804	4.00284e-09	1.06299e-07
DN15363_c0_g1_i1	conditionA	conditionB	2.53445	4.77288	4.02963e-09	1.06906e-07
DN27445_c0_g1_i4	conditionA	conditionB	3.9379	1.6206	4.34691e-09	1.14549e-07
DN10277_c2_g1_i6	conditionA	conditionB	2.22277	6.82916	4.39287e-09	1.15598e-07
DN140700_c0_g1_i1	conditionA	conditionB	2.45295	5.14985	4.42759e-09	1.16349e-07
DN3550_c0_g1_i2	conditionA	conditionB	2.36083	5.32331	4.45742e-09	1.17052e-07
DN9340_c0_g1_i2	conditionA	conditionB	3.6368	6.05746	4.51663e-09	1.18277e-07
DN2862_c0_g1_i7	conditionA	conditionB	2.6692	3.91412	4.55592e-09	1.19223e-07
DN15791_c0_g1_i11	conditionA	conditionB	4.23909	3.20453	4.57229e-09	1.19568e-07
DN3126_c0_g1_i5	conditionA	conditionB	2.85812	6.00982	4.74486e-09	1.23737e-07
DN4428_c0_g1_i5	conditionA	conditionB	3.04585	5.00193	4.77561e-09	1.24367e-07
DN4000_c0_g1_i7	conditionA	conditionB	2.8837	2.17618	4.95518e-09	1.28865e-07
DN1005_c0_g8_i1	conditionA	conditionB	3.65212	-0.0173633	5.03178e-09	1.30677e-07
DN1795_c1_g1_i1	conditionA	conditionB	2.6382	2.94473	5.1472e-09	1.33399e-07
DN98487_c0_g1_i1	conditionA	conditionB	3.24336	0.405975	5.20176e-09	1.34689e-07
DN28771_c0_g1_i1	conditionA	conditionB	4.33643	0.600777	5.20412e-09	1.34689e-07
DN13343_c0_g1_i2	conditionA	conditionB	4.11039	2.33547	5.94801e-09	1.52996e-07
DN8255_c0_g1_i3	conditionA	conditionB	3.13639	2.40986	6.01176e-09	1.5453e-07
DN1853_c0_g1_i31	conditionA	conditionB	3.41117	1.58269	6.03819e-09	1.55104e-07
DN3214_c0_g1_i3	conditionA	conditionB	3.18738	1.85993	6.11049e-09	1.56854e-07
DN28915_c0_g1_i1	conditionA	conditionB	2.9071	3.38736	6.13539e-09	1.57386e-07
DN2119_c0_g2_i1	conditionA	conditionB	4.63822	6.34098	6.19643e-09	1.58736e-07
DN18178_c0_g1_i1	conditionA	conditionB	3.82849	2.99963	6.25166e-09	1.60042e-07
DN4767_c0_g1_i1	conditionA	conditionB	2.63313	2.45837	6.27281e-09	1.60474e-07
DN2987_c0_g1_i4	conditionA	conditionB	3.46299	2.08512	6.38626e-09	1.63044e-07
DN2652_c0_g3_i2	conditionA	conditionB	4.10409	3.29342	6.44366e-09	1.64176e-07
DN11465_c0_g1_i3	conditionA	conditionB	3.8749	2.93389	6.45963e-09	1.64472e-07
DN15102_c0_g1_i1	conditionA	conditionB	4.44555	0.302323	6.48193e-09	1.64706e-07
DN8838_c0_g1_i1	conditionA	conditionB	3.06806	3.81105	6.66612e-09	1.68838e-07
DN3785_c0_g1_i9	conditionA	conditionB	10.5488	1.12097	6.72528e-09	1.69859e-07
DN3347_c0_g1_i8	conditionA	conditionB	3.10213	3.53527	6.83128e-09	1.7242e-07
DN952_c0_g1_i2	conditionA	conditionB	10.1325	6.95097	6.84886e-09	1.72748e-07
DN9160_c0_g2_i1	conditionA	conditionB	2.64905	7.40174	6.97122e-09	1.75482e-07
DN2178_c1_g4_i2	conditionA	conditionB	2.96085	4.43894	6.98435e-09	1.75695e-07
DN2401_c2_g2_i1	conditionA	conditionB	6.12927	0.728873	7.03096e-09	1.76714e-07
DN1641_c0_g1_i5	conditionA	conditionB	2.47307	4.73488	7.17267e-09	1.79952e-07
DN5276_c0_g1_i14	conditionA	conditionB	1.99176	4.6561	7.23394e-09	1.81127e-07
DN34301_c0_g1_i1	conditionA	conditionB	2.39828	4.88591	7.26784e-09	1.81735e-07
DN7307_c0_g1_i12	conditionA	conditionB	4.07026	1.9933	7.36948e-09	1.84154e-07
DN2639_c0_g1_i1	conditionA	conditionB	3.54823	1.47742	7.86689e-09	1.95288e-07
DN7237_c0_g1_i1	conditionA	conditionB	3.22763	1.10058	7.92813e-09	1.96679e-07
DN25172_c0_g2_i2	conditionA	conditionB	2.59178	3.59373	7.99244e-09	1.98014e-07
DN25172_c0_g1_i1	conditionA	conditionB	2.64248	3.32335	8.22825e-09	2.03188e-07
DN162_c0_g1_i2	conditionA	conditionB	2.62856	6.23825	8.2637e-09	2.03797e-07
DN2926_c0_g1_i2	conditionA	conditionB	4.84196	1.60612	8.34378e-09	2.05564e-07
DN8131_c0_g1_i4	conditionA	conditionB	2.52714	4.30186	8.34626e-09	2.05564e-07
DN4652_c0_g1_i22	conditionA	conditionB	5.37859	0.51831	8.48308e-09	2.08661e-07
DN6763_c1_g2_i4	conditionA	conditionB	3.044	3.96102	8.61026e-09	2.11651e-07
DN2061_c0_g3_i1	conditionA	conditionB	2.17698	4.5165	8.64068e-09	2.1226e-07
DN1519_c0_g1_i3	conditionA	conditionB	10.2278	0.766423	8.73957e-09	2.1427e-07
DN2286_c0_g1_i2	conditionA	conditionB	5.35269	1.80646	8.82184e-09	2.16006e-07
DN202_c0_g1_i7	conditionA	conditionB	2.47982	3.86748	8.843e-09	2.16384e-07
DN1052_c0_g2_i3	conditionA	conditionB	3.97914	2.62398	8.97891e-09	2.19567e-07
DN9908_c0_g2_i3	conditionA	conditionB	3.45836	2.22674	8.99671e-09	2.19859e-07
DN7451_c0_g1_i24	conditionA	conditionB	3.00896	1.9004	9.39022e-09	2.28439e-07
DN2403_c0_g1_i5	conditionA	conditionB	3.36439	0.581959	9.45295e-09	2.29817e-07
DN1944_c0_g1_i6	conditionA	conditionB	3.1377	0.505874	9.67644e-09	2.34795e-07
DN1905_c0_g1_i5	conditionA	conditionB	4.65866	2.6388	9.70224e-09	2.3527e-07
DN56396_c0_g1_i1	conditionA	conditionB	4.10917	5.99922	9.7387e-09	2.35867e-07
DN17513_c0_g1_i1	conditionA	conditionB	2.2837	5.26538	1.01529e-08	2.44938e-07
DN3316_c0_g1_i1	conditionA	conditionB	2.67226	8.36419	1.03994e-08	2.50404e-07
DN4489_c0_g1_i8	conditionA	conditionB	2.90216	7.21749	1.05219e-08	2.52708e-07
DN4327_c0_g1_i2	conditionA	conditionB	2.10921	3.86261	1.05452e-08	2.53105e-07
DN3535_c0_g1_i7	conditionA	conditionB	2.86346	2.46477	1.08001e-08	2.5766e-07
DN5582_c0_g1_i1	conditionA	conditionB	2.82267	1.55946	1.08288e-08	2.57939e-07
DN172831_c0_g1_i1	conditionA	conditionB	4.12811	0.662228	1.08367e-08	2.57945e-07
DN3070_c0_g1_i3	conditionA	conditionB	4.81304	3.9144	1.08544e-08	2.5806e-07
DN8227_c0_g1_i13	conditionA	conditionB	2.54223	4.83951	1.11764e-08	2.65214e-07
DN6675_c0_g3_i3	conditionA	conditionB	3.6463	1.22601	1.1306e-08	2.67951e-07
DN78313_c0_g1_i3	conditionA	conditionB	2.28164	6.21778	1.13788e-08	2.6934e-07
DN1463_c0_g1_i8	conditionA	conditionB	2.38495	2.88513	1.14753e-08	2.71282e-07
DN11143_c0_g1_i7	conditionA	conditionB	4.63133	3.43048	1.16311e-08	2.74793e-07
DN8624_c0_g1_i5	conditionA	conditionB	3.72404	8.92971	1.17007e-08	2.76263e-07
DN25361_c0_g2_i1	conditionA	conditionB	3.46904	0.671044	1.17184e-08	2.76508e-07
DN2431_c0_g1_i15	conditionA	conditionB	2.99887	3.51681	1.18008e-08	2.78279e-07
DN2240_c0_g1_i1	conditionA	conditionB	4.90464	-0.173737	1.21581e-08	2.85959e-07
DN118051_c0_g1_i1	conditionA	conditionB	2.56062	3.23347	1.21644e-08	2.85959e-07
DN69_c0_g1_i3	conditionA	conditionB	2.67702	5.39313	1.23439e-08	2.89817e-07
DN591_c0_g1_i2	conditionA	conditionB	2.00213	5.76835	1.24549e-08	2.92239e-07
DN4995_c0_g1_i2	conditionA	conditionB	3.37952	1.62321	1.25343e-08	2.9392e-07
DN5266_c0_g1_i6	conditionA	conditionB	3.67493	2.49084	1.29926e-08	3.03158e-07
DN4573_c0_g1_i1	conditionA	conditionB	2.85046	1.81747	1.30549e-08	3.04424e-07
DN15507_c0_g1_i21	conditionA	conditionB	2.17647	4.4556	1.30765e-08	3.04739e-07
DN3703_c0_g1_i1	conditionA	conditionB	2.68622	2.51736	1.38999e-08	3.22445e-07
DN5335_c0_g1_i4	conditionA	conditionB	3.24019	2.65014	1.39048e-08	3.22445e-07
DN13587_c0_g2_i1	conditionA	conditionB	3.69721	3.57191	1.39514e-08	3.22816e-07
DN6904_c1_g1_i6	conditionA	conditionB	2.58915	5.04518	1.39525e-08	3.22816e-07
DN28495_c0_g1_i1	conditionA	conditionB	4.59921	1.01666	1.3955e-08	3.22816e-07
DN6682_c0_g1_i3	conditionA	conditionB	2.39289	4.07604	1.40847e-08	3.25616e-07
DN3515_c0_g1_i2	conditionA	conditionB	3.45013	3.89371	1.42296e-08	3.28563e-07
DN8405_c0_g2_i2	conditionA	conditionB	4.934	0.972188	1.42667e-08	3.29016e-07
DN3781_c0_g1_i3	conditionA	conditionB	2.68203	10.3203	1.57267e-08	3.59824e-07
DN1857_c0_g1_i12	conditionA	conditionB	2.52664	3.39733	1.58417e-08	3.62015e-07
DN36726_c0_g1_i1	conditionA	conditionB	4.49721	1.32061	1.65472e-08	3.76312e-07
DN6523_c0_g1_i9	conditionA	conditionB	2.80256	2.60909	1.70763e-08	3.87643e-07
DN111020_c0_g1_i1	conditionA	conditionB	2.67049	5.86373	1.80988e-08	4.08884e-07
DN4579_c0_g2_i4	conditionA	conditionB	4.55185	3.42515	1.85244e-08	4.17998e-07
DN12359_c0_g3_i1	conditionA	conditionB	2.33368	3.58504	1.92051e-08	4.31549e-07
DN828_c0_g1_i1	conditionA	conditionB	2.60541	2.56389	1.93057e-08	4.33291e-07
DN1256_c0_g4_i1	conditionA	conditionB	3.08569	6.69127	1.96642e-08	4.40812e-07
DN2652_c0_g3_i3	conditionA	conditionB	2.2734	3.59378	2.0068e-08	4.49597e-07
DN10226_c0_g2_i1	conditionA	conditionB	4.36197	5.02802	2.01246e-08	4.50597e-07
DN4691_c0_g1_i3	conditionA	conditionB	3.06987	3.48191	2.04657e-08	4.57149e-07
DN26633_c0_g2_i1	conditionA	conditionB	4.04315	-0.624449	2.04885e-08	4.57386e-07
DN8702_c0_g1_i2	conditionA	conditionB	5.45604	1.78149	2.07308e-08	4.62247e-07
DN1343_c0_g5_i2	conditionA	conditionB	2.67459	3.52074	2.09422e-08	4.66685e-07
DN5440_c0_g1_i2	conditionA	conditionB	2.22883	6.83675	2.10786e-08	4.69171e-07
DN26639_c0_g2_i7	conditionA	conditionB	5.19866	0.113234	2.11438e-08	4.70344e-07
DN29910_c0_g1_i3	conditionA	conditionB	4.09161	5.47456	2.15454e-08	4.78148e-07
DN18837_c0_g1_i15	conditionA	conditionB	3.1013	2.26166	2.20821e-08	4.88619e-07
DN2128_c0_g1_i2	conditionA	conditionB	1.93511	4.74857	2.22928e-08	4.92692e-07
DN1100_c0_g1_i9	conditionA	conditionB	3.52731	0.646681	2.25934e-08	4.9847e-07
DN12105_c0_g2_i1	conditionA	conditionB	2.87909	2.69408	2.27644e-08	5.01948e-07
DN3925_c0_g1_i3	conditionA	conditionB	3.19896	0.752372	2.29334e-08	5.0538e-07
DN28146_c0_g3_i1	conditionA	conditionB	7.01589	0.42841	2.30872e-08	5.08174e-07
DN143166_c0_g1_i1	conditionA	conditionB	3.34494	5.29187	2.33997e-08	5.14452e-07
DN21402_c0_g1_i3	conditionA	conditionB	2.18362	3.53506	2.3421e-08	5.1462e-07
DN15961_c0_g1_i3	conditionA	conditionB	2.35622	5.13732	2.35407e-08	5.16728e-07
DN4989_c0_g1_i5	conditionA	conditionB	3.17613	0.449692	2.35443e-08	5.16728e-07
DN17324_c0_g1_i2	conditionA	conditionB	2.38149	5.53531	2.36121e-08	5.17914e-07
DN983_c1_g1_i2	conditionA	conditionB	3.89453	2.89131	2.4065e-08	5.26926e-07
DN8225_c0_g1_i1	conditionA	conditionB	2.88933	7.85975	2.42015e-08	5.29607e-07
DN4652_c0_g1_i14	conditionA	conditionB	1.97486	6.12756	2.4348e-08	5.32195e-07
DN5905_c0_g1_i9	conditionA	conditionB	2.07039	4.17658	2.49879e-08	5.45549e-07
DN1956_c1_g2_i1	conditionA	conditionB	5.19494	0.495543	2.51514e-08	5.48166e-07
DN1086_c0_g1_i1	conditionA	conditionB	2.79344	4.83236	2.54582e-08	5.54212e-07
DN1216_c0_g1_i4	conditionA	conditionB	2.97902	3.01869	2.58474e-08	5.61712e-07
DN6461_c0_g2_i5	conditionA	conditionB	1.99017	5.54092	2.62183e-08	5.69443e-07
DN126167_c0_g1_i1	conditionA	conditionB	2.15863	3.79711	2.65251e-08	5.75113e-07
DN709_c0_g1_i6	conditionA	conditionB	2.12271	3.98105	2.66535e-08	5.77564e-07
DN158949_c0_g1_i1	conditionA	conditionB	3.07943	4.30163	2.7159e-08	5.86495e-07
DN23375_c0_g3_i2	conditionA	conditionB	2.97066	4.02258	2.72924e-08	5.88602e-07
DN3541_c0_g1_i3	conditionA	conditionB	1.98536	6.08389	2.73035e-08	5.88602e-07
DN2299_c0_g1_i2	conditionA	conditionB	3.08019	4.68361	2.74211e-08	5.908e-07
DN55879_c0_g1_i1	conditionA	conditionB	4.47726	1.11812	2.74656e-08	5.9142e-07
DN8518_c0_g1_i4	conditionA	conditionB	2.0205	6.66785	2.76558e-08	5.94837e-07
DN552_c0_g2_i1	conditionA	conditionB	2.56883	7.5201	2.81639e-08	6.04042e-07
DN809_c0_g2_i6	conditionA	conditionB	2.24244	6.13158	2.83553e-08	6.07109e-07
DN14324_c0_g1_i1	conditionA	conditionB	2.16397	4.9135	2.85559e-08	6.10711e-07
DN19586_c0_g1_i2	conditionA	conditionB	3.63783	0.139637	2.88586e-08	6.16484e-07
DN3287_c1_g1_i1	conditionA	conditionB	3.33749	0.0979841	2.88919e-08	6.16846e-07
DN13697_c0_g1_i1	conditionA	conditionB	3.19285	0.146667	2.94902e-08	6.29263e-07
DN3423_c0_g1_i4	conditionA	conditionB	3.35764	1.45992	3.121e-08	6.62956e-07
DN452_c0_g1_i1	conditionA	conditionB	4.16995	8.1652	3.14736e-08	6.68054e-07
DN3336_c0_g1_i3	conditionA	conditionB	2.55192	7.60237	3.15384e-08	6.68427e-07
DN4111_c0_g1_i4	conditionA	conditionB	2.19578	8.31987	3.17084e-08	6.70896e-07
DN3347_c0_g1_i3	conditionA	conditionB	4.36042	3.9826	3.18705e-08	6.73194e-07
DN5964_c0_g3_i2	conditionA	conditionB	2.17843	6.33281	3.198e-08	6.75128e-07
DN13210_c0_g2_i1	conditionA	conditionB	3.06118	2.85007	3.20299e-08	6.75423e-07
DN3986_c7_g1_i1	conditionA	conditionB	2.84309	7.09209	3.21739e-08	6.78082e-07
DN6005_c0_g2_i6	conditionA	conditionB	2.52791	5.06224	3.22225e-08	6.78725e-07
DN12232_c0_g1_i1	conditionA	conditionB	4.88038	0.886069	3.33558e-08	7.01422e-07
DN13210_c1_g1_i1	conditionA	conditionB	5.66786	2.81174	3.56576e-08	7.45662e-07
DN22356_c0_g3_i1	conditionA	conditionB	3.29075	2.90027	3.58934e-08	7.49762e-07
DN4254_c1_g2_i4	conditionA	conditionB	3.85278	3.7234	3.59666e-08	7.50876e-07
DN18106_c0_g3_i1	conditionA	conditionB	2.05049	5.24664	3.64684e-08	7.60088e-07
DN2254_c0_g6_i3	conditionA	conditionB	3.24902	3.23255	3.71655e-08	7.73334e-07
DN10162_c2_g1_i4	conditionA	conditionB	3.9408	4.03216	3.79405e-08	7.88589e-07
DN14167_c0_g1_i1	conditionA	conditionB	2.00751	4.53229	3.81031e-08	7.91448e-07
DN27445_c0_g1_i5	conditionA	conditionB	1.90012	4.71268	3.812e-08	7.91448e-07
DN6828_c0_g1_i6	conditionA	conditionB	2.03204	5.49173	4.0548e-08	8.38622e-07
DN983_c0_g3_i1	conditionA	conditionB	3.08788	0.851018	4.06855e-08	8.41005e-07
DN8305_c0_g2_i1	conditionA	conditionB	5.68938	2.87933	4.08401e-08	8.43276e-07
DN869_c2_g1_i6	conditionA	conditionB	2.91011	2.11644	4.15421e-08	8.56363e-07
DN6660_c0_g1_i4	conditionA	conditionB	1.88645	4.69477	4.17691e-08	8.60102e-07
DN10788_c0_g2_i1	conditionA	conditionB	2.08194	5.28078	4.22786e-08	8.69642e-07
DN2330_c0_g1_i9	conditionA	conditionB	2.24274	5.25836	4.26101e-08	8.75028e-07
DN147481_c0_g1_i1	conditionA	conditionB	3.01645	0.402552	4.2878e-08	8.7957e-07
DN7793_c0_g1_i1	conditionA	conditionB	4.47589	-0.630796	4.29442e-08	8.8045e-07
DN1857_c0_g1_i5	conditionA	conditionB	2.29555	5.16957	4.31983e-08	8.85178e-07
DN2431_c0_g1_i1	conditionA	conditionB	2.4084	4.4761	4.36798e-08	8.931e-07
DN232_c0_g4_i13	conditionA	conditionB	3.40301	2.95871	4.38361e-08	8.94841e-07
DN4644_c0_g2_i2	conditionA	conditionB	2.78028	1.5583	4.40259e-08	8.97742e-07
DN7814_c0_g1_i2	conditionA	conditionB	2.60485	2.66378	4.50281e-08	9.17186e-07
DN21047_c1_g2_i1	conditionA	conditionB	3.47421	4.82797	4.51292e-08	9.18749e-07
DN3700_c0_g2_i1	conditionA	conditionB	3.31359	1.16421	4.52722e-08	9.21162e-07
DN150_c0_g1_i6	conditionA	conditionB	2.58374	3.61185	4.55302e-08	9.25913e-07
DN989_c0_g1_i1	conditionA	conditionB	2.56741	4.97836	4.5863e-08	9.31675e-07
DN10622_c0_g2_i1	conditionA	conditionB	2.74042	3.07892	4.60455e-08	9.34374e-07
DN7652_c1_g1_i2	conditionA	conditionB	3.08254	6.83838	4.62292e-08	9.37597e-07
DN188_c0_g1_i6	conditionA	conditionB	3.76313	1.6822	4.65573e-08	9.43235e-07
DN156219_c0_g1_i1	conditionA	conditionB	2.14429	5.83508	4.73674e-08	9.58103e-07
DN645_c0_g1_i1	conditionA	conditionB	3.3115	3.77231	4.8404e-08	9.76972e-07
DN12171_c0_g1_i2	conditionA	conditionB	3.32022	3.03926	4.84796e-08	9.77975e-07
DN39791_c0_g1_i5	conditionA	conditionB	3.7168	4.68926	4.91635e-08	9.88596e-07
DN4144_c0_g1_i1	conditionA	conditionB	2.29931	2.94853	4.95584e-08	9.94944e-07
DN1589_c0_g2_i1	conditionA	conditionB	2.58724	6.85327	5.02253e-08	1.00628e-06
DN1845_c0_g1_i2	conditionA	conditionB	2.38411	10.0705	5.04319e-08	1.00925e-06
DN3735_c0_g1_i6	conditionA	conditionB	5.61847	4.28557	5.08067e-08	1.01567e-06
DN108_c0_g3_i1	conditionA	conditionB	3.06693	4.10847	5.10583e-08	1.01948e-06
DN6832_c0_g2_i2	conditionA	conditionB	3.49655	1.30381	5.10782e-08	1.01948e-06
DN21427_c1_g1_i1	conditionA	conditionB	5.02038	0.451948	5.15127e-08	1.02761e-06
DN761_c0_g1_i10	conditionA	conditionB	4.01394	9.05722	5.15865e-08	1.02854e-06
DN7696_c0_g1_i4	conditionA	conditionB	5.801	7.0063	5.26603e-08	1.04828e-06
DN332_c0_g1_i2	conditionA	conditionB	2.12194	3.87505	5.28243e-08	1.05061e-06
DN7833_c0_g1_i1	conditionA	conditionB	3.15603	0.924893	5.493e-08	1.08829e-06
DN29171_c0_g1_i6	conditionA	conditionB	2.20411	3.39935	5.51156e-08	1.09139e-06
DN2383_c0_g1_i2	conditionA	conditionB	2.39268	9.07681	5.51689e-08	1.09188e-06
DN12173_c0_g1_i2	conditionA	conditionB	1.93135	4.19303	5.70869e-08	1.12747e-06
DN1929_c0_g1_i3	conditionA	conditionB	2.55232	4.99303	5.76204e-08	1.13741e-06
DN2892_c0_g1_i3	conditionA	conditionB	2.79312	4.89917	5.79477e-08	1.14267e-06
DN6690_c0_g1_i2	conditionA	conditionB	3.01723	4.34491	5.96597e-08	1.17275e-06
DN2148_c1_g1_i1	conditionA	conditionB	2.6943	4.58264	5.98199e-08	1.17528e-06
DN5014_c0_g1_i7	conditionA	conditionB	2.1662	6.1311	6.12811e-08	1.20211e-06
DN69490_c0_g1_i3	conditionA	conditionB	4.43152	3.06666	6.20559e-08	1.21604e-06
DN3781_c0_g1_i6	conditionA	conditionB	2.89411	10.4566	6.22173e-08	1.21857e-06
DN1271_c0_g1_i21	conditionA	conditionB	10.526	1.10007	6.2295e-08	1.21946e-06
DN3022_c0_g1_i1	conditionA	conditionB	1.91156	5.32536	6.23621e-08	1.22014e-06
DN7537_c0_g2_i2	conditionA	conditionB	2.56054	1.839	6.25702e-08	1.22246e-06
DN1900_c0_g2_i4	conditionA	conditionB	2.71534	4.00678	6.26427e-08	1.22246e-06
DN1803_c0_g1_i6	conditionA	conditionB	2.53789	1.92919	6.41683e-08	1.24964e-06
DN2425_c1_g1_i13	conditionA	conditionB	4.24845	-0.264304	6.60655e-08	1.28184e-06
DN5586_c0_g1_i3	conditionA	conditionB	2.68584	4.3777	6.72653e-08	1.30177e-06
DN116721_c0_g1_i1	conditionA	conditionB	3.69748	-0.278907	6.73913e-08	1.30298e-06
DN4758_c0_g1_i1	conditionA	conditionB	2.2831	7.85269	6.84067e-08	1.32058e-06
DN15791_c0_g1_i5	conditionA	conditionB	3.3358	3.26991	6.86686e-08	1.32496e-06
DN12538_c0_g1_i3	conditionA	conditionB	2.77542	0.735924	7.12198e-08	1.37207e-06
DN774_c2_g1_i6	conditionA	conditionB	2.67204	1.60224	7.2195e-08	1.38857e-06
DN1923_c0_g1_i4	conditionA	conditionB	1.94646	4.66209	7.28231e-08	1.39938e-06
DN4792_c1_g5_i2	conditionA	conditionB	4.22827	0.658128	7.29541e-08	1.40119e-06
DN4269_c1_g1_i4	conditionA	conditionB	4.49767	5.99287	7.30855e-08	1.403e-06
DN233_c0_g1_i6	conditionA	conditionB	2.65585	2.56088	7.43239e-08	1.42532e-06
DN1453_c0_g5_i1	conditionA	conditionB	2.00809	6.80648	7.49975e-08	1.43604e-06
DN4567_c0_g1_i8	conditionA	conditionB	2.9251	0.773864	7.54958e-08	1.44412e-06
DN179_c0_g2_i1	conditionA	conditionB	6.18569	2.08291	7.63748e-08	1.46019e-06
DN39791_c0_g1_i3	conditionA	conditionB	3.29166	2.10397	7.67063e-08	1.46578e-06
DN30689_c0_g3_i1	conditionA	conditionB	2.87157	1.43312	7.93317e-08	1.51059e-06
DN5507_c0_g1_i1	conditionA	conditionB	2.40471	6.12516	7.97859e-08	1.5177e-06
DN43366_c0_g1_i1	conditionA	conditionB	4.55869	-0.343339	8.03729e-08	1.5281e-06
DN7102_c1_g1_i1	conditionA	conditionB	1.81393	5.35378	8.07565e-08	1.53307e-06
DN4815_c0_g1_i1	conditionA	conditionB	3.10035	1.26543	8.1258e-08	1.54181e-06
DN2250_c0_g1_i6	conditionA	conditionB	2.53759	1.85096	8.36227e-08	1.57953e-06
DN636_c0_g2_i1	conditionA	conditionB	3.65567	2.60479	8.39705e-08	1.58451e-06
DN8128_c0_g1_i2	conditionA	conditionB	2.4749	5.25867	8.78616e-08	1.65297e-06
DN13044_c0_g1_i2	conditionA	conditionB	4.63935	0.616537	8.8304e-08	1.66046e-06
DN16614_c0_g2_i1	conditionA	conditionB	2.29665	6.93469	8.8628e-08	1.66572e-06
DN1877_c0_g2_i3	conditionA	conditionB	4.79073	6.16492	9.0419e-08	1.69515e-06
DN10524_c0_g2_i1	conditionA	conditionB	2.94496	1.7342	9.10158e-08	1.70549e-06
DN787_c0_g1_i4	conditionA	conditionB	2.21285	4.23104	9.11602e-08	1.70735e-06
DN3153_c1_g1_i6	conditionA	conditionB	2.29251	4.85878	9.26712e-08	1.73135e-06
DN9843_c0_g1_i2	conditionA	conditionB	2.40056	3.36224	9.27853e-08	1.73262e-06
DN25023_c0_g1_i7	conditionA	conditionB	3.29928	2.30917	9.31492e-08	1.73855e-06
DN263_c0_g1_i1	conditionA	conditionB	4.59186	1.1934	9.3551e-08	1.74376e-06
DN1303_c1_g1_i2	conditionA	conditionB	2.91838	3.10885	9.48727e-08	1.76722e-06
DN141011_c0_g1_i1	conditionA	conditionB	3.15639	5.38088	9.94924e-08	1.84688e-06
DN2431_c0_g1_i18	conditionA	conditionB	2.36471	2.52982	9.9718e-08	1.85016e-06
DN2822_c0_g1_i1	conditionA	conditionB	2.45869	3.19419	1.0016e-07	1.85744e-06
DN13766_c0_g2_i3	conditionA	conditionB	1.85922	4.57871	1.01183e-07	1.87549e-06
DN640_c0_g1_i5	conditionA	conditionB	2.17184	3.0084	1.02143e-07	1.89235e-06
DN2395_c0_g3_i1	conditionA	conditionB	2.43053	9.07218	1.03235e-07	1.91072e-06
DN8889_c0_g1_i1	conditionA	conditionB	2.1529	6.45826	1.04029e-07	1.92352e-06
DN1622_c0_g2_i1	conditionA	conditionB	2.94436	0.342949	1.04391e-07	1.92738e-06
DN1124_c0_g1_i3	conditionA	conditionB	1.90408	5.09356	1.04536e-07	1.92911e-06
DN140826_c0_g1_i1	conditionA	conditionB	2.11542	6.30134	1.05854e-07	1.95057e-06
DN25573_c0_g3_i1	conditionA	conditionB	2.12711	5.39979	1.06072e-07	1.95102e-06
DN2574_c1_g2_i1	conditionA	conditionB	2.23627	5.1701	1.06086e-07	1.95102e-06
DN3681_c0_g1_i2	conditionA	conditionB	2.86343	0.426365	1.0633e-07	1.95455e-06
DN1845_c0_g1_i6	conditionA	conditionB	2.19538	10.0926	1.07124e-07	1.96819e-06
DN2571_c0_g3_i1	conditionA	conditionB	3.32792	-0.49077	1.07996e-07	1.98229e-06
DN4671_c0_g2_i1	conditionA	conditionB	4.00219	0.921703	1.1112e-07	2.03663e-06
DN722_c0_g5_i1	conditionA	conditionB	2.88791	1.6271	1.11646e-07	2.04428e-06
DN11277_c0_g1_i1	conditionA	conditionB	3.80342	2.1463	1.1532e-07	2.10441e-06
DN928_c0_g3_i1	conditionA	conditionB	2.07895	6.92101	1.17321e-07	2.13886e-06
DN26325_c0_g2_i2	conditionA	conditionB	4.03381	-0.820013	1.17709e-07	2.14489e-06
DN492_c0_g1_i7	conditionA	conditionB	1.86217	4.3416	1.21042e-07	2.2003e-06
DN16614_c0_g2_i2	conditionA	conditionB	2.70633	5.48881	1.22179e-07	2.21777e-06
DN8468_c0_g1_i8	conditionA	conditionB	1.92869	5.2195	1.22428e-07	2.2212e-06
DN748_c0_g1_i13	conditionA	conditionB	1.97832	6.76674	1.23993e-07	2.24852e-06
DN28560_c0_g1_i1	conditionA	conditionB	4.65721	0.374741	1.24986e-07	2.26327e-06
DN1500_c0_g1_i5	conditionA	conditionB	2.18032	2.88861	1.28445e-07	2.3192e-06
DN2435_c0_g1_i1	conditionA	conditionB	1.99636	4.51638	1.29179e-07	2.33022e-06
DN6176_c0_g1_i1	conditionA	conditionB	2.87219	2.48119	1.33572e-07	2.39799e-06
DN3571_c0_g2_i2	conditionA	conditionB	1.97747	6.12142	1.34328e-07	2.41041e-06
DN2713_c0_g1_i14	conditionA	conditionB	2.09678	5.2114	1.34825e-07	2.416e-06
DN723_c0_g4_i1	conditionA	conditionB	2.62683	2.43269	1.3692e-07	2.45226e-06
DN798_c0_g2_i9	conditionA	conditionB	2.61621	1.9416	1.37423e-07	2.4601e-06
DN2034_c1_g3_i3	conditionA	conditionB	3.36072	2.77917	1.37986e-07	2.46783e-06
DN8826_c0_g1_i4	conditionA	conditionB	2.74757	1.44254	1.39545e-07	2.49177e-06
DN1398_c0_g1_i2	conditionA	conditionB	2.67066	2.9563	1.39589e-07	2.49177e-06
DN8035_c0_g1_i1	conditionA	conditionB	3.00028	4.08232	1.4162e-07	2.51967e-06
DN5870_c0_g1_i2	conditionA	conditionB	5.46761	2.46941	1.44438e-07	2.56696e-06
DN2785_c0_g1_i12	conditionA	conditionB	2.64549	2.60851	1.45385e-07	2.58056e-06
DN6157_c0_g2_i2	conditionA	conditionB	2.1926	2.85869	1.45484e-07	2.58112e-06
DN3827_c0_g1_i1	conditionA	conditionB	1.84908	4.75026	1.48018e-07	2.62482e-06
DN3323_c0_g1_i6	conditionA	conditionB	2.33335	2.52817	1.48941e-07	2.63996e-06
DN144104_c0_g1_i1	conditionA	conditionB	5.11249	1.23571	1.51289e-07	2.6778e-06
DN1611_c3_g1_i1	conditionA	conditionB	2.60731	5.78137	1.51664e-07	2.68318e-06
DN6957_c0_g1_i6	conditionA	conditionB	3.39521	-0.439486	1.54699e-07	2.73558e-06
DN6388_c0_g2_i1	conditionA	conditionB	1.97347	4.58666	1.57309e-07	2.7787e-06
DN869_c1_g2_i5	conditionA	conditionB	2.96975	0.17038	1.57359e-07	2.7787e-06
DN7225_c0_g1_i4	conditionA	conditionB	2.08894	4.12981	1.58359e-07	2.79506e-06
DN2286_c0_g1_i6	conditionA	conditionB	4.48568	3.63044	1.5857e-07	2.79748e-06
DN1101_c1_g1_i3	conditionA	conditionB	4.32987	3.21026	1.59178e-07	2.80689e-06
DN57179_c1_g1_i1	conditionA	conditionB	2.7014	6.4665	1.61577e-07	2.84652e-06
DN8820_c0_g3_i2	conditionA	conditionB	3.75694	5.90394	1.63317e-07	2.87314e-06
DN3856_c0_g1_i11	conditionA	conditionB	2.93831	5.03106	1.64292e-07	2.8876e-06
DN4644_c0_g2_i1	conditionA	conditionB	2.05456	7.8578	1.65165e-07	2.9016e-06
DN10303_c1_g1_i1	conditionA	conditionB	2.01673	3.60959	1.67318e-07	2.93258e-06
DN4583_c0_g1_i1	conditionA	conditionB	2.61378	4.54184	1.69392e-07	2.96205e-06
DN960_c0_g2_i1	conditionA	conditionB	2.06763	5.31307	1.69818e-07	2.96811e-06
DN6565_c0_g2_i7	conditionA	conditionB	2.28294	3.40712	1.72521e-07	3.01395e-06
DN1128_c0_g1_i11	conditionA	conditionB	2.24026	4.47037	1.81614e-07	3.15818e-06
DN3165_c0_g1_i6	conditionA	conditionB	4.13157	0.337553	1.83769e-07	3.19246e-06
DN6497_c0_g1_i1	conditionA	conditionB	2.81378	1.05746	1.83912e-07	3.19246e-06
DN10647_c0_g1_i1	conditionA	conditionB	2.45873	4.45663	1.83925e-07	3.19246e-06
DN2286_c0_g1_i1	conditionA	conditionB	4.93417	1.15503	1.84023e-07	3.19269e-06
DN16378_c0_g1_i1	conditionA	conditionB	2.97207	1.70622	1.8535e-07	3.21277e-06
DN1749_c2_g2_i3	conditionA	conditionB	1.83743	4.71802	1.8547e-07	3.21284e-06
DN10693_c0_g1_i6	conditionA	conditionB	3.05819	1.73291	1.85525e-07	3.21284e-06
DN26639_c0_g2_i2	conditionA	conditionB	2.13703	7.381	1.87427e-07	3.23935e-06
DN779_c0_g1_i1	conditionA	conditionB	3.50743	1.11442	1.87486e-07	3.23935e-06
DN4831_c0_g1_i3	conditionA	conditionB	3.41613	2.31598	1.93186e-07	3.32716e-06
DN6845_c0_g1_i13	conditionA	conditionB	2.65889	3.15184	1.96798e-07	3.38472e-06
DN72_c0_g2_i3	conditionA	conditionB	2.04551	8.3952	1.97791e-07	3.40026e-06
DN67999_c0_g2_i1	conditionA	conditionB	3.1127	2.08063	1.98051e-07	3.40317e-06
DN10212_c0_g2_i4	conditionA	conditionB	2.78623	2.02102	2.01814e-07	3.46468e-06
DN7384_c0_g1_i4	conditionA	conditionB	2.35574	7.11193	2.0214e-07	3.4687e-06
DN7065_c1_g1_i1	conditionA	conditionB	3.5629	0.338696	2.02757e-07	3.47769e-06
DN4400_c1_g1_i1	conditionA	conditionB	3.02057	4.32685	2.05399e-07	3.52141e-06
DN9501_c0_g4_i2	conditionA	conditionB	3.25353	6.5676	2.05788e-07	3.52648e-06
DN1888_c0_g1_i6	conditionA	conditionB	3.04003	3.98484	2.06577e-07	3.53838e-06
DN705_c0_g1_i1	conditionA	conditionB	2.59639	6.60697	2.14223e-07	3.65494e-06
DN2926_c0_g1_i1	conditionA	conditionB	5.10902	-0.0216622	2.14255e-07	3.65494e-06
DN6265_c0_g1_i3	conditionA	conditionB	1.77916	4.49623	2.14422e-07	3.65614e-06
DN17952_c0_g1_i4	conditionA	conditionB	3.72784	1.52877	2.14727e-07	3.65905e-06
DN19079_c0_g2_i3	conditionA	conditionB	3.4754	3.36925	2.14787e-07	3.65905e-06
DN5382_c0_g1_i8	conditionA	conditionB	2.21296	3.13518	2.1919e-07	3.73068e-06
DN4831_c0_g1_i2	conditionA	conditionB	2.17963	5.04374	2.19303e-07	3.73092e-06
DN5942_c0_g1_i5	conditionA	conditionB	2.37347	4.31336	2.19706e-07	3.7361e-06
DN2076_c0_g2_i1	conditionA	conditionB	2.20554	7.23667	2.20811e-07	3.7515e-06
DN1574_c0_g1_i5	conditionA	conditionB	2.58738	6.30744	2.22065e-07	3.76601e-06
DN9600_c0_g1_i1	conditionA	conditionB	1.91603	4.96866	2.24023e-07	3.79279e-06
DN10524_c0_g2_i3	conditionA	conditionB	3.12527	2.54441	2.25263e-07	3.80995e-06
DN13140_c0_g2_i3	conditionA	conditionB	2.33969	2.36944	2.27024e-07	3.83802e-06
DN143519_c0_g1_i1	conditionA	conditionB	3.44961	0.485467	2.28724e-07	3.85984e-06
DN3022_c0_g1_i8	conditionA	conditionB	2.01555	4.34933	2.32242e-07	3.91131e-06
DN6007_c1_g2_i3	conditionA	conditionB	5.26423	4.31662	2.33379e-07	3.92699e-06
DN6162_c0_g2_i1	conditionA	conditionB	1.87927	5.56033	2.33433e-07	3.92699e-06
DN6611_c0_g1_i1	conditionA	conditionB	2.34265	2.54808	2.35416e-07	3.95505e-06
DN13802_c0_g1_i5	conditionA	conditionB	2.68532	4.57731	2.36362e-07	3.96917e-06
DN721_c0_g1_i2	conditionA	conditionB	3.32088	7.40489	2.36973e-07	3.97589e-06
DN1643_c0_g1_i9	conditionA	conditionB	2.55843	2.69259	2.37926e-07	3.98834e-06
DN9160_c0_g2_i5	conditionA	conditionB	2.25231	3.61795	2.40976e-07	4.03766e-06
DN5519_c0_g1_i8	conditionA	conditionB	2.48642	2.7257	2.4394e-07	4.0855e-06
DN16106_c0_g4_i1	conditionA	conditionB	2.27001	6.50493	2.44801e-07	4.09629e-06
DN3371_c0_g2_i1	conditionA	conditionB	3.1628	4.94623	2.47102e-07	4.13295e-06
DN5920_c0_g1_i4	conditionA	conditionB	2.71893	3.24034	2.48095e-07	4.14773e-06
DN25321_c0_g1_i1	conditionA	conditionB	2.99512	0.939923	2.48618e-07	4.15462e-06
DN6134_c0_g2_i4	conditionA	conditionB	2.05733	8.67145	2.50009e-07	4.17602e-06
DN3856_c0_g1_i4	conditionA	conditionB	2.47966	3.95672	2.52809e-07	4.21531e-06
DN10467_c0_g1_i1	conditionA	conditionB	2.49239	4.3491	2.53739e-07	4.22894e-06
DN106323_c0_g1_i1	conditionA	conditionB	4.70977	3.80352	2.5517e-07	4.25092e-06
DN1932_c1_g1_i2	conditionA	conditionB	10.6982	1.27272	2.63476e-07	4.37574e-06
DN1886_c1_g1_i1	conditionA	conditionB	2.69554	0.842239	2.68739e-07	4.45726e-06
DN5165_c0_g1_i4	conditionA	conditionB	2.7095	1.22666	2.80555e-07	4.61868e-06
DN3889_c0_g1_i5	conditionA	conditionB	2.53822	6.20293	2.80721e-07	4.61939e-06
DN2565_c1_g1_i2	conditionA	conditionB	2.7693	0.798733	2.85344e-07	4.68496e-06
DN759_c0_g1_i1	conditionA	conditionB	2.25918	2.50757	2.85452e-07	4.68496e-06
DN3339_c0_g1_i8	conditionA	conditionB	2.45704	2.42223	2.91867e-07	4.78193e-06
DN3328_c0_g1_i9	conditionA	conditionB	3.12518	1.89856	2.94035e-07	4.81535e-06
DN1435_c0_g1_i4	conditionA	conditionB	2.06934	4.23153	2.99852e-07	4.9021e-06
DN19514_c0_g3_i2	conditionA	conditionB	1.98262	5.34088	3.01439e-07	4.9259e-06
DN174_c0_g1_i4	conditionA	conditionB	1.89007	5.74049	3.05205e-07	4.98312e-06
DN15502_c0_g1_i4	conditionA	conditionB	2.83606	0.481378	3.09454e-07	5.0503e-06
DN4695_c0_g1_i3	conditionA	conditionB	4.00192	1.03017	3.09741e-07	5.05281e-06
DN6690_c0_g1_i1	conditionA	conditionB	3.00777	7.27182	3.11937e-07	5.08422e-06
DN5159_c0_g1_i5	conditionA	conditionB	3.44801	7.32367	3.16274e-07	5.14601e-06
DN21379_c0_g1_i1	conditionA	conditionB	1.77977	4.87956	3.22689e-07	5.23908e-06
DN2034_c1_g3_i2	conditionA	conditionB	1.85001	6.60619	3.23058e-07	5.24281e-06
DN71_c0_g1_i3	conditionA	conditionB	2.19571	3.7211	3.24517e-07	5.26421e-06
DN17796_c0_g2_i7	conditionA	conditionB	5.09546	7.05584	3.28962e-07	5.33174e-06
DN3781_c0_g1_i7	conditionA	conditionB	2.87157	6.81935	3.30272e-07	5.34948e-06
DN1449_c0_g3_i2	conditionA	conditionB	2.32194	8.68978	3.30431e-07	5.34948e-06
DN16458_c0_g1_i9	conditionA	conditionB	1.79775	4.74537	3.30483e-07	5.34948e-06
DN1545_c0_g4_i2	conditionA	conditionB	2.37341	2.58386	3.32616e-07	5.3817e-06
DN16402_c0_g2_i7	conditionA	conditionB	3.34327	1.32292	3.37418e-07	5.45471e-06
DN2927_c0_g2_i1	conditionA	conditionB	2.02563	6.08259	3.3955e-07	5.48211e-06
DN2178_c1_g4_i4	conditionA	conditionB	2.66747	1.23906	3.42365e-07	5.52284e-06
DN6500_c0_g1_i1	conditionA	conditionB	2.24542	6.26711	3.50138e-07	5.63375e-06
DN3181_c0_g2_i4	conditionA	conditionB	2.73048	3.41072	3.54692e-07	5.69972e-06
DN6470_c0_g1_i1	conditionA	conditionB	1.97552	4.01926	3.54997e-07	5.7022e-06
DN23113_c0_g1_i1	conditionA	conditionB	1.94047	6.49948	3.57681e-07	5.74286e-06
DN2828_c1_g2_i2	conditionA	conditionB	2.34857	3.36898	3.60754e-07	5.78556e-06
DN3873_c0_g3_i1	conditionA	conditionB	2.06505	7.47559	3.60955e-07	5.78556e-06
DN15362_c0_g1_i1	conditionA	conditionB	3.95677	5.48072	3.64546e-07	5.84064e-06
DN10524_c0_g2_i4	conditionA	conditionB	2.63555	6.58923	3.66377e-07	5.86748e-06
DN7290_c0_g1_i4	conditionA	conditionB	1.91045	4.27876	3.67623e-07	5.87549e-06
DN2571_c1_g1_i5	conditionA	conditionB	2.64999	3.51599	3.69021e-07	5.8948e-06
DN18837_c0_g1_i5	conditionA	conditionB	2.82988	6.10353	3.72602e-07	5.94696e-06
DN9304_c0_g1_i2	conditionA	conditionB	2.94151	0.369866	3.74606e-07	5.97136e-06
DN3541_c0_g1_i1	conditionA	conditionB	2.72656	0.755101	3.77431e-07	6.01129e-06
DN7769_c0_g1_i1	conditionA	conditionB	3.88693	-0.224319	3.81445e-07	6.0701e-06
DN19454_c1_g1_i1	conditionA	conditionB	3.81126	-0.291705	3.81646e-07	6.07074e-06
DN2383_c0_g1_i4	conditionA	conditionB	2.67913	2.39813	3.8198e-07	6.07348e-06
DN810_c0_g1_i7	conditionA	conditionB	1.99272	4.90109	3.87479e-07	6.14794e-06
DN2524_c0_g1_i2	conditionA	conditionB	2.17137	5.49626	3.88819e-07	6.16402e-06
DN2065_c0_g1_i2	conditionA	conditionB	2.06337	3.15858	3.89582e-07	6.17351e-06
DN2806_c0_g1_i7	conditionA	conditionB	2.22083	5.51191	3.96586e-07	6.27395e-06
DN26277_c0_g1_i3	conditionA	conditionB	2.06174	6.24318	3.96976e-07	6.27749e-06
DN4069_c0_g1_i6	conditionA	conditionB	4.32606	4.98436	3.97245e-07	6.27911e-06
DN4963_c0_g2_i4	conditionA	conditionB	3.72787	2.57115	4.04773e-07	6.38471e-06
DN3371_c0_g2_i4	conditionA	conditionB	3.03988	3.40259	4.07066e-07	6.4155e-06
DN2000_c0_g1_i1	conditionA	conditionB	1.79138	4.67365	4.07829e-07	6.42483e-06
DN348_c0_g1_i9	conditionA	conditionB	2.09649	5.13017	4.12493e-07	6.48747e-06
DN10495_c0_g1_i4	conditionA	conditionB	3.69631	1.92154	4.27266e-07	6.70302e-06
DN10393_c0_g1_i6	conditionA	conditionB	2.76798	0.956018	4.29622e-07	6.73438e-06
DN10524_c0_g2_i2	conditionA	conditionB	2.64004	0.771152	4.32673e-07	6.77657e-06
DN5586_c0_g2_i3	conditionA	conditionB	2.58189	3.47334	4.34236e-07	6.79539e-06
DN1916_c0_g1_i4	conditionA	conditionB	2.01509	4.04106	4.35067e-07	6.80557e-06
DN17175_c0_g3_i1	conditionA	conditionB	5.7488	0.670134	4.3677e-07	6.82654e-06
DN129_c1_g1_i1	conditionA	conditionB	2.00243	6.31357	4.38264e-07	6.84706e-06
DN3341_c1_g1_i6	conditionA	conditionB	1.69719	4.8061	4.50557e-07	7.02746e-06
DN2239_c0_g2_i2	conditionA	conditionB	2.55999	3.46605	4.51791e-07	7.04087e-06
DN11166_c2_g2_i12	conditionA	conditionB	3.99286	2.37994	4.5472e-07	7.07773e-06
DN31642_c0_g1_i1	conditionA	conditionB	4.30164	1.24054	4.61385e-07	7.17555e-06
DN3246_c0_g1_i7	conditionA	conditionB	2.816	8.8807	4.62328e-07	7.1843e-06
DN1878_c0_g1_i1	conditionA	conditionB	3.67231	-0.416452	4.64836e-07	7.21731e-06
DN11465_c0_g1_i1	conditionA	conditionB	2.89903	2.05404	4.66515e-07	7.23742e-06
DN18750_c0_g1_i1	conditionA	conditionB	5.12986	10.0889	4.69236e-07	7.27461e-06
DN2920_c0_g1_i2	conditionA	conditionB	2.61379	3.37549	4.69868e-07	7.28045e-06
DN123_c0_g3_i1	conditionA	conditionB	2.53075	5.50881	4.74031e-07	7.33892e-06
DN4989_c0_g1_i2	conditionA	conditionB	2.22799	5.63359	4.79058e-07	7.40908e-06
DN1870_c0_g1_i1	conditionA	conditionB	5.06982	7.05637	4.81915e-07	7.44873e-06
DN3541_c0_g1_i6	conditionA	conditionB	2.01846	4.95334	4.88016e-07	7.53067e-06
DN20673_c0_g1_i7	conditionA	conditionB	1.77932	4.20449	4.91613e-07	7.57997e-06
DN8262_c0_g2_i1	conditionA	conditionB	2.59939	6.23154	4.96506e-07	7.64603e-06
DN12481_c0_g1_i2	conditionA	conditionB	2.01387	3.26101	4.98184e-07	7.66874e-06
DN2866_c0_g2_i4	conditionA	conditionB	3.6008	2.81441	5.01203e-07	7.70891e-06
DN6846_c0_g1_i3	conditionA	conditionB	2.75757	3.46451	5.03188e-07	7.73629e-06
DN9742_c0_g2_i8	conditionA	conditionB	1.8493	4.43072	5.08679e-07	7.80796e-06
DN2095_c0_g1_i1	conditionA	conditionB	5.10134	0.501714	5.14174e-07	7.88268e-06
DN588_c1_g1_i11	conditionA	conditionB	2.5825	0.889905	5.19153e-07	7.95375e-06
DN111399_c0_g1_i1	conditionA	conditionB	3.01022	3.74188	5.24083e-07	8.02154e-06
DN1295_c0_g1_i13	conditionA	conditionB	2.37791	2.49374	5.29029e-07	8.09067e-06
DN38956_c0_g1_i9	conditionA	conditionB	2.51874	1.52437	5.29426e-07	8.09081e-06
DN3156_c0_g1_i3	conditionA	conditionB	1.84778	4.32551	5.29916e-07	8.09438e-06
DN798_c0_g2_i2	conditionA	conditionB	2.24409	6.72381	5.35279e-07	8.16306e-06
DN1643_c0_g2_i1	conditionA	conditionB	2.75687	5.64878	5.38858e-07	8.21276e-06
DN188_c0_g1_i3	conditionA	conditionB	1.80877	5.29903	5.41277e-07	8.24119e-06
DN4102_c0_g1_i1	conditionA	conditionB	1.79671	4.23233	5.46056e-07	8.30724e-06
DN4653_c0_g1_i3	conditionA	conditionB	2.61115	1.39551	5.5334e-07	8.40787e-06
DN2431_c0_g1_i10	conditionA	conditionB	2.37144	4.14251	5.62303e-07	8.53373e-06
DN31122_c0_g1_i16	conditionA	conditionB	2.6479	2.43216	5.64526e-07	8.56058e-06
DN4220_c1_g1_i10	conditionA	conditionB	2.81089	2.08257	5.65229e-07	8.5678e-06
DN2250_c0_g1_i4	conditionA	conditionB	3.10611	-0.265555	5.70667e-07	8.63632e-06
DN50516_c0_g2_i1	conditionA	conditionB	2.21578	4.57054	5.768e-07	8.72213e-06
DN640_c0_g1_i1	conditionA	conditionB	2.81696	6.53461	5.77696e-07	8.72867e-06
DN3252_c0_g2_i1	conditionA	conditionB	2.64692	4.97179	5.79017e-07	8.74163e-06
DN2855_c0_g1_i1	conditionA	conditionB	2.7907	1.58794	5.79525e-07	8.74579e-06
DN4254_c1_g2_i3	conditionA	conditionB	4.06253	3.21953	5.81974e-07	8.77924e-06
DN4261_c0_g3_i4	conditionA	conditionB	2.58743	1.17603	5.92128e-07	8.91456e-06
DN32971_c0_g2_i4	conditionA	conditionB	2.31642	2.62185	6.14116e-07	9.23453e-06
DN142517_c0_g1_i1	conditionA	conditionB	2.30284	6.04184	6.15631e-07	9.24993e-06
DN511_c0_g1_i1	conditionA	conditionB	2.55233	2.58049	6.22584e-07	9.34694e-06
DN471_c0_g1_i1	conditionA	conditionB	2.28994	2.05121	6.23099e-07	9.35095e-06
DN6017_c0_g1_i2	conditionA	conditionB	2.58552	0.90529	6.62016e-07	9.89165e-06
DN722_c0_g5_i2	conditionA	conditionB	2.36157	6.15777	6.73261e-07	1.00437e-05
DN109_c1_g1_i1	conditionA	conditionB	2.27878	5.30636	6.74838e-07	1.00633e-05
DN1560_c0_g3_i1	conditionA	conditionB	3.49926	4.33299	6.75403e-07	1.00677e-05
DN2538_c0_g1_i6	conditionA	conditionB	3.35553	0.400988	6.78079e-07	1.01036e-05
DN5013_c0_g1_i2	conditionA	conditionB	3.67201	2.39661	6.80631e-07	1.01336e-05
DN436_c0_g3_i1	conditionA	conditionB	2.15263	6.98903	6.80941e-07	1.01342e-05
DN2537_c0_g2_i2	conditionA	conditionB	2.59155	0.785742	6.83456e-07	1.0164e-05
DN2213_c2_g2_i2	conditionA	conditionB	2.86408	0.417263	6.83478e-07	1.0164e-05
DN10495_c0_g1_i3	conditionA	conditionB	2.7504	6.8054	6.91939e-07	1.02776e-05
DN3748_c0_g2_i5	conditionA	conditionB	2.41036	2.81889	6.93176e-07	1.02919e-05
DN17243_c0_g1_i1	conditionA	conditionB	5.33267	1.70255	6.98671e-07	1.03654e-05
DN539_c0_g1_i3	conditionA	conditionB	2.42019	3.24679	7.11025e-07	1.05362e-05
DN2345_c0_g1_i5	conditionA	conditionB	1.78388	4.31822	7.27775e-07	1.0759e-05
DN7812_c0_g1_i4	conditionA	conditionB	2.28158	3.61873	7.28164e-07	1.07606e-05
DN25360_c0_g2_i1	conditionA	conditionB	2.49938	1.18176	7.48932e-07	1.10458e-05
DN37119_c0_g1_i8	conditionA	conditionB	2.41538	4.6445	7.49384e-07	1.10481e-05
DN34050_c0_g1_i2	conditionA	conditionB	2.92744	2.93935	7.50663e-07	1.10627e-05
DN2420_c0_g1_i2	conditionA	conditionB	3.22119	0.597711	7.51339e-07	1.10683e-05
DN1564_c0_g2_i2	conditionA	conditionB	2.31228	5.14268	7.53988e-07	1.1103e-05
DN878_c0_g1_i4	conditionA	conditionB	2.72574	2.87421	7.64007e-07	1.12461e-05
DN99_c0_g1_i1	conditionA	conditionB	2.00519	4.91292	7.68891e-07	1.13092e-05
DN1355_c0_g1_i1	conditionA	conditionB	3.85164	1.8237	7.80868e-07	1.14719e-05
DN9121_c0_g1_i13	conditionA	conditionB	2.45251	2.47484	7.82968e-07	1.14983e-05
DN6957_c0_g1_i2	conditionA	conditionB	3.60223	1.13654	7.87906e-07	1.15483e-05
DN188_c0_g1_i12	conditionA	conditionB	3.01498	0.245961	7.95565e-07	1.16383e-05
DN223_c0_g1_i1	conditionA	conditionB	1.93873	5.128	7.98876e-07	1.16818e-05
DN1436_c0_g1_i5	conditionA	conditionB	3.56661	1.59511	8.00396e-07	1.16995e-05
DN16432_c0_g1_i3	conditionA	conditionB	3.10729	-0.496976	8.0099e-07	1.17036e-05
DN1287_c0_g1_i2	conditionA	conditionB	2.68536	2.84703	8.03452e-07	1.17305e-05
DN3659_c0_g1_i1	conditionA	conditionB	2.80901	1.78357	8.0531e-07	1.17531e-05
DN6153_c0_g1_i1	conditionA	conditionB	2.20943	7.74169	8.10464e-07	1.18237e-05
DN5582_c0_g1_i2	conditionA	conditionB	2.52173	2.73975	8.30231e-07	1.20981e-05
DN1935_c1_g2_i1	conditionA	conditionB	1.98019	6.05575	8.30932e-07	1.21036e-05
DN1796_c0_g2_i1	conditionA	conditionB	1.85114	5.06276	8.36793e-07	1.21796e-05
DN6070_c0_g1_i2	conditionA	conditionB	2.01777	6.16508	8.38323e-07	1.21971e-05
DN2345_c0_g1_i7	conditionA	conditionB	1.78081	5.70191	8.53073e-07	1.23978e-05
DN71_c0_g1_i2	conditionA	conditionB	1.67958	4.79827	8.54973e-07	1.24202e-05
DN17175_c0_g1_i3	conditionA	conditionB	2.55509	7.63096	8.75655e-07	1.26815e-05
DN2225_c0_g1_i1	conditionA	conditionB	2.39116	2.49748	8.90911e-07	1.28876e-05
DN6568_c0_g2_i3	conditionA	conditionB	2.04739	5.71606	9.0152e-07	1.30211e-05
DN2724_c0_g3_i1	conditionA	conditionB	3.25556	5.15992	9.02874e-07	1.30356e-05
DN2571_c0_g1_i2	conditionA	conditionB	2.91973	0.399528	9.07279e-07	1.30942e-05
DN7108_c0_g2_i2	conditionA	conditionB	2.53491	1.14531	9.10551e-07	1.31364e-05
DN2152_c0_g1_i1	conditionA	conditionB	2.44234	3.02912	9.11675e-07	1.31476e-05
DN1073_c0_g3_i1	conditionA	conditionB	5.77618	2.44245	9.27629e-07	1.33572e-05
DN148_c0_g1_i13	conditionA	conditionB	1.98297	3.49486	9.29832e-07	1.33838e-05
DN13402_c0_g2_i1	conditionA	conditionB	3.74593	2.92368	9.3888e-07	1.34986e-05
DN723_c0_g5_i1	conditionA	conditionB	2.06387	2.90572	9.39305e-07	1.34995e-05
DN1216_c0_g1_i3	conditionA	conditionB	3.35231	3.02743	9.39789e-07	1.35014e-05
DN3556_c0_g3_i1	conditionA	conditionB	2.34643	6.05262	9.42081e-07	1.35291e-05
DN546_c0_g3_i1	conditionA	conditionB	2.2531	4.78226	9.50879e-07	1.36503e-05
DN4830_c0_g1_i7	conditionA	conditionB	1.8695	4.62055	9.61393e-07	1.37855e-05
DN492_c0_g1_i11	conditionA	conditionB	2.54681	1.39749	9.65465e-07	1.38386e-05
DN10307_c1_g1_i2	conditionA	conditionB	2.63879	1.57329	9.71642e-07	1.39218e-05
DN3485_c0_g4_i3	conditionA	conditionB	1.82683	5.3529	9.72471e-07	1.39284e-05
DN2647_c0_g2_i4	conditionA	conditionB	1.7288	4.98576	9.91491e-07	1.41846e-05
DN4369_c0_g1_i3	conditionA	conditionB	2.52287	4.9277	9.9571e-07	1.42288e-05
DN5719_c2_g2_i2	conditionA	conditionB	2.88169	3.0739	1.00149e-06	1.43006e-05
DN1436_c0_g1_i4	conditionA	conditionB	2.54433	2.16421	1.00288e-06	1.4315e-05
DN22112_c0_g1_i6	conditionA	conditionB	5.63724	7.65698	1.00587e-06	1.43522e-05
DN10279_c0_g1_i1	conditionA	conditionB	3.65242	1.18004	1.01224e-06	1.44376e-05
DN1707_c0_g1_i1	conditionA	conditionB	3.34826	1.55939	1.03107e-06	1.46729e-05
DN607_c0_g1_i4	conditionA	conditionB	1.75589	4.81838	1.03859e-06	1.47744e-05
DN7145_c0_g1_i1	conditionA	conditionB	1.91365	3.69971	1.04008e-06	1.47899e-05
DN7385_c0_g1_i4	conditionA	conditionB	2.1777	3.75448	1.05511e-06	1.49867e-05
DN805_c1_g3_i1	conditionA	conditionB	1.83446	6.90846	1.08585e-06	1.53885e-05
DN3647_c0_g1_i2	conditionA	conditionB	4.14089	-0.733223	1.09552e-06	1.55139e-05
DN4653_c0_g1_i2	conditionA	conditionB	3.16859	1.70103	1.1047e-06	1.56204e-05
DN5547_c0_g3_i2	conditionA	conditionB	1.78053	5.06049	1.10881e-06	1.56723e-05
DN5596_c0_g1_i1	conditionA	conditionB	2.84889	1.11099	1.1092e-06	1.56723e-05
DN3368_c0_g1_i1	conditionA	conditionB	2.34427	2.33573	1.11235e-06	1.57109e-05
DN3586_c0_g1_i3	conditionA	conditionB	2.65083	0.675524	1.11763e-06	1.57736e-05
DN828_c0_g4_i1	conditionA	conditionB	1.89297	6.47315	1.12303e-06	1.58431e-05
DN6516_c0_g2_i25	conditionA	conditionB	4.58836	3.05815	1.12339e-06	1.58431e-05
DN18608_c0_g3_i1	conditionA	conditionB	2.12108	5.36776	1.12736e-06	1.58872e-05
DN2215_c0_g1_i3	conditionA	conditionB	2.42827	2.73646	1.14128e-06	1.60713e-05
DN5365_c0_g1_i13	conditionA	conditionB	2.42871	3.96085	1.14435e-06	1.61085e-05
DN11325_c0_g1_i2	conditionA	conditionB	2.6448	0.530264	1.14934e-06	1.61664e-05
DN1410_c0_g1_i3	conditionA	conditionB	2.40099	2.43763	1.15692e-06	1.62612e-05
DN3535_c0_g1_i5	conditionA	conditionB	3.37772	3.89695	1.17109e-06	1.64481e-05
DN169646_c0_g1_i1	conditionA	conditionB	1.90717	6.57349	1.17223e-06	1.6458e-05
DN1625_c0_g1_i10	conditionA	conditionB	1.74129	4.2458	1.20799e-06	1.69285e-05
DN6998_c0_g1_i4	conditionA	conditionB	1.67714	4.78322	1.21027e-06	1.69542e-05
DN1381_c1_g1_i3	conditionA	conditionB	4.22596	5.13044	1.21739e-06	1.70411e-05
DN2362_c0_g1_i3	conditionA	conditionB	2.06822	5.69137	1.21841e-06	1.70491e-05
DN734_c0_g2_i4	conditionA	conditionB	2.56217	4.68885	1.22063e-06	1.7071e-05
DN5770_c0_g1_i9	conditionA	conditionB	2.03545	2.78535	1.22088e-06	1.7071e-05
DN229_c0_g3_i1	conditionA	conditionB	2.10312	2.58265	1.23042e-06	1.71916e-05
DN8446_c0_g1_i1	conditionA	conditionB	2.37652	7.98908	1.24268e-06	1.73566e-05
DN12311_c0_g1_i3	conditionA	conditionB	1.65176	5.37938	1.24384e-06	1.73599e-05
DN4155_c0_g2_i1	conditionA	conditionB	1.76857	4.9625	1.24493e-06	1.73686e-05
DN11390_c0_g1_i2	conditionA	conditionB	1.89948	4.32277	1.25156e-06	1.74547e-05
DN3306_c1_g1_i4	conditionA	conditionB	2.50524	5.96636	1.25202e-06	1.74547e-05
DN2017_c1_g1_i20	conditionA	conditionB	2.35319	1.75417	1.25321e-06	1.74648e-05
DN916_c1_g3_i1	conditionA	conditionB	2.4339	5.2795	1.25464e-06	1.74717e-05
DN4727_c0_g1_i1	conditionA	conditionB	2.21498	6.23229	1.27319e-06	1.77039e-05
DN2008_c0_g2_i3	conditionA	conditionB	2.5724	1.014	1.29185e-06	1.79369e-05
DN10760_c0_g1_i1	conditionA	conditionB	2.48134	0.603779	1.33901e-06	1.85644e-05
DN2126_c0_g1_i11	conditionA	conditionB	4.11184	2.27374	1.35702e-06	1.88052e-05
DN478_c1_g1_i3	conditionA	conditionB	2.27881	3.80285	1.35824e-06	1.88102e-05
DN1872_c0_g1_i3	conditionA	conditionB	2.27654	8.33229	1.3602e-06	1.88305e-05
DN3578_c0_g1_i3	conditionA	conditionB	2.04713	3.57134	1.36705e-06	1.89113e-05
DN1853_c0_g1_i19	conditionA	conditionB	2.43938	2.60402	1.38077e-06	1.90746e-05
DN10016_c0_g1_i1	conditionA	conditionB	6.86576	3.79226	1.40825e-06	1.94385e-05
DN3313_c0_g1_i1	conditionA	conditionB	2.00962	2.71942	1.41924e-06	1.95759e-05
DN6914_c0_g3_i1	conditionA	conditionB	2.99747	-0.136398	1.43547e-06	1.97563e-05
DN2430_c0_g1_i1	conditionA	conditionB	3.95655	6.21901	1.43853e-06	1.97913e-05
DN1705_c6_g1_i1	conditionA	conditionB	2.20157	2.77555	1.44461e-06	1.98676e-05
DN27561_c0_g2_i1	conditionA	conditionB	2.28461	3.41451	1.46356e-06	2.00915e-05
DN4172_c0_g2_i1	conditionA	conditionB	4.14133	1.1942	1.47733e-06	2.02565e-05
DN1500_c0_g2_i1	conditionA	conditionB	3.46824	5.88459	1.49192e-06	2.03969e-05
DN2877_c0_g2_i1	conditionA	conditionB	2.97109	6.9004	1.4923e-06	2.03969e-05
DN759_c0_g4_i1	conditionA	conditionB	2.47815	1.68931	1.50655e-06	2.05693e-05
DN32_c0_g1_i1	conditionA	conditionB	1.92093	4.87467	1.51769e-06	2.07065e-05
DN16523_c0_g1_i1	conditionA	conditionB	2.03644	6.22782	1.55532e-06	2.11891e-05
DN6765_c0_g2_i1	conditionA	conditionB	3.15412	8.91372	1.57279e-06	2.14155e-05
DN7102_c0_g1_i9	conditionA	conditionB	2.22076	2.3415	1.57308e-06	2.14155e-05
DN10622_c0_g2_i3	conditionA	conditionB	2.91996	2.82694	1.61205e-06	2.19145e-05
DN613_c0_g1_i1	conditionA	conditionB	3.40375	1.91081	1.61551e-06	2.19536e-05
DN563_c0_g1_i5	conditionA	conditionB	3.3584	0.482645	1.65424e-06	2.24394e-05
DN2255_c0_g4_i1	conditionA	conditionB	1.72612	4.72945	1.68862e-06	2.28318e-05
DN2407_c0_g1_i7	conditionA	conditionB	2.54483	0.748415	1.6976e-06	2.29286e-05
DN3198_c0_g1_i2	conditionA	conditionB	2.4885	2.16556	1.703e-06	2.29851e-05
DN1894_c0_g2_i8	conditionA	conditionB	2.68896	1.55445	1.71417e-06	2.31079e-05
DN34050_c0_g1_i8	conditionA	conditionB	3.25393	0.449432	1.71449e-06	2.31079e-05
DN6656_c0_g1_i1	conditionA	conditionB	2.64626	4.15907	1.73634e-06	2.33848e-05
DN10144_c0_g1_i13	conditionA	conditionB	2.26466	2.55133	1.74073e-06	2.34355e-05
DN10424_c0_g3_i2	conditionA	conditionB	2.91758	0.749498	1.77848e-06	2.39266e-05
DN5517_c0_g1_i12	conditionA	conditionB	5.38844	5.87514	1.78584e-06	2.40171e-05
DN805_c1_g2_i3	conditionA	conditionB	3.47248	1.05414	1.78808e-06	2.40386e-05
DN7814_c0_g1_i1	conditionA	conditionB	2.70559	3.16324	1.79272e-06	2.40925e-05
DN1629_c0_g1_i4	conditionA	conditionB	2.49677	2.18524	1.79848e-06	2.4144e-05
DN4140_c0_g2_i1	conditionA	conditionB	3.05013	1.3299	1.8019e-06	2.41727e-05
DN605_c0_g3_i8	conditionA	conditionB	1.71088	3.98854	1.8026e-06	2.41734e-05
DN129455_c0_g1_i1	conditionA	conditionB	1.88143	4.06909	1.826e-06	2.44612e-05
DN2425_c1_g1_i3	conditionA	conditionB	2.82808	0.881712	1.82875e-06	2.44893e-05
DN13400_c0_g4_i3	conditionA	conditionB	3.50802	2.47419	1.83009e-06	2.44985e-05
DN2152_c0_g2_i1	conditionA	conditionB	1.86283	6.55452	1.83615e-06	2.45622e-05
DN2349_c0_g1_i3	conditionA	conditionB	2.77672	0.756943	1.83908e-06	2.45927e-05
DN23352_c0_g1_i3	conditionA	conditionB	2.45607	3.00276	1.84794e-06	2.47e-05
DN809_c0_g2_i4	conditionA	conditionB	2.00782	3.73696	1.84845e-06	2.47e-05
DN3723_c0_g1_i2	conditionA	conditionB	2.57375	2.93099	1.85767e-06	2.4806e-05
DN25234_c1_g1_i2	conditionA	conditionB	2.53587	4.2205	1.86706e-06	2.48973e-05
DN8737_c0_g1_i2	conditionA	conditionB	2.82912	1.07812	1.86741e-06	2.48973e-05
DN850_c0_g1_i5	conditionA	conditionB	2.50163	4.2232	1.86772e-06	2.48973e-05
DN2040_c0_g1_i21	conditionA	conditionB	3.43057	2.61207	1.86781e-06	2.48973e-05
DN8164_c0_g1_i3	conditionA	conditionB	1.93207	3.1585	1.87242e-06	2.49498e-05
DN978_c0_g1_i9	conditionA	conditionB	2.04245	2.89349	1.87307e-06	2.49498e-05
DN187_c0_g1_i7	conditionA	conditionB	1.97428	5.53555	1.89822e-06	2.5258e-05
DN3647_c0_g2_i1	conditionA	conditionB	2.66768	5.04774	1.89984e-06	2.52654e-05
DN6095_c0_g2_i1	conditionA	conditionB	3.68364	4.90573	1.94748e-06	2.58563e-05
DN2196_c1_g1_i1	conditionA	conditionB	3.54991	1.8094	1.95245e-06	2.59065e-05
DN3030_c0_g1_i4	conditionA	conditionB	2.1022	2.19177	1.96242e-06	2.60295e-05
DN1196_c0_g3_i1	conditionA	conditionB	2.61379	2.69815	1.98221e-06	2.62366e-05
DN2240_c0_g1_i2	conditionA	conditionB	4.59314	1.63431	2.0377e-06	2.69237e-05
DN5390_c0_g1_i5	conditionA	conditionB	1.74357	6.14843	2.05402e-06	2.71109e-05
DN10971_c1_g2_i2	conditionA	conditionB	3.34282	1.90901	2.05992e-06	2.71793e-05
DN8317_c0_g1_i12	conditionA	conditionB	1.87589	4.12446	2.09966e-06	2.76746e-05
DN3545_c0_g1_i6	conditionA	conditionB	2.75811	0.44301	2.11049e-06	2.77978e-05
DN5266_c0_g1_i12	conditionA	conditionB	2.98407	0.10805	2.12393e-06	2.79553e-05
DN17844_c0_g1_i1	conditionA	conditionB	1.95168	4.55921	2.16242e-06	2.84321e-05
DN5920_c0_g1_i9	conditionA	conditionB	2.38748	6.41646	2.17707e-06	2.86048e-05
DN3631_c0_g1_i3	conditionA	conditionB	2.08708	4.27612	2.18237e-06	2.86444e-05
DN2571_c0_g3_i2	conditionA	conditionB	2.73646	0.850777	2.18334e-06	2.86473e-05
DN2495_c0_g1_i3	conditionA	conditionB	3.78098	5.61946	2.24066e-06	2.93279e-05
DN314_c0_g1_i3	conditionA	conditionB	2.93371	0.230419	2.24752e-06	2.94074e-05
DN280_c0_g4_i1	conditionA	conditionB	1.61025	5.87964	2.26995e-06	2.96597e-05
DN658_c0_g1_i13	conditionA	conditionB	1.97455	4.34547	2.27481e-06	2.97129e-05
DN45391_c0_g1_i1	conditionA	conditionB	1.97402	6.28949	2.28064e-06	2.97787e-05
DN92_c0_g1_i8	conditionA	conditionB	1.89394	3.25142	2.29286e-06	2.99071e-05
DN961_c0_g1_i8	conditionA	conditionB	5.97007	3.74016	2.30086e-06	3.00012e-05
DN522_c0_g4_i1	conditionA	conditionB	2.32909	1.5366	2.31162e-06	3.01206e-05
DN232_c0_g4_i7	conditionA	conditionB	2.75275	0.227942	2.34328e-06	3.05226e-05
DN18610_c0_g1_i1	conditionA	conditionB	1.94407	6.08145	2.34895e-06	3.05859e-05
DN2855_c0_g1_i2	conditionA	conditionB	2.0389	5.41406	2.36875e-06	3.08011e-05
DN56011_c0_g3_i1	conditionA	conditionB	1.70081	4.31839	2.38011e-06	3.09381e-05
DN6590_c0_g1_i1	conditionA	conditionB	2.40777	6.14053	2.39487e-06	3.11086e-05
DN1194_c2_g4_i1	conditionA	conditionB	1.93656	3.68875	2.39797e-06	3.11273e-05
DN12513_c0_g1_i7	conditionA	conditionB	2.40245	6.98044	2.46467e-06	3.19161e-05
DN11595_c0_g2_i2	conditionA	conditionB	2.4647	2.24428	2.47091e-06	3.19751e-05
DN9239_c0_g1_i9	conditionA	conditionB	2.95886	0.531165	2.47268e-06	3.1987e-05
DN1101_c1_g1_i4	conditionA	conditionB	3.49091	10.0313	2.51506e-06	3.24763e-05
DN680_c0_g2_i1	conditionA	conditionB	2.82553	1.40654	2.51568e-06	3.24763e-05
DN3155_c0_g1_i6	conditionA	conditionB	2.14603	3.2452	2.52031e-06	3.25249e-05
DN33762_c0_g1_i1	conditionA	conditionB	2.27289	4.25551	2.57867e-06	3.32325e-05
DN1427_c1_g1_i2	conditionA	conditionB	3.12492	-0.25274	2.58555e-06	3.32985e-05
DN779_c0_g1_i14	conditionA	conditionB	3.4514	2.26391	2.58993e-06	3.33434e-05
DN51059_c0_g1_i1	conditionA	conditionB	3.89644	5.54734	2.6093e-06	3.35584e-05
DN56337_c0_g1_i5	conditionA	conditionB	3.26194	1.53942	2.61468e-06	3.36047e-05
DN2714_c1_g1_i2	conditionA	conditionB	2.57782	2.72261	2.62161e-06	3.36823e-05
DN7638_c0_g1_i2	conditionA	conditionB	1.92385	2.88299	2.62789e-06	3.374e-05
DN2769_c1_g1_i1	conditionA	conditionB	2.66332	4.84414	2.65664e-06	3.40859e-05
DN2495_c0_g1_i4	conditionA	conditionB	3.93887	4.13895	2.68791e-06	3.44636e-05
DN8624_c0_g2_i2	conditionA	conditionB	4.88854	4.20494	2.69467e-06	3.4515e-05
DN1153_c0_g1_i2	conditionA	conditionB	1.71711	4.75456	2.70047e-06	3.45541e-05
DN8227_c0_g1_i6	conditionA	conditionB	2.34726	2.5151	2.73299e-06	3.49109e-05
DN18668_c0_g1_i4	conditionA	conditionB	1.64877	4.64438	2.77629e-06	3.5428e-05
DN2547_c0_g1_i3	conditionA	conditionB	2.53749	0.646634	2.78174e-06	3.54615e-05
DN6358_c0_g1_i2	conditionA	conditionB	2.26498	9.02067	2.80985e-06	3.57594e-05
DN2189_c1_g1_i1	conditionA	conditionB	3.06854	3.9675	2.81568e-06	3.58215e-05
DN3707_c0_g1_i5	conditionA	conditionB	1.81646	5.68878	2.84452e-06	3.61274e-05
DN4490_c0_g1_i3	conditionA	conditionB	2.31053	1.79856	2.85972e-06	3.62959e-05
DN3770_c0_g5_i1	conditionA	conditionB	4.62761	8.43858	2.87436e-06	3.64449e-05
DN8047_c0_g2_i10	conditionA	conditionB	4.01318	1.24102	2.8998e-06	3.67181e-05
DN12759_c0_g1_i7	conditionA	conditionB	1.78092	3.55914	2.95128e-06	3.73198e-05
DN1303_c1_g1_i1	conditionA	conditionB	2.32567	0.885006	3.02469e-06	3.81841e-05
DN1880_c0_g1_i3	conditionA	conditionB	2.35992	1.57858	3.07017e-06	3.86933e-05
DN95739_c0_g1_i1	conditionA	conditionB	5.73362	4.4255	3.17389e-06	3.99205e-05
DN1452_c0_g1_i1	conditionA	conditionB	4.79936	1.85497	3.25208e-06	4.08175e-05
DN12901_c0_g3_i2	conditionA	conditionB	2.91709	4.13299	3.25279e-06	4.08175e-05
DN1171_c0_g2_i1	conditionA	conditionB	2.43001	6.5172	3.28287e-06	4.11539e-05
DN580_c0_g4_i3	conditionA	conditionB	2.12629	1.90897	3.33308e-06	4.17138e-05
DN456_c0_g1_i2	conditionA	conditionB	3.43731	5.05519	3.33617e-06	4.17387e-05
DN6565_c0_g2_i4	conditionA	conditionB	2.68288	4.34829	3.33913e-06	4.17618e-05
DN11223_c0_g1_i1	conditionA	conditionB	2.18252	6.16902	3.34533e-06	4.18255e-05
DN775_c2_g1_i6	conditionA	conditionB	3.60778	9.15426	3.37737e-06	4.21981e-05
DN1921_c0_g1_i9	conditionA	conditionB	3.28871	3.26626	3.37972e-06	4.21982e-05
DN582_c0_g1_i2	conditionA	conditionB	2.86856	1.93016	3.38074e-06	4.21982e-05
DN8655_c0_g1_i4	conditionA	conditionB	2.75975	1.00389	3.39535e-06	4.23385e-05
DN3183_c0_g1_i6	conditionA	conditionB	3.66479	2.78611	3.39988e-06	4.23529e-05
DN3672_c0_g3_i1	conditionA	conditionB	2.26171	3.46696	3.4023e-06	4.23691e-05
DN4818_c0_g2_i5	conditionA	conditionB	2.21926	3.38372	3.40678e-06	4.24108e-05
DN4853_c0_g2_i3	conditionA	conditionB	1.71914	4.97012	3.41873e-06	4.25315e-05
DN415_c0_g4_i2	conditionA	conditionB	3.16714	2.52685	3.42788e-06	4.26266e-05
DN2067_c1_g1_i6	conditionA	conditionB	2.95085	0.550796	3.42863e-06	4.26266e-05
DN1770_c0_g1_i2	conditionA	conditionB	2.96581	4.53633	3.43413e-06	4.26668e-05
DN9893_c0_g4_i2	conditionA	conditionB	3.42674	1.42426	3.4636e-06	4.29904e-05
DN332_c0_g1_i4	conditionA	conditionB	3.4317	0.27064	3.48672e-06	4.32489e-05
DN5279_c0_g1_i17	conditionA	conditionB	1.8786	5.74082	3.49867e-06	4.33685e-05
DN4865_c0_g1_i2	conditionA	conditionB	3.13156	3.87396	3.50524e-06	4.34357e-05
DN32211_c0_g1_i1	conditionA	conditionB	4.1647	6.85247	3.5422e-06	4.38504e-05
DN11231_c0_g2_i3	conditionA	conditionB	2.17286	5.63539	3.55275e-06	4.39666e-05
DN8427_c1_g1_i5	conditionA	conditionB	2.2215	2.96409	3.56139e-06	4.4059e-05
DN2299_c0_g1_i8	conditionA	conditionB	2.51045	3.88159	3.57874e-06	4.42592e-05
DN82993_c0_g1_i5	conditionA	conditionB	2.62851	4.52168	3.58151e-06	4.42789e-05
DN9906_c0_g1_i2	conditionA	conditionB	3.67383	2.2067	3.59925e-06	4.44836e-05
DN4302_c0_g1_i9	conditionA	conditionB	3.68827	2.71886	3.60877e-06	4.45866e-05
DN15104_c0_g1_i3	conditionA	conditionB	2.47831	3.56501	3.611e-06	4.45996e-05
DN3065_c0_g1_i3	conditionA	conditionB	2.63119	1.85583	3.64537e-06	4.49798e-05
DN2224_c0_g2_i1	conditionA	conditionB	4.01715	1.13533	3.64932e-06	4.50138e-05
DN1287_c0_g1_i1	conditionA	conditionB	3.30576	0.107856	3.66835e-06	4.5219e-05
DN10424_c0_g3_i3	conditionA	conditionB	2.42456	1.87706	3.6995e-06	4.55731e-05
DN4960_c0_g1_i15	conditionA	conditionB	1.81753	3.63221	3.706e-06	4.56383e-05
DN1711_c0_g3_i1	conditionA	conditionB	1.6027	5.20942	3.72192e-06	4.58194e-05
DN10868_c0_g1_i1	conditionA	conditionB	1.90279	5.328	3.75032e-06	4.61238e-05
DN1678_c0_g1_i4	conditionA	conditionB	2.03421	4.85835	3.81617e-06	4.6887e-05
DN1395_c0_g3_i11	conditionA	conditionB	1.9785	5.46259	3.81623e-06	4.6887e-05
DN18750_c0_g1_i3	conditionA	conditionB	5.27116	3.69579	3.82307e-06	4.69419e-05
DN3647_c0_g2_i3	conditionA	conditionB	2.62986	1.4108	3.85283e-06	4.72304e-05
DN34331_c0_g1_i2	conditionA	conditionB	2.36127	0.618775	3.90034e-06	4.77507e-05
DN19948_c0_g1_i1	conditionA	conditionB	3.17536	3.41808	3.9134e-06	4.78949e-05
DN3_c1_g1_i2	conditionA	conditionB	2.21849	1.97829	3.91902e-06	4.79482e-05
DN6318_c0_g1_i4	conditionA	conditionB	2.6188	1.97045	3.96641e-06	4.85122e-05
DN6134_c0_g2_i3	conditionA	conditionB	2.83015	0.414231	4.00626e-06	4.89838e-05
DN2990_c0_g1_i3	conditionA	conditionB	2.84302	1.47365	4.01806e-06	4.90962e-05
DN566_c0_g1_i3	conditionA	conditionB	4.08732	7.12138	4.03764e-06	4.93194e-05
DN3541_c0_g1_i11	conditionA	conditionB	2.38932	2.71569	4.04425e-06	4.93841e-05
DN1672_c0_g1_i4	conditionA	conditionB	2.67458	6.14031	4.06025e-06	4.95635e-05
DN19019_c0_g1_i7	conditionA	conditionB	1.77061	4.015	4.22398e-06	5.14289e-05
DN3493_c0_g1_i1	conditionA	conditionB	2.1907	2.78219	4.27174e-06	5.19767e-05
DN13476_c0_g3_i1	conditionA	conditionB	2.95075	1.92453	4.2808e-06	5.20656e-05
DN2676_c0_g3_i1	conditionA	conditionB	1.74267	4.43555	4.31358e-06	5.24013e-05
DN10498_c0_g1_i1	conditionA	conditionB	2.31306	7.67993	4.32605e-06	5.25189e-05
DN4846_c0_g3_i2	conditionA	conditionB	3.16405	2.39871	4.33881e-06	5.26398e-05
DN1879_c0_g2_i3	conditionA	conditionB	1.60239	4.81476	4.36436e-06	5.29157e-05
DN1987_c0_g2_i4	conditionA	conditionB	1.82627	4.26539	4.36971e-06	5.29636e-05
DN2430_c0_g1_i2	conditionA	conditionB	1.6292	6.45758	4.41002e-06	5.33963e-05
DN22356_c0_g2_i2	conditionA	conditionB	2.91809	2.18899	4.41108e-06	5.33963e-05
DN11166_c2_g2_i7	conditionA	conditionB	2.95603	3.73444	4.41857e-06	5.34698e-05
DN27697_c1_g1_i1	conditionA	conditionB	2.80204	7.65609	4.429e-06	5.35444e-05
DN505_c0_g2_i1	conditionA	conditionB	2.03678	2.89588	4.47731e-06	5.40764e-05
DN4938_c0_g2_i1	conditionA	conditionB	2.40974	1.54021	4.48661e-06	5.4154e-05
DN3827_c0_g1_i3	conditionA	conditionB	2.18598	4.31486	4.5284e-06	5.46059e-05
DN6225_c0_g1_i1	conditionA	conditionB	2.25785	1.34059	4.53745e-06	5.46976e-05
DN5758_c0_g1_i8	conditionA	conditionB	2.48887	3.68845	4.62516e-06	5.57015e-05
DN614_c1_g5_i1	conditionA	conditionB	1.87207	4.49858	4.6328e-06	5.57757e-05
DN4672_c0_g1_i7	conditionA	conditionB	4.52042	3.26824	4.70268e-06	5.64547e-05
DN1844_c0_g1_i3	conditionA	conditionB	1.56365	5.43123	4.76878e-06	5.71389e-05
DN7652_c1_g1_i1	conditionA	conditionB	2.05499	2.53415	4.77296e-06	5.71708e-05
DN12171_c0_g1_i8	conditionA	conditionB	3.11236	0.213713	4.78421e-06	5.72874e-05
DN262_c0_g1_i4	conditionA	conditionB	2.03816	2.47411	4.78859e-06	5.73216e-05
DN10393_c0_g1_i5	conditionA	conditionB	2.11314	5.6384	4.90347e-06	5.8548e-05
DN347_c0_g1_i14	conditionA	conditionB	1.64277	6.3673	4.91673e-06	5.86877e-05
DN4558_c0_g1_i13	conditionA	conditionB	1.76142	6.01123	4.93846e-06	5.89046e-05
DN11143_c0_g1_i8	conditionA	conditionB	3.06458	-0.151734	4.96004e-06	5.91298e-05
DN100781_c0_g1_i1	conditionA	conditionB	2.3638	0.484253	4.96875e-06	5.92149e-05
DN3306_c1_g1_i5	conditionA	conditionB	2.58893	6.19613	4.99342e-06	5.94712e-05
DN4607_c0_g1_i3	conditionA	conditionB	1.77708	7.02336	5.00581e-06	5.96e-05
DN4357_c0_g1_i3	conditionA	conditionB	3.05424	2.6576	5.06103e-06	6.01624e-05
DN3550_c0_g1_i1	conditionA	conditionB	2.00527	2.50697	5.07107e-06	6.02438e-05
DN20549_c0_g1_i3	conditionA	conditionB	1.64514	5.26193	5.08263e-06	6.0362e-05
DN2409_c1_g1_i2	conditionA	conditionB	2.55311	6.54979	5.0854e-06	6.03759e-05
DN4652_c0_g1_i15	conditionA	conditionB	2.73689	1.07295	5.10592e-06	6.05814e-05
DN145_c0_g3_i1	conditionA	conditionB	1.99124	2.55202	5.1605e-06	6.11326e-05
DN1984_c0_g1_i2	conditionA	conditionB	1.66314	6.05226	5.19111e-06	6.14567e-05
DN5496_c0_g1_i2	conditionA	conditionB	4.47308	2.40562	5.19387e-06	6.14701e-05
DN1590_c1_g1_i3	conditionA	conditionB	2.35466	2.82398	5.20578e-06	6.15724e-05
DN3449_c0_g1_i5	conditionA	conditionB	3.37727	0.811557	5.21566e-06	6.16698e-05
DN15251_c0_g2_i1	conditionA	conditionB	2.24809	0.839665	5.26731e-06	6.22415e-05
DN3442_c0_g2_i4	conditionA	conditionB	2.90236	0.962387	5.27069e-06	6.22619e-05
DN1276_c0_g1_i2	conditionA	conditionB	1.60335	4.91849	5.28081e-06	6.23619e-05
DN87_c0_g1_i2	conditionA	conditionB	2.64985	3.3064	5.3346e-06	6.28986e-05
DN2862_c0_g1_i10	conditionA	conditionB	2.14748	3.04463	5.35675e-06	6.31005e-05
DN1562_c1_g1_i3	conditionA	conditionB	2.7603	0.200738	5.37966e-06	6.33109e-05
DN1166_c0_g1_i4	conditionA	conditionB	2.37691	5.37584	5.39325e-06	6.34511e-05
DN7225_c0_g1_i1	conditionA	conditionB	2.15689	2.18585	5.40315e-06	6.35477e-05
DN14491_c0_g1_i1	conditionA	conditionB	2.43688	3.66671	5.41564e-06	6.36748e-05
DN5740_c0_g2_i5	conditionA	conditionB	2.7801	1.53159	5.45815e-06	6.41345e-05
DN1450_c0_g2_i7	conditionA	conditionB	1.79472	3.31193	5.46582e-06	6.41846e-05
DN7991_c0_g1_i3	conditionA	conditionB	2.47155	1.03205	5.48798e-06	6.44248e-05
DN15725_c0_g2_i1	conditionA	conditionB	1.78546	4.11595	5.58235e-06	6.53901e-05
DN2153_c0_g1_i1	conditionA	conditionB	1.82478	5.84147	5.59802e-06	6.55125e-05
DN5239_c0_g2_i2	conditionA	conditionB	1.82384	3.84738	5.61568e-06	6.56376e-05
DN31033_c0_g2_i1	conditionA	conditionB	2.99182	0.204536	5.61876e-06	6.56466e-05
DN2095_c0_g2_i1	conditionA	conditionB	4.7883	1.63974	5.61994e-06	6.56466e-05
DN983_c0_g1_i1	conditionA	conditionB	1.53174	4.83594	5.62501e-06	6.56855e-05
DN15519_c0_g1_i3	conditionA	conditionB	1.91528	4.12296	5.65997e-06	6.60733e-05
DN5373_c1_g1_i3	conditionA	conditionB	2.27076	2.03308	5.73911e-06	6.69143e-05
DN29323_c0_g2_i3	conditionA	conditionB	2.26959	0.585729	5.81134e-06	6.76726e-05
DN10261_c1_g3_i1	conditionA	conditionB	1.74891	4.48691	5.84827e-06	6.80396e-05
DN6904_c1_g1_i9	conditionA	conditionB	1.77996	3.32892	5.93015e-06	6.88646e-05
DN492_c0_g1_i3	conditionA	conditionB	2.29228	3.46116	5.95925e-06	6.91387e-05
DN25813_c0_g1_i2	conditionA	conditionB	1.91629	3.93372	6.02957e-06	6.98899e-05
DN233_c0_g1_i8	conditionA	conditionB	2.75163	1.881	6.03668e-06	6.99508e-05
DN141204_c0_g1_i1	conditionA	conditionB	2.6964	6.73389	6.06721e-06	7.02143e-05
DN2339_c0_g1_i3	conditionA	conditionB	3.22336	1.51407	6.08379e-06	7.03669e-05
DN1327_c1_g1_i18	conditionA	conditionB	2.04844	2.21947	6.1535e-06	7.1086e-05
DN9025_c0_g1_i4	conditionA	conditionB	2.47931	0.942282	6.16626e-06	7.12115e-05
DN372_c0_g1_i2	conditionA	conditionB	2.65475	0.189572	6.17063e-06	7.12401e-05
DN51059_c0_g1_i4	conditionA	conditionB	2.00297	2.39504	6.18704e-06	7.13859e-05
DN11362_c0_g5_i1	conditionA	conditionB	2.06176	2.23931	6.21221e-06	7.16324e-05
DN2000_c0_g3_i3	conditionA	conditionB	2.844	0.966742	6.21489e-06	7.16414e-05
DN6915_c1_g1_i3	conditionA	conditionB	3.02913	5.63838	6.21847e-06	7.16607e-05
DN16162_c0_g2_i7	conditionA	conditionB	2.21288	2.15108	6.25649e-06	7.20548e-05
DN1420_c0_g1_i4	conditionA	conditionB	1.72134	3.6809	6.29178e-06	7.24169e-05
DN3562_c1_g1_i1	conditionA	conditionB	1.81057	4.36157	6.36322e-06	7.31275e-05
DN2254_c0_g6_i2	conditionA	conditionB	3.47566	2.37668	6.43437e-06	7.39227e-05
DN1728_c0_g4_i1	conditionA	conditionB	3.19777	4.59182	6.43837e-06	7.39461e-05
DN1906_c0_g1_i1	conditionA	conditionB	3.02966	-0.382819	6.45879e-06	7.41222e-05
DN2299_c0_g1_i3	conditionA	conditionB	2.54919	3.0141	6.4596e-06	7.41222e-05
DN2778_c0_g1_i1	conditionA	conditionB	1.54944	5.38632	6.46603e-06	7.4151e-05
DN4327_c0_g1_i13	conditionA	conditionB	2.86302	6.77161	6.51587e-06	7.46996e-05
DN32956_c0_g3_i2	conditionA	conditionB	1.80873	4.591	6.542e-06	7.49308e-05
DN5776_c0_g1_i1	conditionA	conditionB	2.41831	0.977342	6.55552e-06	7.50629e-05
DN3355_c0_g1_i10	conditionA	conditionB	1.80359	3.15867	6.56378e-06	7.51118e-05
DN4538_c0_g1_i4	conditionA	conditionB	1.63039	4.4113	6.63864e-06	7.59453e-05
DN3257_c1_g2_i1	conditionA	conditionB	1.61505	4.47054	6.65452e-06	7.61039e-05
DN8599_c0_g1_i4	conditionA	conditionB	1.61165	5.06198	6.67806e-06	7.635e-05
DN19629_c0_g1_i1	conditionA	conditionB	2.80422	3.92869	6.69079e-06	7.64723e-05
DN1282_c0_g2_i3	conditionA	conditionB	1.74108	4.81435	6.73996e-06	7.70109e-05
DN1012_c0_g1_i2	conditionA	conditionB	3.30346	1.09299	6.86653e-06	7.83384e-05
DN169936_c0_g1_i1	conditionA	conditionB	2.44266	-0.00299431	6.94171e-06	7.91242e-05
DN46_c0_g1_i3	conditionA	conditionB	1.52409	5.82082	6.97334e-06	7.94366e-05
DN15169_c0_g2_i4	conditionA	conditionB	3.42168	0.839263	6.9995e-06	7.97106e-05
DN6228_c0_g1_i6	conditionA	conditionB	3.86081	2.80792	7.02515e-06	7.9893e-05
DN6288_c0_g1_i1	conditionA	conditionB	2.36939	6.30078	7.02613e-06	7.9893e-05
DN4821_c0_g1_i6	conditionA	conditionB	2.21085	1.44852	7.125e-06	8.08953e-05
DN680_c0_g2_i3	conditionA	conditionB	2.74633	0.778136	7.18825e-06	8.15642e-05
DN1916_c0_g1_i3	conditionA	conditionB	2.3002	0.563838	7.29967e-06	8.2704e-05
DN12764_c0_g1_i10	conditionA	conditionB	3.32036	-0.0772735	7.33266e-06	8.30279e-05
DN3535_c0_g1_i4	conditionA	conditionB	3.70514	0.818934	7.45484e-06	8.43606e-05
DN11572_c0_g1_i1	conditionA	conditionB	2.37054	0.416444	7.46366e-06	8.4435e-05
DN5143_c0_g1_i7	conditionA	conditionB	2.26777	1.3937	7.50503e-06	8.48267e-05
DN1608_c0_g3_i1	conditionA	conditionB	2.57097	2.60999	7.52701e-06	8.50495e-05
DN8407_c0_g2_i3	conditionA	conditionB	3.96425	9.36361	7.5418e-06	8.51912e-05
DN2368_c0_g1_i4	conditionA	conditionB	4.37341	1.35888	7.55376e-06	8.53007e-05
DN4498_c0_g4_i1	conditionA	conditionB	2.27477	2.91472	7.64587e-06	8.60829e-05
DN205_c0_g2_i3	conditionA	conditionB	2.88787	1.0805	7.70482e-06	8.65913e-05
DN2776_c0_g4_i2	conditionA	conditionB	2.14683	1.29089	7.75908e-06	8.71232e-05
DN3920_c0_g1_i7	conditionA	conditionB	2.53537	2.42616	7.78232e-06	8.7332e-05
DN2990_c0_g1_i7	conditionA	conditionB	1.55413	4.49818	7.82884e-06	8.77757e-05
DN5026_c0_g1_i3	conditionA	conditionB	1.95805	5.8992	7.83456e-06	8.77815e-05
DN9007_c0_g1_i3	conditionA	conditionB	1.90943	4.33741	7.98609e-06	8.93262e-05
DN8515_c0_g1_i1	conditionA	conditionB	2.87544	6.00663	8.04451e-06	8.98729e-05
DN5912_c1_g2_i3	conditionA	conditionB	1.58291	5.3242	8.07511e-06	9.0188e-05
DN5024_c0_g4_i2	conditionA	conditionB	2.23482	0.654305	8.13727e-06	9.08284e-05
DN1855_c4_g1_i1	conditionA	conditionB	1.65905	3.91154	8.20965e-06	9.15279e-05
DN3717_c0_g2_i3	conditionA	conditionB	2.02483	2.76195	8.22985e-06	9.17259e-05
DN4132_c0_g1_i2	conditionA	conditionB	2.22028	5.5791	8.2624e-06	9.20615e-05
DN8405_c0_g3_i1	conditionA	conditionB	4.19681	2.00982	8.33591e-06	9.27709e-05
DN3416_c0_g3_i1	conditionA	conditionB	1.56286	6.30202	8.39667e-06	9.33571e-05
DN9146_c0_g1_i1	conditionA	conditionB	2.85222	6.69918	8.41548e-06	9.35183e-05
DN1216_c0_g1_i2	conditionA	conditionB	2.71139	5.10375	8.44732e-06	9.38168e-05
DN3447_c1_g1_i1	conditionA	conditionB	3.2712	2.92093	8.45493e-06	9.38737e-05
DN9303_c0_g1_i2	conditionA	conditionB	2.07198	7.78763	8.46586e-06	9.39608e-05
DN828_c0_g4_i2	conditionA	conditionB	1.58493	4.04054	8.46777e-06	9.39608e-05
DN4549_c1_g2_i3	conditionA	conditionB	1.77781	6.66784	8.48423e-06	9.41158e-05
DN126566_c0_g1_i1	conditionA	conditionB	2.35938	4.73882	8.54023e-06	9.47091e-05
DN26639_c0_g2_i5	conditionA	conditionB	3.02658	2.65737	8.55925e-06	9.48921e-05
DN110_c1_g1_i1	conditionA	conditionB	1.77889	6.5835	8.59255e-06	9.52333e-05
DN646_c0_g1_i2	conditionA	conditionB	1.71675	5.72824	8.61172e-06	9.53863e-05
DN3639_c1_g1_i1	conditionA	conditionB	1.67703	4.23781	8.61226e-06	9.53863e-05
DN3032_c0_g2_i1	conditionA	conditionB	1.74668	4.42953	8.61395e-06	9.53863e-05
DN23375_c0_g2_i1	conditionA	conditionB	2.47991	5.37336	8.70294e-06	9.6202e-05
DN4368_c0_g1_i14	conditionA	conditionB	2.98482	0.204602	8.80565e-06	9.72233e-05
DN11690_c0_g1_i3	conditionA	conditionB	3.33552	4.2973	8.85158e-06	9.76732e-05
DN3667_c1_g1_i1	conditionA	conditionB	2.15221	1.64102	8.94906e-06	9.86623e-05
DN5571_c0_g1_i1	conditionA	conditionB	3.37874	7.72848	8.96341e-06	9.87915e-05
DN3015_c0_g1_i1	conditionA	conditionB	2.78426	7.8254	9.10054e-06	0.000100069
DN4179_c0_g1_i6	conditionA	conditionB	2.67085	0.926212	9.12063e-06	0.00010026
DN11904_c0_g2_i2	conditionA	conditionB	2.13605	1.42439	9.15562e-06	0.000100528
DN6846_c0_g1_i1	conditionA	conditionB	2.87429	2.24473	9.25378e-06	0.000101458
DN14534_c0_g1_i8	conditionA	conditionB	2.2319	0.857316	9.28497e-06	0.00010177
DN10669_c0_g1_i2	conditionA	conditionB	2.25438	1.19006	9.39139e-06	0.000102739
DN2778_c0_g1_i3	conditionA	conditionB	1.6846	4.06402	9.39144e-06	0.000102739
DN4597_c0_g3_i2	conditionA	conditionB	2.79283	8.15227	9.49806e-06	0.000103804
DN3791_c0_g1_i5	conditionA	conditionB	2.42417	5.30627	9.58389e-06	0.00010459
DN374_c2_g1_i1	conditionA	conditionB	2.3948	3.22947	9.60677e-06	0.000104809
DN221_c1_g1_i1	conditionA	conditionB	4.37193	2.81549	9.61997e-06	0.000104923
DN1676_c2_g1_i1	conditionA	conditionB	2.35232	5.26584	9.67679e-06	0.000105482
DN21399_c0_g2_i2	conditionA	conditionB	2.92242	1.38828	9.75724e-06	0.000106236
DN4672_c0_g1_i8	conditionA	conditionB	1.71841	4.20813	9.90766e-06	0.000107687
DN1691_c0_g2_i2	conditionA	conditionB	2.06947	8.43238	9.96766e-06	0.000108183
DN809_c0_g3_i1	conditionA	conditionB	4.00769	2.54531	1.01709e-05	0.000110277
DN1131_c0_g1_i7	conditionA	conditionB	1.92496	3.01683	1.01772e-05	0.000110277
DN15330_c0_g1_i2	conditionA	conditionB	1.89091	2.79463	1.01782e-05	0.000110277
DN32520_c0_g1_i1	conditionA	conditionB	2.15974	2.82468	1.02412e-05	0.000110928
DN3015_c0_g1_i2	conditionA	conditionB	2.62326	4.37944	1.02729e-05	0.00011124
DN2395_c0_g2_i3	conditionA	conditionB	2.49145	4.11276	1.02887e-05	0.000111378
DN35204_c0_g1_i13	conditionA	conditionB	1.9387	7.65026	1.03147e-05	0.000111596
DN15169_c0_g2_i5	conditionA	conditionB	2.59087	-0.0666641	1.03236e-05	0.000111661
DN3642_c2_g1_i2	conditionA	conditionB	1.64698	4.59817	1.04015e-05	0.000112406
DN3255_c0_g1_i3	conditionA	conditionB	2.67065	4.8129	1.04515e-05	0.000112882
DN2370_c0_g1_i8	conditionA	conditionB	1.98043	1.99902	1.05008e-05	0.000113349
DN57_c0_g2_i4	conditionA	conditionB	4.29566	3.5751	1.0542e-05	0.000113761
DN6304_c0_g2_i3	conditionA	conditionB	2.13841	4.40506	1.0579e-05	0.000114128
DN3972_c0_g2_i5	conditionA	conditionB	4.58831	0.116749	1.05889e-05	0.000114183
DN21454_c0_g1_i6	conditionA	conditionB	1.68398	3.9634	1.06215e-05	0.000114423
DN4225_c0_g3_i1	conditionA	conditionB	2.33276	1.98934	1.06247e-05	0.000114425
DN8426_c0_g2_i8	conditionA	conditionB	1.93352	3.48116	1.06661e-05	0.000114805
DN4549_c0_g2_i1	conditionA	conditionB	2.46677	2.83716	1.07154e-05	0.000115236
DN10652_c0_g1_i1	conditionA	conditionB	2.39606	0.702244	1.08461e-05	0.000116509
DN952_c0_g2_i2	conditionA	conditionB	1.57382	4.76374	1.09077e-05	0.000117071
DN2866_c0_g2_i3	conditionA	conditionB	4.16983	1.99083	1.09177e-05	0.000117145
DN4269_c0_g1_i1	conditionA	conditionB	2.37974	6.2213	1.0985e-05	0.000117699
DN11839_c0_g1_i4	conditionA	conditionB	2.44389	6.58905	1.10962e-05	0.000118789
DN13718_c0_g3_i1	conditionA	conditionB	2.37857	0.179634	1.12739e-05	0.000120555
DN8255_c0_g1_i13	conditionA	conditionB	2.22036	3.35786	1.13083e-05	0.000120819
DN1196_c0_g4_i1	conditionA	conditionB	2.24696	2.29932	1.15051e-05	0.000122748
DN5964_c0_g3_i4	conditionA	conditionB	2.96759	1.46572	1.16183e-05	0.000123886
DN6183_c0_g1_i8	conditionA	conditionB	2.92068	2.64275	1.1684e-05	0.000124552
DN3112_c0_g2_i3	conditionA	conditionB	1.64117	4.66078	1.16932e-05	0.000124614
DN11279_c0_g1_i1	conditionA	conditionB	2.14563	4.12893	1.1987e-05	0.000127385
DN735_c0_g1_i1	conditionA	conditionB	1.79454	6.58567	1.2033e-05	0.000127765
DN10929_c0_g2_i1	conditionA	conditionB	2.44133	0.395628	1.20463e-05	0.00012787
DN1176_c0_g2_i6	conditionA	conditionB	1.71988	6.05913	1.20569e-05	0.000127947
DN7088_c0_g1_i1	conditionA	conditionB	1.55148	6.5107	1.21492e-05	0.000128796
DN4863_c0_g1_i1	conditionA	conditionB	3.27569	3.31328	1.22243e-05	0.000129504
DN2311_c1_g1_i3	conditionA	conditionB	1.67896	3.64211	1.22982e-05	0.000130141
DN4080_c0_g1_i2	conditionA	conditionB	1.50995	4.44341	1.23118e-05	0.000130212
DN15245_c0_g1_i1	conditionA	conditionB	2.41059	-0.0733649	1.23313e-05	0.000130345
DN9456_c0_g1_i5	conditionA	conditionB	1.94365	2.4033	1.24017e-05	0.000130979
DN4573_c0_g1_i7	conditionA	conditionB	1.67792	7.42948	1.24647e-05	0.000131571
DN2356_c1_g1_i6	conditionA	conditionB	2.36788	1.50908	1.25079e-05	0.00013199
DN7174_c0_g1_i1	conditionA	conditionB	1.8815	6.21363	1.25191e-05	0.00013207
DN4406_c0_g1_i5	conditionA	conditionB	1.59128	6.27116	1.26068e-05	0.000132864
DN997_c0_g2_i3	conditionA	conditionB	1.73472	6.36278	1.26119e-05	0.000132864
DN8573_c0_g1_i1	conditionA	conditionB	3.07394	5.9654	1.26854e-05	0.000133489
DN2714_c1_g1_i4	conditionA	conditionB	2.16569	2.82368	1.27861e-05	0.000134398
DN6062_c0_g2_i3	conditionA	conditionB	1.59237	6.13063	1.28201e-05	0.000134681
DN38956_c0_g1_i12	conditionA	conditionB	2.26145	9.47317	1.29267e-05	0.000135649
DN1427_c0_g1_i7	conditionA	conditionB	2.50059	1.19226	1.2961e-05	0.000135933
DN11107_c0_g4_i1	conditionA	conditionB	2.13974	2.33926	1.29728e-05	0.00013602
DN614_c1_g1_i2	conditionA	conditionB	1.58865	5.05585	1.31031e-05	0.000137347
DN5814_c2_g1_i1	conditionA	conditionB	2.09566	6.139	1.31272e-05	0.000137524
DN4339_c0_g1_i2	conditionA	conditionB	3.75883	3.70668	1.3322e-05	0.000139409
DN5464_c0_g1_i11	conditionA	conditionB	1.90496	6.60025	1.33687e-05	0.000139704
DN983_c0_g1_i6	conditionA	conditionB	1.88163	4.2237	1.34222e-05	0.000140224
DN110_c1_g1_i2	conditionA	conditionB	2.15277	2.21808	1.35603e-05	0.000141432
DN12921_c0_g1_i1	conditionA	conditionB	3.84634	1.87808	1.3661e-05	0.000142442
DN11892_c0_g1_i2	conditionA	conditionB	2.25033	3.98593	1.38776e-05	0.000144461
DN6005_c0_g4_i1	conditionA	conditionB	3.19809	1.60174	1.38934e-05	0.000144546
DN13789_c0_g1_i1	conditionA	conditionB	2.78893	3.5793	1.39687e-05	0.000145209
DN5335_c0_g1_i10	conditionA	conditionB	3.3862	0.949586	1.39999e-05	0.000145493
DN2676_c0_g2_i2	conditionA	conditionB	1.82834	7.09417	1.41177e-05	0.000146637
DN6488_c1_g2_i2	conditionA	conditionB	3.30426	1.51845	1.43391e-05	0.000148649
DN9994_c0_g1_i7	conditionA	conditionB	2.38894	1.56487	1.44195e-05	0.00014944
DN2724_c0_g1_i2	conditionA	conditionB	2.42812	5.73904	1.44233e-05	0.00014944
DN2409_c2_g1_i1	conditionA	conditionB	1.78961	3.69101	1.44553e-05	0.00014973
DN8407_c0_g2_i1	conditionA	conditionB	6.32103	2.94499	1.44743e-05	0.000149886
DN5573_c0_g1_i1	conditionA	conditionB	1.74679	5.24164	1.45086e-05	0.000150149
DN3433_c0_g1_i1	conditionA	conditionB	1.7478	4.71848	1.45117e-05	0.000150149
DN5858_c0_g1_i7	conditionA	conditionB	3.2425	1.01535	1.45213e-05	0.000150208
DN3764_c0_g1_i4	conditionA	conditionB	1.67922	6.15068	1.45788e-05	0.000150678
DN22112_c0_g1_i5	conditionA	conditionB	2.31343	4.43959	1.45856e-05	0.000150707
DN3985_c0_g1_i2	conditionA	conditionB	1.6032	5.10479	1.47065e-05	0.000151832
DN1916_c0_g1_i13	conditionA	conditionB	1.76814	3.85287	1.47344e-05	0.000152078
DN348_c0_g1_i3	conditionA	conditionB	2.00696	4.56477	1.47436e-05	0.000152131
DN16899_c0_g1_i6	conditionA	conditionB	2.43059	0.584665	1.48291e-05	0.000152888
DN15336_c0_g1_i5	conditionA	conditionB	2.84849	2.91797	1.48957e-05	0.000153425
DN10693_c0_g1_i9	conditionA	conditionB	2.62061	1.55984	1.48975e-05	0.000153425
DN2368_c0_g1_i1	conditionA	conditionB	2.12178	8.01316	1.49749e-05	0.00015418
DN18706_c0_g2_i2	conditionA	conditionB	1.48219	5.09848	1.49864e-05	0.000154257
DN4899_c0_g3_i1	conditionA	conditionB	2.16601	1.01852	1.50464e-05	0.000154789
DN3255_c0_g2_i2	conditionA	conditionB	2.81148	2.49811	1.51185e-05	0.000155362
DN2517_c0_g2_i4	conditionA	conditionB	2.31062	0.156316	1.52877e-05	0.000156843
DN645_c0_g1_i7	conditionA	conditionB	1.79861	4.54263	1.53068e-05	0.000156928
DN9416_c0_g1_i1	conditionA	conditionB	1.97558	2.46215	1.54296e-05	0.000158041
DN3607_c0_g1_i1	conditionA	conditionB	1.70226	3.99832	1.5451e-05	0.000158174
DN51059_c0_g2_i1	conditionA	conditionB	1.72409	4.45613	1.54669e-05	0.000158251
DN1171_c0_g4_i1	conditionA	conditionB	2.4483	3.99378	1.54965e-05	0.000158468
DN2240_c0_g1_i4	conditionA	conditionB	3.4561	2.67051	1.5505e-05	0.000158512
DN1152_c1_g1_i4	conditionA	conditionB	1.62373	6.11582	1.55433e-05	0.000158861
DN952_c0_g1_i6	conditionA	conditionB	2.4582	1.03397	1.5595e-05	0.000159337
DN103621_c0_g1_i1	conditionA	conditionB	3.42804	2.4252	1.55983e-05	0.000159337
DN8233_c0_g1_i1	conditionA	conditionB	1.58272	6.07445	1.56055e-05	0.000159367
DN1695_c0_g2_i5	conditionA	conditionB	1.79902	2.71751	1.56826e-05	0.000159972
DN23718_c0_g3_i1	conditionA	conditionB	2.13448	0.865714	1.56861e-05	0.000159972
DN6627_c0_g4_i1	conditionA	conditionB	1.59773	3.73821	1.5736e-05	0.000160438
DN19090_c0_g1_i1	conditionA	conditionB	2.75701	1.81316	1.5784e-05	0.00016084
DN1585_c0_g8_i1	conditionA	conditionB	1.4343	5.11288	1.58292e-05	0.000161257
DN5434_c0_g1_i1	conditionA	conditionB	1.56378	4.77586	1.58483e-05	0.000161365
DN983_c0_g1_i9	conditionA	conditionB	1.52669	4.59432	1.59183e-05	0.000161966
DN9333_c0_g1_i1	conditionA	conditionB	1.94572	3.22265	1.60428e-05	0.000162905
DN4813_c0_g1_i4	conditionA	conditionB	1.44197	4.79474	1.60949e-05	0.000163258
DN26499_c0_g2_i11	conditionA	conditionB	1.58363	5.56493	1.64145e-05	0.000166228
DN4244_c0_g3_i1	conditionA	conditionB	1.81356	4.07625	1.64229e-05	0.000166228
DN4438_c0_g1_i18	conditionA	conditionB	2.07581	2.84306	1.64484e-05	0.000166396
DN926_c0_g2_i4	conditionA	conditionB	1.63977	5.88108	1.64857e-05	0.000166729
DN3562_c1_g2_i1	conditionA	conditionB	2.80689	2.01294	1.66046e-05	0.000167878
DN9755_c1_g3_i1	conditionA	conditionB	2.63252	0.431496	1.6632e-05	0.000167982
DN37119_c0_g1_i10	conditionA	conditionB	2.94463	2.46064	1.66937e-05	0.000168561
DN4561_c0_g1_i1	conditionA	conditionB	1.56756	4.90392	1.67288e-05	0.000168824
DN5187_c0_g1_i3	conditionA	conditionB	1.60397	3.8285	1.68464e-05	0.000169966
DN19115_c0_g2_i4	conditionA	conditionB	2.55489	5.44772	1.68865e-05	0.000170325
DN143_c1_g2_i1	conditionA	conditionB	1.67699	7.03393	1.69066e-05	0.000170482
DN7290_c0_g1_i1	conditionA	conditionB	1.9195	2.17045	1.69533e-05	0.000170816
DN25778_c2_g1_i1	conditionA	conditionB	1.84242	5.89558	1.696e-05	0.000170838
DN1105_c1_g2_i2	conditionA	conditionB	1.93243	2.85839	1.69719e-05	0.000170912
DN10279_c0_g2_i1	conditionA	conditionB	3.93678	1.3137	1.69934e-05	0.000171037
DN5650_c0_g1_i1	conditionA	conditionB	2.47933	-0.405491	1.70814e-05	0.000171814
DN3506_c0_g1_i1	conditionA	conditionB	1.50485	5.64648	1.71269e-05	0.000172151
DN736_c0_g1_i11	conditionA	conditionB	2.23511	1.4155	1.71949e-05	0.000172742
DN2041_c1_g1_i1	conditionA	conditionB	1.70324	5.13395	1.72032e-05	0.00017278
DN11107_c0_g1_i1	conditionA	conditionB	2.63634	1.52059	1.72223e-05	0.000172925
DN18717_c0_g1_i1	conditionA	conditionB	2.45462	2.3135	1.72309e-05	0.000172965
DN15336_c0_g1_i2	conditionA	conditionB	2.43968	5.84586	1.74128e-05	0.000174559
DN11236_c0_g3_i1	conditionA	conditionB	2.01088	4.49539	1.7432e-05	0.000174705
DN25707_c2_g1_i1	conditionA	conditionB	2.24858	1.93439	1.75735e-05	0.000175936
DN7449_c0_g2_i2	conditionA	conditionB	4.15832	3.24687	1.75964e-05	0.000176118
DN960_c1_g1_i10	conditionA	conditionB	1.64351	3.9907	1.77375e-05	0.000177389
DN19826_c0_g1_i4	conditionA	conditionB	2.69739	2.47225	1.79683e-05	0.000179554
DN2031_c0_g2_i1	conditionA	conditionB	1.91883	8.30874	1.82997e-05	0.000182575
DN1445_c0_g1_i10	conditionA	conditionB	1.85719	3.62064	1.86728e-05	0.000186003
DN809_c0_g1_i1	conditionA	conditionB	2.21371	3.23826	1.86941e-05	0.000186165
DN3148_c0_g1_i1	conditionA	conditionB	1.4358	5.09325	1.87787e-05	0.000186958
DN13627_c0_g1_i3	conditionA	conditionB	2.0878	0.975494	1.88046e-05	0.000187167
DN10230_c0_g2_i1	conditionA	conditionB	3.23816	2.15583	1.88515e-05	0.000187534
DN3459_c0_g2_i1	conditionA	conditionB	2.22887	5.80327	1.88866e-05	0.000187783
DN3143_c0_g1_i4	conditionA	conditionB	4.97846	0.500095	1.88914e-05	0.000187783
DN1688_c0_g1_i6	conditionA	conditionB	1.89605	2.71895	1.89234e-05	0.000188001
DN3020_c0_g1_i7	conditionA	conditionB	1.89201	2.54376	1.90611e-05	0.00018922
DN1602_c0_g1_i3	conditionA	conditionB	1.58635	4.08813	1.90929e-05	0.000189486
DN5464_c0_g1_i2	conditionA	conditionB	2.54956	0.4324	1.91498e-05	0.00018995
DN9744_c0_g1_i2	conditionA	conditionB	2.53134	-0.53127	1.91592e-05	0.000189994
DN4092_c0_g1_i5	conditionA	conditionB	2.54027	4.01125	1.91716e-05	0.000190034
DN2904_c0_g1_i1	conditionA	conditionB	2.04589	5.42303	1.92076e-05	0.000190288
DN680_c0_g2_i2	conditionA	conditionB	2.27496	4.75658	1.92229e-05	0.000190375
DN155471_c0_g1_i1	conditionA	conditionB	1.95965	5.29272	1.94207e-05	0.000192183
DN18857_c0_g1_i1	conditionA	conditionB	2.85619	0.55474	1.94828e-05	0.000192696
DN18719_c0_g2_i3	conditionA	conditionB	2.8126	1.8621	1.95091e-05	0.000192804
DN5755_c0_g2_i2	conditionA	conditionB	1.87235	3.91213	1.95549e-05	0.000193155
DN950_c0_g1_i4	conditionA	conditionB	1.43489	5.801	1.95685e-05	0.000193239
DN649_c7_g1_i6	conditionA	conditionB	3.14	2.04764	1.96441e-05	0.000193871
DN4446_c0_g1_i5	conditionA	conditionB	1.76208	3.43911	1.98377e-05	0.000195641
DN748_c0_g1_i10	conditionA	conditionB	1.60085	5.05412	1.98582e-05	0.00019574
DN4915_c0_g2_i2	conditionA	conditionB	1.54981	4.26765	2.00507e-05	0.000197277
DN10007_c0_g4_i1	conditionA	conditionB	2.58951	1.26382	2.01442e-05	0.000198093
DN1899_c0_g2_i7	conditionA	conditionB	1.82519	3.20337	2.03082e-05	0.000199497
DN6107_c0_g5_i1	conditionA	conditionB	2.57267	4.06483	2.03857e-05	0.000200103
DN10995_c0_g1_i6	conditionA	conditionB	5.78683	1.57505	2.04628e-05	0.000200703
DN5971_c0_g1_i2	conditionA	conditionB	1.49917	4.79734	2.05225e-05	0.000201131
DN1872_c0_g1_i8	conditionA	conditionB	2.57408	8.8854	2.06907e-05	0.000202621
DN126524_c0_g1_i1	conditionA	conditionB	3.87846	2.03081	2.08994e-05	0.000204506
DN2719_c0_g1_i8	conditionA	conditionB	2.95709	4.34809	2.09666e-05	0.000205057
DN1509_c0_g3_i1	conditionA	conditionB	2.28596	2.07701	2.10421e-05	0.000205689
DN2072_c1_g1_i2	conditionA	conditionB	2.26925	3.57807	2.11125e-05	0.000206217
DN5002_c0_g1_i3	conditionA	conditionB	2.206	1.59648	2.13308e-05	0.000208241
DN1695_c0_g2_i2	conditionA	conditionB	1.64649	8.42232	2.14318e-05	0.000209118
DN4408_c0_g1_i2	conditionA	conditionB	1.54169	3.93649	2.16466e-05	0.000210995
DN927_c0_g1_i2	conditionA	conditionB	2.02348	1.70284	2.17146e-05	0.000211549
DN7591_c0_g1_i1	conditionA	conditionB	2.53017	1.1906	2.18201e-05	0.000212521
DN1382_c0_g1_i13	conditionA	conditionB	2.08176	8.75399	2.21081e-05	0.000214883
DN32555_c0_g1_i1	conditionA	conditionB	3.82154	0.938803	2.21462e-05	0.000215198
DN1575_c0_g1_i6	conditionA	conditionB	1.7691	5.08654	2.23964e-05	0.000217292
DN20839_c0_g1_i3	conditionA	conditionB	1.6958	3.04762	2.27525e-05	0.000220407
DN19702_c0_g1_i1	conditionA	conditionB	2.3145	0.0463432	2.27824e-05	0.00022064
DN2374_c0_g1_i2	conditionA	conditionB	2.33896	0.196812	2.28343e-05	0.000221029
DN4058_c0_g1_i6	conditionA	conditionB	2.17814	2.75333	2.30124e-05	0.000222695
DN2053_c6_g1_i6	conditionA	conditionB	2.17295	2.57614	2.31201e-05	0.00022368
DN1037_c0_g1_i2	conditionA	conditionB	1.5269	4.55365	2.31528e-05	0.000223939
DN25423_c0_g3_i1	conditionA	conditionB	2.9674	4.75486	2.34234e-05	0.000226266
DN1034_c1_g3_i1	conditionA	conditionB	2.20771	1.73922	2.35862e-05	0.000227664
DN2683_c0_g1_i1	conditionA	conditionB	2.81744	2.30624	2.36008e-05	0.000227746
DN3070_c0_g1_i2	conditionA	conditionB	2.32796	3.27423	2.36621e-05	0.000228221
DN1894_c0_g2_i5	conditionA	conditionB	2.21381	1.47223	2.37023e-05	0.000228491
DN1758_c0_g1_i3	conditionA	conditionB	2.19391	2.88871	2.37826e-05	0.000229149
DN50617_c0_g2_i1	conditionA	conditionB	2.90257	2.22549	2.38149e-05	0.000229401
DN1919_c2_g1_i2	conditionA	conditionB	1.49243	4.37576	2.39396e-05	0.000230484
DN26243_c0_g1_i13	conditionA	conditionB	2.10291	2.35075	2.41157e-05	0.000232061
DN8724_c0_g1_i1	conditionA	conditionB	1.68478	4.27498	2.41322e-05	0.000232161
DN11061_c0_g1_i4	conditionA	conditionB	1.59168	4.19212	2.41863e-05	0.000232562
DN8303_c1_g4_i3	conditionA	conditionB	1.59966	3.78836	2.43736e-05	0.000234184
DN889_c0_g1_i1	conditionA	conditionB	3.57946	8.60283	2.44048e-05	0.000234365
DN57_c0_g2_i5	conditionA	conditionB	3.04672	9.72651	2.48806e-05	0.000238629
DN4859_c0_g1_i5	conditionA	conditionB	1.4754	4.68881	2.50499e-05	0.000240131
DN39984_c0_g1_i6	conditionA	conditionB	2.12854	0.524264	2.51267e-05	0.000240806
DN10408_c0_g1_i2	conditionA	conditionB	3.2374	0.726953	2.51768e-05	0.000241224
DN26277_c0_g1_i6	conditionA	conditionB	2.13521	1.15456	2.547e-05	0.00024391
DN1449_c0_g2_i1	conditionA	conditionB	2.02349	3.95508	2.55917e-05	0.000245014
DN11658_c0_g1_i5	conditionA	conditionB	2.85831	1.19742	2.57267e-05	0.000246244
DN4327_c0_g1_i9	conditionA	conditionB	1.70712	6.7028	2.59437e-05	0.000248194
DN1427_c0_g2_i1	conditionA	conditionB	2.40291	4.52004	2.60534e-05	0.000249117
DN2193_c0_g1_i13	conditionA	conditionB	2.916	4.14203	2.6189e-05	0.00025016
DN3198_c0_g1_i7	conditionA	conditionB	1.6081	4.07643	2.61974e-05	0.000250177
DN10084_c0_g1_i1	conditionA	conditionB	2.69231	-0.520614	2.62733e-05	0.000250838
DN49272_c1_g1_i2	conditionA	conditionB	2.27435	0.0585665	2.62856e-05	0.000250891
DN5143_c0_g1_i8	conditionA	conditionB	1.98154	2.77021	2.63969e-05	0.000251827
DN3544_c0_g1_i11	conditionA	conditionB	2.56674	1.21933	2.64368e-05	0.000252143
DN13914_c0_g1_i2	conditionA	conditionB	3.11299	0.546117	2.64693e-05	0.000252325
DN402_c0_g1_i5	conditionA	conditionB	3.66727	7.11829	2.66265e-05	0.000253503
DN11690_c0_g1_i5	conditionA	conditionB	3.74792	1.15405	2.67026e-05	0.000254164
DN3136_c0_g1_i3	conditionA	conditionB	1.5303	5.72682	2.7019e-05	0.000256851
DN342_c2_g1_i11	conditionA	conditionB	2.06062	1.98782	2.70544e-05	0.000257123
DN5172_c2_g1_i1	conditionA	conditionB	1.86014	4.1124	2.74385e-05	0.00026051
DN37145_c0_g2_i2	conditionA	conditionB	3.56185	4.89925	2.7502e-05	0.000261047
DN49008_c0_g1_i1	conditionA	conditionB	2.50115	3.85232	2.76057e-05	0.000261966
DN4831_c0_g1_i4	conditionA	conditionB	1.68238	5.59149	2.76459e-05	0.000262282
DN4471_c0_g3_i2	conditionA	conditionB	2.19256	2.10276	2.77461e-05	0.000263166
DN32775_c0_g1_i2	conditionA	conditionB	1.70131	6.51059	2.78233e-05	0.000263831
DN2769_c0_g1_i3	conditionA	conditionB	2.20717	5.88715	2.79352e-05	0.000264723
DN4652_c0_g1_i5	conditionA	conditionB	1.98208	2.51399	2.79384e-05	0.000264723
DN1194_c2_g1_i6	conditionA	conditionB	1.92694	2.96953	2.79714e-05	0.000264969
DN824_c0_g3_i3	conditionA	conditionB	2.02074	2.66463	2.79992e-05	0.000265165
DN2402_c0_g1_i6	conditionA	conditionB	2.21944	4.72899	2.81076e-05	0.000266126
DN2409_c1_g1_i1	conditionA	conditionB	2.46327	6.84397	2.83391e-05	0.000267981
DN3317_c0_g1_i2	conditionA	conditionB	1.96097	1.86511	2.83935e-05	0.000268428
DN9478_c0_g1_i1	conditionA	conditionB	2.25992	1.29546	2.86332e-05	0.000270219
DN11099_c0_g1_i1	conditionA	conditionB	3.09419	3.29606	2.88374e-05	0.000271874
DN2943_c0_g1_i1	conditionA	conditionB	1.76264	5.10429	2.88859e-05	0.000272263
DN7672_c1_g1_i2	conditionA	conditionB	2.36855	1.64378	2.89087e-05	0.00027241
DN3943_c0_g1_i2	conditionA	conditionB	4.33554	2.72507	2.89333e-05	0.000272505
DN2435_c0_g3_i1	conditionA	conditionB	1.74923	4.27493	2.89417e-05	0.000272516
DN11132_c1_g1_i4	conditionA	conditionB	1.94035	4.86294	2.89503e-05	0.000272529
DN5863_c0_g1_i3	conditionA	conditionB	1.62896	3.28027	2.90196e-05	0.000273113
DN1545_c0_g4_i1	conditionA	conditionB	1.5544	7.00813	2.90544e-05	0.000273372
DN12715_c2_g1_i1	conditionA	conditionB	2.05052	1.13373	2.90904e-05	0.000273643
DN954_c2_g1_i1	conditionA	conditionB	1.42984	4.52674	2.92383e-05	0.000274966
DN14847_c0_g2_i1	conditionA	conditionB	2.51913	2.278	2.93032e-05	0.000275439
DN14847_c0_g2_i4	conditionA	conditionB	2.51913	2.278	2.93032e-05	0.000275439
DN53_c0_g2_i1	conditionA	conditionB	1.72667	2.73936	2.94589e-05	0.000276695
DN5328_c0_g1_i1	conditionA	conditionB	3.52523	9.94144	2.9495e-05	0.000276965
DN2119_c0_g1_i1	conditionA	conditionB	4.4631	7.11728	2.9571e-05	0.000277472
DN6481_c0_g1_i8	conditionA	conditionB	1.84597	4.08612	2.98084e-05	0.00027949
DN2368_c0_g1_i3	conditionA	conditionB	3.32579	9.51044	2.98813e-05	0.000280104
DN1118_c0_g2_i2	conditionA	conditionB	2.65216	1.36728	2.9969e-05	0.000280716
DN1554_c0_g1_i1	conditionA	conditionB	2.00709	1.94626	3.01418e-05	0.000282124
DN19545_c0_g1_i1	conditionA	conditionB	5.92092	1.93234	3.04712e-05	0.000284924
DN522_c0_g3_i1	conditionA	conditionB	1.9746	5.33598	3.05132e-05	0.000285246
DN137_c1_g1_i1	conditionA	conditionB	2.36695	0.105934	3.06419e-05	0.000286237
DN4327_c0_g1_i14	conditionA	conditionB	2.74027	7.9392	3.07171e-05	0.000286868
DN15425_c1_g2_i1	conditionA	conditionB	1.77243	2.93302	3.08656e-05	0.000288041
DN4414_c0_g1_i2	conditionA	conditionB	1.4979	4.2959	3.08981e-05	0.000288273
DN6095_c0_g1_i2	conditionA	conditionB	2.59895	3.32077	3.09722e-05	0.000288892
DN1561_c0_g3_i6	conditionA	conditionB	5.25959	7.70416	3.09901e-05	0.000288988
DN7574_c0_g2_i1	conditionA	conditionB	1.67835	3.34573	3.11267e-05	0.00029019
DN3543_c0_g1_i4	conditionA	conditionB	2.176	5.44426	3.11732e-05	0.000290552
DN32780_c0_g1_i5	conditionA	conditionB	1.46226	4.56991	3.13581e-05	0.00029185
DN1762_c0_g1_i3	conditionA	conditionB	1.51425	4.79998	3.1359e-05	0.00029185
DN48249_c0_g1_i11	conditionA	conditionB	2.24632	0.490012	3.14164e-05	0.000292312
DN1481_c0_g1_i6	conditionA	conditionB	2.20937	0.52569	3.16092e-05	0.000294034
DN2162_c0_g4_i1	conditionA	conditionB	1.44999	4.35772	3.16404e-05	0.000294106
DN722_c0_g1_i1	conditionA	conditionB	2.03669	5.63208	3.16677e-05	0.000294287
DN3501_c0_g2_i2	conditionA	conditionB	2.42964	2.94734	3.16824e-05	0.000294351
DN57307_c0_g1_i2	conditionA	conditionB	3.41341	5.75315	3.20848e-05	0.000297869
DN1291_c0_g1_i1	conditionA	conditionB	2.53815	0.269147	3.21877e-05	0.000298751
DN9114_c0_g1_i1	conditionA	conditionB	2.99128	0.386495	3.24404e-05	0.000300653
DN839_c0_g1_i11	conditionA	conditionB	1.49913	3.98913	3.25312e-05	0.000301198
DN3192_c0_g2_i1	conditionA	conditionB	2.65655	1.64	3.26253e-05	0.00030192
DN203_c0_g3_i1	conditionA	conditionB	1.46444	4.78509	3.27434e-05	0.000302864
DN56337_c0_g1_i2	conditionA	conditionB	2.19778	6.49067	3.30176e-05	0.000305026
DN57307_c0_g1_i3	conditionA	conditionB	3.5849	0.781183	3.30712e-05	0.000305447
DN1139_c0_g1_i2	conditionA	conditionB	3.40009	4.0194	3.32756e-05	0.000307033
DN29379_c0_g1_i1	conditionA	conditionB	3.21913	1.92284	3.34104e-05	0.000308127
DN8668_c0_g1_i2	conditionA	conditionB	2.19801	1.51633	3.34303e-05	0.000308235
DN5499_c0_g2_i6	conditionA	conditionB	1.86474	6.11961	3.35831e-05	0.000309568
DN96982_c0_g1_i1	conditionA	conditionB	2.05938	1.02965	3.37666e-05	0.000311183
DN8131_c0_g1_i1	conditionA	conditionB	2.15007	1.49333	3.40032e-05	0.000312981
DN8426_c0_g2_i4	conditionA	conditionB	2.21586	0.472207	3.41009e-05	0.000313727
DN4660_c0_g1_i7	conditionA	conditionB	1.57816	6.44657	3.43057e-05	0.000315457
DN375_c1_g1_i1	conditionA	conditionB	3.44211	1.03235	3.45623e-05	0.000317429
DN775_c2_g1_i5	conditionA	conditionB	3.57276	3.84477	3.48483e-05	0.000319978
DN7416_c0_g2_i3	conditionA	conditionB	1.45859	5.47949	3.50214e-05	0.000321411
DN47060_c0_g1_i1	conditionA	conditionB	2.70969	0.0205322	3.5248e-05	0.000323333
DN15334_c0_g3_i1	conditionA	conditionB	1.4881	6.48131	3.54751e-05	0.000325257
DN9223_c5_g1_i1	conditionA	conditionB	1.63072	3.27782	3.55333e-05	0.000325633
DN158028_c0_g1_i1	conditionA	conditionB	2.82562	4.32186	3.55584e-05	0.000325784
DN8131_c0_g1_i2	conditionA	conditionB	3.71072	0.888343	3.56513e-05	0.000326556
DN5235_c0_g2_i2	conditionA	conditionB	2.03254	3.05535	3.57392e-05	0.000327281
DN1587_c0_g1_i4	conditionA	conditionB	5.0821	1.81226	3.58965e-05	0.000328642
DN8428_c0_g1_i6	conditionA	conditionB	2.00577	1.69314	3.61149e-05	0.000330319
DN56548_c2_g1_i1	conditionA	conditionB	4.10372	1.51063	3.6155e-05	0.000330526
DN380_c1_g1_i11	conditionA	conditionB	1.60803	4.37993	3.61892e-05	0.000330679
DN3586_c0_g2_i1	conditionA	conditionB	2.25385	2.40408	3.6313e-05	0.000331649
DN96_c2_g1_i6	conditionA	conditionB	2.11898	6.33532	3.63682e-05	0.000332073
DN1660_c0_g1_i3	conditionA	conditionB	2.22403	5.66415	3.65371e-05	0.000333453
DN9893_c0_g3_i1	conditionA	conditionB	3.87704	5.61469	3.6612e-05	0.000334055
DN569_c0_g2_i2	conditionA	conditionB	1.4119	5.34261	3.66261e-05	0.000334104
DN2708_c0_g1_i5	conditionA	conditionB	3.13653	0.449196	3.67182e-05	0.000334863
DN13600_c0_g1_i2	conditionA	conditionB	1.72311	4.29951	3.6762e-05	0.0003351
DN3416_c0_g1_i4	conditionA	conditionB	2.21257	0.448872	3.67807e-05	0.000335122
DN7689_c0_g1_i2	conditionA	conditionB	1.52462	4.1753	3.68243e-05	0.000335424
DN1133_c0_g2_i3	conditionA	conditionB	2.60669	1.88189	3.68417e-05	0.000335501
DN15334_c0_g4_i1	conditionA	conditionB	2.24905	1.96763	3.70406e-05	0.000336906
DN3831_c0_g1_i6	conditionA	conditionB	3.58411	11.3273	3.74917e-05	0.000340762
DN3459_c0_g2_i4	conditionA	conditionB	2.78587	3.00487	3.76e-05	0.000341664
DN2651_c0_g1_i2	conditionA	conditionB	1.70854	3.70616	3.77668e-05	0.000342932
DN8624_c1_g1_i2	conditionA	conditionB	3.88139	1.58741	3.77857e-05	0.000343003
DN4544_c0_g1_i6	conditionA	conditionB	1.9208	1.9628	3.77929e-05	0.000343003
DN564_c0_g1_i7	conditionA	conditionB	1.61639	3.80684	3.7983e-05	0.00034448
DN25200_c0_g2_i2	conditionA	conditionB	1.65765	8.04418	3.86661e-05	0.000349692
DN3063_c0_g2_i2	conditionA	conditionB	2.58547	6.8051	3.86778e-05	0.000349692
DN2048_c2_g1_i1	conditionA	conditionB	1.8756	3.97843	3.87077e-05	0.000349789
DN3970_c2_g1_i1	conditionA	conditionB	2.87115	3.24388	3.90403e-05	0.000352372
DN6957_c0_g1_i3	conditionA	conditionB	3.30405	7.1881	3.90993e-05	0.000352821
DN10230_c0_g2_i7	conditionA	conditionB	2.06868	4.54386	3.91632e-05	0.000353228
DN8839_c1_g1_i3	conditionA	conditionB	1.99608	1.70438	3.92205e-05	0.00035366
DN4591_c0_g2_i1	conditionA	conditionB	2.46135	4.05656	3.92901e-05	0.000354203
DN5590_c2_g2_i3	conditionA	conditionB	1.84792	6.33215	3.9367e-05	0.000354727
DN2835_c0_g1_i2	conditionA	conditionB	2.31531	5.07672	3.93993e-05	0.000354933
DN4647_c0_g3_i4	conditionA	conditionB	2.55753	3.72708	3.94318e-05	0.000355141
DN1113_c0_g3_i2	conditionA	conditionB	1.95613	1.69348	3.94527e-05	0.000355244
DN3649_c1_g1_i6	conditionA	conditionB	1.41315	4.67045	3.95006e-05	0.000355591
DN1743_c0_g1_i6	conditionA	conditionB	1.51195	4.08843	3.95374e-05	0.000355807
DN28_c0_g1_i1	conditionA	conditionB	3.25329	2.27479	3.96734e-05	0.000356713
DN5335_c0_g1_i6	conditionA	conditionB	6.94622	4.43516	3.96821e-05	0.000356713
DN32129_c0_g2_i3	conditionA	conditionB	2.09143	1.02572	4.04356e-05	0.00036288
DN2040_c0_g1_i9	conditionA	conditionB	2.2656	1.03266	4.05287e-05	0.000363543
DN2520_c0_g1_i10	conditionA	conditionB	1.75332	2.69126	4.05697e-05	0.000363824
DN13403_c0_g1_i1	conditionA	conditionB	1.92744	6.96321	4.05912e-05	0.00036393
DN2421_c0_g1_i5	conditionA	conditionB	2.40626	2.79729	4.07815e-05	0.000365462
DN6516_c0_g2_i8	conditionA	conditionB	3.50025	0.578937	4.07926e-05	0.000365475
DN18560_c0_g2_i1	conditionA	conditionB	3.19611	7.51186	4.09078e-05	0.000366332
DN156243_c0_g1_i1	conditionA	conditionB	3.48489	-0.117268	4.09174e-05	0.000366332
DN6470_c0_g3_i3	conditionA	conditionB	1.78159	2.59888	4.12936e-05	0.000369437
DN2402_c0_g1_i10	conditionA	conditionB	2.48164	-0.107488	4.13107e-05	0.000369501
DN6904_c1_g1_i3	conditionA	conditionB	2.21988	1.5563	4.13993e-05	0.000370207
DN4658_c1_g1_i2	conditionA	conditionB	2.04241	6.9223	4.14889e-05	0.000370919
DN495_c0_g2_i1	conditionA	conditionB	1.73635	3.7149	4.17135e-05	0.000372574
DN591_c0_g4_i1	conditionA	conditionB	1.38043	4.53014	4.18479e-05	0.000373597
DN1755_c0_g1_i1	conditionA	conditionB	1.81168	3.17746	4.19799e-05	0.000374598
DN4236_c0_g1_i3	conditionA	conditionB	1.77245	2.63591	4.23827e-05	0.000377745
DN3698_c0_g1_i13	conditionA	conditionB	2.61062	1.47973	4.24551e-05	0.000378301
DN1981_c0_g1_i1	conditionA	conditionB	2.67445	-0.237835	4.27463e-05	0.000380626
DN5328_c0_g1_i2	conditionA	conditionB	3.25206	3.40924	4.28281e-05	0.000381264
DN3442_c0_g2_i5	conditionA	conditionB	2.21915	1.69423	4.28844e-05	0.000381675
DN6915_c0_g2_i2	conditionA	conditionB	1.80348	2.34493	4.29663e-05	0.000382224
DN6845_c0_g1_i3	conditionA	conditionB	2.4428	6.70547	4.3342e-05	0.000385475
DN169089_c0_g1_i1	conditionA	conditionB	3.34196	4.36236	4.35495e-05	0.000387138
DN232_c0_g4_i6	conditionA	conditionB	1.64498	7.19074	4.36207e-05	0.000387679
DN774_c1_g1_i8	conditionA	conditionB	1.58614	3.25449	4.37526e-05	0.000388613
DN22112_c0_g1_i4	conditionA	conditionB	2.27282	3.27935	4.39782e-05	0.000390261
DN4863_c0_g1_i5	conditionA	conditionB	3.38719	0.984841	4.39796e-05	0.000390261
DN2743_c1_g2_i2	conditionA	conditionB	3.10486	0.454445	4.43484e-05	0.000393312
DN1050_c0_g1_i1	conditionA	conditionB	3.34178	7.32611	4.44112e-05	0.000393598
DN6005_c0_g5_i1	conditionA	conditionB	3.92138	2.0196	4.45609e-05	0.000394825
DN736_c0_g1_i9	conditionA	conditionB	1.83649	6.06263	4.4799e-05	0.000396765
DN127303_c0_g1_i1	conditionA	conditionB	2.95629	-0.342683	4.53711e-05	0.000401436
DN9545_c0_g2_i2	conditionA	conditionB	1.40006	4.39022	4.55714e-05	0.000402925
DN2402_c0_g1_i7	conditionA	conditionB	1.52771	4.87803	4.56954e-05	0.000403832
DN3382_c0_g1_i16	conditionA	conditionB	1.46192	4.9688	4.62676e-05	0.000408505
DN44342_c0_g1_i5	conditionA	conditionB	3.05167	1.0869	4.62954e-05	0.000408656
DN19586_c0_g1_i1	conditionA	conditionB	1.81752	7.23885	4.69207e-05	0.000413593
DN96_c2_g1_i1	conditionA	conditionB	2.17805	6.20363	4.74227e-05	0.000417628
DN181_c0_g2_i3	conditionA	conditionB	2.92142	-0.155695	4.75711e-05	0.000418773
DN6565_c0_g2_i8	conditionA	conditionB	2.10977	2.89871	4.7575e-05	0.000418773
DN339_c0_g1_i4	conditionA	conditionB	2.09617	3.0348	4.76562e-05	0.000419293
DN19870_c0_g1_i1	conditionA	conditionB	1.85395	5.54257	4.78943e-05	0.000420994
DN15725_c0_g1_i9	conditionA	conditionB	1.64193	3.836	4.81412e-05	0.000422967
DN760_c0_g1_i7	conditionA	conditionB	1.42292	4.29964	4.8354e-05	0.000424639
DN979_c1_g1_i8	conditionA	conditionB	2.96713	3.45909	4.83933e-05	0.000424885
DN3803_c0_g1_i3	conditionA	conditionB	3.90744	2.69917	4.8443e-05	0.000425123
DN5385_c0_g1_i5	conditionA	conditionB	1.51503	7.0449	4.84831e-05	0.000425376
DN9605_c0_g1_i2	conditionA	conditionB	1.72972	3.84081	4.86396e-05	0.000426351
DN7326_c2_g1_i1	conditionA	conditionB	1.82461	2.53633	4.9054e-05	0.000429722
DN71456_c0_g1_i1	conditionA	conditionB	3.13138	0.273154	4.90582e-05	0.000429722
DN7004_c1_g3_i5	conditionA	conditionB	2.13818	1.92897	4.93862e-05	0.000432092
DN125_c0_g1_i15	conditionA	conditionB	2.58591	1.3588	4.94585e-05	0.000432624
DN4285_c0_g1_i9	conditionA	conditionB	2.22237	8.68634	4.97199e-05	0.000434608
DN4652_c0_g1_i6	conditionA	conditionB	2.55493	0.933404	4.97653e-05	0.000434904
DN629_c1_g3_i1	conditionA	conditionB	2.02632	1.92001	5.0403e-05	0.000440069
DN7451_c0_g1_i6	conditionA	conditionB	2.1319	3.45592	5.04731e-05	0.000440579
DN8186_c1_g1_i6	conditionA	conditionB	1.81292	2.10781	5.05254e-05	0.000440933
DN7976_c0_g1_i2	conditionA	conditionB	1.89257	1.88974	5.05884e-05	0.000441278
DN18220_c0_g1_i2	conditionA	conditionB	1.65596	3.34216	5.08003e-05	0.00044282
DN1684_c0_g1_i3	conditionA	conditionB	1.36364	5.10127	5.09803e-05	0.000444183
DN3798_c0_g1_i9	conditionA	conditionB	2.06841	0.747976	5.13019e-05	0.000446572
DN402_c0_g1_i2	conditionA	conditionB	4.76026	0.781448	5.13719e-05	0.000447078
DN5477_c0_g1_i5	conditionA	conditionB	1.83937	1.81242	5.15004e-05	0.000448093
DN6686_c0_g1_i4	conditionA	conditionB	1.73306	2.40843	5.16185e-05	0.000448913
DN9884_c0_g1_i15	conditionA	conditionB	1.96771	2.83939	5.20051e-05	0.000452067
DN16402_c0_g2_i4	conditionA	conditionB	3.2089	2.99142	5.22047e-05	0.000453508
DN5596_c0_g1_i2	conditionA	conditionB	1.83741	4.79673	5.22071e-05	0.000453508
DN2857_c1_g1_i3	conditionA	conditionB	2.00709	1.62734	5.24014e-05	0.000454986
DN25092_c0_g2_i1	conditionA	conditionB	2.32981	-0.525553	5.25847e-05	0.000456473
DN3703_c0_g1_i4	conditionA	conditionB	1.34456	5.3022	5.27421e-05	0.000457734
DN3844_c0_g1_i10	conditionA	conditionB	2.31835	0.722525	5.27724e-05	0.000457891
DN3688_c0_g1_i1	conditionA	conditionB	1.67064	3.36554	5.31165e-05	0.000460453
DN287_c0_g1_i5	conditionA	conditionB	1.45345	4.1923	5.32846e-05	0.000461804
DN10252_c0_g1_i1	conditionA	conditionB	2.36142	1.47728	5.34856e-05	0.000463379
DN169347_c0_g1_i1	conditionA	conditionB	1.73231	3.33044	5.35032e-05	0.000463379
DN15623_c0_g3_i2	conditionA	conditionB	2.15992	4.78958	5.37816e-05	0.000465469
DN388_c1_g1_i7	conditionA	conditionB	1.52546	6.06179	5.38426e-05	0.000465873
DN7345_c0_g1_i2	conditionA	conditionB	3.8383	2.99752	5.39911e-05	0.000466819
DN24778_c0_g1_i1	conditionA	conditionB	2.09764	2.50923	5.39995e-05	0.000466819
DN3323_c0_g1_i10	conditionA	conditionB	2.42789	4.89292	5.42581e-05	0.000468947
DN232_c0_g4_i5	conditionA	conditionB	1.96398	3.12623	5.43374e-05	0.000469416
DN979_c1_g1_i4	conditionA	conditionB	3.19131	2.57027	5.43837e-05	0.000469706
DN1900_c0_g2_i1	conditionA	conditionB	1.42522	5.43373	5.43959e-05	0.000469706
DN1169_c0_g1_i1	conditionA	conditionB	1.82304	3.36262	5.4491e-05	0.000470205
DN916_c4_g1_i1	conditionA	conditionB	2.55345	4.59076	5.45452e-05	0.000470564
DN10307_c0_g3_i1	conditionA	conditionB	2.23831	1.66286	5.46299e-05	0.00047108
DN7008_c0_g1_i9	conditionA	conditionB	2.03845	1.29876	5.47598e-05	0.000471984
DN1026_c0_g8_i1	conditionA	conditionB	2.2037	-0.15815	5.50234e-05	0.000473931
DN32969_c0_g1_i3	conditionA	conditionB	2.2221	-0.223135	5.55557e-05	0.000478187
DN2356_c0_g1_i3	conditionA	conditionB	2.4917	6.58569	5.57408e-05	0.000479562
DN4399_c0_g1_i1	conditionA	conditionB	2.04919	2.86038	5.59574e-05	0.000481096
DN310_c1_g1_i11	conditionA	conditionB	1.72209	3.19568	5.60733e-05	0.000481634
DN1642_c0_g1_i2	conditionA	conditionB	2.4222	3.90207	5.6382e-05	0.000483973
DN10936_c0_g1_i1	conditionA	conditionB	2.9831	-0.0145858	5.64795e-05	0.0004847
DN15928_c0_g1_i1	conditionA	conditionB	1.5095	5.10394	5.65382e-05	0.000485093
DN15614_c1_g2_i1	conditionA	conditionB	2.38179	1.12122	5.65718e-05	0.000485271
DN4498_c1_g1_i2	conditionA	conditionB	1.42757	4.78283	5.68398e-05	0.000487328
DN603_c0_g2_i1	conditionA	conditionB	1.34584	5.50412	5.69921e-05	0.000488321
DN6677_c0_g2_i2	conditionA	conditionB	1.54318	4.43926	5.70981e-05	0.000489118
DN151_c0_g2_i2	conditionA	conditionB	2.02673	2.15402	5.71926e-05	0.000489815
DN1448_c0_g1_i2	conditionA	conditionB	1.84345	2.14861	5.77519e-05	0.000494044
DN4313_c1_g1_i7	conditionA	conditionB	1.79805	5.08001	5.7973e-05	0.000495823
DN11690_c0_g1_i6	conditionA	conditionB	1.94133	1.0394	5.81e-05	0.000496684
DN3234_c0_g3_i1	conditionA	conditionB	3.52894	2.71575	5.81145e-05	0.000496695
DN4400_c1_g1_i14	conditionA	conditionB	2.26024	7.66589	5.83084e-05	0.000498239
DN7243_c0_g1_i1	conditionA	conditionB	2.16416	1.75039	5.85712e-05	0.000500031
DN7976_c0_g1_i4	conditionA	conditionB	2.86865	1.05123	5.90345e-05	0.000503531
DN735_c0_g1_i2	conditionA	conditionB	1.68208	2.53239	5.91265e-05	0.000504201
DN4405_c0_g1_i2	conditionA	conditionB	1.95741	2.13708	5.92606e-05	0.00050523
DN1013_c0_g2_i2	conditionA	conditionB	2.06753	3.80188	5.94776e-05	0.000506965
DN6481_c2_g1_i2	conditionA	conditionB	1.94553	7.10948	5.97269e-05	0.000508975
DN4373_c0_g1_i3	conditionA	conditionB	1.81318	2.74791	5.98967e-05	0.000510191
DN8056_c0_g1_i1	conditionA	conditionB	2.26468	1.02834	5.99874e-05	0.000510618
DN4086_c0_g1_i3	conditionA	conditionB	1.94824	2.0892	6.07591e-05	0.000516603
DN5247_c0_g1_i10	conditionA	conditionB	2.10379	0.150104	6.08657e-05	0.000517276
DN19612_c0_g2_i8	conditionA	conditionB	1.866	2.69416	6.11787e-05	0.000519584
DN260_c0_g2_i3	conditionA	conditionB	3.70909	10.9838	6.12295e-05	0.000519899
DN2311_c0_g2_i1	conditionA	conditionB	2.57313	5.54667	6.14671e-05	0.000521681
DN3391_c0_g1_i3	conditionA	conditionB	1.79579	5.87641	6.15849e-05	0.000522445
DN2313_c0_g1_i3	conditionA	conditionB	2.54878	0.294716	6.19008e-05	0.000524654
DN1077_c0_g3_i1	conditionA	conditionB	1.8665	2.3733	6.19009e-05	0.000524654
DN6618_c0_g1_i1	conditionA	conditionB	1.74403	3.79421	6.26011e-05	0.000529992
DN240_c0_g1_i6	conditionA	conditionB	1.61613	4.42074	6.27646e-05	0.000531257
DN2420_c0_g1_i4	conditionA	conditionB	3.22835	5.61555	6.32769e-05	0.000534753
DN8939_c0_g1_i23	conditionA	conditionB	1.96275	3.0621	6.36891e-05	0.000537754
DN11812_c0_g1_i4	conditionA	conditionB	2.24801	4.14077	6.38524e-05	0.000538907
DN232_c0_g4_i3	conditionA	conditionB	1.49304	6.65704	6.38617e-05	0.000538907
DN7228_c0_g1_i3	conditionA	conditionB	3.39177	1.86589	6.40265e-05	0.000540119
DN2402_c1_g1_i6	conditionA	conditionB	1.6132	2.86466	6.41065e-05	0.000540607
DN10512_c0_g1_i1	conditionA	conditionB	1.54547	4.89122	6.43106e-05	0.00054203
DN2990_c0_g1_i9	conditionA	conditionB	2.09429	3.62382	6.50417e-05	0.000547824
DN10509_c0_g1_i3	conditionA	conditionB	1.91384	7.9181	6.51246e-05	0.0005484
DN5302_c0_g3_i1	conditionA	conditionB	1.62346	5.57346	6.53157e-05	0.000549886
DN1772_c0_g1_i3	conditionA	conditionB	2.17604	1.86699	6.57794e-05	0.00055359
DN1779_c0_g2_i1	conditionA	conditionB	1.48147	6.71075	6.5785e-05	0.00055359
DN1916_c0_g1_i12	conditionA	conditionB	2.09407	2.37079	6.58857e-05	0.000554314
DN15153_c0_g2_i3	conditionA	conditionB	1.74616	8.12544	6.6576e-05	0.000559497
DN6159_c1_g1_i4	conditionA	conditionB	1.67274	2.62987	6.68088e-05	0.000561328
DN1869_c0_g2_i2	conditionA	conditionB	1.74372	3.16488	6.74544e-05	0.000566626
DN3518_c0_g1_i7	conditionA	conditionB	1.83987	5.5838	6.79737e-05	0.000570734
DN4449_c0_g1_i14	conditionA	conditionB	2.22108	4.73388	6.83508e-05	0.000573645
DN2571_c0_g1_i1	conditionA	conditionB	1.46438	4.08174	6.86843e-05	0.000576276
DN7673_c1_g1_i4	conditionA	conditionB	2.04609	1.14226	6.93678e-05	0.000581402
DN6007_c1_g2_i2	conditionA	conditionB	3.89311	7.42864	6.94918e-05	0.000582313
DN12484_c0_g1_i2	conditionA	conditionB	1.84399	1.79531	6.98944e-05	0.000585426
DN4146_c0_g1_i10	conditionA	conditionB	2.51962	0.84264	6.99704e-05	0.000585672
DN57_c0_g2_i6	conditionA	conditionB	3.51096	4.21452	6.99937e-05	0.000585737
DN7627_c1_g1_i3	conditionA	conditionB	2.17866	1.69005	7.0053e-05	0.000586103
DN5839_c0_g1_i1	conditionA	conditionB	1.33725	5.15676	7.01557e-05	0.000586702
DN1074_c0_g2_i1	conditionA	conditionB	1.66886	2.70904	7.06097e-05	0.000589713
DN1689_c3_g1_i8	conditionA	conditionB	2.11443	0.902414	7.06989e-05	0.000590327
DN7946_c0_g2_i6	conditionA	conditionB	2.75433	1.96785	7.09558e-05	0.000591948
DN7733_c0_g1_i1	conditionA	conditionB	3.07324	0.120886	7.13638e-05	0.000594825
DN1015_c0_g1_i11	conditionA	conditionB	1.6652	4.39958	7.16439e-05	0.000596763
DN3742_c0_g1_i7	conditionA	conditionB	1.31309	4.8107	7.18918e-05	0.000598445
DN4069_c0_g1_i7	conditionA	conditionB	4.76843	3.72387	7.19083e-05	0.000598445
DN111098_c0_g1_i1	conditionA	conditionB	2.3105	2.10312	7.19797e-05	0.000598766
DN17328_c0_g1_i1	conditionA	conditionB	1.93603	2.52205	7.25113e-05	0.000602523
DN4549_c1_g1_i1	conditionA	conditionB	1.46683	7.10982	7.33234e-05	0.000609003
DN989_c0_g1_i2	conditionA	conditionB	3.4834	1.60297	7.37085e-05	0.000611797
DN25050_c0_g1_i3	conditionA	conditionB	2.40881	0.518955	7.41547e-05	0.000615365
[truncated: 1,018 more rows]

## Sheet: Control vs 12 h
De novo transcriptome analysis provides insights into formation of in vitro adventitious root from leaf explants of Arnebia euchroma
Jyoti Devi1,2, Ekjot Kaur1,2, Mohit Kumar Swarnkar1, Vishal Acharya1,2*, Shashi Bhushan1,2,3*
1Biotechnology Division, CSIR-Institute of Himalayan Bioresource Technology (IHBT), Palampur, H.P.-176061, India
2Academy of Scientific and Innovative Research (AcSIR), Ghaziabad-201002, India
3Dietetic & Nutrition Technology Division, CSIR-Institute of Himalayan Bioresource Technology (IHBT), Palampur, H.P.-176061, India
* Correspondence: sbhushan@ihbt.res.in & vishal@ihbt.res.in
Table S3a: List of differentially expressed genes, fold change ≥ 1.0; conditionA= Intact leaf, conditionC= 12 h
Transcript_ID			log Fold Change	logCPM	PValue	FDR
DN20823_c0_g1_i3	conditionA	conditionC	7.06271	5.29999	1.49228e-48	1.90419e-44
DN18251_c0_g1_i2	conditionA	conditionC	7.31956	8.57357	2.98587e-42	1.27002e-38
DN111993_c0_g1_i1	conditionA	conditionC	6.67748	6.76054	2.58422e-38	7.06618e-35
DN5612_c0_g3_i1	conditionA	conditionC	12.9088	3.34209	1.21776e-35	2.02683e-32
DN5856_c0_g2_i3	conditionA	conditionC	13.4686	3.90036	9.07445e-35	1.44741e-31
DN7264_c0_g1_i1	conditionA	conditionC	6.94222	5.36357	5.9699e-32	5.85984e-29
DN173691_c0_g1_i1	conditionA	conditionC	5.84307	3.86467	3.7259e-31	3.24161e-28
DN1050_c0_g2_i1	conditionA	conditionC	5.19511	5.34501	2.44147e-30	1.94712e-27
DN3596_c0_g1_i10	conditionA	conditionC	5.34904	6.38041	7.07224e-28	3.76017e-25
DN2170_c0_g1_i5	conditionA	conditionC	12.2657	2.69989	2.06371e-26	8.58703e-24
DN916_c1_g2_i1	conditionA	conditionC	4.38551	6.09478	5.44551e-26	2.12714e-23
DN6048_c1_g1_i2	conditionA	conditionC	4.71225	4.24088	1.20153e-25	4.42268e-23
DN4889_c0_g1_i1	conditionA	conditionC	5.80898	3.53337	1.67637e-25	6.05405e-23
DN1271_c0_g1_i21	conditionA	conditionC	11.4762	1.9147	3.05812e-25	1.04525e-22
DN9996_c0_g2_i9	conditionA	conditionC	6.7007	3.73661	6.77747e-24	1.99576e-21
DN5122_c0_g1_i3	conditionA	conditionC	12.5961	3.02896	2.37456e-23	6.15294e-21
DN9996_c0_g2_i11	conditionA	conditionC	6.0455	4.1296	3.85329e-23	9.76872e-21
DN2987_c0_g2_i2	conditionA	conditionC	7.29995	2.25146	1.26075e-22	2.88999e-20
DN23123_c0_g1_i1	conditionA	conditionC	12.1414	2.57553	2.00611e-22	4.46489e-20
DN9017_c0_g1_i2	conditionA	conditionC	8.30306	3.22668	3.8338e-22	8.24505e-20
DN1519_c0_g1_i3	conditionA	conditionC	10.9164	1.35932	6.39337e-22	1.33013e-19
DN8625_c0_g1_i7	conditionA	conditionC	12.0253	2.45973	6.83584e-22	1.4145e-19
DN9317_c0_g1_i4	conditionA	conditionC	4.11503	6.32895	1.11715e-21	2.2044e-19
DN19545_c0_g2_i1	conditionA	conditionC	5.79405	5.46757	1.43895e-21	2.79616e-19
DN265_c0_g2_i2	conditionA	conditionC	6.1996	2.23645	1.98755e-21	3.74804e-19
DN28455_c0_g1_i9	conditionA	conditionC	4.18162	6.88256	4.47699e-21	7.97133e-19
DN2311_c1_g1_i3	conditionA	conditionC	3.70417	5.46556	6.35177e-21	1.11028e-18
DN130345_c0_g1_i1	conditionA	conditionC	4.11722	4.41299	6.58025e-21	1.13981e-18
DN22356_c0_g2_i1	conditionA	conditionC	3.52575	5.64914	1.95364e-20	3.18243e-18
DN4302_c0_g1_i5	conditionA	conditionC	3.61696	4.71389	3.43958e-20	5.50923e-18
DN143519_c0_g1_i1	conditionA	conditionC	5.43218	2.46433	4.45559e-20	7.01912e-18
DN3569_c1_g1_i12	conditionA	conditionC	6.12562	2.95929	4.77542e-20	7.46155e-18
DN57_c0_g2_i2	conditionA	conditionC	11.1816	1.62066	5.45011e-20	8.48113e-18
DN4408_c0_g1_i1	conditionA	conditionC	3.4942	5.64475	1.36172e-19	2.01267e-17
DN2794_c0_g1_i13	conditionA	conditionC	10.9861	1.42678	1.66122e-19	2.39073e-17
DN4446_c0_g1_i5	conditionA	conditionC	3.74781	5.24218	1.87456e-19	2.68764e-17
DN25285_c0_g1_i4	conditionA	conditionC	6.14993	1.82646	2.02808e-19	2.87544e-17
DN17796_c0_g2_i9	conditionA	conditionC	10.8209	1.26652	2.53951e-19	3.52229e-17
DN45295_c0_g1_i3	conditionA	conditionC	7.1853	2.853	2.62363e-19	3.61277e-17
DN1162_c0_g1_i1	conditionA	conditionC	3.87628	4.56917	3.00283e-19	4.12012e-17
DN3848_c1_g1_i6	conditionA	conditionC	6.72826	1.89526	3.02713e-19	4.13863e-17
DN2581_c0_g1_i5	conditionA	conditionC	11.3898	1.82697	3.18419e-19	4.30721e-17
DN825_c0_g4_i1	conditionA	conditionC	3.7322	4.10439	3.73084e-19	5.01124e-17
DN1998_c0_g1_i2	conditionA	conditionC	4.11363	6.60863	3.81647e-19	5.10834e-17
DN4269_c1_g1_i4	conditionA	conditionC	3.51525	5.1537	7.17134e-19	9.40158e-17
DN2239_c0_g2_i2	conditionA	conditionC	3.70613	4.57789	8.12227e-19	1.05758e-16
DN4671_c0_g2_i2	conditionA	conditionC	3.59838	4.46064	8.71135e-19	1.13044e-16
DN8759_c0_g2_i1	conditionA	conditionC	6.91482	1.3281	1.42546e-18	1.77169e-16
DN12937_c0_g1_i1	conditionA	conditionC	6.90696	3.06278	1.50585e-18	1.86555e-16
DN2794_c0_g1_i14	conditionA	conditionC	11.011	1.45098	1.87733e-18	2.28872e-16
DN28455_c0_g1_i6	conditionA	conditionC	4.52341	3.79211	2.183e-18	2.62791e-16
DN4498_c1_g1_i8	conditionA	conditionC	7.26047	1.29089	2.83136e-18	3.33499e-16
DN2739_c1_g2_i2	conditionA	conditionC	3.54096	4.47925	3.1361e-18	3.66015e-16
DN1932_c1_g1_i2	conditionA	conditionC	12.2379	2.67096	3.37312e-18	3.92481e-16
DN4883_c0_g1_i4	conditionA	conditionC	7.46256	2.62932	3.8381e-18	4.4122e-16
DN2254_c0_g3_i3	conditionA	conditionC	4.19814	4.13398	4.13364e-18	4.73772e-16
DN11360_c0_g1_i1	conditionA	conditionC	3.43766	4.38856	5.08615e-18	5.76044e-16
DN4797_c1_g1_i3	conditionA	conditionC	4.07937	3.56505	7.86416e-18	8.57686e-16
DN165_c4_g1_i1	conditionA	conditionC	5.0558	2.52017	9.63796e-18	1.03059e-15
DN7183_c0_g1_i6	conditionA	conditionC	11.917	2.35102	9.96429e-18	1.05371e-15
DN3848_c1_g1_i3	conditionA	conditionC	6.39664	2.06703	1.03067e-17	1.08096e-15
DN4675_c0_g1_i1	conditionA	conditionC	4.80049	2.99363	1.09199e-17	1.1381e-15
DN6495_c1_g1_i2	conditionA	conditionC	3.46567	5.61201	1.20341e-17	1.24508e-15
DN158515_c0_g1_i1	conditionA	conditionC	8.53578	1.19688	1.26039e-17	1.29354e-15
DN19545_c0_g2_i2	conditionA	conditionC	5.71595	5.90314	1.62284e-17	1.63484e-15
DN9282_c1_g1_i4	conditionA	conditionC	5.5941	2.6124	1.84071e-17	1.84456e-15
DN3046_c0_g1_i1	conditionA	conditionC	4.53876	4.39421	3.01485e-17	2.96687e-15
DN5453_c1_g1_i5	conditionA	conditionC	4.67258	3.61145	3.26474e-17	3.20455e-15
DN3803_c0_g1_i1	conditionA	conditionC	12.3479	2.7846	3.49686e-17	3.39754e-15
DN926_c0_g1_i2	conditionA	conditionC	7.33472	2.29434	3.8453e-17	3.71722e-15
DN5453_c1_g1_i3	conditionA	conditionC	6.24035	1.20352	4.32912e-17	4.13274e-15
DN4675_c0_g1_i6	conditionA	conditionC	4.55594	6.30931	5.61897e-17	5.25916e-15
DN126629_c0_g1_i1	conditionA	conditionC	10.2023	0.65198	6.0805e-17	5.66344e-15
DN22112_c0_g1_i6	conditionA	conditionC	6.48369	8.5844	6.11071e-17	5.67777e-15
DN3785_c0_g1_i9	conditionA	conditionC	9.71508	0.177571	6.20488e-17	5.75131e-15
DN14517_c1_g2_i1	conditionA	conditionC	6.36989	3.50351	6.78821e-17	6.20874e-15
DN3575_c0_g1_i7	conditionA	conditionC	4.6711	5.28066	6.9343e-17	6.32029e-15
DN17796_c0_g2_i8	conditionA	conditionC	6.40949	2.89287	7.50129e-17	6.80466e-15
DN7419_c0_g1_i3	conditionA	conditionC	4.18133	3.07299	8.78341e-17	7.93013e-15
DN8185_c0_g1_i4	conditionA	conditionC	6.01432	4.65745	9.82439e-17	8.78709e-15
DN2240_c0_g1_i1	conditionA	conditionC	6.23308	1.20826	1.00502e-16	8.96813e-15
DN26261_c0_g1_i1	conditionA	conditionC	4.27578	3.51727	1.1259e-16	9.93104e-15
DN6489_c2_g1_i11	conditionA	conditionC	9.66964	0.131783	1.21803e-16	1.06943e-14
DN5770_c0_g1_i10	conditionA	conditionC	11.6325	2.06743	1.33321e-16	1.1573e-14
DN10560_c0_g4_i3	conditionA	conditionC	4.01625	3.43034	1.34943e-16	1.16872e-14
DN2215_c0_g1_i7	conditionA	conditionC	3.42544	5.93035	1.64484e-16	1.41497e-14
DN1705_c0_g1_i1	conditionA	conditionC	4.13888	2.88542	1.69238e-16	1.4526e-14
DN2960_c1_g1_i3	conditionA	conditionC	3.57244	4.3057	1.75185e-16	1.49677e-14
DN8882_c0_g1_i6	conditionA	conditionC	4.07901	4.50387	1.85508e-16	1.57112e-14
DN3852_c0_g2_i1	conditionA	conditionC	4.88281	2.36995	2.33057e-16	1.94371e-14
DN1116_c1_g2_i6	conditionA	conditionC	11.1088	1.54691	2.59612e-16	2.14185e-14
DN4269_c1_g1_i7	conditionA	conditionC	3.23551	5.29253	2.71755e-16	2.23242e-14
DN9317_c0_g1_i16	conditionA	conditionC	4.66551	3.75137	3.18102e-16	2.58541e-14
DN3972_c0_g2_i4	conditionA	conditionC	3.279	4.22516	3.41945e-16	2.7616e-14
DN9317_c0_g1_i20	conditionA	conditionC	5.61061	3.1	5.54262e-16	4.29508e-14
DN12232_c0_g1_i1	conditionA	conditionC	5.55286	1.62191	1.0203e-15	7.59889e-14
DN916_c1_g3_i1	conditionA	conditionC	3.40178	6.21557	1.24582e-15	9.13626e-14
DN1682_c0_g4_i3	conditionA	conditionC	9.68398	0.144135	1.42213e-15	1.03696e-13
DN3168_c0_g1_i2	conditionA	conditionC	10.5873	1.0301	1.72854e-15	1.2438e-13
DN1576_c1_g1_i10	conditionA	conditionC	7.60977	1.63607	1.92332e-15	1.37877e-13
DN140069_c0_g1_i1	conditionA	conditionC	3.39752	3.99371	2.57802e-15	1.80749e-13
DN3578_c0_g1_i3	conditionA	conditionC	3.36296	4.79875	2.95056e-15	2.05502e-13
DN1816_c1_g2_i1	conditionA	conditionC	4.0183	3.24438	2.95772e-15	2.05502e-13
DN558_c0_g2_i1	conditionA	conditionC	4.47549	2.42846	3.05503e-15	2.11866e-13
DN616_c0_g1_i1	conditionA	conditionC	3.05606	5.41063	3.18215e-15	2.19884e-13
DN5959_c0_g1_i8	conditionA	conditionC	4.27836	3.23914	3.86868e-15	2.64459e-13
DN8763_c0_g1_i2	conditionA	conditionC	4.7903	5.32687	3.96289e-15	2.70416e-13
DN5959_c0_g1_i6	conditionA	conditionC	4.41112	2.30257	4.04673e-15	2.75646e-13
DN20800_c0_g1_i7	conditionA	conditionC	4.10497	3.3461	4.28583e-15	2.90382e-13
DN467_c0_g2_i7	conditionA	conditionC	3.68202	3.89458	4.66879e-15	3.14105e-13
DN886_c0_g3_i7	conditionA	conditionC	4.4401	3.57962	5.26815e-15	3.50122e-13
DN1364_c0_g1_i2	conditionA	conditionC	3.02486	6.38046	5.52097e-15	3.63766e-13
DN418_c1_g1_i2	conditionA	conditionC	3.12183	5.06977	5.94741e-15	3.89851e-13
DN46592_c0_g1_i2	conditionA	conditionC	3.36439	7.24916	9.89604e-15	6.27203e-13
DN9043_c0_g1_i1	conditionA	conditionC	3.27388	6.2691	1.01357e-14	6.38166e-13
DN4269_c1_g1_i3	conditionA	conditionC	2.88917	5.53325	1.03705e-14	6.51876e-13
DN9590_c0_g3_i1	conditionA	conditionC	5.54188	0.732928	1.04924e-14	6.56306e-13
DN5811_c0_g4_i1	conditionA	conditionC	4.67841	1.63175	1.07872e-14	6.72546e-13
DN5582_c0_g1_i2	conditionA	conditionC	3.69843	3.88318	1.08604e-14	6.76012e-13
DN117822_c0_g1_i1	conditionA	conditionC	5.08637	1.45921	1.09448e-14	6.78749e-13
DN93_c0_g1_i1	conditionA	conditionC	2.94854	6.15438	1.09532e-14	6.78749e-13
DN139_c0_g3_i3	conditionA	conditionC	2.97388	4.59239	1.14914e-14	7.09521e-13
DN12772_c1_g1_i1	conditionA	conditionC	3.16133	7.30538	1.15513e-14	7.12069e-13
DN7631_c0_g1_i5	conditionA	conditionC	3.66317	3.21141	1.2363e-14	7.58445e-13
DN1604_c0_g1_i10	conditionA	conditionC	4.19809	6.04455	1.34647e-14	8.20769e-13
DN1430_c0_g1_i4	conditionA	conditionC	7.03612	2.36028	1.43579e-14	8.68303e-13
DN5024_c0_g4_i2	conditionA	conditionC	4.00643	2.32035	1.54341e-14	9.27523e-13
DN5078_c1_g1_i6	conditionA	conditionC	10.1848	0.632498	1.68731e-14	1.00925e-12
DN1562_c1_g1_i3	conditionA	conditionC	5.2557	2.6241	1.70725e-14	1.01958e-12
DN6686_c0_g1_i9	conditionA	conditionC	9.48934	-0.0395947	1.84233e-14	1.09669e-12
DN7716_c0_g1_i2	conditionA	conditionC	4.08629	4.89531	1.88428e-14	1.11315e-12
DN11166_c2_g3_i1	conditionA	conditionC	3.38695	3.53697	2.5987e-14	1.52036e-12
DN17060_c0_g1_i1	conditionA	conditionC	4.99937	1.06944	2.64561e-14	1.5415e-12
DN1461_c0_g2_i4	conditionA	conditionC	2.90172	4.57671	2.75022e-14	1.60002e-12
DN28324_c0_g1_i9	conditionA	conditionC	5.56633	2.77215	2.8588e-14	1.65815e-12
DN11390_c0_g2_i2	conditionA	conditionC	3.56643	4.58137	3.46934e-14	1.98817e-12
DN803_c0_g1_i1	conditionA	conditionC	3.0332	4.55811	3.48181e-14	1.99233e-12
DN378_c0_g1_i19	conditionA	conditionC	6.13883	0.549293	3.688e-14	2.09777e-12
DN2232_c1_g8_i2	conditionA	conditionC	2.98036	4.5813	3.80768e-14	2.15943e-12
DN2844_c0_g1_i3	conditionA	conditionC	7.18934	3.74406	3.995e-14	2.25898e-12
DN6402_c0_g1_i2	conditionA	conditionC	3.53067	4.26792	4.19288e-14	2.36024e-12
DN2239_c0_g2_i1	conditionA	conditionC	4.52429	1.54197	4.31274e-14	2.41016e-12
DN96_c2_g1_i3	conditionA	conditionC	3.49229	4.26753	4.5229e-14	2.52392e-12
DN100474_c0_g1_i1	conditionA	conditionC	4.39027	2.54833	5.21498e-14	2.88489e-12
DN2420_c0_g1_i1	conditionA	conditionC	4.87095	1.23963	5.52143e-14	3.04124e-12
DN8763_c0_g1_i1	conditionA	conditionC	4.5239	1.48816	5.72702e-14	3.1296e-12
DN170825_c0_g1_i1	conditionA	conditionC	5.70171	0.141335	5.7297e-14	3.1296e-12
DN9893_c0_g4_i3	conditionA	conditionC	3.65412	6.71362	6.06e-14	3.3046e-12
DN28495_c0_g1_i1	conditionA	conditionC	5.19942	1.71099	8.23381e-14	4.38995e-12
DN3193_c0_g1_i3	conditionA	conditionC	6.80064	0.307712	1.05279e-13	5.52837e-12
DN6936_c0_g1_i2	conditionA	conditionC	6.7974	0.315179	1.05996e-13	5.55077e-12
DN6832_c0_g2_i4	conditionA	conditionC	2.87805	4.96573	1.10593e-13	5.76e-12
DN569_c0_g2_i1	conditionA	conditionC	2.96276	4.32324	1.23698e-13	6.41635e-12
DN18750_c0_g1_i2	conditionA	conditionC	5.65018	3.74982	1.25645e-13	6.49974e-12
DN104344_c0_g1_i1	conditionA	conditionC	5.55825	0.93677	1.30278e-13	6.70317e-12
DN3496_c0_g1_i5	conditionA	conditionC	4.30438	1.72212	1.34038e-13	6.87818e-12
DN5959_c5_g1_i1	conditionA	conditionC	4.89966	4.63559	1.36647e-13	6.98395e-12
DN7560_c0_g1_i6	conditionA	conditionC	10.1409	0.588334	1.41538e-13	7.21465e-12
DN3193_c0_g1_i1	conditionA	conditionC	5.73438	6.78529	1.94901e-13	9.70223e-12
DN7593_c0_g1_i6	conditionA	conditionC	9.90484	0.36814	1.95192e-13	9.70408e-12
DN13587_c0_g1_i1	conditionA	conditionC	4.51901	3.4983	2.01072e-13	9.93252e-12
DN5964_c0_g3_i2	conditionA	conditionC	2.89206	7.02629	2.21235e-13	1.08301e-11
DN2564_c1_g2_i1	conditionA	conditionC	4.43853	1.62179	2.34421e-13	1.14317e-11
DN23022_c0_g1_i2	conditionA	conditionC	11.0589	1.49563	2.69435e-13	1.3023e-11
DN14808_c0_g1_i1	conditionA	conditionC	5.97865	5.56739	3.08011e-13	1.47572e-11
DN6020_c0_g1_i8	conditionA	conditionC	11.2384	1.67399	3.24429e-13	1.54856e-11
DN18220_c0_g1_i2	conditionA	conditionC	2.81336	4.38163	3.65457e-13	1.71657e-11
DN31116_c0_g1_i2	conditionA	conditionC	4.32839	1.29978	4.09203e-13	1.90337e-11
DN29622_c0_g1_i1	conditionA	conditionC	2.92109	4.72599	4.15302e-13	1.92652e-11
DN37145_c0_g2_i3	conditionA	conditionC	4.11216	1.86178	4.23458e-13	1.95542e-11
DN5013_c0_g1_i1	conditionA	conditionC	2.7605	5.67436	4.3399e-13	2.00163e-11
DN188_c0_g1_i13	conditionA	conditionC	3.68648	3.32963	4.3977e-13	2.02585e-11
DN27875_c0_g2_i1	conditionA	conditionC	6.08949	-0.377091	4.62487e-13	2.12794e-11
DN19586_c0_g1_i1	conditionA	conditionC	3.49529	8.76904	5.00998e-13	2.2941e-11
DN6431_c0_g1_i1	conditionA	conditionC	4.44973	2.55785	5.69088e-13	2.58425e-11
DN127369_c0_g1_i1	conditionA	conditionC	3.98132	2.34496	5.72491e-13	2.59355e-11
DN8189_c0_g3_i2	conditionA	conditionC	4.69446	1.07906	6.08645e-13	2.75083e-11
DN1560_c0_g1_i2	conditionA	conditionC	3.69445	3.29109	6.60309e-13	2.9738e-11
DN1214_c0_g3_i1	conditionA	conditionC	3.65339	2.69412	7.04548e-13	3.15817e-11
DN10985_c0_g1_i4	conditionA	conditionC	10.5046	0.946104	7.21506e-13	3.22547e-11
DN4302_c0_g1_i9	conditionA	conditionC	3.74519	2.86289	7.25923e-13	3.23882e-11
DN2076_c0_g2_i2	conditionA	conditionC	3.88941	4.00048	7.66444e-13	3.39979e-11
DN83688_c0_g1_i1	conditionA	conditionC	5.11391	0.509956	8.31157e-13	3.68258e-11
DN12486_c0_g1_i1	conditionA	conditionC	6.03833	-0.4111	8.42691e-13	3.72506e-11
DN5967_c0_g1_i1	conditionA	conditionC	3.29935	7.33558	8.62201e-13	3.79379e-11
DN13587_c0_g2_i1	conditionA	conditionC	3.67042	3.63174	8.79886e-13	3.86716e-11
DN65325_c0_g1_i1	conditionA	conditionC	4.57478	0.3098	9.35643e-13	4.10279e-11
DN1077_c0_g1_i1	conditionA	conditionC	7.08142	-0.229928	1.19907e-12	5.19835e-11
DN2866_c0_g2_i2	conditionA	conditionC	4.65172	3.23054	1.23484e-12	5.32931e-11
DN13210_c1_g1_i1	conditionA	conditionC	6.62542	3.82865	1.23733e-12	5.33405e-11
DN4311_c0_g1_i3	conditionA	conditionC	3.58553	3.60521	1.25272e-12	5.38218e-11
DN1216_c0_g1_i5	conditionA	conditionC	2.96453	5.4364	1.38366e-12	5.9182e-11
DN1991_c0_g1_i1	conditionA	conditionC	3.53668	6.22167	1.40239e-12	5.97828e-11
DN9908_c0_g2_i3	conditionA	conditionC	4.563	3.35869	1.44348e-12	6.13978e-11
DN1196_c0_g4_i3	conditionA	conditionC	5.74491	0.198815	1.44618e-12	6.13978e-11
DN19702_c0_g1_i1	conditionA	conditionC	4.06856	1.70329	1.44669e-12	6.13978e-11
DN13400_c0_g4_i3	conditionA	conditionC	4.72742	3.72063	1.48516e-12	6.29608e-11
DN13426_c0_g1_i1	conditionA	conditionC	4.92196	0.483387	1.53784e-12	6.51218e-11
DN251_c0_g2_i1	conditionA	conditionC	2.78488	5.61895	1.57776e-12	6.66647e-11
DN1496_c0_g1_i13	conditionA	conditionC	6.95982	2.15763	1.64045e-12	6.91607e-11
DN28455_c0_g1_i8	conditionA	conditionC	3.727	3.74903	1.67403e-12	7.04991e-11
DN4269_c1_g1_i1	conditionA	conditionC	2.63134	5.23711	1.70944e-12	7.19112e-11
DN43594_c0_g1_i1	conditionA	conditionC	4.54857	2.01253	1.7624e-12	7.38954e-11
DN4767_c0_g1_i1	conditionA	conditionC	3.35615	3.18985	1.77727e-12	7.44374e-11
DN4144_c0_g1_i5	conditionA	conditionC	3.76929	8.43831	1.7889e-12	7.48426e-11
DN4408_c0_g1_i2	conditionA	conditionC	2.91634	5.15173	1.81915e-12	7.60249e-11
DN10732_c0_g1_i3	conditionA	conditionC	4.74025	2.59654	1.86688e-12	7.78757e-11
DN1496_c0_g1_i4	conditionA	conditionC	5.51135	0.268707	2.04653e-12	8.46992e-11
DN7124_c0_g6_i1	conditionA	conditionC	3.90293	2.35306	2.11238e-12	8.71381e-11
DN1176_c0_g2_i1	conditionA	conditionC	3.80364	1.90926	2.22737e-12	9.12912e-11
DN1496_c0_g1_i11	conditionA	conditionC	6.79108	-0.500969	2.38747e-12	9.77484e-11
DN125084_c0_g1_i1	conditionA	conditionC	6.52403	-0.76064	2.44139e-12	9.97427e-11
DN7072_c0_g1_i1	conditionA	conditionC	5.71242	0.921473	2.49187e-12	1.01696e-10
DN15426_c0_g1_i6	conditionA	conditionC	8.64872	-0.848175	2.63637e-12	1.07479e-10
DN3026_c0_g1_i5	conditionA	conditionC	6.77814	1.70888	2.90476e-12	1.17793e-10
DN1591_c0_g1_i3	conditionA	conditionC	2.68291	4.2164	3.0994e-12	1.25289e-10
DN1430_c0_g1_i6	conditionA	conditionC	4.44197	6.82783	3.16473e-12	1.27794e-10
DN5547_c0_g3_i1	conditionA	conditionC	8.79801	-0.710983	3.23158e-12	1.30356e-10
DN3657_c0_g1_i4	conditionA	conditionC	4.90412	0.613678	3.53924e-12	1.41721e-10
DN6394_c0_g1_i3	conditionA	conditionC	3.32165	3.50094	3.72871e-12	1.48841e-10
DN26256_c0_g3_i1	conditionA	conditionC	2.85943	4.25831	3.83225e-12	1.52497e-10
DN265_c0_g2_i5	conditionA	conditionC	10.3782	0.834681	4.45086e-12	1.75292e-10
DN9501_c0_g5_i1	conditionA	conditionC	5.07591	0.0850775	4.84382e-12	1.89791e-10
DN95899_c0_g1_i1	conditionA	conditionC	3.0022	4.01765	4.98476e-12	1.94915e-10
DN7625_c0_g2_i5	conditionA	conditionC	4.17346	3.07851	5.09375e-12	1.98973e-10
DN1511_c0_g1_i5	conditionA	conditionC	5.89527	0.851492	5.14446e-12	2.00749e-10
DN1816_c1_g1_i2	conditionA	conditionC	3.48552	2.35946	5.40458e-12	2.10685e-10
DN12105_c0_g2_i2	conditionA	conditionC	4.23488	0.878751	5.50272e-12	2.14075e-10
DN2240_c0_g1_i2	conditionA	conditionC	5.47998	2.59568	6.10527e-12	2.35838e-10
DN1922_c1_g1_i3	conditionA	conditionC	5.4898	2.66175	6.1627e-12	2.37817e-10
DN58606_c0_g1_i1	conditionA	conditionC	4.04295	1.44441	6.29115e-12	2.42285e-10
DN1511_c0_g1_i4	conditionA	conditionC	5.13115	0.527551	6.78317e-12	2.6071e-10
DN4695_c0_g1_i3	conditionA	conditionC	4.25314	1.38224	7.63341e-12	2.91857e-10
DN1303_c1_g1_i2	conditionA	conditionC	3.13833	3.39273	7.96204e-12	3.03278e-10
DN1309_c0_g1_i17	conditionA	conditionC	4.13605	2.31034	8.33852e-12	3.16321e-10
DN10034_c0_g2_i2	conditionA	conditionC	3.62193	3.2871	8.34576e-12	3.16321e-10
DN59268_c0_g1_i6	conditionA	conditionC	3.93897	1.82757	8.47537e-12	3.20599e-10
DN2538_c0_g1_i6	conditionA	conditionC	4.20852	1.29085	9.15654e-12	3.43986e-10
DN2376_c0_g1_i11	conditionA	conditionC	11.5799	2.01301	9.27125e-12	3.47954e-10
DN32971_c0_g2_i4	conditionA	conditionC	3.25978	3.52901	9.28724e-12	3.48212e-10
DN2401_c2_g2_i1	conditionA	conditionC	5.64251	0.365633	9.97247e-12	3.72082e-10
DN1496_c0_g1_i8	conditionA	conditionC	5.75612	2.34421	1.03828e-11	3.86261e-10
DN19_c0_g2_i10	conditionA	conditionC	3.93416	2.43591	1.09024e-11	4.04807e-10
DN10622_c0_g2_i1	conditionA	conditionC	3.29688	3.65837	1.12784e-11	4.17956e-10
DN6183_c0_g1_i8	conditionA	conditionC	4.17745	3.89395	1.34202e-11	4.92085e-10
DN22356_c0_g3_i1	conditionA	conditionC	3.18283	2.89262	1.36238e-11	4.99075e-10
DN478_c1_g1_i3	conditionA	conditionC	2.63406	4.19234	1.38392e-11	5.05513e-10
DN600_c0_g1_i11	conditionA	conditionC	2.8802	4.0364	1.43807e-11	5.24792e-10
DN126375_c0_g1_i1	conditionA	conditionC	5.45103	-0.110686	1.44529e-11	5.26926e-10
DN4419_c0_g1_i1	conditionA	conditionC	4.78915	1.52891	1.67926e-11	6.0645e-10
DN2084_c0_g3_i1	conditionA	conditionC	2.67016	5.34077	1.71298e-11	6.17462e-10
DN14406_c0_g2_i1	conditionA	conditionC	2.96558	5.40378	1.8756e-11	6.74178e-10
DN2425_c1_g1_i13	conditionA	conditionC	4.56519	0.157848	1.9228e-11	6.89846e-10
DN4566_c0_g2_i1	conditionA	conditionC	2.52207	4.43294	1.95442e-11	7.00068e-10
DN3910_c0_g1_i9	conditionA	conditionC	3.23185	2.84243	1.99333e-11	7.13027e-10
DN12232_c0_g2_i1	conditionA	conditionC	4.51303	3.14176	2.08149e-11	7.42604e-10
DN13343_c0_g1_i2	conditionA	conditionC	4.89182	3.18352	2.1507e-11	7.65842e-10
DN142365_c0_g1_i1	conditionA	conditionC	4.43887	0.187154	2.15262e-11	7.65842e-10
DN4036_c1_g5_i1	conditionA	conditionC	3.08813	3.7244	2.18424e-11	7.7493e-10
DN57613_c0_g1_i3	conditionA	conditionC	4.35162	0.837492	2.2322e-11	7.9121e-10
DN3629_c0_g1_i2	conditionA	conditionC	4.00518	5.76675	2.31484e-11	8.17476e-10
DN263_c0_g1_i1	conditionA	conditionC	3.97471	0.710429	2.393e-11	8.43523e-10
DN17987_c0_g1_i3	conditionA	conditionC	3.98303	2.59846	2.4628e-11	8.65733e-10
DN4669_c0_g2_i1	conditionA	conditionC	3.01017	5.2598	2.55346e-11	8.95958e-10
DN4220_c1_g1_i10	conditionA	conditionC	3.4507	2.74748	2.61001e-11	9.12454e-10
DN4262_c0_g1_i3	conditionA	conditionC	2.45362	4.82171	2.72542e-11	9.4847e-10
DN6101_c0_g1_i1	conditionA	conditionC	2.7424	6.39013	2.79948e-11	9.73361e-10
DN15251_c0_g2_i1	conditionA	conditionC	3.58627	2.10607	2.87152e-11	9.94794e-10
DN16763_c0_g1_i5	conditionA	conditionC	5.48732	4.02752	3.24907e-11	1.11951e-09
DN1841_c1_g1_i1	conditionA	conditionC	4.11211	7.06224	3.29697e-11	1.135e-09
DN856_c0_g1_i5	conditionA	conditionC	4.3992	1.88648	3.5067e-11	1.20179e-09
DN10622_c0_g2_i3	conditionA	conditionC	3.73397	3.64744	3.5519e-11	1.21619e-09
DN15730_c0_g2_i2	conditionA	conditionC	3.96971	1.07833	3.73345e-11	1.26815e-09
DN24685_c1_g1_i12	conditionA	conditionC	6.13777	6.25791	3.74914e-11	1.27235e-09
DN10230_c0_g2_i8	conditionA	conditionC	10.7683	1.22002	3.78798e-11	1.28439e-09
DN3541_c0_g1_i2	conditionA	conditionC	2.83464	3.56333	3.87083e-11	1.30864e-09
DN807_c1_g1_i1	conditionA	conditionC	4.11265	0.339191	3.87317e-11	1.30864e-09
DN3629_c0_g1_i11	conditionA	conditionC	3.14431	5.43173	4.22555e-11	1.41769e-09
DN5335_c0_g1_i8	conditionA	conditionC	2.91729	7.30956	4.29891e-11	1.44104e-09
DN8712_c0_g1_i3	conditionA	conditionC	4.10058	1.45847	4.32374e-11	1.44683e-09
DN6101_c0_g1_i2	conditionA	conditionC	3.51105	2.00357	4.74214e-11	1.57855e-09
DN3970_c2_g1_i1	conditionA	conditionC	4.26675	4.62609	4.76897e-11	1.58611e-09
DN5582_c0_g1_i1	conditionA	conditionC	3.36856	2.14081	4.80128e-11	1.59547e-09
DN7527_c0_g1_i2	conditionA	conditionC	4.39607	0.496255	4.96652e-11	1.64609e-09
DN10977_c0_g1_i2	conditionA	conditionC	5.14982	0.347894	5.76105e-11	1.89466e-09
DN11106_c0_g1_i2	conditionA	conditionC	4.48091	2.49445	5.84843e-11	1.92175e-09
DN27893_c0_g1_i1	conditionA	conditionC	4.72562	1.0197	6.11666e-11	1.99959e-09
DN2955_c0_g1_i6	conditionA	conditionC	5.34044	-0.581933	6.61809e-11	2.14883e-09
DN53798_c0_g1_i1	conditionA	conditionC	4.52427	0.119119	6.65346e-11	2.15849e-09
DN10693_c0_g1_i6	conditionA	conditionC	3.89561	2.58582	6.6664e-11	2.16085e-09
DN127441_c0_g1_i1	conditionA	conditionC	4.67698	-0.2932	7.18181e-11	2.32006e-09
DN3009_c1_g4_i1	conditionA	conditionC	4.46646	0.560859	7.79553e-11	2.50563e-09
DN1998_c0_g1_i1	conditionA	conditionC	5.11428	2.80315	7.83854e-11	2.51734e-09
DN1665_c0_g1_i1	conditionA	conditionC	5.83783	1.35421	7.87203e-11	2.52598e-09
DN3768_c0_g1_i3	conditionA	conditionC	2.52846	6.86517	7.95836e-11	2.55154e-09
DN52911_c0_g1_i1	conditionA	conditionC	4.15458	1.26239	8.63308e-11	2.76093e-09
DN12075_c0_g1_i3	conditionA	conditionC	3.28184	2.77613	8.82021e-11	2.81424e-09
DN2193_c0_g1_i2	conditionA	conditionC	3.75099	1.83272	8.97795e-11	2.85928e-09
DN232_c0_g4_i13	conditionA	conditionC	4.65144	4.22832	1.03856e-10	3.27885e-09
DN7228_c0_g1_i3	conditionA	conditionC	4.74693	3.23703	1.03896e-10	3.27885e-09
DN5335_c0_g1_i11	conditionA	conditionC	3.03327	2.95299	1.05869e-10	3.3356e-09
DN377_c0_g4_i4	conditionA	conditionC	3.05211	2.83218	1.08839e-10	3.41795e-09
DN486_c0_g1_i15	conditionA	conditionC	2.50901	4.41635	1.21199e-10	3.77819e-09
DN8960_c0_g1_i3	conditionA	conditionC	4.26198	0.153251	1.22756e-10	3.82361e-09
DN2219_c1_g2_i1	conditionA	conditionC	3.60688	5.16668	1.25787e-10	3.90847e-09
DN3136_c0_g1_i1	conditionA	conditionC	4.5226	2.68868	1.40001e-10	4.32557e-09
DN28324_c0_g1_i3	conditionA	conditionC	3.87355	1.59312	1.44577e-10	4.45257e-09
DN4092_c0_g1_i5	conditionA	conditionC	4.14727	5.56152	1.51159e-10	4.64782e-09
DN63722_c0_g1_i4	conditionA	conditionC	2.69781	4.34841	1.51677e-10	4.65998e-09
DN3848_c1_g1_i7	conditionA	conditionC	4.06303	2.28517	1.54161e-10	4.73252e-09
DN12302_c1_g1_i4	conditionA	conditionC	4.8877	-0.629488	1.59309e-10	4.8827e-09
DN4419_c0_g1_i3	conditionA	conditionC	3.68708	2.34513	1.6646e-10	5.08965e-09
DN6005_c0_g4_i1	conditionA	conditionC	4.69388	3.10145	1.76937e-10	5.3714e-09
DN2250_c0_g1_i4	conditionA	conditionC	3.94699	0.606147	1.84857e-10	5.58525e-09
DN4558_c0_g1_i17	conditionA	conditionC	2.55584	6.32068	1.88523e-10	5.69151e-09
DN2420_c0_g1_i2	conditionA	conditionC	4.28195	1.68734	1.94155e-10	5.85231e-09
DN19586_c0_g1_i2	conditionA	conditionC	4.05526	0.641912	1.99867e-10	5.99618e-09
DN5335_c0_g1_i6	conditionA	conditionC	7.43704	4.98995	2.00215e-10	6.0019e-09
DN25707_c0_g1_i4	conditionA	conditionC	2.67313	6.4088	2.05459e-10	6.14947e-09
DN5920_c0_g1_i4	conditionA	conditionC	3.39619	3.93929	2.12338e-10	6.33093e-09
DN5091_c0_g1_i12	conditionA	conditionC	2.87053	4.14799	2.12349e-10	6.33093e-09
DN5967_c0_g1_i3	conditionA	conditionC	4.79652	-0.707242	2.17358e-10	6.46016e-09
DN38956_c0_g1_i2	conditionA	conditionC	3.57256	1.16728	2.41761e-10	7.1466e-09
DN10523_c0_g1_i1	conditionA	conditionC	3.7101	3.09552	2.56387e-10	7.54401e-09
DN218_c0_g2_i1	conditionA	conditionC	4.84568	-0.668251	2.59068e-10	7.61705e-09
DN46592_c0_g1_i3	conditionA	conditionC	4.06954	0.560606	2.60784e-10	7.65573e-09
DN5044_c0_g1_i6	conditionA	conditionC	6.24518	1.45657	2.64766e-10	7.76073e-09
DN1436_c0_g1_i4	conditionA	conditionC	3.09242	2.73254	2.70903e-10	7.92242e-09
DN6394_c0_g1_i4	conditionA	conditionC	2.64054	3.88684	2.79965e-10	8.17492e-09
DN12436_c0_g1_i3	conditionA	conditionC	4.11521	0.251476	2.93766e-10	8.56487e-09
DN9160_c0_g2_i1	conditionA	conditionC	2.99471	7.79572	2.95945e-10	8.62183e-09
DN13252_c0_g3_i1	conditionA	conditionC	7.24074	-0.0907165	3.06124e-10	8.89806e-09
DN377_c0_g4_i1	conditionA	conditionC	2.47167	4.78896	3.10305e-10	9.01273e-09
DN174_c0_g1_i3	conditionA	conditionC	3.12586	3.30334	3.1685e-10	9.1889e-09
DN3490_c0_g1_i7	conditionA	conditionC	3.36706	2.61415	3.34489e-10	9.67843e-09
DN2072_c1_g1_i2	conditionA	conditionC	3.12853	4.40188	3.46459e-10	9.98705e-09
DN10034_c0_g2_i1	conditionA	conditionC	5.15571	-0.752314	3.55765e-10	1.02322e-08
DN3943_c0_g1_i2	conditionA	conditionC	3.39526	1.94323	3.60405e-10	1.03326e-08
DN11347_c0_g1_i1	conditionA	conditionC	4.85478	-0.656023	3.73918e-10	1.069e-08
DN5335_c0_g1_i9	conditionA	conditionC	3.64506	2.7844	3.81911e-10	1.0886e-08
DN25361_c0_g2_i1	conditionA	conditionC	3.51996	0.820666	3.96805e-10	1.12686e-08
DN32971_c0_g2_i6	conditionA	conditionC	3.42877	1.66044	4.05848e-10	1.15032e-08
DN4406_c0_g1_i5	conditionA	conditionC	2.43566	7.03342	4.1623e-10	1.17853e-08
DN2538_c0_g1_i5	conditionA	conditionC	4.50594	0.589274	4.20665e-10	1.18933e-08
DN775_c1_g1_i1	conditionA	conditionC	3.40934	2.94509	4.29337e-10	1.21027e-08
DN28_c0_g1_i1	conditionA	conditionC	3.89213	2.95851	4.48552e-10	1.26165e-08
DN6027_c0_g1_i10	conditionA	conditionC	3.09605	2.13882	4.541e-10	1.27631e-08
DN12_c1_g1_i1	conditionA	conditionC	4.1666	1.2421	4.57636e-10	1.28531e-08
DN1591_c0_g1_i2	conditionA	conditionC	2.51087	4.56852	4.60664e-10	1.29287e-08
DN15519_c0_g1_i3	conditionA	conditionC	2.61295	4.79069	4.83647e-10	1.35538e-08
DN4123_c0_g1_i11	conditionA	conditionC	5.1605	-0.0590349	4.91044e-10	1.3741e-08
DN1622_c0_g2_i1	conditionA	conditionC	3.75779	1.17898	4.97165e-10	1.3892e-08
DN25285_c0_g1_i3	conditionA	conditionC	3.64419	5.55675	5.15708e-10	1.43577e-08
DN9005_c0_g1_i2	conditionA	conditionC	2.74276	3.92322	5.35441e-10	1.48638e-08
DN6023_c0_g1_i1	conditionA	conditionC	4.37765	-0.188324	5.69459e-10	1.5751e-08
DN148_c0_g1_i13	conditionA	conditionC	2.57598	4.07117	5.72351e-10	1.58158e-08
DN3681_c0_g1_i2	conditionA	conditionC	3.64918	1.23423	5.90916e-10	1.63092e-08
DN8890_c0_g1_i2	conditionA	conditionC	4.04598	3.00779	6.08836e-10	1.67796e-08
DN5700_c0_g2_i23	conditionA	conditionC	11.7653	2.19696	6.58574e-10	1.80594e-08
DN4428_c0_g1_i5	conditionA	conditionC	3.15601	5.19455	6.88558e-10	1.88546e-08
DN759_c0_g4_i1	conditionA	conditionC	3.10766	2.32937	7.005e-10	1.91405e-08
DN9727_c0_g2_i2	conditionA	conditionC	3.63026	4.79364	7.13705e-10	1.94597e-08
DN5870_c0_g1_i7	conditionA	conditionC	4.1581	1.81917	7.48462e-10	2.03363e-08
DN1176_c0_g2_i6	conditionA	conditionC	2.44241	6.73124	7.60526e-10	2.06188e-08
DN7090_c0_g1_i2	conditionA	conditionC	4.2546	0.356271	7.65476e-10	2.07383e-08
DN10732_c0_g1_i2	conditionA	conditionC	5.10019	6.64991	7.73047e-10	2.09286e-08
DN2988_c0_g1_i2	conditionA	conditionC	2.92216	3.51457	8.11108e-10	2.18816e-08
DN8037_c0_g1_i5	conditionA	conditionC	2.18249	5.46062	8.22354e-10	2.2156e-08
DN705_c0_g1_i4	conditionA	conditionC	2.7016	3.36565	8.38626e-10	2.25445e-08
DN3647_c1_g2_i1	conditionA	conditionC	3.13259	3.80376	8.66989e-10	2.3258e-08
DN1216_c0_g1_i1	conditionA	conditionC	2.35513	4.26649	8.78122e-10	2.35237e-08
DN3382_c0_g1_i4	conditionA	conditionC	2.5781	3.75233	8.81034e-10	2.35852e-08
DN2495_c1_g1_i2	conditionA	conditionC	4.10224	2.48053	8.8666e-10	2.37058e-08
DN3182_c0_g1_i1	conditionA	conditionC	2.6222	4.46754	8.93508e-10	2.38691e-08
DN16432_c0_g1_i2	conditionA	conditionC	4.70769	-0.260933	9.083e-10	2.42135e-08
DN4751_c1_g1_i2	conditionA	conditionC	3.88212	-0.195888	9.15235e-10	2.43645e-08
DN1077_c0_g3_i1	conditionA	conditionC	3.04869	3.45983	9.19495e-10	2.44609e-08
DN15800_c0_g2_i2	conditionA	conditionC	2.94153	2.66458	9.42625e-10	2.5024e-08
DN28455_c0_g1_i5	conditionA	conditionC	3.44913	1.97394	9.55369e-10	2.53272e-08
DN798_c0_g2_i2	conditionA	conditionC	2.73313	7.22921	9.735e-10	2.57722e-08
DN4579_c0_g2_i2	conditionA	conditionC	3.76066	9.29006	1.04728e-09	2.76487e-08
DN9854_c0_g3_i2	conditionA	conditionC	5.80973	-0.108722	1.07647e-09	2.83413e-08
DN4830_c0_g1_i7	conditionA	conditionC	2.36157	5.1095	1.10997e-09	2.91432e-08
DN5335_c0_g1_i4	conditionA	conditionC	2.95518	2.48773	1.18264e-09	3.09028e-08
DN7124_c0_g3_i1	conditionA	conditionC	5.01847	-0.879142	1.19799e-09	3.12686e-08
DN5517_c0_g1_i2	conditionA	conditionC	6.04333	1.54138	1.33133e-09	3.45289e-08
DN7946_c1_g1_i1	conditionA	conditionC	3.70931	0.654819	1.36378e-09	3.5275e-08
DN5964_c0_g3_i4	conditionA	conditionC	4.09314	2.58305	1.37232e-09	3.54719e-08
DN441_c0_g1_i8	conditionA	conditionC	3.88713	0.618869	1.51944e-09	3.89328e-08
DN1707_c0_g1_i1	conditionA	conditionC	3.39745	1.70281	1.52204e-09	3.89733e-08
DN7857_c0_g4_i1	conditionA	conditionC	2.64313	4.16795	1.64795e-09	4.1945e-08
DN3848_c1_g1_i8	conditionA	conditionC	3.30112	8.74564	1.70998e-09	4.34083e-08
DN3391_c0_g1_i11	conditionA	conditionC	3.7268	0.0800035	1.83883e-09	4.64635e-08
DN22592_c0_g1_i2	conditionA	conditionC	3.05933	4.42998	1.94096e-09	4.87865e-08
DN10945_c0_g1_i1	conditionA	conditionC	2.94548	5.02248	1.97463e-09	4.95354e-08
DN1855_c4_g1_i1	conditionA	conditionC	2.18821	4.41678	1.98043e-09	4.96481e-08
DN12232_c0_g2_i3	conditionA	conditionC	2.83298	3.62833	2.00074e-09	5.00591e-08
DN140_c0_g4_i1	conditionA	conditionC	5.29869	2.25546	2.02023e-09	5.05137e-08
DN3283_c0_g1_i2	conditionA	conditionC	3.13539	3.52318	2.05352e-09	5.12791e-08
DN14239_c0_g2_i1	conditionA	conditionC	4.53404	2.32295	2.30422e-09	5.70925e-08
DN2214_c1_g3_i1	conditionA	conditionC	3.89481	3.86751	2.36513e-09	5.85259e-08
DN3009_c1_g4_i3	conditionA	conditionC	4.30736	3.03548	2.42588e-09	5.98744e-08
DN961_c0_g1_i8	conditionA	conditionC	6.66591	4.50702	2.45691e-09	6.05232e-08
DN3575_c0_g1_i2	conditionA	conditionC	7.03515	2.01821	2.52037e-09	6.1927e-08
DN1845_c0_g1_i6	conditionA	conditionC	2.60339	10.5228	2.61115e-09	6.40753e-08
DN7740_c1_g3_i1	conditionA	conditionC	3.24988	0.917059	2.71045e-09	6.62573e-08
DN34301_c0_g1_i5	conditionA	conditionC	2.25224	5.93495	2.90235e-09	7.06774e-08
DN8470_c0_g4_i2	conditionA	conditionC	2.83079	3.98856	2.96819e-09	7.21245e-08
DN5020_c0_g3_i1	conditionA	conditionC	2.34452	6.02537	3.03929e-09	7.3684e-08
DN869_c1_g2_i5	conditionA	conditionC	3.29	0.563681	3.10214e-09	7.50337e-08
DN91407_c0_g1_i1	conditionA	conditionC	4.55703	0.43528	3.17827e-09	7.67132e-08
DN5967_c0_g1_i4	conditionA	conditionC	6.95706	2.11544	3.26424e-09	7.86015e-08
DN2960_c1_g1_i2	conditionA	conditionC	2.89416	2.25057	3.27771e-09	7.87659e-08
DN1376_c0_g2_i5	conditionA	conditionC	2.77364	8.61555	3.38224e-09	8.1125e-08
DN8373_c0_g1_i1	conditionA	conditionC	2.35711	6.5524	3.56467e-09	8.50213e-08
DN759_c0_g1_i1	conditionA	conditionC	2.80027	3.05946	3.59809e-09	8.56051e-08
DN13140_c0_g2_i3	conditionA	conditionC	2.91174	2.95295	3.68883e-09	8.76549e-08
DN5758_c0_g1_i8	conditionA	conditionC	3.22983	4.42123	3.87286e-09	9.17431e-08
DN5335_c0_g1_i10	conditionA	conditionC	3.54561	1.1868	3.99643e-09	9.4495e-08
DN1560_c0_g3_i1	conditionA	conditionC	3.99771	4.89434	4.03103e-09	9.50782e-08
DN640_c0_g1_i5	conditionA	conditionC	2.56853	3.42959	4.03801e-09	9.51841e-08
DN1308_c0_g2_i1	conditionA	conditionC	2.38293	4.29681	4.07436e-09	9.5805e-08
DN19079_c0_g2_i3	conditionA	conditionC	4.07356	4.0151	4.14693e-09	9.73321e-08
DN4262_c0_g1_i5	conditionA	conditionC	5.0147	-0.493767	4.3469e-09	1.0159e-07
DN9113_c0_g1_i5	conditionA	conditionC	3.53411	3.02541	4.35239e-09	1.01596e-07
DN2565_c1_g1_i2	conditionA	conditionC	3.18631	1.26446	4.37745e-09	1.01992e-07
DN3355_c0_g1_i10	conditionA	conditionC	2.4028	3.73242	4.58294e-09	1.06391e-07
DN19904_c0_g1_i2	conditionA	conditionC	4.49929	-0.0826893	5.05242e-09	1.16256e-07
DN6636_c0_g1_i2	conditionA	conditionC	4.27309	2.77314	5.0534e-09	1.16256e-07
DN5517_c0_g1_i6	conditionA	conditionC	3.27183	0.598601	5.20675e-09	1.19712e-07
DN4995_c0_g1_i2	conditionA	conditionC	3.54726	1.87991	5.284e-09	1.21124e-07
DN3717_c2_g1_i1	conditionA	conditionC	4.04516	-0.479646	5.33605e-09	1.22171e-07
DN2177_c0_g1_i7	conditionA	conditionC	3.27168	2.38065	5.57264e-09	1.27273e-07
DN15169_c0_g2_i2	conditionA	conditionC	2.30017	5.65554	5.57551e-09	1.27273e-07
DN7359_c0_g2_i1	conditionA	conditionC	3.06802	2.80966	5.60638e-09	1.27825e-07
DN4303_c1_g1_i1	conditionA	conditionC	2.1333	5.42247	5.81253e-09	1.32289e-07
DN5383_c1_g2_i1	conditionA	conditionC	3.85888	2.62109	5.84767e-09	1.3293e-07
DN19972_c1_g1_i5	conditionA	conditionC	2.51718	4.10895	5.94139e-09	1.34981e-07
DN10524_c0_g4_i1	conditionA	conditionC	2.29731	5.88875	5.96982e-09	1.35546e-07
DN116321_c0_g1_i1	conditionA	conditionC	4.14259	-0.579396	6.01747e-09	1.36466e-07
DN588_c1_g1_i7	conditionA	conditionC	2.61929	5.53192	6.04328e-09	1.3697e-07
DN8820_c0_g3_i1	conditionA	conditionC	3.32143	1.58417	6.0622e-09	1.37318e-07
DN1902_c0_g1_i6	conditionA	conditionC	3.11015	1.68333	6.09511e-09	1.37982e-07
DN4671_c0_g2_i1	conditionA	conditionC	4.07537	1.09902	6.19572e-09	1.40176e-07
DN19389_c0_g1_i1	conditionA	conditionC	4.92019	-0.612511	6.22666e-09	1.4071e-07
DN645_c0_g1_i1	conditionA	conditionC	2.86462	3.46587	6.43548e-09	1.44831e-07
DN6957_c0_g1_i1	conditionA	conditionC	4.07848	0.485909	6.50766e-09	1.46283e-07
DN7631_c0_g1_i2	conditionA	conditionC	2.90647	2.25757	6.7094e-09	1.50392e-07
DN11469_c1_g1_i2	conditionA	conditionC	3.63202	-0.201508	6.98541e-09	1.56379e-07
DN18106_c0_g3_i1	conditionA	conditionC	2.38708	5.61309	7.24094e-09	1.61345e-07
DN9160_c0_g2_i5	conditionA	conditionC	2.46243	3.88492	7.3043e-09	1.62662e-07
DN3009_c3_g1_i1	conditionA	conditionC	2.5938	4.86207	7.55618e-09	1.67885e-07
DN6763_c1_g2_i4	conditionA	conditionC	3.37807	4.35709	7.96477e-09	1.76753e-07
DN2538_c0_g1_i1	conditionA	conditionC	3.01761	2.37988	8.16026e-09	1.80882e-07
DN12105_c0_g2_i1	conditionA	conditionC	3.22255	3.08786	8.28381e-09	1.83162e-07
DN20742_c0_g1_i3	conditionA	conditionC	2.31459	5.2175	8.74122e-09	1.92312e-07
DN7784_c1_g1_i1	conditionA	conditionC	4.63898	-0.309525	8.85575e-09	1.94385e-07
DN5335_c0_g1_i2	conditionA	conditionC	3.18168	1.00841	9.11144e-09	1.99539e-07
DN2407_c0_g1_i10	conditionA	conditionC	2.2177	4.37415	9.27153e-09	2.02582e-07
DN7449_c0_g2_i2	conditionA	conditionC	5.54217	4.68114	9.29415e-09	2.02911e-07
DN5159_c0_g1_i1	conditionA	conditionC	2.19838	5.23814	9.2972e-09	2.02911e-07
DN11311_c0_g1_i3	conditionA	conditionC	2.34213	3.79594	9.33319e-09	2.0358e-07
DN169103_c0_g1_i1	conditionA	conditionC	3.30611	3.84926	9.50171e-09	2.06903e-07
DN8810_c0_g1_i1	conditionA	conditionC	2.58341	4.77179	9.6254e-09	2.09477e-07
DN9317_c0_g1_i11	conditionA	conditionC	3.50535	2.67196	1.06243e-08	2.2939e-07
DN6407_c0_g1_i1	conditionA	conditionC	3.87334	0.869693	1.07041e-08	2.30982e-07
DN4675_c0_g2_i2	conditionA	conditionC	3.62347	5.02819	1.09568e-08	2.35709e-07
DN35157_c0_g2_i1	conditionA	conditionC	2.36774	5.48041	1.13287e-08	2.43228e-07
DN4128_c0_g1_i3	conditionA	conditionC	3.20209	2.76687	1.18898e-08	2.54418e-07
DN1878_c0_g1_i1	conditionA	conditionC	3.90086	-0.0778828	1.20672e-08	2.57925e-07
DN2571_c1_g1_i5	conditionA	conditionC	3.22047	4.1149	1.25679e-08	2.67582e-07
DN1214_c0_g3_i3	conditionA	conditionC	3.43512	2.27914	1.26631e-08	2.69459e-07
DN721_c0_g1_i2	conditionA	conditionC	3.47761	7.64269	1.28713e-08	2.73434e-07
DN273_c0_g1_i1	conditionA	conditionC	2.04991	5.66217	1.35052e-08	2.8563e-07
DN6495_c1_g1_i1	conditionA	conditionC	3.64318	5.95154	1.38348e-08	2.92119e-07
DN4285_c0_g1_i10	conditionA	conditionC	3.12923	10.5143	1.38781e-08	2.92548e-07
DN2254_c0_g3_i2	conditionA	conditionC	4.00617	1.54744	1.4191e-08	2.98814e-07
DN5872_c3_g1_i1	conditionA	conditionC	2.7007	2.51162	1.42356e-08	2.99425e-07
DN1821_c0_g4_i1	conditionA	conditionC	3.61601	0.80233	1.49392e-08	3.13362e-07
DN7018_c0_g1_i1	conditionA	conditionC	2.84731	2.47787	1.49521e-08	3.13462e-07
DN588_c1_g1_i5	conditionA	conditionC	3.12633	0.513654	1.52997e-08	3.20049e-07
DN4339_c0_g1_i2	conditionA	conditionC	2.86851	2.9838	1.54349e-08	3.22523e-07
DN96_c3_g1_i1	conditionA	conditionC	2.51542	7.9453	1.55127e-08	3.23619e-07
DN2892_c0_g1_i3	conditionA	conditionC	2.06956	4.37754	1.57545e-08	3.27772e-07
DN4767_c0_g1_i18	conditionA	conditionC	2.87387	2.91656	1.79931e-08	3.71117e-07
DN4544_c0_g1_i5	conditionA	conditionC	2.51165	6.49283	1.81834e-08	3.74639e-07
DN4583_c0_g1_i1	conditionA	conditionC	3.23428	5.18347	1.82127e-08	3.7504e-07
DN2034_c1_g3_i3	conditionA	conditionC	3.78791	3.25511	1.83698e-08	3.77666e-07
DN5635_c0_g1_i1	conditionA	conditionC	3.64976	-0.407321	1.8516e-08	3.80467e-07
DN6832_c0_g2_i2	conditionA	conditionC	3.37662	1.29661	1.8642e-08	3.82441e-07
DN2148_c1_g1_i1	conditionA	conditionC	2.22748	4.27851	1.87589e-08	3.84221e-07
DN1706_c0_g1_i1	conditionA	conditionC	3.37716	3.84683	1.89676e-08	3.87666e-07
DN3015_c0_g1_i1	conditionA	conditionC	3.4405	8.50791	1.91405e-08	3.90991e-07
DN3717_c0_g2_i3	conditionA	conditionC	2.67666	3.39777	1.94896e-08	3.97698e-07
DN15298_c0_g1_i1	conditionA	conditionC	2.57051	3.11097	1.978e-08	4.02764e-07
DN21047_c1_g2_i1	conditionA	conditionC	2.34495	3.92413	1.98581e-08	4.04075e-07
DN3681_c0_g1_i4	conditionA	conditionC	5.0117	-0.232172	1.98654e-08	4.04075e-07
DN4646_c0_g1_i7	conditionA	conditionC	2.24435	4.85123	2.04971e-08	4.16259e-07
DN3094_c0_g2_i4	conditionA	conditionC	2.31889	5.6766	2.1006e-08	4.26143e-07
DN3287_c0_g1_i8	conditionA	conditionC	3.12211	1.47599	2.12363e-08	4.30585e-07
DN2356_c0_g1_i5	conditionA	conditionC	4.01137	0.436448	2.15775e-08	4.37041e-07
DN5383_c1_g3_i1	conditionA	conditionC	5.34915	0.876927	2.23121e-08	4.50728e-07
DN10693_c0_g1_i9	conditionA	conditionC	3.3617	2.30302	2.23356e-08	4.50965e-07
DN12232_c0_g3_i1	conditionA	conditionC	2.3939	5.71701	2.24242e-08	4.52277e-07
DN574_c0_g2_i7	conditionA	conditionC	3.88489	2.95505	2.26135e-08	4.55136e-07
DN98121_c0_g1_i1	conditionA	conditionC	2.15742	5.77165	2.28894e-08	4.59721e-07
DN2990_c0_g1_i7	conditionA	conditionC	1.98785	4.91913	2.31359e-08	4.64128e-07
DN8241_c0_g1_i3	conditionA	conditionC	3.06965	1.86299	2.32283e-08	4.65307e-07
DN7213_c0_g1_i1	conditionA	conditionC	2.31304	3.94749	2.3732e-08	4.74651e-07
DN11390_c0_g2_i1	conditionA	conditionC	3.05844	6.26098	2.41291e-08	4.8184e-07
DN563_c0_g1_i5	conditionA	conditionC	3.81669	1.01878	2.41791e-08	4.82587e-07
DN3160_c0_g1_i1	conditionA	conditionC	3.20934	0.754761	2.49412e-08	4.97019e-07
DN8721_c0_g1_i15	conditionA	conditionC	2.82556	4.25676	2.53696e-08	5.05031e-07
DN20848_c0_g1_i1	conditionA	conditionC	2.85532	2.28255	2.55942e-08	5.08973e-07
DN13587_c0_g4_i1	conditionA	conditionC	3.23608	3.43697	2.57162e-08	5.11133e-07
DN1545_c0_g4_i1	conditionA	conditionC	2.17784	7.58302	2.58339e-08	5.13207e-07
DN2106_c0_g2_i1	conditionA	conditionC	2.33568	4.6127	2.58906e-08	5.14065e-07
DN49008_c0_g1_i2	conditionA	conditionC	2.15686	6.46187	2.59304e-08	5.14589e-07
DN2250_c0_g1_i6	conditionA	conditionC	2.91889	2.27459	2.61535e-08	5.1821e-07
DN2574_c1_g2_i1	conditionA	conditionC	1.96747	5.03911	2.66797e-08	5.27817e-07
DN6124_c0_g1_i1	conditionA	conditionC	2.56705	3.49669	2.72388e-08	5.38163e-07
DN22356_c0_g2_i2	conditionA	conditionC	3.1868	2.51388	2.74268e-08	5.41477e-07
DN722_c0_g5_i1	conditionA	conditionC	2.84717	1.69083	2.7596e-08	5.44538e-07
DN4579_c0_g2_i1	conditionA	conditionC	4.23555	3.18504	2.76338e-08	5.45003e-07
DN1346_c0_g1_i1	conditionA	conditionC	3.44278	1.2212	2.77341e-08	5.46418e-07
DN718_c0_g1_i1	conditionA	conditionC	4.18096	1.96897	2.79424e-08	5.50239e-07
DN979_c1_g1_i1	conditionA	conditionC	3.36574	0.888612	2.91517e-08	5.72579e-07
DN539_c0_g1_i1	conditionA	conditionC	2.86601	1.7402	3.01841e-08	5.91643e-07
DN2076_c0_g2_i3	conditionA	conditionC	3.3411	2.99905	3.07444e-08	6.01701e-07
DN7812_c0_g1_i4	conditionA	conditionC	2.71452	4.07904	3.09124e-08	6.04062e-07
DN3070_c0_g1_i2	conditionA	conditionC	3.25147	4.17492	3.09612e-08	6.04708e-07
DN20502_c0_g2_i5	conditionA	conditionC	2.1335	6.23036	3.107e-08	6.06214e-07
DN89_c0_g2_i10	conditionA	conditionC	2.75098	2.80109	3.19277e-08	6.22314e-07
DN18252_c0_g1_i1	conditionA	conditionC	2.35115	6.7479	3.20173e-08	6.23426e-07
DN636_c0_g1_i1	conditionA	conditionC	3.31073	2.61887	3.22625e-08	6.27242e-07
DN8047_c0_g2_i10	conditionA	conditionC	3.88585	1.20881	3.2457e-08	6.30704e-07
DN7733_c0_g1_i1	conditionA	conditionC	3.206	0.334976	3.27471e-08	6.36018e-07
DN10354_c0_g1_i5	conditionA	conditionC	5.16316	0.353636	3.44587e-08	6.67906e-07
DN6425_c2_g2_i8	conditionA	conditionC	2.06126	4.16874	3.48298e-08	6.74757e-07
DN1507_c0_g2_i1	conditionA	conditionC	5.00074	2.11086	3.57749e-08	6.92016e-07
DN1790_c0_g2_i1	conditionA	conditionC	2.71695	3.4554	3.58173e-08	6.92485e-07
DN3770_c0_g3_i1	conditionA	conditionC	3.50526	-0.53119	3.6005e-08	6.95062e-07
DN3181_c0_g2_i4	conditionA	conditionC	2.83261	3.59362	3.65661e-08	7.05183e-07
DN5870_c0_g1_i4	conditionA	conditionC	4.67202	4.32195	3.80446e-08	7.3075e-07
DN7715_c0_g1_i2	conditionA	conditionC	2.54441	3.55939	3.90988e-08	7.50246e-07
DN1216_c0_g1_i4	conditionA	conditionC	2.57951	2.75911	4.05035e-08	7.7471e-07
DN2304_c0_g5_i2	conditionA	conditionC	4.32611	2.45739	4.2983e-08	8.1781e-07
DN2171_c0_g1_i1	conditionA	conditionC	2.61147	7.72077	4.30571e-08	8.18812e-07
DN57_c0_g2_i7	conditionA	conditionC	3.39747	3.35552	4.39011e-08	8.34033e-07
DN18668_c0_g1_i4	conditionA	conditionC	2.01471	5.01641	4.46737e-08	8.48291e-07
DN2128_c0_g1_i2	conditionA	conditionC	2.00383	4.88883	4.47138e-08	8.4862e-07
DN2119_c0_g2_i1	conditionA	conditionC	4.03557	5.86492	4.47354e-08	8.4862e-07
DN3391_c0_g1_i3	conditionA	conditionC	2.62991	6.65353	4.5291e-08	8.58309e-07
DN8892_c0_g1_i6	conditionA	conditionC	5.37856	0.397603	4.64328e-08	8.78643e-07
DN8014_c0_g1_i1	conditionA	conditionC	2.64611	2.99429	4.68074e-08	8.84857e-07
DN10936_c0_g1_i1	conditionA	conditionC	4.20282	1.21399	4.716e-08	8.90643e-07
DN4369_c2_g1_i1	conditionA	conditionC	2.78237	1.76532	4.98072e-08	9.36938e-07
DN10076_c0_g1_i11	conditionA	conditionC	4.17725	-0.72952	5.00203e-08	9.39958e-07
DN13958_c0_g1_i1	conditionA	conditionC	2.98742	1.96757	5.01786e-08	9.42073e-07
DN1727_c0_g1_i1	conditionA	conditionC	4.88204	0.0838251	5.02363e-08	9.42694e-07
DN143866_c0_g1_i1	conditionA	conditionC	3.15549	0.540632	5.0684e-08	9.50629e-07
DN1558_c0_g3_i1	conditionA	conditionC	2.03733	5.7626	5.09121e-08	9.5429e-07
DN294_c0_g1_i4	conditionA	conditionC	3.3052	4.1341	5.0929e-08	9.5429e-07
DN1663_c0_g2_i1	conditionA	conditionC	3.47936	5.80241	5.23338e-08	9.78218e-07
DN8405_c0_g2_i2	conditionA	conditionC	4.52682	0.706221	5.57011e-08	1.03482e-06
DN330_c0_g2_i1	conditionA	conditionC	1.96847	5.18393	5.62623e-08	1.04451e-06
DN3647_c0_g1_i2	conditionA	conditionC	4.89479	0.095247	5.64222e-08	1.04646e-06
DN25707_c2_g1_i1	conditionA	conditionC	2.60272	2.32416	5.82085e-08	1.07855e-06
DN2713_c0_g1_i10	conditionA	conditionC	3.00988	0.582554	5.8505e-08	1.08352e-06
DN9425_c0_g1_i1	conditionA	conditionC	2.93972	2.841	5.87319e-08	1.08667e-06
DN8702_c0_g1_i1	conditionA	conditionC	3.39516	2.17664	5.96884e-08	1.10223e-06
DN3323_c0_g1_i10	conditionA	conditionC	3.48546	5.92422	5.9751e-08	1.10286e-06
DN886_c0_g4_i1	conditionA	conditionC	3.44494	2.57047	6.06863e-08	1.1191e-06
DN20890_c0_g1_i2	conditionA	conditionC	3.5263	1.92147	6.1069e-08	1.12556e-06
DN9104_c0_g1_i1	conditionA	conditionC	1.96468	4.4217	6.12936e-08	1.12861e-06
DN4416_c0_g1_i2	conditionA	conditionC	4.31692	3.64465	6.30932e-08	1.15896e-06
DN7689_c0_g1_i2	conditionA	conditionC	2.38573	4.9439	6.35228e-08	1.16629e-06
DN2495_c0_g2_i3	conditionA	conditionC	2.8519	1.62896	6.48735e-08	1.18824e-06
DN4831_c0_g1_i3	conditionA	conditionC	3.34162	2.33388	6.5007e-08	1.19012e-06
DN12806_c0_g1_i3	conditionA	conditionC	3.25419	-0.2439	6.73284e-08	1.22968e-06
DN805_c1_g2_i3	conditionA	conditionC	3.88573	1.54739	6.87091e-08	1.2531e-06
DN9113_c0_g1_i1	conditionA	conditionC	2.71956	2.92975	6.90874e-08	1.25932e-06
DN5159_c0_g2_i1	conditionA	conditionC	3.00664	3.56335	6.91159e-08	1.25932e-06
DN539_c0_g1_i3	conditionA	conditionC	2.57222	3.46885	7.07091e-08	1.28529e-06
DN146614_c0_g1_i1	conditionA	conditionC	2.34757	3.59575	7.08475e-08	1.28718e-06
DN8255_c0_g1_i3	conditionA	conditionC	3.10628	2.47359	7.12665e-08	1.29296e-06
DN5917_c0_g1_i3	conditionA	conditionC	2.07906	6.62767	7.29895e-08	1.32109e-06
DN57558_c0_g1_i1	conditionA	conditionC	2.08441	4.41728	7.74365e-08	1.39762e-06
DN2171_c0_g1_i2	conditionA	conditionC	2.9536	2.15207	7.76777e-08	1.40131e-06
DN21912_c0_g1_i6	conditionA	conditionC	3.66617	4.24633	7.82604e-08	1.40917e-06
DN4385_c0_g1_i2	conditionA	conditionC	2.97176	2.4338	7.91088e-08	1.42177e-06
DN1821_c0_g1_i1	conditionA	conditionC	3.05052	0.574093	8.12523e-08	1.45824e-06
DN7927_c0_g1_i6	conditionA	conditionC	2.80995	4.95584	8.243e-08	1.4766e-06
DN1001_c0_g1_i5	conditionA	conditionC	2.523	3.33146	8.37089e-08	1.49671e-06
DN5874_c0_g1_i7	conditionA	conditionC	2.07363	7.32668	8.37512e-08	1.49677e-06
DN14196_c0_g1_i1	conditionA	conditionC	2.17924	7.83117	8.39182e-08	1.49894e-06
DN9317_c0_g1_i6	conditionA	conditionC	3.03982	2.09566	8.50523e-08	1.51719e-06
DN9804_c0_g1_i4	conditionA	conditionC	5.44493	2.98758	8.51566e-08	1.51834e-06
DN1114_c0_g2_i3	conditionA	conditionC	2.29315	4.16307	8.88319e-08	1.58093e-06
DN1287_c0_g1_i2	conditionA	conditionC	3.14968	3.33971	9.3588e-08	1.65786e-06
DN6017_c0_g1_i2	conditionA	conditionC	2.84229	1.22578	9.37479e-08	1.65993e-06
DN1702_c0_g2_i2	conditionA	conditionC	3.30963	2.26285	9.77001e-08	1.72512e-06
DN38956_c0_g1_i5	conditionA	conditionC	3.15474	0.432068	1.00623e-07	1.77283e-06
DN798_c0_g2_i9	conditionA	conditionC	2.93401	2.31398	1.02821e-07	1.80638e-06
DN2368_c0_g1_i5	conditionA	conditionC	3.85812	1.46753	1.03166e-07	1.81077e-06
DN4400_c1_g1_i15	conditionA	conditionC	3.91006	2.29378	1.03936e-07	1.82262e-06
DN3025_c0_g1_i4	conditionA	conditionC	5.17905	1.11753	1.07063e-07	1.87231e-06
DN1124_c0_g1_i3	conditionA	conditionC	1.90615	5.18356	1.08814e-07	1.90032e-06
DN6124_c0_g1_i2	conditionA	conditionC	2.57544	5.49567	1.09672e-07	1.91182e-06
DN12901_c0_g3_i2	conditionA	conditionC	3.06891	4.34648	1.12278e-07	1.95368e-06
DN26723_c0_g2_i1	conditionA	conditionC	2.16072	6.29795	1.12569e-07	1.95763e-06
DN1899_c0_g2_i6	conditionA	conditionC	3.40307	-0.50215	1.12607e-07	1.95763e-06
DN6427_c0_g1_i1	conditionA	conditionC	4.72853	1.76167	1.12831e-07	1.96064e-06
DN15520_c0_g1_i1	conditionA	conditionC	3.18956	3.27204	1.14488e-07	1.98582e-06
DN603_c0_g2_i2	conditionA	conditionC	2.00583	4.21825	1.15381e-07	1.99769e-06
DN983_c0_g1_i6	conditionA	conditionC	2.10946	4.49637	1.15538e-07	1.99951e-06
DN467_c0_g2_i3	conditionA	conditionC	2.43871	3.38345	1.20822e-07	2.08155e-06
DN2586_c0_g1_i1	conditionA	conditionC	2.70131	8.60516	1.21227e-07	2.08664e-06
DN3941_c0_g1_i5	conditionA	conditionC	3.1076	1.5422	1.23367e-07	2.11966e-06
DN32971_c0_g2_i15	conditionA	conditionC	3.22642	3.23167	1.24548e-07	2.13707e-06
DN20502_c0_g2_i4	conditionA	conditionC	5.0617	2.82698	1.25018e-07	2.14418e-06
DN7414_c0_g1_i3	conditionA	conditionC	2.18531	3.82855	1.25155e-07	2.14556e-06
DN6319_c0_g1_i3	conditionA	conditionC	2.50569	2.82775	1.26116e-07	2.15915e-06
DN13209_c1_g1_i2	conditionA	conditionC	2.77493	8.94862	1.27253e-07	2.17666e-06
DN2183_c0_g1_i9	conditionA	conditionC	2.32994	4.94766	1.28373e-07	2.19287e-06
DN7104_c1_g1_i2	conditionA	conditionC	3.26516	-0.237392	1.2915e-07	2.20517e-06
DN26639_c0_g2_i5	conditionA	conditionC	2.49347	2.28397	1.30453e-07	2.22643e-06
DN351_c0_g2_i2	conditionA	conditionC	1.95423	6.29275	1.30672e-07	2.22918e-06
DN5266_c0_g1_i12	conditionA	conditionC	3.28676	0.493323	1.31058e-07	2.23368e-06
DN4989_c0_g1_i5	conditionA	conditionC	2.89989	0.319087	1.31189e-07	2.234e-06
DN32971_c0_g2_i3	conditionA	conditionC	3.35531	1.20915	1.37197e-07	2.33113e-06
DN1956_c1_g2_i2	conditionA	conditionC	2.58567	3.17115	1.37824e-07	2.33971e-06
DN10693_c0_g1_i1	conditionA	conditionC	2.78822	3.67375	1.40955e-07	2.39074e-06
DN7991_c0_g1_i3	conditionA	conditionC	2.95735	1.55169	1.43226e-07	2.4271e-06
DN3065_c0_g1_i3	conditionA	conditionC	4.02486	3.20879	1.44289e-07	2.44261e-06
DN19622_c0_g1_i7	conditionA	conditionC	3.03052	3.64202	1.44686e-07	2.44751e-06
DN2356_c0_g1_i4	conditionA	conditionC	3.77167	-0.305046	1.46514e-07	2.47515e-06
DN3287_c1_g1_i1	conditionA	conditionC	3.06828	-0.0265427	1.46987e-07	2.48206e-06
DN23869_c0_g3_i1	conditionA	conditionC	1.91376	5.48987	1.47412e-07	2.48814e-06
DN25466_c0_g1_i7	conditionA	conditionC	3.50316	6.29727	1.48426e-07	2.50294e-06
DN6005_c0_g2_i4	conditionA	conditionC	4.41804	1.00673	1.5017e-07	2.5291e-06
DN5710_c0_g1_i1	conditionA	conditionC	2.67052	1.64167	1.50844e-07	2.53934e-06
DN1449_c0_g3_i2	conditionA	conditionC	2.31383	8.77279	1.57051e-07	2.63803e-06
DN979_c1_g1_i9	conditionA	conditionC	2.61066	2.47613	1.62789e-07	2.72485e-06
DN24849_c0_g2_i1	conditionA	conditionC	3.86364	0.316399	1.6571e-07	2.77011e-06
DN31_c1_g2_i4	conditionA	conditionC	2.02772	4.84819	1.66953e-07	2.78724e-06
DN11277_c0_g1_i1	conditionA	conditionC	3.74956	2.19697	1.6783e-07	2.80066e-06
DN15245_c0_g1_i1	conditionA	conditionC	2.91815	0.465342	1.70506e-07	2.8416e-06
DN10524_c0_g2_i1	conditionA	conditionC	2.85605	1.7511	1.71654e-07	2.85948e-06
DN45295_c0_g1_i2	conditionA	conditionC	4.39136	-0.171478	1.73054e-07	2.88154e-06
DN18628_c0_g1_i2	conditionA	conditionC	2.51217	4.46909	1.77632e-07	2.95008e-06
DN3217_c0_g1_i2	conditionA	conditionC	3.01344	1.77864	1.81181e-07	3.00771e-06
DN633_c0_g1_i2	conditionA	conditionC	1.84678	4.7273	1.85553e-07	3.07895e-06
DN1411_c0_g3_i2	conditionA	conditionC	3.53385	1.33521	1.88754e-07	3.1253e-06
DN8227_c0_g1_i13	conditionA	conditionC	2.18699	4.63417	1.96236e-07	3.23798e-06
DN4368_c0_g1_i14	conditionA	conditionC	3.50457	0.784166	1.9782e-07	3.2599e-06
DN2206_c0_g1_i1	conditionA	conditionC	4.59155	2.58504	2.00529e-07	3.30313e-06
DN2196_c1_g1_i1	conditionA	conditionC	4.19312	2.51422	2.02151e-07	3.32841e-06
DN761_c0_g1_i2	conditionA	conditionC	4.03692	2.88158	2.05227e-07	3.37325e-06
DN8547_c1_g2_i9	conditionA	conditionC	2.29928	4.40016	2.09782e-07	3.44516e-06
DN13016_c0_g1_i5	conditionA	conditionC	3.45736	2.72162	2.10614e-07	3.45734e-06
DN689_c0_g3_i6	conditionA	conditionC	2.4725	5.13521	2.20604e-07	3.61049e-06
DN26633_c0_g2_i1	conditionA	conditionC	3.71545	-0.785249	2.26074e-07	3.69212e-06
DN20673_c0_g1_i7	conditionA	conditionC	2.02768	4.48813	2.27475e-07	3.71025e-06
DN5496_c2_g1_i2	conditionA	conditionC	3.30929	-0.0362621	2.31007e-07	3.75986e-06
DN4582_c0_g1_i2	conditionA	conditionC	2.29425	4.80266	2.34102e-07	3.80699e-06
DN3136_c0_g1_i3	conditionA	conditionC	1.92931	6.11728	2.35392e-07	3.82635e-06
DN2395_c0_g3_i2	conditionA	conditionC	2.48711	3.1672	2.36657e-07	3.84528e-06
DN5920_c0_g1_i9	conditionA	conditionC	2.74547	6.81622	2.38578e-07	3.87485e-06
DN19629_c0_g1_i1	conditionA	conditionC	3.19709	4.35624	2.416e-07	3.9206e-06
DN5740_c0_g2_i5	conditionA	conditionC	2.73959	1.5935	2.43841e-07	3.95528e-06
DN4797_c1_g1_i2	conditionA	conditionC	3.20349	-0.125078	2.46472e-07	3.9912e-06
DN233_c0_g1_i8	conditionA	conditionC	3.02845	2.21098	2.50463e-07	4.04727e-06
DN3901_c0_g1_i13	conditionA	conditionC	7.99283	1.45343	2.55193e-07	4.12022e-06
DN7499_c0_g1_i1	conditionA	conditionC	2.32586	3.29021	2.55545e-07	4.12417e-06
DN1921_c0_g1_i9	conditionA	conditionC	4.27731	4.28417	2.69307e-07	4.33166e-06
DN6787_c0_g1_i1	conditionA	conditionC	3.42796	1.73473	2.71287e-07	4.35801e-06
DN3078_c0_g3_i2	conditionA	conditionC	2.82309	0.43143	2.74657e-07	4.40291e-06
DN7090_c0_g3_i1	conditionA	conditionC	2.70089	2.02252	2.74775e-07	4.40296e-06
DN5547_c0_g3_i2	conditionA	conditionC	1.91509	5.25492	2.75298e-07	4.40949e-06
DN23375_c0_g3_i2	conditionA	conditionC	2.49963	3.70715	2.79516e-07	4.4677e-06
DN2180_c0_g1_i5	conditionA	conditionC	2.17094	4.09038	2.82075e-07	4.50152e-06
DN3574_c2_g1_i1	conditionA	conditionC	2.22228	3.35776	2.82102e-07	4.50152e-06
DN11690_c0_g1_i6	conditionA	conditionC	3.37866	2.35872	2.82517e-07	4.50627e-06
DN3612_c0_g1_i3	conditionA	conditionC	2.98408	3.49321	2.82854e-07	4.50975e-06
DN21547_c0_g1_i1	conditionA	conditionC	2.26724	5.64359	2.85163e-07	4.54089e-06
DN17997_c0_g2_i3	conditionA	conditionC	3.1089	-0.373437	2.86532e-07	4.55891e-06
DN1229_c1_g3_i1	conditionA	conditionC	3.30285	-0.598221	2.88321e-07	4.57976e-06
DN4082_c0_g1_i1	conditionA	conditionC	3.07134	0.548978	2.91265e-07	4.6246e-06
DN2356_c0_g1_i2	conditionA	conditionC	2.7432	1.99858	2.93409e-07	4.65286e-06
DN4672_c0_g1_i7	conditionA	conditionC	4.56855	3.39407	2.9545e-07	4.68327e-06
DN404_c0_g2_i15	conditionA	conditionC	2.9968	2.62874	3.03626e-07	4.79897e-06
DN1315_c0_g1_i13	conditionA	conditionC	2.71018	2.06739	3.15424e-07	4.97517e-06
DN5348_c0_g2_i2	conditionA	conditionC	2.3316	5.49138	3.17447e-07	5.00295e-06
DN4156_c1_g2_i3	conditionA	conditionC	2.85765	3.86727	3.23446e-07	5.08912e-06
DN7281_c0_g1_i1	conditionA	conditionC	3.15108	1.60301	3.33225e-07	5.23224e-06
DN3639_c1_g1_i1	conditionA	conditionC	2.02121	4.59694	3.34222e-07	5.24574e-06
DN983_c0_g1_i9	conditionA	conditionC	1.89674	4.9665	3.39668e-07	5.32684e-06
DN17168_c0_g2_i1	conditionA	conditionC	5.86077	3.05738	3.42434e-07	5.36803e-06
DN3189_c0_g1_i10	conditionA	conditionC	2.26032	4.89422	3.43891e-07	5.38789e-06
DN9085_c0_g1_i17	conditionA	conditionC	3.47344	2.68228	3.52305e-07	5.50923e-06
DN2410_c0_g1_i5	conditionA	conditionC	2.59054	1.90019	3.5274e-07	5.51378e-06
DN3092_c0_g1_i5	conditionA	conditionC	3.10426	1.18024	3.5428e-07	5.53333e-06
DN2374_c0_g1_i7	conditionA	conditionC	2.01556	3.82563	3.54852e-07	5.54001e-06
DN628_c0_g2_i3	conditionA	conditionC	1.90575	5.14023	3.5783e-07	5.57968e-06
DN3143_c0_g1_i4	conditionA	conditionC	7.81296	3.36519	3.64558e-07	5.67303e-06
DN5068_c0_g1_i1	conditionA	conditionC	5.35078	1.57914	3.65313e-07	5.68246e-06
DN2380_c0_g1_i8	conditionA	conditionC	3.06501	-0.180137	3.67876e-07	5.72e-06
DN9445_c0_g2_i1	conditionA	conditionC	3.12067	1.42312	3.70611e-07	5.76019e-06
DN418_c1_g2_i1	conditionA	conditionC	3.18385	0.192758	3.89787e-07	6.04841e-06
DN4576_c0_g1_i3	conditionA	conditionC	2.28935	2.78737	3.90928e-07	6.06365e-06
DN1436_c0_g1_i5	conditionA	conditionC	3.49728	1.61919	3.95327e-07	6.12941e-06
DN2039_c0_g1_i4	conditionA	conditionC	3.97999	0.305173	4.03987e-07	6.25102e-06
DN13653_c0_g1_i1	conditionA	conditionC	2.44642	6.06549	4.05753e-07	6.27327e-06
DN6431_c0_g1_i2	conditionA	conditionC	2.55215	3.71514	4.09242e-07	6.32466e-06
DN78261_c0_g1_i5	conditionA	conditionC	2.54977	5.76239	4.14408e-07	6.39676e-06
DN1150_c0_g3_i1	conditionA	conditionC	1.94882	6.6123	4.16734e-07	6.42748e-06
DN12359_c0_g3_i1	conditionA	conditionC	2.30068	3.64936	4.4222e-07	6.78642e-06
DN2431_c0_g1_i15	conditionA	conditionC	2.66442	3.30759	4.57145e-07	6.99438e-06
DN29910_c0_g2_i1	conditionA	conditionC	3.59388	6.00665	4.60683e-07	7.04571e-06
DN3189_c0_g1_i3	conditionA	conditionC	3.07189	1.27236	4.61493e-07	7.05528e-06
DN1545_c0_g4_i2	conditionA	conditionC	2.46182	2.7524	4.62548e-07	7.06859e-06
DN5266_c0_g1_i7	conditionA	conditionC	6.54872	5.00077	4.64676e-07	7.09826e-06
DN6095_c0_g2_i1	conditionA	conditionC	3.98076	5.28282	4.73647e-07	7.21573e-06
DN17844_c0_g1_i1	conditionA	conditionC	1.84717	4.5628	4.78569e-07	7.27565e-06
DN6318_c0_g1_i1	conditionA	conditionC	4.5407	5.03213	4.80877e-07	7.30494e-06
DN1702_c0_g2_i1	conditionA	conditionC	3.03112	1.41003	4.82418e-07	7.32545e-06
DN2743_c1_g2_i2	conditionA	conditionC	2.93756	0.430803	4.96685e-07	7.53014e-06
DN34301_c0_g1_i1	conditionA	conditionC	2.18599	4.80164	4.98492e-07	7.55454e-06
DN33033_c0_g1_i8	conditionA	conditionC	1.98627	4.51065	4.9887e-07	7.55727e-06
DN15073_c0_g1_i3	conditionA	conditionC	3.94128	1.46678	5.05344e-07	7.6493e-06
DN6465_c0_g1_i7	conditionA	conditionC	2.99504	-0.169239	5.06044e-07	7.65473e-06
DN1729_c0_g1_i5	conditionA	conditionC	3.31539	4.41693	5.07457e-07	7.67218e-06
DN96_c2_g1_i6	conditionA	conditionC	2.21591	6.49938	5.30397e-07	8.00321e-06
DN7817_c1_g1_i1	conditionA	conditionC	4.53512	3.78953	5.3598e-07	8.08426e-06
DN1864_c1_g1_i1	conditionA	conditionC	3.37081	9.78547	5.37219e-07	8.09976e-06
DN7787_c0_g1_i2	conditionA	conditionC	3.07516	1.31589	5.38251e-07	8.11212e-06
DN129_c1_g1_i5	conditionA	conditionC	1.80094	5.51285	5.44214e-07	8.19877e-06
DN20891_c0_g2_i1	conditionA	conditionC	2.58206	3.01785	5.4492e-07	8.20617e-06
DN9666_c0_g2_i9	conditionA	conditionC	2.80973	2.7465	5.60701e-07	8.41818e-06
DN126373_c0_g1_i1	conditionA	conditionC	2.0542	4.83752	5.60758e-07	8.41818e-06
DN1879_c0_g2_i1	conditionA	conditionC	2.98963	1.34516	5.71545e-07	8.57339e-06
DN10693_c0_g1_i8	conditionA	conditionC	2.6246	2.61249	5.76797e-07	8.64879e-06
DN1916_c0_g1_i3	conditionA	conditionC	2.73754	1.03195	5.7888e-07	8.67662e-06
DN1145_c1_g1_i3	conditionA	conditionC	2.48105	3.48459	5.80212e-07	8.69318e-06
DN5381_c0_g1_i1	conditionA	conditionC	2.1357	3.39153	5.80752e-07	8.69788e-06
DN33178_c0_g1_i1	conditionA	conditionC	2.83779	4.24842	5.85957e-07	8.76212e-06
DN5107_c0_g2_i4	conditionA	conditionC	3.42725	1.77142	5.92032e-07	8.84951e-06
DN1343_c0_g2_i1	conditionA	conditionC	2.65745	2.67694	6.032e-07	9.00588e-06
DN802_c0_g1_i3	conditionA	conditionC	2.9696	6.86586	6.03882e-07	9.01084e-06
DN5434_c2_g1_i1	conditionA	conditionC	2.87157	-0.204385	6.06348e-07	9.03879e-06
DN29379_c0_g1_i1	conditionA	conditionC	3.67974	2.44581	6.17642e-07	9.18925e-06
DN26639_c0_g2_i7	conditionA	conditionC	6.92763	1.8895	6.19326e-07	9.20715e-06
DN2383_c0_g1_i7	conditionA	conditionC	2.83585	1.96078	6.42504e-07	9.51846e-06
DN1421_c0_g1_i1	conditionA	conditionC	1.96204	4.46084	6.46399e-07	9.5663e-06
DN352_c0_g1_i5	conditionA	conditionC	2.07179	3.91861	6.51501e-07	9.62939e-06
DN3254_c0_g1_i1	conditionA	conditionC	2.89437	-0.185521	6.54405e-07	9.66858e-06
DN1481_c0_g2_i2	conditionA	conditionC	1.91535	6.51439	6.59714e-07	9.7395e-06
DN3440_c0_g2_i1	conditionA	conditionC	3.37466	1.78587	6.69004e-07	9.86144e-06
DN4075_c2_g2_i1	conditionA	conditionC	2.45666	3.70351	6.71304e-07	9.89152e-06
DN4691_c0_g1_i3	conditionA	conditionC	2.81818	3.34258	6.72024e-07	9.89452e-06
DN9113_c0_g1_i7	conditionA	conditionC	2.53046	3.39303	6.73847e-07	9.91481e-06
DN10616_c0_g2_i8	conditionA	conditionC	3.89906	-0.203855	6.77185e-07	9.95585e-06
DN12436_c0_g1_i6	conditionA	conditionC	3.49266	-0.125257	6.81009e-07	1.00076e-05
DN29910_c0_g1_i3	conditionA	conditionC	2.07114	3.76625	6.82094e-07	1.00197e-05
DN20307_c1_g1_i6	conditionA	conditionC	2.64588	1.1863	6.86196e-07	1.00683e-05
DN2240_c0_g1_i4	conditionA	conditionC	3.91584	3.19425	6.89727e-07	1.01124e-05
DN3349_c0_g1_i6	conditionA	conditionC	1.82159	4.66176	6.96574e-07	1.0205e-05
DN10760_c0_g1_i1	conditionA	conditionC	2.92311	1.08518	7.03332e-07	1.02764e-05
DN4822_c0_g2_i11	conditionA	conditionC	1.80751	4.75317	7.06937e-07	1.03252e-05
DN9845_c0_g1_i2	conditionA	conditionC	2.34442	3.03374	7.07674e-07	1.0332e-05
DN3986_c3_g1_i1	conditionA	conditionC	2.85777	1.53391	7.10627e-07	1.03672e-05
DN3217_c0_g1_i1	conditionA	conditionC	1.95054	5.04514	7.15458e-07	1.04337e-05
DN31089_c0_g1_i1	conditionA	conditionC	2.54676	2.39613	7.16171e-07	1.04401e-05
DN8227_c0_g1_i6	conditionA	conditionC	2.2704	2.54233	7.17329e-07	1.0453e-05
DN8428_c0_g1_i6	conditionA	conditionC	2.47167	2.16987	7.27886e-07	1.05988e-05
DN28560_c0_g1_i1	conditionA	conditionC	4.55594	0.398198	7.29224e-07	1.06142e-05
DN5905_c0_g1_i9	conditionA	conditionC	1.98814	4.19631	7.42836e-07	1.07959e-05
DN33033_c0_g1_i4	conditionA	conditionC	1.85488	5.98825	7.50035e-07	1.08923e-05
DN15507_c0_g1_i21	conditionA	conditionC	2.01461	4.40956	7.6803e-07	1.11325e-05
DN4823_c0_g1_i2	conditionA	conditionC	2.09824	3.7803	7.7334e-07	1.12052e-05
DN4498_c0_g2_i4	conditionA	conditionC	2.32146	5.27755	7.90196e-07	1.14235e-05
DN2041_c0_g2_i1	conditionA	conditionC	2.27907	3.97845	8.11884e-07	1.17105e-05
DN6998_c0_g1_i4	conditionA	conditionC	2.22228	5.30139	8.12711e-07	1.1718e-05
DN1303_c0_g1_i1	conditionA	conditionC	3.11267	2.23203	8.28687e-07	1.19214e-05
DN19454_c1_g1_i1	conditionA	conditionC	3.69835	-0.268008	8.29904e-07	1.19345e-05
DN1481_c0_g1_i6	conditionA	conditionC	3.21569	1.48714	8.37784e-07	1.20433e-05
DN1906_c0_g2_i1	conditionA	conditionC	2.9151	-0.0291643	8.42262e-07	1.2094e-05
DN943_c0_g1_i5	conditionA	conditionC	1.76175	4.58511	8.43728e-07	1.21105e-05
DN5369_c0_g1_i6	conditionA	conditionC	3.49884	2.35579	8.52877e-07	1.22235e-05
DN3448_c0_g4_i3	conditionA	conditionC	3.98308	5.16735	8.55524e-07	1.22569e-05
DN4711_c0_g1_i5	conditionA	conditionC	1.93974	5.04063	8.57133e-07	1.22753e-05
DN2655_c0_g1_i3	conditionA	conditionC	3.07654	2.07395	8.71018e-07	1.24462e-05
DN4943_c0_g1_i8	conditionA	conditionC	2.05782	5.23819	8.71939e-07	1.24547e-05
DN1877_c0_g1_i4	conditionA	conditionC	3.39718	3.23836	8.95055e-07	1.27564e-05
DN13992_c2_g1_i1	conditionA	conditionC	2.59329	8.34743	9.19337e-07	1.30781e-05
DN6178_c0_g1_i1	conditionA	conditionC	2.05673	5.42514	9.3105e-07	1.32201e-05
DN2510_c0_g1_i2	conditionA	conditionC	2.07557	5.71084	9.37651e-07	1.33089e-05
DN56249_c0_g1_i1	conditionA	conditionC	3.23049	6.08218	9.4484e-07	1.3401e-05
DN15614_c1_g2_i1	conditionA	conditionC	2.71298	1.4986	9.46075e-07	1.34136e-05
DN29988_c0_g1_i1	conditionA	conditionC	3.17102	-0.412336	9.58314e-07	1.35821e-05
DN18218_c0_g1_i3	conditionA	conditionC	3.02413	-0.449829	9.59326e-07	1.35914e-05
DN5122_c0_g1_i4	conditionA	conditionC	2.46211	1.68637	9.6117e-07	1.36125e-05
DN1919_c0_g1_i1	conditionA	conditionC	2.52783	1.43422	9.62027e-07	1.36196e-05
DN2689_c0_g2_i4	conditionA	conditionC	3.45347	-0.173082	9.66012e-07	1.36659e-05
DN4303_c0_g2_i1	conditionA	conditionC	2.24883	3.23391	9.66522e-07	1.36681e-05
DN152855_c0_g1_i1	conditionA	conditionC	2.61518	0.710213	9.8051e-07	1.38533e-05
DN169936_c0_g1_i1	conditionA	conditionC	2.68381	0.308554	9.9118e-07	1.39755e-05
DN10851_c0_g1_i3	conditionA	conditionC	2.21918	4.5616	9.9254e-07	1.39895e-05
DN3515_c0_g1_i2	conditionA	conditionC	2.25067	2.93171	9.94411e-07	1.4006e-05
DN3545_c0_g1_i5	conditionA	conditionC	2.33522	2.88394	1.00684e-06	1.4165e-05
DN539_c0_g1_i6	conditionA	conditionC	2.64641	0.149016	1.01507e-06	1.42702e-05
DN6407_c0_g2_i1	conditionA	conditionC	3.71543	0.56838	1.02249e-06	1.43692e-05
DN1073_c0_g3_i1	conditionA	conditionC	3.77118	0.633235	1.04437e-06	1.4666e-05
DN9317_c0_g1_i23	conditionA	conditionC	3.61228	0.907249	1.05915e-06	1.48517e-05
DN9241_c0_g1_i2	conditionA	conditionC	4.35	0.63456	1.06161e-06	1.48734e-05
DN4405_c0_g1_i4	conditionA	conditionC	2.10072	6.53152	1.0644e-06	1.49036e-05
DN2930_c0_g1_i12	conditionA	conditionC	3.34906	0.436647	1.07039e-06	1.49601e-05
DN492_c0_g1_i11	conditionA	conditionC	2.87618	1.77455	1.07451e-06	1.50121e-05
DN22571_c0_g2_i1	conditionA	conditionC	3.59392	5.36573	1.07587e-06	1.50257e-05
DN55879_c0_g1_i1	conditionA	conditionC	3.72694	0.529841	1.08037e-06	1.5083e-05
DN13087_c0_g1_i8	conditionA	conditionC	3.62728	2.01819	1.10495e-06	1.54037e-05
DN7927_c0_g1_i5	conditionA	conditionC	7.44961	3.12449	1.13796e-06	1.58293e-05
DN9843_c0_g1_i2	conditionA	conditionC	2.30997	3.37376	1.1422e-06	1.58768e-05
DN1449_c0_g3_i1	conditionA	conditionC	2.74773	3.85119	1.14397e-06	1.58956e-05
DN1349_c0_g1_i9	conditionA	conditionC	2.30823	5.96171	1.14533e-06	1.59087e-05
DN4428_c0_g1_i6	conditionA	conditionC	3.14859	1.98681	1.1472e-06	1.59289e-05
DN10669_c0_g1_i2	conditionA	conditionC	2.61378	1.5854	1.15144e-06	1.59703e-05
DN13449_c0_g1_i2	conditionA	conditionC	3.78008	-0.735056	1.15764e-06	1.6039e-05
DN1864_c1_g1_i2	conditionA	conditionC	2.04901	10.2414	1.1624e-06	1.60928e-05
DN28915_c0_g1_i1	conditionA	conditionC	2.66627	3.27295	1.17813e-06	1.62934e-05
DN850_c0_g1_i5	conditionA	conditionC	2.66965	4.46252	1.18374e-06	1.63651e-05
DN1012_c0_g1_i2	conditionA	conditionC	2.6525	0.637968	1.19389e-06	1.64934e-05
DN5938_c1_g2_i1	conditionA	conditionC	2.55708	5.79083	1.1954e-06	1.65084e-05
DN8227_c0_g1_i4	conditionA	conditionC	2.59792	3.12999	1.19864e-06	1.65471e-05
DN802_c0_g1_i6	conditionA	conditionC	2.08929	3.73376	1.23728e-06	1.70621e-05
DN16523_c0_g1_i1	conditionA	conditionC	1.98126	6.27349	1.24271e-06	1.71184e-05
DN11311_c0_g1_i9	conditionA	conditionC	2.24044	6.15324	1.24686e-06	1.71633e-05
DN174_c0_g1_i7	conditionA	conditionC	1.78586	5.10653	1.24777e-06	1.71697e-05
DN20765_c0_g1_i4	conditionA	conditionC	3.91929	0.0787597	1.26674e-06	1.74181e-05
DN1430_c0_g1_i5	conditionA	conditionC	2.66932	7.6019	1.28352e-06	1.76362e-05
DN2180_c0_g1_i3	conditionA	conditionC	3.09049	-0.397283	1.28742e-06	1.76771e-05
DN1131_c0_g1_i7	conditionA	conditionC	2.22551	3.34914	1.29589e-06	1.7787e-05
DN1092_c0_g1_i2	conditionA	conditionC	2.2361	3.66243	1.31826e-06	1.80487e-05
DN13963_c0_g1_i8	conditionA	conditionC	2.63433	0.599831	1.3264e-06	1.81473e-05
DN11136_c0_g1_i2	conditionA	conditionC	3.01449	-0.635545	1.33536e-06	1.82502e-05
DN6739_c0_g1_i6	conditionA	conditionC	3.73687	0.537035	1.33912e-06	1.8295e-05
DN3535_c0_g1_i7	conditionA	conditionC	2.35134	2.11854	1.35984e-06	1.8565e-05
DN5375_c0_g2_i1	conditionA	conditionC	4.23935	0.0112862	1.36246e-06	1.8594e-05
DN4960_c0_g1_i15	conditionA	conditionC	1.95194	3.8236	1.36805e-06	1.86637e-05
DN3586_c0_g1_i3	conditionA	conditionC	2.70272	0.827482	1.36991e-06	1.86825e-05
DN13914_c0_g1_i2	conditionA	conditionC	2.90447	0.486873	1.39601e-06	1.89977e-05
DN59348_c1_g1_i4	conditionA	conditionC	1.84065	6.44912	1.39655e-06	1.89984e-05
DN5770_c0_g1_i9	conditionA	conditionC	2.16723	2.98051	1.39889e-06	1.90235e-05
DN545_c0_g1_i4	conditionA	conditionC	2.46705	1.84493	1.4187e-06	1.92518e-05
DN1176_c0_g2_i5	conditionA	conditionC	4.14745	-0.746898	1.42418e-06	1.93193e-05
DN9710_c1_g1_i1	conditionA	conditionC	1.73991	5.14827	1.43053e-06	1.93985e-05
DN16978_c0_g2_i2	conditionA	conditionC	2.29572	2.74078	1.44053e-06	1.95134e-05
DN9016_c1_g1_i2	conditionA	conditionC	1.69599	5.59171	1.46355e-06	1.98042e-05
DN2941_c1_g2_i3	conditionA	conditionC	2.57291	4.88637	1.48873e-06	2.01236e-05
DN1587_c0_g1_i4	conditionA	conditionC	4.94876	1.78885	1.52951e-06	2.06384e-05
DN10945_c0_g1_i2	conditionA	conditionC	3.11512	0.576307	1.53592e-06	2.07102e-05
DN9114_c0_g1_i1	conditionA	conditionC	3.44168	0.907883	1.54219e-06	2.07876e-05
DN2407_c0_g1_i5	conditionA	conditionC	1.98246	3.6044	1.55343e-06	2.09243e-05
DN463_c1_g1_i16	conditionA	conditionC	3.0407	-0.614129	1.55573e-06	2.09479e-05
DN233_c0_g1_i6	conditionA	conditionC	2.42232	2.4506	1.55773e-06	2.09674e-05
DN4658_c0_g1_i3	conditionA	conditionC	1.79706	6.33745	1.56687e-06	2.10757e-05
DN15102_c0_g1_i1	conditionA	conditionC	3.55885	-0.388901	1.57256e-06	2.11448e-05
DN640_c0_g1_i10	conditionA	conditionC	1.73245	4.91663	1.57456e-06	2.11568e-05
DN1678_c0_g1_i4	conditionA	conditionC	1.74295	4.71729	1.59124e-06	2.13584e-05
DN4327_c0_g1_i13	conditionA	conditionC	3.12735	7.10274	1.59351e-06	2.13814e-05
DN591_c0_g4_i1	conditionA	conditionC	1.75752	4.89871	1.61394e-06	2.1648e-05
DN8820_c0_g3_i2	conditionA	conditionC	3.43855	5.70807	1.64148e-06	2.19789e-05
DN5029_c0_g1_i5	conditionA	conditionC	2.21012	3.38192	1.64608e-06	2.2025e-05
DN4327_c0_g1_i2	conditionA	conditionC	2.10609	3.94847	1.64743e-06	2.20354e-05
DN761_c0_g1_i7	conditionA	conditionC	3.06766	-0.258987	1.68043e-06	2.24611e-05
DN229_c0_g2_i1	conditionA	conditionC	3.03266	-0.517258	1.70338e-06	2.2744e-05
DN4393_c0_g1_i4	conditionA	conditionC	1.97084	6.69058	1.71014e-06	2.28184e-05
DN1113_c0_g1_i8	conditionA	conditionC	1.72763	4.45414	1.71545e-06	2.28812e-05
DN1314_c1_g1_i1	conditionA	conditionC	2.47773	1.17202	1.71763e-06	2.29023e-05
DN1845_c0_g1_i2	conditionA	conditionC	2.07912	9.90846	1.74449e-06	2.3212e-05
DN7736_c0_g1_i2	conditionA	conditionC	2.15639	5.11727	1.74644e-06	2.32218e-05
DN588_c1_g1_i12	conditionA	conditionC	2.1586	3.16374	1.76621e-06	2.34684e-05
DN2949_c0_g2_i3	conditionA	conditionC	2.01071	3.73365	1.77617e-06	2.35925e-05
DN2644_c0_g1_i3	conditionA	conditionC	3.76991	0.424956	1.77966e-06	2.36306e-05
DN2126_c0_g1_i11	conditionA	conditionC	2.8683	1.23596	1.80321e-06	2.39184e-05
DN4644_c0_g2_i2	conditionA	conditionC	2.54656	1.45446	1.80834e-06	2.39782e-05
DN7986_c0_g1_i5	conditionA	conditionC	2.68918	3.20393	1.82483e-06	2.41717e-05
DN142701_c0_g1_i1	conditionA	conditionC	2.42644	2.42702	1.8281e-06	2.41983e-05
DN9999_c0_g1_i4	conditionA	conditionC	2.28923	2.70841	1.84766e-06	2.44487e-05
DN2960_c1_g1_i4	conditionA	conditionC	2.48439	3.01792	1.85158e-06	2.44921e-05
DN2286_c0_g1_i5	conditionA	conditionC	4.22954	0.687445	1.8662e-06	2.46685e-05
DN35157_c0_g2_i2	conditionA	conditionC	2.48795	1.2626	1.86753e-06	2.46775e-05
DN2528_c0_g1_i12	conditionA	conditionC	2.35908	4.07508	1.87562e-06	2.47503e-05
DN10524_c0_g2_i4	conditionA	conditionC	2.00442	6.15485	1.88436e-06	2.48571e-05
DN5650_c0_g1_i3	conditionA	conditionC	2.89658	2.51447	1.9022e-06	2.50665e-05
DN8426_c0_g3_i2	conditionA	conditionC	2.23276	2.80541	1.9377e-06	2.54816e-05
DN1410_c0_g1_i3	conditionA	conditionC	2.26669	2.41937	1.94507e-06	2.55522e-05
DN6288_c0_g1_i1	conditionA	conditionC	2.62789	6.6146	1.96601e-06	2.5792e-05
DN13627_c0_g1_i3	conditionA	conditionC	2.57874	1.47888	1.97356e-06	2.58699e-05
DN3015_c0_g1_i2	conditionA	conditionC	2.8579	4.67983	1.97398e-06	2.58699e-05
DN1409_c0_g1_i1	conditionA	conditionC	4.84954	0.447314	1.98931e-06	2.60085e-05
DN4111_c0_g1_i1	conditionA	conditionC	1.81742	5.74328	2.00745e-06	2.62187e-05
DN7487_c0_g3_i4	conditionA	conditionC	2.50913	3.8771	2.01333e-06	2.62851e-05
DN16931_c1_g4_i2	conditionA	conditionC	3.73362	1.92606	2.01391e-06	2.62851e-05
DN9416_c0_g1_i1	conditionA	conditionC	2.29586	2.81563	2.02678e-06	2.63992e-05
DN13653_c0_g1_i4	conditionA	conditionC	2.46078	1.41037	2.06742e-06	2.68737e-05
DN1853_c0_g1_i8	conditionA	conditionC	2.31808	2.50179	2.0731e-06	2.69383e-05
DN6005_c0_g1_i1	conditionA	conditionC	4.00983	6.59302	2.08496e-06	2.70775e-05
DN3541_c0_g1_i1	conditionA	conditionC	2.67177	0.814124	2.08529e-06	2.70775e-05
DN1013_c0_g2_i2	conditionA	conditionC	2.4358	4.18643	2.12358e-06	2.75383e-05
DN7696_c0_g1_i4	conditionA	conditionC	4.81935	6.1507	2.12773e-06	2.75827e-05
DN9282_c1_g1_i2	conditionA	conditionC	2.95585	1.60585	2.13232e-06	2.76328e-05
DN3339_c0_g1_i8	conditionA	conditionC	2.35074	2.42179	2.13556e-06	2.76602e-05
DN30578_c1_g1_i1	conditionA	conditionC	2.80722	2.44404	2.13588e-06	2.76602e-05
DN7652_c1_g3_i1	conditionA	conditionC	1.89077	5.08281	2.14504e-06	2.776e-05
DN7306_c1_g1_i1	conditionA	conditionC	2.1475	2.9102	2.15017e-06	2.78171e-05
DN6027_c0_g1_i5	conditionA	conditionC	2.86167	1.33587	2.15985e-06	2.79234e-05
DN213_c0_g2_i2	conditionA	conditionC	2.26397	5.42965	2.21617e-06	2.86224e-05
DN5319_c0_g1_i2	conditionA	conditionC	2.67513	3.00083	2.27663e-06	2.92947e-05
DN141848_c0_g1_i1	conditionA	conditionC	2.22066	2.97178	2.29196e-06	2.94622e-05
DN32971_c0_g2_i1	conditionA	conditionC	2.70242	1.84422	2.29741e-06	2.95224e-05
DN2349_c0_g1_i3	conditionA	conditionC	2.75232	0.834614	2.30147e-06	2.95646e-05
DN16879_c0_g1_i2	conditionA	conditionC	1.72925	5.47477	2.31273e-06	2.96843e-05
DN9340_c0_g1_i1	conditionA	conditionC	2.65145	0.833438	2.31389e-06	2.96843e-05
DN3512_c2_g1_i1	conditionA	conditionC	1.72953	4.26522	2.33919e-06	2.99788e-05
DN4652_c0_g1_i22	conditionA	conditionC	4.6527	-0.0771062	2.34261e-06	3.00125e-05
DN1005_c0_g8_i1	conditionA	conditionC	3.2681	-0.244605	2.36833e-06	3.03014e-05
DN6628_c0_g1_i6	conditionA	conditionC	3.6281	0.226409	2.39832e-06	3.06646e-05
DN3707_c0_g1_i5	conditionA	conditionC	1.92353	5.86315	2.40198e-06	3.06841e-05
DN10144_c0_g1_i13	conditionA	conditionC	2.24218	2.62125	2.40756e-06	3.07141e-05
DN18358_c0_g1_i1	conditionA	conditionC	2.01294	3.84302	2.40936e-06	3.07237e-05
DN1731_c0_g2_i3	conditionA	conditionC	2.52943	1.18852	2.41467e-06	3.0771e-05
DN23352_c0_g1_i3	conditionA	conditionC	2.20638	2.88315	2.42197e-06	3.08435e-05
DN17796_c0_g2_i7	conditionA	conditionC	4.62645	6.70352	2.5016e-06	3.17941e-05
DN726_c0_g1_i6	conditionA	conditionC	4.33876	1.7992	2.53158e-06	3.21218e-05
DN720_c0_g1_i6	conditionA	conditionC	3.62391	1.23487	2.54048e-06	3.22241e-05
DN2431_c0_g1_i18	conditionA	conditionC	2.20905	2.49104	2.57362e-06	3.25797e-05
DN2403_c0_g1_i5	conditionA	conditionC	2.72067	0.127141	2.57657e-06	3.26061e-05
DN6463_c0_g2_i1	conditionA	conditionC	2.78531	0.2178	2.63125e-06	3.32432e-05
DN82993_c0_g1_i5	conditionA	conditionC	2.79264	4.74273	2.63746e-06	3.32997e-05
DN4179_c0_g1_i6	conditionA	conditionC	3.29276	1.57414	2.6561e-06	3.35129e-05
DN169483_c0_g1_i1	conditionA	conditionC	3.33316	-0.155497	2.66414e-06	3.36033e-05
DN1894_c0_g2_i8	conditionA	conditionC	2.74714	1.70724	2.67045e-06	3.36582e-05
DN888_c0_g1_i11	conditionA	conditionC	2.12122	4.70285	2.69124e-06	3.38568e-05
DN1287_c0_g1_i1	conditionA	conditionC	3.54886	0.434007	2.69921e-06	3.39449e-05
DN6590_c0_g1_i4	conditionA	conditionC	2.68176	1.47326	2.70907e-06	3.40578e-05
DN106_c0_g1_i20	conditionA	conditionC	5.56772	0.738922	2.77124e-06	3.47822e-05
DN1527_c0_g1_i9	conditionA	conditionC	2.94276	3.00012	2.79846e-06	3.50779e-05
DN10252_c0_g1_i1	conditionA	conditionC	2.63131	1.80376	2.81999e-06	3.5295e-05
DN16524_c0_g1_i2	conditionA	conditionC	1.67905	5.72592	2.82039e-06	3.5295e-05
DN21803_c1_g1_i1	conditionA	conditionC	1.76222	4.20065	2.82852e-06	3.53851e-05
DN25462_c0_g1_i2	conditionA	conditionC	2.02316	5.23338	2.83792e-06	3.54796e-05
DN5628_c0_g1_i5	conditionA	conditionC	2.81594	2.01047	2.83976e-06	3.5491e-05
DN7310_c0_g4_i1	conditionA	conditionC	2.27207	4.76189	2.84952e-06	3.55897e-05
DN798_c0_g2_i6	conditionA	conditionC	2.16936	8.09286	2.85988e-06	3.56895e-05
DN3832_c0_g1_i4	conditionA	conditionC	2.50993	2.25663	2.86031e-06	3.56895e-05
DN17604_c0_g1_i7	conditionA	conditionC	2.54263	3.05748	2.90947e-06	3.62373e-05
DN3700_c0_g2_i1	conditionA	conditionC	2.63652	0.673617	2.90989e-06	3.62373e-05
DN18254_c0_g1_i1	conditionA	conditionC	2.95692	3.6146	2.9341e-06	3.65151e-05
DN7769_c0_g1_i1	conditionA	conditionC	3.32922	-0.581593	2.93724e-06	3.65423e-05
DN25259_c0_g1_i1	conditionA	conditionC	2.27136	4.46369	2.95946e-06	3.68067e-05
DN560_c1_g2_i4	conditionA	conditionC	2.01384	4.7704	2.97272e-06	3.69477e-05
DN338_c0_g5_i2	conditionA	conditionC	4.09226	1.71713	2.97978e-06	3.70233e-05
DN129_c1_g1_i1	conditionA	conditionC	1.70603	6.16636	2.9834e-06	3.70563e-05
DN1086_c0_g1_i1	conditionA	conditionC	2.42653	4.61163	2.98662e-06	3.70843e-05
DN2461_c0_g1_i8	conditionA	conditionC	1.91103	4.9113	2.98837e-06	3.7094e-05
DN3492_c0_g3_i1	conditionA	conditionC	1.90891	5.97295	3.00454e-06	3.72706e-05
DN2993_c0_g1_i14	conditionA	conditionC	2.80433	1.96742	3.01837e-06	3.743e-05
DN5596_c0_g1_i1	conditionA	conditionC	2.65962	1.05155	3.03407e-06	3.76003e-05
DN1564_c0_g1_i6	conditionA	conditionC	1.63389	5.51613	3.03992e-06	3.76484e-05
DN1527_c8_g1_i2	conditionA	conditionC	2.37701	2.26012	3.04169e-06	3.76581e-05
DN3535_c0_g1_i5	conditionA	conditionC	2.89138	3.54032	3.0661e-06	3.79113e-05
DN114408_c0_g1_i1	conditionA	conditionC	3.05724	-0.492089	3.06916e-06	3.79369e-05
DN467_c0_g2_i4	conditionA	conditionC	2.35827	1.876	3.07544e-06	3.799e-05
DN4549_c0_g2_i1	conditionA	conditionC	2.37571	2.84614	3.08197e-06	3.80525e-05
DN15073_c0_g1_i4	conditionA	conditionC	3.17907	1.35857	3.1393e-06	3.8679e-05
DN418_c1_g1_i1	conditionA	conditionC	1.89946	10.9359	3.20281e-06	3.94324e-05
DN6781_c0_g1_i6	conditionA	conditionC	2.07696	3.19159	3.20354e-06	3.94324e-05
DN5802_c0_g1_i1	conditionA	conditionC	2.29501	7.77963	3.20593e-06	3.94491e-05
DN3336_c0_g1_i9	conditionA	conditionC	2.16487	2.67497	3.24386e-06	3.98646e-05
DN3423_c0_g1_i4	conditionA	conditionC	2.79507	1.06098	3.27152e-06	4.01529e-05
DN25023_c0_g1_i1	conditionA	conditionC	2.85665	4.15429	3.28301e-06	4.02552e-05
DN34500_c0_g1_i1	conditionA	conditionC	3.0718	-0.151352	3.3516e-06	4.10568e-05
DN3851_c1_g1_i5	conditionA	conditionC	3.08572	7.6069	3.35677e-06	4.10938e-05
DN18750_c0_g1_i1	conditionA	conditionC	4.57469	9.65309	3.4195e-06	4.18485e-05
DN2597_c0_g1_i1	conditionA	conditionC	3.06807	2.37837	3.44898e-06	4.21553e-05
DN3432_c0_g1_i14	conditionA	conditionC	2.34214	1.60397	3.46578e-06	4.23471e-05
DN175106_c0_g1_i1	conditionA	conditionC	2.60455	2.19172	3.49754e-06	4.2708e-05
DN3120_c0_g4_i1	conditionA	conditionC	2.17253	5.4323	3.56257e-06	4.34603e-05
DN4652_c0_g1_i15	conditionA	conditionC	3.38446	1.73975	3.57723e-06	4.36254e-05
DN1924_c0_g2_i1	conditionA	conditionC	1.68283	5.50418	3.60524e-06	4.3953e-05
DN1870_c0_g1_i1	conditionA	conditionC	4.34841	6.46235	3.62915e-06	4.42162e-05
DN9906_c0_g1_i2	conditionA	conditionC	4.17033	2.76014	3.63931e-06	4.43259e-05
DN1831_c0_g1_i2	conditionA	conditionC	2.55092	1.92	3.66201e-06	4.45599e-05
DN17878_c0_g1_i3	conditionA	conditionC	2.71882	-0.335855	3.66821e-06	4.46212e-05
DN7144_c1_g1_i10	conditionA	conditionC	2.47098	0.720258	3.68055e-06	4.47428e-05
DN4831_c2_g1_i1	conditionA	conditionC	4.12433	1.80016	3.68402e-06	4.47708e-05
DN4404_c1_g1_i1	conditionA	conditionC	3.12581	1.66056	3.68544e-06	4.47738e-05
DN10668_c0_g2_i4	conditionA	conditionC	3.48368	1.42214	3.71447e-06	4.50693e-05
DN1349_c0_g1_i3	conditionA	conditionC	2.01563	4.25516	3.72363e-06	4.51662e-05
DN1216_c3_g2_i2	conditionA	conditionC	3.14584	1.89856	3.74073e-06	4.53448e-05
DN14888_c0_g1_i11	conditionA	conditionC	2.06931	3.84988	3.77656e-06	4.57502e-05
DN232_c0_g4_i7	conditionA	conditionC	2.5734	0.182985	3.80929e-06	4.60738e-05
DN1343_c0_g5_i2	conditionA	conditionC	2.28276	3.28295	3.86285e-06	4.66185e-05
DN2495_c0_g1_i4	conditionA	conditionC	3.58723	3.91101	3.86644e-06	4.66324e-05
DN6915_c0_g2_i2	conditionA	conditionC	2.32822	2.85672	3.92409e-06	4.73029e-05
DN4507_c0_g1_i8	conditionA	conditionC	2.34135	6.60004	3.92876e-06	4.73393e-05
DN520_c1_g2_i2	conditionA	conditionC	2.27438	2.71986	3.93939e-06	4.74524e-05
DN16106_c0_g4_i1	conditionA	conditionC	1.75997	6.18533	3.94179e-06	4.74664e-05
DN2973_c0_g1_i14	conditionA	conditionC	2.96497	1.93716	3.9864e-06	4.79281e-05
DN2283_c2_g1_i2	conditionA	conditionC	2.26345	3.66289	3.99635e-06	4.80177e-05
DN53511_c0_g1_i2	conditionA	conditionC	1.60241	5.49824	4.10744e-06	4.92751e-05
DN1430_c0_g1_i1	conditionA	conditionC	2.41077	8.11799	4.11573e-06	4.93475e-05
DN233_c0_g1_i4	conditionA	conditionC	1.81014	5.16851	4.11653e-06	4.93475e-05
DN10359_c0_g1_i7	conditionA	conditionC	1.89903	6.37153	4.11734e-06	4.93475e-05
DN3137_c0_g1_i2	conditionA	conditionC	2.23081	1.95472	4.1215e-06	4.93819e-05
DN13402_c0_g2_i3	conditionA	conditionC	2.93574	1.04844	4.14087e-06	4.95829e-05
DN640_c0_g1_i9	conditionA	conditionC	1.69318	5.78094	4.16208e-06	4.98213e-05
DN6358_c0_g1_i2	conditionA	conditionC	2.24542	9.09623	4.17205e-06	4.99251e-05
DN2709_c0_g2_i1	conditionA	conditionC	1.85622	6.51254	4.22161e-06	5.0455e-05
DN722_c0_g5_i2	conditionA	conditionC	2.25587	6.16291	4.34221e-06	5.17671e-05
DN1019_c0_g1_i1	conditionA	conditionC	3.4716	1.27407	4.34644e-06	5.18014e-05
DN2015_c0_g1_i1	conditionA	conditionC	1.8972	3.54245	4.35507e-06	5.18719e-05
DN8084_c1_g2_i2	conditionA	conditionC	1.88106	6.21484	4.35803e-06	5.18911e-05
DN2677_c0_g2_i1	conditionA	conditionC	2.71615	5.06629	4.4201e-06	5.2552e-05
DN8124_c0_g3_i2	conditionA	conditionC	4.4721	3.09619	4.44081e-06	5.27618e-05
DN1516_c0_g1_i12	conditionA	conditionC	2.1214	2.95598	4.4679e-06	5.30344e-05
DN3459_c0_g2_i4	conditionA	conditionC	2.91424	3.21526	4.50454e-06	5.34001e-05
DN5078_c1_g1_i8	conditionA	conditionC	2.19462	7.48562	4.57401e-06	5.41427e-05
DN2219_c2_g1_i3	conditionA	conditionC	2.28673	6.35362	4.57592e-06	5.41486e-05
DN7018_c0_g2_i1	conditionA	conditionC	2.61955	0.361422	4.5797e-06	5.41766e-05
DN3638_c0_g1_i8	conditionA	conditionC	2.7558	-0.368177	4.58337e-06	5.42033e-05
DN32402_c0_g1_i1	conditionA	conditionC	1.98584	5.69072	4.58989e-06	5.42636e-05
DN4653_c0_g1_i6	conditionA	conditionC	2.02605	3.55561	4.59527e-06	5.43105e-05
DN3972_c0_g2_i5	conditionA	conditionC	4.76835	0.383715	4.66418e-06	5.50569e-05
DN25707_c1_g1_i1	conditionA	conditionC	2.66989	-0.250554	4.67142e-06	5.51254e-05
DN4327_c0_g1_i4	conditionA	conditionC	1.65375	4.76068	4.76516e-06	5.61105e-05
DN32585_c0_g1_i3	conditionA	conditionC	2.59356	0.0174505	4.78815e-06	5.63638e-05
DN2613_c0_g3_i4	conditionA	conditionC	1.85198	3.632	4.83698e-06	5.68338e-05
DN15362_c0_g1_i1	conditionA	conditionC	3.55159	5.20309	4.86008e-06	5.70702e-05
DN4499_c0_g1_i2	conditionA	conditionC	3.02132	0.44847	4.96807e-06	5.82847e-05
DN1869_c0_g1_i3	conditionA	conditionC	2.88663	1.96106	5.03212e-06	5.89818e-05
DN2682_c0_g1_i8	conditionA	conditionC	2.38177	2.66865	5.05715e-06	5.92208e-05
DN342_c2_g1_i11	conditionA	conditionC	2.38366	2.34096	5.12455e-06	5.99733e-05
DN49642_c0_g1_i1	conditionA	conditionC	2.88454	0.441109	5.17867e-06	6.05327e-05
DN13402_c0_g2_i1	conditionA	conditionC	3.57578	2.86842	5.25552e-06	6.12813e-05
DN9744_c0_g1_i2	conditionA	conditionC	2.62663	-0.336791	5.26573e-06	6.1363e-05
DN2299_c0_g1_i2	conditionA	conditionC	2.09875	3.92683	5.34001e-06	6.2134e-05
DN613_c0_g1_i1	conditionA	conditionC	3.0942	1.74012	5.41672e-06	6.29691e-05
DN3355_c0_g1_i14	conditionA	conditionC	2.52536	0.710444	5.44396e-06	6.32474e-05
DN22302_c0_g2_i1	conditionA	conditionC	2.07863	4.12371	5.5159e-06	6.40443e-05
DN1900_c0_g2_i4	conditionA	conditionC	2.43593	3.85513	5.52023e-06	6.40606e-05
DN6927_c0_g1_i3	conditionA	conditionC	2.48694	2.87599	5.53531e-06	6.41918e-05
DN7652_c1_g1_i2	conditionA	conditionC	2.35503	6.30106	5.55998e-06	6.44584e-05
DN960_c1_g1_i10	conditionA	conditionC	1.83349	4.22669	5.69752e-06	6.59531e-05
DN1015_c0_g1_i11	conditionA	conditionC	2.08944	4.82432	5.73502e-06	6.63671e-05
DN6523_c0_g1_i8	conditionA	conditionC	2.00382	4.03779	5.75113e-06	6.65133e-05
DN4425_c0_g2_i1	conditionA	conditionC	2.89253	0.0688509	5.86119e-06	6.77452e-05
DN989_c0_g1_i2	conditionA	conditionC	2.34204	0.701446	5.86396e-06	6.77568e-05
DN1704_c0_g3_i7	conditionA	conditionC	2.59388	-0.0947184	5.9132e-06	6.83051e-05
DN7326_c2_g1_i1	conditionA	conditionC	2.05124	2.80369	5.94323e-06	6.85692e-05
DN143_c0_g1_i2	conditionA	conditionC	2.06556	4.727	5.96096e-06	6.87531e-05
DN22112_c0_g1_i5	conditionA	conditionC	2.31375	4.51956	5.97824e-06	6.89316e-05
DN546_c0_g1_i1	conditionA	conditionC	1.76493	8.15312	5.99384e-06	6.90698e-05
DN1942_c0_g1_i1	conditionA	conditionC	1.65058	4.33072	6.01122e-06	6.92285e-05
DN446_c0_g1_i5	conditionA	conditionC	2.63606	3.47821	6.03936e-06	6.95316e-05
DN1545_c0_g1_i1	conditionA	conditionC	2.123	5.94758	6.07406e-06	6.99102e-05
DN18847_c0_g2_i1	conditionA	conditionC	2.0813	2.80251	6.08554e-06	7.00213e-05
DN13587_c0_g3_i2	conditionA	conditionC	1.82904	5.70527	6.17315e-06	7.09866e-05
DN2053_c6_g1_i6	conditionA	conditionC	2.43498	2.88946	6.21033e-06	7.13713e-05
DN889_c0_g1_i7	conditionA	conditionC	2.47894	0.87855	6.25929e-06	7.18883e-05
DN56764_c0_g1_i9	conditionA	conditionC	2.16337	3.68018	6.26095e-06	7.18883e-05
DN8019_c0_g1_i1	conditionA	conditionC	2.08768	3.73797	6.26561e-06	7.19201e-05
DN5946_c0_g1_i1	conditionA	conditionC	2.62208	0.118561	6.31073e-06	7.23513e-05
DN935_c1_g1_i4	conditionA	conditionC	2.91413	6.82246	6.39738e-06	7.32132e-05
DN5577_c0_g1_i1	conditionA	conditionC	3.72978	7.50536	6.5176e-06	7.45668e-05
DN2215_c0_g1_i3	conditionA	conditionC	2.17882	2.62347	6.60599e-06	7.54635e-05
DN15169_c0_g2_i7	conditionA	conditionC	3.18323	0.020165	6.60691e-06	7.54635e-05
DN7015_c0_g1_i1	conditionA	conditionC	1.63763	5.78516	6.63677e-06	7.57716e-05
DN3735_c0_g1_i18	conditionA	conditionC	2.24551	5.00616	6.6396e-06	7.57814e-05
DN6361_c0_g1_i8	conditionA	conditionC	2.52804	3.94768	6.66316e-06	7.59597e-05
DN25153_c0_g1_i1	conditionA	conditionC	2.80355	0.0835721	6.71693e-06	7.65498e-05
DN5437_c0_g1_i6	conditionA	conditionC	2.1615	2.76954	6.73967e-06	7.67405e-05
DN6005_c0_g2_i6	conditionA	conditionC	2.10563	4.80421	6.75951e-06	7.69206e-05
DN4427_c0_g4_i1	conditionA	conditionC	1.76467	4.91516	6.81427e-06	7.74746e-05
DN2401_c0_g2_i2	conditionA	conditionC	2.15739	2.88444	6.83021e-06	7.76098e-05
DN1509_c0_g3_i1	conditionA	conditionC	2.48067	2.33636	6.93816e-06	7.86728e-05
DN8515_c0_g1_i1	conditionA	conditionC	2.88958	6.1158	6.99848e-06	7.93099e-05
DN952_c0_g1_i6	conditionA	conditionC	2.56199	1.21632	7.00462e-06	7.9356e-05
DN9994_c0_g1_i7	conditionA	conditionC	2.68	1.91114	7.12692e-06	8.05746e-05
DN1513_c0_g2_i1	conditionA	conditionC	1.7915	4.07411	7.14808e-06	8.07422e-05
DN6328_c0_g1_i10	conditionA	conditionC	3.54018	1.68577	7.18232e-06	8.10812e-05
DN734_c0_g2_i4	conditionA	conditionC	1.79592	4.15263	7.25536e-06	8.18574e-05
DN2568_c0_g2_i1	conditionA	conditionC	1.63572	4.80909	7.26569e-06	8.19258e-05
DN661_c2_g1_i1	conditionA	conditionC	2.13078	2.32398	7.30182e-06	8.23077e-05
DN2286_c0_g1_i1	conditionA	conditionC	3.93754	0.33364	7.30387e-06	8.23077e-05
DN1894_c0_g2_i5	conditionA	conditionC	2.38766	1.70702	7.32335e-06	8.2503e-05
DN3390_c3_g1_i1	conditionA	conditionC	2.08205	4.13804	7.40726e-06	8.33992e-05
DN2039_c0_g1_i3	conditionA	conditionC	2.57381	-0.0605478	7.43189e-06	8.36273e-05
DN8241_c0_g1_i2	conditionA	conditionC	3.33279	3.91283	7.5018e-06	8.43644e-05
DN3423_c0_g1_i2	conditionA	conditionC	2.39602	0.965157	7.52594e-06	8.45862e-05
DN1333_c0_g5_i1	conditionA	conditionC	2.34949	1.20061	7.52919e-06	8.45979e-05
DN15898_c0_g1_i1	conditionA	conditionC	2.35273	0.92234	7.68773e-06	8.6278e-05
DN352_c0_g2_i1	conditionA	conditionC	2.54295	1.19384	7.79434e-06	8.73719e-05
DN15791_c0_g1_i5	conditionA	conditionC	2.4795	2.6135	7.81746e-06	8.75798e-05
DN148_c0_g1_i8	conditionA	conditionC	1.70185	5.57002	7.89251e-06	8.8343e-05
DN221_c1_g1_i1	conditionA	conditionC	4.50681	3.04774	7.96764e-06	8.91319e-05
DN4774_c0_g1_i5	conditionA	conditionC	3.07636	4.55911	8.06129e-06	9.01532e-05
DN11666_c0_g2_i8	conditionA	conditionC	5.48693	4.02623	8.07243e-06	9.0225e-05
DN4507_c0_g1_i4	conditionA	conditionC	2.11297	6.72982	8.12214e-06	9.07541e-05
DN4743_c0_g1_i4	conditionA	conditionC	1.731	3.85066	8.16722e-06	9.1178e-05
DN5013_c0_g1_i2	conditionA	conditionC	3.08001	1.94262	8.20384e-06	9.15601e-05
DN2250_c0_g1_i1	conditionA	conditionC	2.05587	2.40066	8.21009e-06	9.16032e-05
DN106_c1_g1_i3	conditionA	conditionC	1.57547	5.37726	8.26663e-06	9.21266e-05
DN32775_c0_g1_i2	conditionA	conditionC	1.89161	6.74873	8.34549e-06	9.29513e-05
DN2960_c1_g2_i1	conditionA	conditionC	2.94439	6.69839	8.44856e-06	9.39899e-05
DN4669_c0_g2_i4	conditionA	conditionC	1.96861	5.62537	8.5827e-06	9.53713e-05
DN2151_c0_g3_i5	conditionA	conditionC	2.29069	3.05108	8.58984e-06	9.54172e-05
DN3376_c0_g2_i8	conditionA	conditionC	2.21803	2.20825	8.59192e-06	9.54172e-05
DN2402_c1_g1_i6	conditionA	conditionC	2.00464	3.25717	8.61277e-06	9.55945e-05
DN4375_c0_g2_i7	conditionA	conditionC	2.88471	1.89757	8.69239e-06	9.63944e-05
DN4989_c0_g1_i2	conditionA	conditionC	1.93394	5.48789	8.78104e-06	9.72366e-05
DN1329_c2_g1_i1	conditionA	conditionC	4.2826	1.66938	8.79512e-06	9.73644e-05
DN1213_c0_g1_i10	conditionA	conditionC	4.39369	1.33861	8.89915e-06	9.84591e-05
DN287_c0_g1_i5	conditionA	conditionC	1.62098	4.40509	8.91015e-06	9.85523e-05
DN3851_c1_g1_i6	conditionA	conditionC	2.54998	0.578604	8.99203e-06	9.93934e-05
DN76_c0_g5_i1	conditionA	conditionC	2.35686	3.34655	8.99398e-06	9.93934e-05
DN1560_c0_g1_i1	conditionA	conditionC	2.45389	7.71449	9.02334e-06	9.96603e-05
DN12173_c0_g1_i2	conditionA	conditionC	1.68398	4.08969	9.1095e-06	0.000100554
DN175379_c0_g1_i1	conditionA	conditionC	2.94293	1.31782	9.15045e-06	0.000100948
DN1101_c1_g1_i2	conditionA	conditionC	2.42474	10.4868	9.18155e-06	0.000101203
DN12616_c0_g1_i5	conditionA	conditionC	2.30719	1.64619	9.25112e-06	0.000101911
DN4400_c1_g1_i1	conditionA	conditionC	2.55606	4.00115	9.25393e-06	0.000101913
DN15052_c0_g1_i1	conditionA	conditionC	1.80878	5.97989	9.34126e-06	0.000102727
DN3129_c0_g1_i8	conditionA	conditionC	2.74187	-0.595046	9.38607e-06	0.000103131
DN2219_c1_g1_i2	conditionA	conditionC	2.64982	7.92295	9.41981e-06	0.000103472
DN38956_c0_g1_i9	conditionA	conditionC	2.22923	1.38183	9.44178e-06	0.000103684
DN2593_c0_g2_i1	conditionA	conditionC	2.60474	3.52293	9.50454e-06	0.000104283
DN4550_c0_g1_i4	conditionA	conditionC	2.48911	0.611453	9.53692e-06	0.000104608
DN925_c0_g2_i3	conditionA	conditionC	1.61635	6.48404	9.59307e-06	0.000105134
DN4836_c0_g2_i3	conditionA	conditionC	2.46321	4.01882	9.62386e-06	0.000105441
DN3129_c0_g1_i1	conditionA	conditionC	3.02224	0.0011256	9.64354e-06	0.000105626
DN3735_c0_g1_i9	conditionA	conditionC	3.03627	1.21669	9.6584e-06	0.000105759
DN257_c0_g2_i3	conditionA	conditionC	4.94111	1.52331	9.69044e-06	0.000105988
DN7902_c0_g3_i2	conditionA	conditionC	2.20482	3.28156	9.72276e-06	0.00010619
DN11212_c0_g2_i1	conditionA	conditionC	2.55392	3.3598	9.82847e-06	0.000107222
DN9326_c0_g1_i5	conditionA	conditionC	2.11762	4.86584	9.95532e-06	0.000108545
DN3214_c0_g1_i1	conditionA	conditionC	1.74891	5.51463	1.01598e-05	0.00011068
DN75382_c0_g1_i1	conditionA	conditionC	2.12026	4.69319	1.01968e-05	0.000111019
DN2419_c0_g1_i1	conditionA	conditionC	2.52958	0.735944	1.02028e-05	0.000111054
DN31183_c0_g1_i1	conditionA	conditionC	3.15106	3.27825	1.02898e-05	0.000111873
DN2510_c0_g1_i1	conditionA	conditionC	1.79903	5.80898	1.03558e-05	0.000112526
DN2365_c0_g1_i1	conditionA	conditionC	2.11584	2.11197	1.04661e-05	0.000113661
DN6014_c0_g3_i2	conditionA	conditionC	2.36209	7.34668	1.04782e-05	0.000113759
DN3837_c0_g1_i7	conditionA	conditionC	4.14603	0.763189	1.05187e-05	0.000114135
DN3925_c0_g1_i10	conditionA	conditionC	3.20309	0.602198	1.05343e-05	0.000114272
DN59_c0_g1_i1	conditionA	conditionC	2.32912	2.40565	1.0605e-05	0.000114973
DN15336_c0_g1_i5	conditionA	conditionC	3.00151	3.15297	1.06317e-05	0.000115197
DN4375_c0_g2_i10	conditionA	conditionC	3.11252	1.84742	1.06678e-05	0.000115523
DN19019_c0_g1_i7	conditionA	conditionC	1.77668	4.11015	1.08879e-05	0.00011774
DN8691_c0_g1_i6	conditionA	conditionC	2.09459	2.30069	1.09424e-05	0.000118162
DN2019_c0_g1_i5	conditionA	conditionC	1.62416	4.39769	1.09629e-05	0.000118317
DN6651_c1_g1_i2	conditionA	conditionC	2.39332	1.14224	1.09794e-05	0.000118462
DN683_c1_g1_i3	conditionA	conditionC	2.24587	5.55219	1.1002e-05	0.000118672
DN2537_c0_g2_i2	conditionA	conditionC	2.52857	0.833141	1.1065e-05	0.000119318
DN10997_c0_g1_i2	conditionA	conditionC	2.05015	2.53955	1.11132e-05	0.000119802
DN15715_c0_g1_i2	conditionA	conditionC	2.09166	4.84941	1.11162e-05	0.000119802
DN10084_c0_g1_i1	conditionA	conditionC	2.86822	-0.256198	1.11356e-05	0.000119944
DN5719_c2_g2_i2	conditionA	conditionC	2.40829	2.76313	1.11514e-05	0.000120081
DN2822_c0_g1_i1	conditionA	conditionC	2.04968	2.94591	1.11768e-05	0.00012032
DN10647_c0_g1_i1	conditionA	conditionC	1.68208	3.91843	1.12106e-05	0.000120616
DN5344_c0_g1_i2	conditionA	conditionC	2.74754	1.28022	1.1232e-05	0.000120812
DN983_c0_g3_i1	conditionA	conditionC	2.30028	0.287657	1.13056e-05	0.000121468
DN20236_c0_g2_i1	conditionA	conditionC	2.10261	6.23044	1.13723e-05	0.000122116
DN1511_c0_g1_i6	conditionA	conditionC	2.63327	1.2836	1.13955e-05	0.000122331
DN2034_c1_g3_i2	conditionA	conditionC	1.67024	6.55391	1.14031e-05	0.000122377
DN3485_c0_g4_i3	conditionA	conditionC	1.57554	5.24536	1.15427e-05	0.000123738
DN156121_c0_g1_i1	conditionA	conditionC	2.4985	0.103072	1.16724e-05	0.000125058
DN837_c0_g2_i1	conditionA	conditionC	2.62444	0.221303	1.17619e-05	0.000125805
DN4579_c0_g2_i4	conditionA	conditionC	3.59773	2.62902	1.18363e-05	0.000126557
DN11957_c0_g3_i2	conditionA	conditionC	2.49004	2.45974	1.20133e-05	0.000128279
DN4938_c0_g2_i1	conditionA	conditionC	2.21708	1.47595	1.21588e-05	0.000129616
DN545_c0_g1_i1	conditionA	conditionC	1.88458	6.57891	1.21715e-05	0.000129715
DN1682_c0_g4_i4	conditionA	conditionC	3.07748	0.400314	1.23068e-05	0.000131012
DN1364_c0_g1_i1	conditionA	conditionC	1.60622	6.28093	1.23153e-05	0.000131065
DN15725_c0_g2_i1	conditionA	conditionC	1.65601	4.1047	1.24088e-05	0.00013195
DN5382_c0_g1_i8	conditionA	conditionC	2.02405	3.07418	1.24136e-05	0.000131965
DN3032_c0_g2_i1	conditionA	conditionC	1.66543	4.45622	1.24715e-05	0.000132506
DN13489_c0_g1_i1	conditionA	conditionC	3.00183	0.952334	1.25707e-05	0.000133524
DN8343_c0_g1_i2	conditionA	conditionC	1.78941	3.68977	1.27634e-05	0.000135377
DN4815_c0_g1_i1	conditionA	conditionC	2.3014	0.685706	1.27664e-05	0.000135377
DN2308_c0_g1_i4	conditionA	conditionC	4.71157	3.94252	1.28109e-05	0.000135811
DN50833_c1_g1_i1	conditionA	conditionC	2.36573	0.923195	1.28429e-05	0.000136075
DN1753_c0_g2_i1	conditionA	conditionC	2.06111	4.00743	1.28749e-05	0.000136285
DN1118_c0_g2_i3	conditionA	conditionC	2.30496	1.97819	1.2877e-05	0.000136285
DN2425_c1_g1_i3	conditionA	conditionC	2.30903	0.544715	1.29254e-05	0.00013676
DN5434_c0_g3_i2	conditionA	conditionC	1.65294	4.96179	1.30377e-05	0.000137796
DN4000_c0_g1_i7	conditionA	conditionC	2.34582	1.80823	1.30995e-05	0.000138334
DN1995_c0_g1_i5	conditionA	conditionC	3.35097	2.27276	1.31384e-05	0.000138669
DN1695_c0_g2_i5	conditionA	conditionC	1.95898	2.93146	1.31976e-05	0.000139179
DN34050_c0_g1_i8	conditionA	conditionC	2.9578	0.299503	1.32204e-05	0.000139363
DN1454_c1_g2_i1	conditionA	conditionC	2.40642	6.2179	1.3235e-05	0.000139457
DN4967_c0_g1_i9	conditionA	conditionC	4.51721	3.03646	1.32671e-05	0.000139758
DN6624_c0_g1_i2	conditionA	conditionC	2.77606	1.30893	1.32951e-05	0.000140014
DN3454_c0_g1_i5	conditionA	conditionC	2.40984	3.23777	1.34335e-05	0.000141219
DN7102_c0_g1_i9	conditionA	conditionC	2.29216	2.49439	1.36354e-05	0.000143163
DN20357_c0_g1_i1	conditionA	conditionC	2.6587	3.50893	1.3639e-05	0.000143163
DN10524_c0_g2_i3	conditionA	conditionC	2.64526	2.2087	1.36528e-05	0.000143268
DN25321_c0_g1_i1	conditionA	conditionC	2.3327	0.478258	1.36812e-05	0.000143527
DN10261_c1_g3_i1	conditionA	conditionC	1.58862	4.45401	1.37039e-05	0.000143726
DN3751_c0_g2_i1	conditionA	conditionC	2.10302	2.4458	1.37946e-05	0.000144558
DN2920_c0_g1_i2	conditionA	conditionC	2.35348	3.239	1.38371e-05	0.000144964
DN6841_c0_g1_i2	conditionA	conditionC	1.52261	5.49873	1.38839e-05	0.000145414
DN2362_c0_g1_i3	conditionA	conditionC	1.511	5.34531	1.40797e-05	0.000147263
DN3166_c2_g1_i2	conditionA	conditionC	2.38726	0.909478	1.4096e-05	0.000147352
DN6288_c0_g1_i5	conditionA	conditionC	3.62757	6.04584	1.4128e-05	0.000147607
DN5856_c0_g1_i5	conditionA	conditionC	1.65783	4.00304	1.41825e-05	0.000148096
DN6337_c0_g1_i5	conditionA	conditionC	1.64771	4.74649	1.4316e-05	0.000149409
DN4283_c2_g1_i1	conditionA	conditionC	1.76511	5.02712	1.43525e-05	0.000149748
DN722_c0_g1_i1	conditionA	conditionC	2.09586	5.77307	1.44488e-05	0.000150712
DN30591_c0_g1_i6	conditionA	conditionC	2.12969	8.61898	1.45417e-05	0.00015164
DN28020_c0_g1_i1	conditionA	conditionC	2.85583	8.73204	1.45542e-05	0.000151729
DN6368_c1_g1_i1	conditionA	conditionC	3.1204	1.48798	1.46016e-05	0.000152172
DN14324_c0_g1_i1	conditionA	conditionC	1.61471	4.57132	1.46092e-05	0.000152178
DN25573_c0_g3_i1	conditionA	conditionC	1.79434	5.22629	1.47084e-05	0.000153087
DN128023_c0_g1_i1	conditionA	conditionC	2.48136	-0.186995	1.49166e-05	0.000155043
DN11737_c1_g2_i1	conditionA	conditionC	1.79893	3.84019	1.49305e-05	0.000155103
DN96_c2_g1_i1	conditionA	conditionC	2.24512	6.33911	1.50695e-05	0.000156444
DN121_c0_g1_i3	conditionA	conditionC	2.665	2.55482	1.50873e-05	0.000156484
DN689_c0_g3_i4	conditionA	conditionC	3.40921	1.5178	1.51335e-05	0.000156871
DN10853_c0_g1_i1	conditionA	conditionC	2.04855	2.12304	1.51679e-05	0.000157185
DN4172_c0_g2_i1	conditionA	conditionC	4.01111	1.18755	1.53172e-05	0.000158647
DN2286_c0_g1_i6	conditionA	conditionC	3.66389	2.95809	1.53544e-05	0.000158946
DN721_c0_g4_i4	conditionA	conditionC	1.85202	5.44393	1.53885e-05	0.000159255
DN11548_c1_g1_i6	conditionA	conditionC	1.77248	6.03227	1.54139e-05	0.000159475
DN16293_c0_g1_i7	conditionA	conditionC	3.58552	1.90705	1.56546e-05	0.00016186
DN13122_c0_g1_i2	conditionA	conditionC	1.69957	4.31663	1.56996e-05	0.000162212
DN4991_c0_g1_i10	conditionA	conditionC	2.063	4.78238	1.57649e-05	0.000162799
DN29171_c0_g1_i6	conditionA	conditionC	1.88179	3.2311	1.58309e-05	0.000163393
DN3192_c0_g2_i2	conditionA	conditionC	2.27805	3.10239	1.59839e-05	0.000164927
DN169505_c0_g1_i1	conditionA	conditionC	1.63828	6.17221	1.60002e-05	0.000165051
DN1916_c0_g1_i4	conditionA	conditionC	1.77647	3.93833	1.61075e-05	0.000166023
DN4327_c0_g1_i9	conditionA	conditionC	1.81655	6.87755	1.61171e-05	0.000166033
DN8580_c0_g1_i1	conditionA	conditionC	2.55995	0.945113	1.6247e-05	0.000167247
DN56396_c0_g1_i3	conditionA	conditionC	5.83999	1.82289	1.62487e-05	0.000167247
DN8857_c0_g4_i1	conditionA	conditionC	2.57888	0.428176	1.62826e-05	0.000167512
DN4500_c0_g1_i6	conditionA	conditionC	1.69057	8.13604	1.63739e-05	0.000168407
DN22041_c0_g1_i4	conditionA	conditionC	2.00491	5.86853	1.63944e-05	0.000168572
DN4923_c0_g1_i6	conditionA	conditionC	2.55635	0.837993	1.64144e-05	0.000168732
DN1189_c0_g1_i4	conditionA	conditionC	2.09887	3.92699	1.64776e-05	0.000169337
DN2776_c0_g2_i2	conditionA	conditionC	2.75576	0.430027	1.6624e-05	0.000170704
DN4499_c0_g1_i5	conditionA	conditionC	2.32357	1.29045	1.6694e-05	0.000171281
DN2428_c0_g1_i3	conditionA	conditionC	1.55216	5.1184	1.66981e-05	0.000171281
DN2461_c0_g1_i3	conditionA	conditionC	2.23236	0.970586	1.68309e-05	0.000172459
DN5362_c0_g1_i12	conditionA	conditionC	1.88483	6.01477	1.70061e-05	0.000174113
DN2639_c0_g1_i1	conditionA	conditionC	2.52222	0.671939	1.70524e-05	0.000174447
DN2545_c0_g1_i12	conditionA	conditionC	2.25755	5.74653	1.71127e-05	0.000175018
DN12734_c0_g1_i1	conditionA	conditionC	3.96839	1.94868	1.7132e-05	0.000175122
DN2420_c0_g1_i3	conditionA	conditionC	4.72761	3.0064	1.71685e-05	0.000175401
DN1822_c0_g1_i6	conditionA	conditionC	2.37328	4.68412	1.72529e-05	0.000176216
DN546_c0_g1_i2	conditionA	conditionC	1.65091	7.70896	1.72584e-05	0.000176226
DN6176_c0_g1_i2	conditionA	conditionC	1.79242	5.79568	1.73148e-05	0.000176681
DN76_c0_g2_i1	conditionA	conditionC	2.09296	3.56095	1.73335e-05	0.000176804
DN140354_c0_g1_i1	conditionA	conditionC	2.93113	2.60531	1.74412e-05	0.000177808
DN4711_c0_g1_i7	conditionA	conditionC	2.42141	2.02713	1.74519e-05	0.000177869
DN56248_c0_g1_i1	conditionA	conditionC	1.54162	5.03216	1.75938e-05	0.00017922
DN3341_c1_g1_i6	conditionA	conditionC	1.49584	4.74243	1.76655e-05	0.000179903
DN2862_c0_g1_i10	conditionA	conditionC	2.15352	3.13451	1.77279e-05	0.00018049
DN3773_c0_g1_i9	conditionA	conditionC	1.58281	4.3136	1.77648e-05	0.000180817
DN1169_c0_g1_i1	conditionA	conditionC	1.95303	3.54951	1.78129e-05	0.000181259
DN11362_c0_g5_i1	conditionA	conditionC	2.01323	2.2922	1.78424e-05	0.000181493
DN1398_c0_g1_i2	conditionA	conditionC	2.63622	3.02061	1.78541e-05	0.000181534
DN4646_c0_g1_i9	conditionA	conditionC	2.26108	1.17304	1.78796e-05	0.000181696
DN8737_c0_g1_i2	conditionA	conditionC	2.34466	0.770207	1.78925e-05	0.000181779
DN4669_c0_g4_i2	conditionA	conditionC	1.79287	6.55022	1.79489e-05	0.000182208
DN5610_c0_g1_i4	conditionA	conditionC	2.09384	4.1128	1.7949e-05	0.000182208
DN9755_c1_g3_i1	conditionA	conditionC	2.61926	0.535123	1.79611e-05	0.000182282
DN1528_c0_g1_i8	conditionA	conditionC	1.55813	4.69714	1.81493e-05	0.000183948
DN295_c1_g1_i4	conditionA	conditionC	1.77689	5.20527	1.8173e-05	0.000184078
DN1452_c0_g1_i1	conditionA	conditionC	2.81714	0.120005	1.84265e-05	0.000186216
DN18254_c0_g1_i2	conditionA	conditionC	2.01802	4.79832	1.85013e-05	0.000186873
DN12868_c0_g1_i1	conditionA	conditionC	3.18003	1.27448	1.85134e-05	0.000186926
DN18575_c2_g1_i1	conditionA	conditionC	2.85571	0.476996	1.86194e-05	0.000187769
DN2719_c0_g1_i8	conditionA	conditionC	3.09339	4.56845	1.86958e-05	0.00018849
DN41686_c0_g1_i4	conditionA	conditionC	1.48642	5.30789	1.88471e-05	0.000189765
DN11772_c0_g1_i9	conditionA	conditionC	3.18065	1.72647	1.88581e-05	0.000189826
DN15426_c0_g1_i5	conditionA	conditionC	2.70971	2.57735	1.88802e-05	0.000189961
DN5850_c0_g1_i4	conditionA	conditionC	3.08206	0.362691	1.89277e-05	0.000190313
DN9167_c0_g1_i7	conditionA	conditionC	1.56559	5.70034	1.90496e-05	0.000191401
DN3275_c0_g1_i9	conditionA	conditionC	2.22453	1.41717	1.92247e-05	0.000193009
DN67999_c0_g2_i1	conditionA	conditionC	2.97084	2.04179	1.92661e-05	0.000193374
DN2818_c0_g2_i1	conditionA	conditionC	1.92542	3.33655	1.92949e-05	0.000193612
DN1968_c0_g1_i2	conditionA	conditionC	1.97699	3.46556	1.93367e-05	0.000193929
DN15961_c0_g1_i3	conditionA	conditionC	1.59658	4.6174	1.94227e-05	0.000194741
DN1643_c0_g1_i9	conditionA	conditionC	2.28536	2.55978	1.94338e-05	0.000194801
DN441_c0_g1_i5	conditionA	conditionC	2.40989	2.63387	1.96361e-05	0.000196674
DN13979_c0_g1_i6	conditionA	conditionC	2.08688	3.51548	1.96689e-05	0.000196951
DN3841_c0_g1_i6	conditionA	conditionC	3.50773	1.68147	1.97037e-05	0.000197248
DN14089_c1_g1_i1	conditionA	conditionC	1.92009	6.30952	1.98214e-05	0.000198271
DN17035_c1_g1_i3	conditionA	conditionC	2.40092	0.0821349	2.00422e-05	0.000200165
DN471_c0_g1_i1	conditionA	conditionC	2.44561	2.27185	2.00995e-05	0.000200633
DN809_c0_g2_i6	conditionA	conditionC	1.56766	5.68852	2.0302e-05	0.00020247
DN22211_c0_g1_i3	conditionA	conditionC	1.641	3.98219	2.03728e-05	0.000203044
DN4000_c0_g1_i5	conditionA	conditionC	2.05652	2.45264	2.0381e-05	0.000203073
DN2041_c1_g1_i1	conditionA	conditionC	1.74019	5.25327	2.05323e-05	0.000204471
DN4597_c0_g3_i3	conditionA	conditionC	2.06186	2.20577	2.05631e-05	0.000204674
DN126540_c0_g1_i1	conditionA	conditionC	1.48007	5.54905	2.07594e-05	0.000206467
DN4923_c0_g1_i2	conditionA	conditionC	2.2821	0.484786	2.07947e-05	0.000206764
DN10623_c0_g1_i3	conditionA	conditionC	1.77191	5.04742	2.08731e-05	0.00020749
DN5032_c0_g2_i1	conditionA	conditionC	2.82896	2.36491	2.08939e-05	0.000207643
DN25334_c0_g1_i1	conditionA	conditionC	2.86529	0.575711	2.0945e-05	0.000207993
DN1489_c1_g1_i3	conditionA	conditionC	2.04295	2.31858	2.11358e-05	0.000209774
DN7853_c0_g1_i1	conditionA	conditionC	2.48378	0.415222	2.1423e-05	0.000212459
DN2282_c0_g3_i2	conditionA	conditionC	2.50241	-0.577666	2.15063e-05	0.000213231
DN5186_c0_g1_i3	conditionA	conditionC	3.40842	2.01364	2.15744e-05	0.00021385
DN158949_c0_g1_i1	conditionA	conditionC	2.06144	3.52668	2.1818e-05	0.000216041
DN17401_c0_g1_i4	conditionA	conditionC	7.66874	4.09887	2.19602e-05	0.000217225
DN931_c0_g1_i2	conditionA	conditionC	2.78748	0.350446	2.22241e-05	0.000219438
DN689_c0_g3_i7	conditionA	conditionC	3.06684	0.874473	2.2379e-05	0.000220853
DN258_c0_g1_i2	conditionA	conditionC	2.80641	3.3573	2.247e-05	0.000221638
DN6_c0_g2_i1	conditionA	conditionC	2.92948	3.61663	2.25051e-05	0.000221927
DN4742_c0_g1_i2	conditionA	conditionC	1.61585	3.94327	2.26036e-05	0.000222731
DN3447_c1_g1_i1	conditionA	conditionC	3.06573	2.83702	2.26042e-05	0.000222731
DN8405_c0_g3_i1	conditionA	conditionC	4.0612	1.99006	2.26173e-05	0.000222746
DN1562_c1_g1_i5	conditionA	conditionC	4.84939	10.2815	2.27055e-05	0.000223442
DN2250_c0_g1_i8	conditionA	conditionC	3.10247	1.32978	2.27475e-05	0.000223704
DN4792_c1_g5_i2	conditionA	conditionC	3.26901	-0.0864559	2.2792e-05	0.000224005
DN11557_c1_g1_i1	conditionA	conditionC	2.26208	0.614645	2.287e-05	0.000224714
DN32402_c0_g1_i2	conditionA	conditionC	1.62668	6.07966	2.28765e-05	0.000224721
DN2571_c0_g5_i1	conditionA	conditionC	2.14175	4.38296	2.29549e-05	0.000225433
DN539_c0_g1_i7	conditionA	conditionC	2.45554	0.209958	2.31175e-05	0.000226739
DN8904_c0_g2_i1	conditionA	conditionC	2.75035	3.07084	2.31543e-05	0.000227041
DN28917_c0_g1_i2	conditionA	conditionC	2.34974	2.41323	2.32797e-05	0.000228038
DN3339_c0_g1_i3	conditionA	conditionC	2.11075	1.55791	2.33246e-05	0.000228419
DN166_c0_g2_i10	conditionA	conditionC	2.35631	5.66811	2.34069e-05	0.000229107
DN28771_c0_g1_i1	conditionA	conditionC	2.8754	-0.583231	2.34314e-05	0.000229232
DN2818_c0_g1_i7	conditionA	conditionC	2.28838	3.92427	2.34315e-05	0.000229232
DN1955_c1_g2_i1	conditionA	conditionC	3.21474	-0.58356	2.3531e-05	0.000230086
DN1564_c0_g1_i7	conditionA	conditionC	2.11176	1.59973	2.35648e-05	0.000230358
DN441_c0_g2_i9	conditionA	conditionC	2.04122	2.58624	2.378e-05	0.000232311
DN1611_c3_g1_i1	conditionA	conditionC	1.82021	5.21634	2.38865e-05	0.000233206
DN2676_c0_g3_i1	conditionA	conditionC	1.60357	4.41504	2.39264e-05	0.000233476
DN5242_c1_g1_i9	conditionA	conditionC	2.66765	1.99588	2.40205e-05	0.000234216
DN155471_c0_g1_i1	conditionA	conditionC	2.02499	5.43811	2.41257e-05	0.000235181
DN5266_c0_g1_i6	conditionA	conditionC	2.80743	1.81369	2.42329e-05	0.000236165
DN57_c0_g2_i4	conditionA	conditionC	4.13118	3.52309	2.42736e-05	0.000236503
DN3593_c0_g2_i1	conditionA	conditionC	1.90475	6.55089	2.44691e-05	0.000238165
DN9431_c0_g1_i2	conditionA	conditionC	2.50469	-0.0986595	2.45415e-05	0.000238809
DN179_c0_g2_i1	conditionA	conditionC	5.4819	1.47427	2.47169e-05	0.000240455
DN170673_c0_g1_i1	conditionA	conditionC	2.09599	4.96529	2.49143e-05	0.000242129
DN3638_c0_g1_i2	conditionA	conditionC	2.32272	1.45569	2.49636e-05	0.000242485
DN2714_c1_g1_i2	conditionA	conditionC	2.24741	2.54157	2.50607e-05	0.000243304
DN7339_c0_g1_i1	conditionA	conditionC	2.32026	0.122363	2.50786e-05	0.000243355
DN19581_c0_g1_i1	conditionA	conditionC	1.67049	8.17797	2.52007e-05	0.000244478
DN111399_c0_g1_i1	conditionA	conditionC	2.25393	3.18751	2.52397e-05	0.000244794
DN5276_c0_g1_i14	conditionA	conditionC	1.5436	4.39819	2.52924e-05	0.000245243
DN8897_c0_g1_i1	conditionA	conditionC	1.57668	4.30213	2.5313e-05	0.000245381
DN3544_c0_g1_i11	conditionA	conditionC	2.59825	1.35295	2.53914e-05	0.000246078
DN2844_c0_g1_i2	conditionA	conditionC	2.17634	5.36154	2.54756e-05	0.000246769
DN2708_c0_g1_i10	conditionA	conditionC	1.6136	4.10121	2.54977e-05	0.00024687
DN2250_c0_g1_i5	conditionA	conditionC	2.07375	3.15635	2.5613e-05	0.000247593
DN11555_c0_g1_i5	conditionA	conditionC	1.63624	5.7048	2.56189e-05	0.000247593
DN351_c0_g2_i1	conditionA	conditionC	1.56751	6.20674	2.56699e-05	0.000247961
DN8664_c0_g2_i1	conditionA	conditionC	1.93087	6.00078	2.57579e-05	0.000248686
DN2419_c0_g1_i5	conditionA	conditionC	1.56626	4.46018	2.58318e-05	0.000249336
DN424_c0_g2_i2	conditionA	conditionC	2.17351	1.88568	2.59802e-05	0.000250515
DN3345_c0_g1_i1	conditionA	conditionC	2.30786	3.84634	2.60144e-05	0.00025072
DN1101_c1_g1_i1	conditionA	conditionC	2.39143	1.9566	2.61281e-05	0.000251751
DN2288_c0_g2_i7	conditionA	conditionC	4.64773	0.342646	2.6269e-05	0.000252789
DN3146_c1_g1_i5	conditionA	conditionC	1.77268	4.88234	2.62754e-05	0.000252789
DN32971_c0_g2_i7	conditionA	conditionC	3.08119	2.76957	2.62876e-05	0.000252843
DN1762_c0_g1_i3	conditionA	conditionC	1.4687	4.85308	2.64041e-05	0.000253709
DN4327_c0_g1_i14	conditionA	conditionC	2.81373	8.09981	2.64329e-05	0.000253867
DN8512_c0_g1_i2	conditionA	conditionC	2.09489	4.81282	2.65219e-05	0.000254514
DN557_c0_g2_i1	conditionA	conditionC	2.02268	7.05251	2.66018e-05	0.00025516
DN402_c0_g2_i1	conditionA	conditionC	1.69885	5.29021	2.66305e-05	0.000255372
DN6013_c0_g1_i3	conditionA	conditionC	1.92626	2.50053	2.67354e-05	0.00025626
DN158490_c0_g1_i1	conditionA	conditionC	1.8795	2.92404	2.67365e-05	0.00025626
DN726_c2_g1_i3	conditionA	conditionC	2.16874	4.00294	2.69437e-05	0.000258116
DN35921_c1_g1_i1	conditionA	conditionC	1.46264	4.78085	2.69578e-05	0.000258186
DN2701_c0_g1_i6	conditionA	conditionC	2.56138	6.14158	2.70379e-05	0.000258889
DN141374_c0_g1_i1	conditionA	conditionC	3.22839	2.2949	2.70458e-05	0.0002589
DN4809_c0_g1_i2	conditionA	conditionC	1.81994	6.40296	2.70922e-05	0.000259279
DN2420_c0_g1_i4	conditionA	conditionC	3.39055	5.8625	2.75857e-05	0.000263607
DN7652_c1_g3_i3	conditionA	conditionC	2.65119	3.15983	2.77581e-05	0.00026499
DN3544_c0_g1_i19	conditionA	conditionC	2.86111	4.04958	2.77944e-05	0.00026527
DN3815_c0_g1_i5	conditionA	conditionC	1.65975	4.23191	2.80929e-05	0.000267585
DN2000_c0_g3_i1	conditionA	conditionC	1.45852	5.12981	2.81371e-05	0.000267873
DN2395_c0_g1_i1	conditionA	conditionC	2.86231	5.63988	2.82094e-05	0.000268427
DN13335_c0_g1_i7	conditionA	conditionC	1.51743	5.59537	2.83274e-05	0.000269483
DN2178_c1_g2_i1	conditionA	conditionC	2.75426	0.328137	2.84968e-05	0.000271027
DN98115_c0_g1_i1	conditionA	conditionC	2.92573	0.43705	2.86486e-05	0.000272404
DN3367_c0_g2_i4	conditionA	conditionC	2.03995	2.20289	2.8672e-05	0.000272558
DN2372_c0_g1_i8	conditionA	conditionC	1.6561	3.85607	2.87764e-05	0.000273483
DN4075_c2_g1_i6	conditionA	conditionC	2.1129	6.09706	2.88423e-05	0.000274021
DN5429_c0_g1_i1	conditionA	conditionC	2.01169	2.59882	2.88473e-05	0.000274021
DN9339_c0_g1_i5	conditionA	conditionC	1.91085	6.80796	2.89326e-05	0.000274763
DN7019_c0_g2_i2	conditionA	conditionC	2.46853	-0.353767	2.89399e-05	0.000274764
DN983_c0_g1_i1	conditionA	conditionC	1.53449	4.92597	2.89816e-05	0.000275063
DN32971_c0_g2_i5	conditionA	conditionC	4.01173	1.49618	2.89879e-05	0.000275063
DN7504_c0_g1_i1	conditionA	conditionC	1.74548	6.39722	2.8993e-05	0.000275063
DN20848_c0_g1_i2	conditionA	conditionC	2.65331	2.62495	2.92325e-05	0.000277129
DN1171_c0_g4_i1	conditionA	conditionC	2.37052	4.02438	2.92825e-05	0.000277535
DN5059_c1_g1_i3	conditionA	conditionC	3.23675	1.62086	2.94043e-05	0.00027862
DN1695_c0_g2_i1	conditionA	conditionC	5.00631	4.84666	2.94774e-05	0.000279106
DN4813_c0_g1_i2	conditionA	conditionC	2.47206	1.35622	2.94983e-05	0.000279234
DN10230_c0_g2_i7	conditionA	conditionC	2.1607	4.71326	2.9572e-05	0.000279725
DN4287_c0_g1_i2	conditionA	conditionC	1.48984	4.46857	2.95942e-05	0.000279865
DN1276_c0_g3_i1	conditionA	conditionC	2.51129	0.0270014	2.96143e-05	0.000279986
DN5294_c0_g1_i2	conditionA	conditionC	1.45651	4.66188	2.96482e-05	0.000280238
DN6958_c0_g1_i1	conditionA	conditionC	2.16403	3.91505	2.96907e-05	0.000280431
DN7052_c0_g2_i4	conditionA	conditionC	1.90666	4.96321	3.00406e-05	0.000283491
DN8729_c0_g2_i1	conditionA	conditionC	2.79363	3.19678	3.00443e-05	0.000283491
DN18750_c0_g1_i3	conditionA	conditionC	4.53712	3.09227	3.01409e-05	0.000284123
DN1050_c0_g1_i1	conditionA	conditionC	3.51824	7.58684	3.01977e-05	0.000284454
DN523_c1_g1_i1	conditionA	conditionC	1.82101	3.28755	3.01982e-05	0.000284454
DN2363_c0_g1_i9	conditionA	conditionC	1.77312	3.6015	3.02532e-05	0.000284831
DN6211_c0_g3_i1	conditionA	conditionC	2.57397	-0.666014	3.02608e-05	0.000284833
DN29240_c0_g3_i2	conditionA	conditionC	1.93608	2.91446	3.03388e-05	0.000285426
DN156103_c0_g1_i1	conditionA	conditionC	2.59882	2.96695	3.03956e-05	0.00028589
DN2219_c0_g3_i6	conditionA	conditionC	1.63568	4.57153	3.07601e-05	0.000288893
DN5247_c0_g1_i10	conditionA	conditionC	2.84865	0.868196	3.07992e-05	0.00028919
DN13284_c1_g1_i3	conditionA	conditionC	2.34944	0.908869	3.11042e-05	0.000291695
DN5979_c0_g2_i2	conditionA	conditionC	1.65089	5.55932	3.12863e-05	0.000293259
DN5566_c0_g1_i12	conditionA	conditionC	1.86706	2.58	3.13909e-05	0.000294095
DN7123_c1_g1_i1	conditionA	conditionC	2.63081	2.98211	3.17122e-05	0.000296888
DN2844_c0_g1_i5	conditionA	conditionC	2.65821	1.82325	3.19942e-05	0.000299309
DN15_c1_g3_i2	conditionA	conditionC	1.96337	3.37655	3.20964e-05	0.000300191
DN3704_c0_g1_i1	conditionA	conditionC	1.77277	5.38896	3.2268e-05	0.000301649
DN6417_c0_g1_i2	conditionA	conditionC	2.38829	1.23945	3.23175e-05	0.000302038
DN1498_c0_g3_i1	conditionA	conditionC	2.6254	-0.278565	3.23478e-05	0.000302247
DN1682_c0_g4_i2	conditionA	conditionC	2.06908	1.75378	3.24014e-05	0.000302597
DN9737_c0_g1_i2	conditionA	conditionC	1.74254	3.38656	3.2539e-05	0.000303589
DN223_c0_g1_i1	conditionA	conditionC	2.04427	5.29507	3.2956e-05	0.00030733
DN26319_c0_g1_i1	conditionA	conditionC	1.47457	4.38355	3.30808e-05	0.000308418
DN95994_c0_g1_i1	conditionA	conditionC	2.17941	3.11318	3.30906e-05	0.000308435
DN2940_c1_g2_i1	conditionA	conditionC	1.46288	5.4432	3.33149e-05	0.000310374
DN11829_c2_g1_i1	conditionA	conditionC	2.16786	6.84829	3.33364e-05	0.000310499
DN4036_c0_g1_i3	conditionA	conditionC	2.19756	5.10035	3.35673e-05	0.000312269
DN2993_c0_g1_i13	conditionA	conditionC	2.54179	2.66887	3.36925e-05	0.000313282
DN560_c1_g1_i3	conditionA	conditionC	2.71709	-0.256668	3.3822e-05	0.00031441
DN1425_c0_g1_i1	conditionA	conditionC	6.64247	1.94856	3.39006e-05	0.000314987
DN14845_c0_g1_i3	conditionA	conditionC	2.64001	3.53483	3.39774e-05	0.000315548
DN8067_c1_g2_i2	conditionA	conditionC	1.54062	4.79138	3.40345e-05	0.000315799
DN22410_c0_g1_i1	conditionA	conditionC	1.59824	4.74236	3.40374e-05	0.000315799
DN99795_c0_g1_i1	conditionA	conditionC	2.65689	-0.20236	3.45563e-05	0.000320225
DN2000_c0_g3_i2	conditionA	conditionC	2.2054	2.88533	3.48101e-05	0.000322265
DN3323_c0_g1_i6	conditionA	conditionC	1.90937	2.27607	3.48397e-05	0.000322461
DN565_c0_g3_i1	conditionA	conditionC	2.57314	2.47356	3.49024e-05	0.000322885
DN4550_c0_g1_i3	conditionA	conditionC	1.63307	4.36049	3.4932e-05	0.000323012
DN9007_c0_g1_i1	conditionA	conditionC	2.5907	0.815604	3.4933e-05	0.000323012
DN56396_c0_g1_i1	conditionA	conditionC	2.88656	4.97609	3.53808e-05	0.000326916
DN22002_c0_g1_i1	conditionA	conditionC	1.83452	3.85109	3.54639e-05	0.000327526
DN3541_c0_g1_i11	conditionA	conditionC	2.15603	2.61959	3.55557e-05	0.000328294
DN4839_c0_g1_i15	conditionA	conditionC	3.43828	1.80116	3.56742e-05	0.000329309
DN3822_c0_g1_i7	conditionA	conditionC	1.84019	6.25818	3.58673e-05	0.000330932
DN2040_c0_g1_i21	conditionA	conditionC	3.07559	2.39521	3.58858e-05	0.000331023
DN16302_c0_g1_i1	conditionA	conditionC	2.21162	0.367366	3.61067e-05	0.000332721
DN4089_c0_g1_i1	conditionA	conditionC	1.448	5.43225	3.61134e-05	0.000332721
DN3121_c0_g1_i1	conditionA	conditionC	1.70464	3.69014	3.61233e-05	0.000332732
DN5985_c0_g2_i1	conditionA	conditionC	2.4013	3.69544	3.63139e-05	0.000334408
DN32555_c0_g1_i1	conditionA	conditionC	2.38683	-0.21113	3.66884e-05	0.000337612
DN9714_c0_g1_i1	conditionA	conditionC	2.31524	1.27222	3.67847e-05	0.000338255
DN347_c1_g1_i1	conditionA	conditionC	1.89728	5.40137	3.67944e-05	0.000338263
DN978_c0_g1_i9	conditionA	conditionC	1.94058	2.89974	3.68683e-05	0.000338861
DN2875_c0_g1_i4	conditionA	conditionC	2.00975	2.70501	3.68931e-05	0.000339007
DN1013_c0_g2_i1	conditionA	conditionC	2.45047	6.6032	3.69047e-05	0.000339032
DN8446_c0_g1_i1	conditionA	conditionC	1.58771	7.44797	3.70482e-05	0.000340232
DN9727_c0_g1_i3	conditionA	conditionC	2.46854	9.24709	3.71189e-05	0.000340673
DN314_c0_g1_i3	conditionA	conditionC	3.18112	0.548462	3.71752e-05	0.00034098
DN3355_c0_g1_i1	conditionA	conditionC	1.80998	4.42547	3.7188e-05	0.00034098
DN689_c0_g3_i5	conditionA	conditionC	2.30192	2.98986	3.75569e-05	0.000343813
DN7763_c0_g1_i2	conditionA	conditionC	1.73665	3.6602	3.75598e-05	0.000343813
DN8317_c0_g1_i12	conditionA	conditionC	1.70482	4.08257	3.77017e-05	0.000344864
DN121_c0_g1_i2	conditionA	conditionC	2.85543	7.38765	3.79792e-05	0.000347071
DN850_c0_g1_i3	conditionA	conditionC	2.22399	-0.0241501	3.80638e-05	0.000347596
DN1101_c1_g1_i4	conditionA	conditionC	2.93931	9.63077	3.81436e-05	0.000348241
DN39078_c0_g1_i1	conditionA	conditionC	1.90008	4.72379	3.81945e-05	0.000348623
DN14231_c0_g1_i2	conditionA	conditionC	2.12372	0.995154	3.82238e-05	0.000348807
DN8855_c2_g1_i1	conditionA	conditionC	1.55475	5.19629	3.83826e-05	0.000350173
DN12527_c0_g1_i1	conditionA	conditionC	2.38328	0.202379	3.84436e-05	0.000350616
DN5162_c0_g1_i4	conditionA	conditionC	2.19718	0.355799	3.84495e-05	0.000350616
DN5010_c0_g2_i1	conditionA	conditionC	1.63399	4.49467	3.84781e-05	0.000350776
DN143432_c0_g1_i1	conditionA	conditionC	2.26668	1.51193	3.84853e-05	0.000350776
DN9113_c0_g1_i6	conditionA	conditionC	2.48814	3.47008	3.84979e-05	0.000350806
DN16899_c0_g1_i12	conditionA	conditionC	2.40081	1.85185	3.87058e-05	0.000352533
DN2855_c0_g1_i1	conditionA	conditionC	2.16728	1.16744	3.8964e-05	0.000354295
DN18046_c1_g1_i5	conditionA	conditionC	1.81675	4.99857	3.92495e-05	0.000356561
DN6265_c0_g1_i1	conditionA	conditionC	1.74155	5.88744	3.92504e-05	0.000356561
DN9379_c0_g1_i3	conditionA	conditionC	1.46666	4.81315	3.9325e-05	0.000357153
DN1902_c0_g1_i5	conditionA	conditionC	1.46697	5.15216	3.93356e-05	0.000357164
DN478_c1_g1_i1	conditionA	conditionC	2.07975	1.3821	3.94031e-05	0.000357608
DN3367_c0_g2_i5	conditionA	conditionC	1.94445	2.40302	3.94636e-05	0.000358072
DN5116_c0_g1_i1	conditionA	conditionC	2.18732	1.24651	3.95045e-05	0.000358359
DN9304_c0_g1_i2	conditionA	conditionC	2.40489	0.0305501	4.05208e-05	0.000366968
DN3183_c0_g1_i6	conditionA	conditionC	3.28873	2.54528	4.05413e-05	0.000367067
DN7134_c0_g2_i1	conditionA	conditionC	1.73608	4.29829	4.05892e-05	0.000367415
DN2374_c0_g1_i2	conditionA	conditionC	2.33558	0.304652	4.06087e-05	0.000367504
DN9997_c0_g1_i4	conditionA	conditionC	2.44047	2.76661	4.06742e-05	0.00036775
DN7645_c1_g2_i4	conditionA	conditionC	1.9943	4.45494	4.103e-05	0.00037079
DN19342_c0_g1_i2	conditionA	conditionC	1.91487	2.31408	4.10941e-05	0.000371282
DN2443_c0_g1_i3	conditionA	conditionC	2.40537	0.390972	4.12451e-05	0.000372559
DN5375_c0_g2_i4	conditionA	conditionC	2.37989	1.08804	4.12927e-05	0.000372844
DN2369_c0_g2_i2	conditionA	conditionC	1.97982	2.2953	4.13395e-05	0.000373059
DN199_c1_g1_i1	conditionA	conditionC	2.12222	3.74399	4.14339e-05	0.000373735
DN2010_c0_g1_i2	conditionA	conditionC	2.22108	3.14676	4.16526e-05	0.000375442
DN10007_c0_g4_i1	conditionA	conditionC	2.44399	1.24453	4.16733e-05	0.00037554
DN1945_c0_g1_i7	conditionA	conditionC	2.63	3.05	4.17645e-05	0.000376186
DN20839_c0_g1_i6	conditionA	conditionC	2.26633	0.35907	4.21467e-05	0.00037936
DN9893_c0_g3_i1	conditionA	conditionC	3.97578	5.80858	4.22162e-05	0.000379896
DN3941_c0_g1_i4	conditionA	conditionC	2.2562	2.44986	4.23024e-05	0.000380493
DN7225_c0_g1_i4	conditionA	conditionC	1.82938	4.01514	4.2555e-05	0.000382495
DN31_c2_g1_i1	conditionA	conditionC	1.67173	4.69329	4.29998e-05	0.00038604
DN2495_c1_g2_i2	conditionA	conditionC	3.78732	2.14145	4.31268e-05	0.000386908
DN33762_c0_g1_i1	conditionA	conditionC	1.89662	4.04434	4.33247e-05	0.00038841
DN250_c0_g2_i1	conditionA	conditionC	2.07803	2.33852	4.37228e-05	0.000391613
DN2738_c0_g1_i12	conditionA	conditionC	2.60371	0.899979	4.37751e-05	0.000391989
DN1500_c0_g2_i2	conditionA	conditionC	2.62804	6.72163	4.37928e-05	0.000392056
DN2855_c0_g1_i2	conditionA	conditionC	1.87203	5.37382	4.38305e-05	0.000392215
DN7645_c1_g2_i7	conditionA	conditionC	2.02871	7.72465	4.3831e-05	0.000392215
DN27445_c0_g1_i4	conditionA	conditionC	2.64211	0.55668	4.4088e-05	0.000394238
DN2250_c0_g1_i3	conditionA	conditionC	1.80756	4.23868	4.42158e-05	0.000395104
DN3257_c1_g2_i1	conditionA	conditionC	1.50391	4.47247	4.45635e-05	0.000397654
DN1256_c0_g1_i1	conditionA	conditionC	3.11763	4.89385	4.46244e-05	0.000398105
DN5571_c0_g1_i1	conditionA	conditionC	3.02575	7.50818	4.47668e-05	0.000399189
DN5266_c0_g1_i2	conditionA	conditionC	2.66041	0.996219	4.51301e-05	0.000402211
DN5606_c1_g1_i2	conditionA	conditionC	1.76056	6.00781	4.51375e-05	0.000402211
DN1150_c0_g1_i6	conditionA	conditionC	1.95804	3.52504	4.51478e-05	0.000402211
DN1511_c0_g1_i2	conditionA	conditionC	3.57598	7.72211	4.52449e-05	0.000402889
DN412_c0_g1_i1	conditionA	conditionC	2.46017	1.34509	4.57822e-05	0.000407295
DN382_c0_g2_i2	conditionA	conditionC	1.94849	2.14208	4.58564e-05	0.000407765
DN2368_c0_g1_i4	conditionA	conditionC	4.32015	1.41396	4.6103e-05	0.000409642
DN3428_c0_g1_i5	conditionA	conditionC	1.55487	5.86583	4.61103e-05	0.000409642
DN705_c0_g1_i3	conditionA	conditionC	1.81989	2.82725	4.61349e-05	0.000409766
DN5227_c0_g1_i2	conditionA	conditionC	3.57241	2.64689	4.62153e-05	0.000410385
DN4036_c1_g4_i3	conditionA	conditionC	1.70108	8.89798	4.62834e-05	0.000410799
DN4653_c0_g1_i2	conditionA	conditionC	2.85999	1.53205	4.64687e-05	0.000412252
DN1817_c1_g3_i1	conditionA	conditionC	3.14004	0.301564	4.64997e-05	0.000412432
DN12129_c2_g1_i1	conditionA	conditionC	3.89575	0.863014	4.70638e-05	0.000416759
DN1109_c3_g1_i2	conditionA	conditionC	2.63345	1.50296	4.72799e-05	0.000418576
DN3476_c0_g1_i3	conditionA	conditionC	2.04214	1.21839	4.7444e-05	0.000419931
DN27561_c0_g2_i1	conditionA	conditionC	1.89895	3.18917	4.75952e-05	0.000421075
DN28324_c0_g1_i5	conditionA	conditionC	2.66892	10.0356	4.76064e-05	0.000421077
DN1449_c0_g2_i2	conditionA	conditionC	1.63945	4.68053	4.76745e-05	0.000421582
DN7572_c0_g1_i2	conditionA	conditionC	2.29849	1.36446	4.77044e-05	0.000421749
DN21712_c0_g1_i2	conditionA	conditionC	1.99962	4.44108	4.77598e-05	0.000422141
DN1403_c0_g1_i13	conditionA	conditionC	1.92935	3.25449	4.7785e-05	0.000422266
DN25360_c0_g2_i1	conditionA	conditionC	2.12434	0.974947	4.79615e-05	0.000423533
DN5035_c0_g1_i4	conditionA	conditionC	1.598	4.44298	4.80289e-05	0.000423835
DN3231_c0_g2_i6	conditionA	conditionC	2.15407	2.12073	4.82383e-05	0.000425486
DN278_c0_g1_i10	conditionA	conditionC	3.55983	1.94686	4.83382e-05	0.000426118
DN4406_c0_g1_i1	conditionA	conditionC	1.68625	7.95952	4.83433e-05	0.000426118
DN4005_c0_g3_i1	conditionA	conditionC	2.35408	7.02007	4.85829e-05	0.000428032
DN100781_c0_g1_i1	conditionA	conditionC	2.09302	0.370378	4.92637e-05	0.000433631
DN2234_c0_g1_i4	conditionA	conditionC	3.70926	1.7517	4.96116e-05	0.000436493
DN1822_c0_g1_i5	conditionA	conditionC	2.369	1.49416	4.98496e-05	0.000438486
DN19583_c0_g2_i2	conditionA	conditionC	1.97855	7.27933	5.01823e-05	0.000441311
DN1803_c0_g1_i2	conditionA	conditionC	1.5317	5.47869	5.04372e-05	0.000443452
DN3463_c0_g3_i1	conditionA	conditionC	1.99452	4.59097	5.07177e-05	0.000445712
DN5746_c0_g1_i3	conditionA	conditionC	1.51741	4.30351	5.12805e-05	0.000449992
DN7382_c0_g1_i1	conditionA	conditionC	1.9746	3.40175	5.15763e-05	0.000452117
DN4094_c0_g1_i8	conditionA	conditionC	3.26153	1.7984	5.15914e-05	0.000452145
DN12581_c0_g1_i9	conditionA	conditionC	2.40838	-0.104191	5.17328e-05	0.000453281
DN10495_c0_g1_i11	conditionA	conditionC	1.87071	3.33434	5.19474e-05	0.000454952
DN258_c1_g2_i3	conditionA	conditionC	2.17098	0.539576	5.1971e-05	0.000455056
DN25343_c0_g1_i1	conditionA	conditionC	5.3841	3.65844	5.20104e-05	0.000455296
DN3153_c1_g1_i6	conditionA	conditionC	2.03094	4.73767	5.20489e-05	0.000455529
DN784_c1_g1_i3	conditionA	conditionC	2.10081	1.06691	5.27803e-05	0.000461508
DN5858_c0_g1_i2	conditionA	conditionC	2.21361	7.13369	5.28477e-05	0.000461887
DN402_c0_g1_i2	conditionA	conditionC	5.37762	1.49325	5.33166e-05	0.000465453
DN2008_c0_g2_i3	conditionA	conditionC	2.22304	0.830269	5.35531e-05	0.000467386
DN3391_c0_g2_i1	conditionA	conditionC	1.94134	4.93624	5.35624e-05	0.000467386
DN3902_c0_g1_i5	conditionA	conditionC	2.24653	2.25631	5.38801e-05	0.000470028
DN16402_c0_g2_i7	conditionA	conditionC	3.10663	1.2095	5.38897e-05	0.000470028
DN6660_c0_g1_i4	conditionA	conditionC	1.45187	4.45221	5.41744e-05	0.00047222
DN774_c2_g1_i6	conditionA	conditionC	2.06883	1.20215	5.4178e-05	0.00047222
DN2095_c0_g1_i1	conditionA	conditionC	4.08638	-0.317874	5.43101e-05	0.000473263
DN1496_c1_g1_i1	conditionA	conditionC	2.0267	4.5837	5.44743e-05	0.00047437
DN1436_c3_g1_i1	conditionA	conditionC	1.88803	7.06431	5.48592e-05	0.000477505
DN141436_c0_g1_i1	conditionA	conditionC	1.90977	3.99364	5.50396e-05	0.000478579
DN8266_c1_g1_i2	conditionA	conditionC	3.13968	0.340081	5.50452e-05	0.000478579
DN207_c0_g1_i1	conditionA	conditionC	1.76864	6.87379	5.54763e-05	0.000482108
DN1776_c0_g4_i1	conditionA	conditionC	2.74718	2.2194	5.57705e-05	0.000484555
DN5190_c0_g1_i19	conditionA	conditionC	3.64844	-0.430473	5.59964e-05	0.000486408
DN6070_c0_g1_i4	conditionA	conditionC	1.74606	4.42027	5.61228e-05	0.000487174
DN3698_c0_g1_i12	conditionA	conditionC	1.8904	8.25265	5.63597e-05	0.000489119
DN21916_c0_g1_i1	conditionA	conditionC	1.83436	2.78136	5.65629e-05	0.000490438
DN5524_c0_g2_i3	conditionA	conditionC	2.70054	-0.169098	5.65819e-05	0.000490491
DN11761_c0_g1_i3	conditionA	conditionC	2.1735	-0.0236823	5.6819e-05	0.000492101
DN1865_c0_g1_i13	conditionA	conditionC	2.12552	2.02032	5.7158e-05	0.000494701
DN3316_c0_g1_i8	conditionA	conditionC	1.7958	3.34387	5.74221e-05	0.000496805
DN3571_c0_g2_i2	conditionA	conditionC	1.43165	5.79007	5.7576e-05	0.000497982
DN6573_c0_g1_i18	conditionA	conditionC	2.60214	0.504664	5.76616e-05	0.000498497
DN2383_c0_g1_i4	conditionA	conditionC	2.01954	1.94758	5.8462e-05	0.000504732
DN15364_c0_g1_i3	conditionA	conditionC	4.28051	3.07554	5.87126e-05	0.000506553
DN131_c0_g1_i8	conditionA	conditionC	2.17289	2.21441	5.89792e-05	0.000508509
DN4144_c0_g1_i1	conditionA	conditionC	1.86383	2.68993	5.91326e-05	0.000509374
DN34050_c0_g1_i7	conditionA	conditionC	2.4162	1.84489	5.93102e-05	0.000510673
DN4082_c0_g1_i8	conditionA	conditionC	2.0333	6.77984	5.94838e-05	0.000511937
DN1419_c0_g2_i3	conditionA	conditionC	1.84335	6.76249	5.94999e-05	0.000511961
DN2510_c0_g1_i7	conditionA	conditionC	1.83145	7.48856	5.95536e-05	0.000512193
DN15058_c0_g1_i1	conditionA	conditionC	2.17414	0.21691	5.9813e-05	0.000513847
DN2254_c0_g6_i3	conditionA	conditionC	2.54762	2.7143	6.01108e-05	0.000516058
DN1955_c1_g3_i2	conditionA	conditionC	2.79339	-0.0487227	6.03312e-05	0.000517834
DN933_c0_g1_i11	conditionA	conditionC	1.98386	4.0622	6.0763e-05	0.000521306
DN16750_c0_g1_i1	conditionA	conditionC	2.20159	0.345846	6.09332e-05	0.00052265
DN6957_c0_g1_i2	conditionA	conditionC	2.78648	0.528585	6.11573e-05	0.000524336
DN140920_c0_g1_i1	conditionA	conditionC	2.17607	2.15295	6.11573e-05	0.000524336
DN32124_c0_g1_i1	conditionA	conditionC	2.08381	0.539492	6.1376e-05	0.000525858
DN90_c0_g1_i17	conditionA	conditionC	2.29929	4.48496	6.14321e-05	0.000526221
DN3082_c0_g1_i3	conditionA	conditionC	3.5829	3.08819	6.1656e-05	0.000527667
DN4652_c1_g1_i1	conditionA	conditionC	3.16483	0.814863	6.22383e-05	0.000532412
DN3086_c0_g1_i5	conditionA	conditionC	2.45358	1.88174	6.2356e-05	0.000533255
DN6453_c0_g4_i2	conditionA	conditionC	1.57552	4.53119	6.23647e-05	0.000533255
DN600_c0_g1_i9	conditionA	conditionC	2.00011	2.24995	6.25314e-05	0.000534442
DN4644_c0_g2_i1	conditionA	conditionC	1.57092	7.56942	6.27244e-05	0.00053578
DN171773_c0_g1_i1	conditionA	conditionC	2.27874	2.89049	6.34488e-05	0.000541436
DN1541_c0_g1_i6	conditionA	conditionC	1.72884	3.26853	6.35527e-05	0.000542203
DN1852_c1_g1_i5	conditionA	conditionC	1.98881	8.69018	6.38782e-05	0.000544736
DN2094_c0_g1_i2	conditionA	conditionC	3.03088	2.59808	6.43541e-05	0.000548306
DN3945_c0_g1_i6	conditionA	conditionC	1.42939	5.64459	6.4487e-05	0.000549194
DN854_c0_g1_i5	conditionA	conditionC	1.78111	5.44518	6.46134e-05	0.000550057
DN1171_c1_g2_i1	conditionA	conditionC	1.61044	3.69874	6.46171e-05	0.000550057
DN12449_c1_g1_i4	conditionA	conditionC	2.86275	1.63573	6.46966e-05	0.000550611
DN32969_c0_g1_i3	conditionA	conditionC	2.16662	-0.155699	6.47291e-05	0.000550766
DN4313_c1_g1_i2	conditionA	conditionC	3.56792	1.4399	6.49635e-05	0.000552638
DN20236_c0_g3_i1	conditionA	conditionC	1.9131	5.54729	6.50675e-05	0.000553399
DN13037_c0_g1_i1	conditionA	conditionC	3.5117	0.508111	6.54793e-05	0.00055653
DN1210_c0_g1_i4	conditionA	conditionC	1.55722	4.38167	6.5499e-05	0.000556574
DN15791_c0_g1_i11	conditionA	conditionC	3.08556	2.24151	6.5672e-05	0.000557921
DN22290_c0_g1_i1	conditionA	conditionC	2.09364	0.021319	6.62389e-05	0.000562113
DN7064_c0_g1_i2	conditionA	conditionC	2.03687	3.0365	6.63592e-05	0.000563009
DN2431_c0_g1_i1	conditionA	conditionC	1.86255	4.11482	6.68701e-05	0.000566967
DN13484_c0_g1_i6	conditionA	conditionC	1.55435	6.57498	6.73304e-05	0.000570743
DN7144_c1_g1_i2	conditionA	conditionC	2.3553	7.13747	6.75607e-05	0.000572442
DN3607_c0_g1_i1	conditionA	conditionC	1.56374	3.97954	6.76739e-05	0.000573274
DN19948_c0_g1_i1	conditionA	conditionC	3.09375	3.42712	6.78946e-05	0.000575016
DN4573_c0_g1_i1	conditionA	conditionC	2.18395	1.35317	6.79766e-05	0.000575584
DN5485_c0_g1_i4	conditionA	conditionC	2.13426	1.95137	6.80584e-05	0.000576149
DN3667_c2_g1_i1	conditionA	conditionC	1.42122	4.71702	6.86012e-05	0.000580359
DN6761_c0_g1_i22	conditionA	conditionC	1.94546	2.3081	6.86325e-05	0.000580495
DN9666_c0_g2_i8	conditionA	conditionC	2.47015	-0.129068	6.86668e-05	0.000580529
DN293_c0_g2_i7	conditionA	conditionC	3.24887	-0.461	6.89978e-05	0.00058307
DN33502_c0_g1_i11	conditionA	conditionC	2.62598	0.372882	6.90955e-05	0.000583766
DN5579_c0_g1_i6	conditionA	conditionC	1.74804	8.68903	6.91592e-05	0.000584158
DN3856_c0_g1_i21	conditionA	conditionC	2.98644	0.207129	6.91724e-05	0.000584158
DN4036_c0_g1_i1	conditionA	conditionC	1.94541	1.91247	6.97592e-05	0.000588531
DN148_c0_g1_i5	conditionA	conditionC	2.14258	1.25238	6.97671e-05	0.000588531
DN10780_c2_g1_i1	conditionA	conditionC	1.41415	4.70794	6.98382e-05	0.000589001
DN2678_c0_g1_i2	conditionA	conditionC	1.8955	2.26819	7.05565e-05	0.000594666
DN20236_c0_g3_i2	conditionA	conditionC	1.97566	4.84266	7.11409e-05	0.000598803
DN1022_c0_g1_i14	conditionA	conditionC	2.37964	2.97756	7.16432e-05	0.000602763
DN4991_c0_g1_i6	conditionA	conditionC	1.49066	6.04062	7.16639e-05	0.000602805
DN35157_c0_g2_i6	conditionA	conditionC	1.4877	6.02573	7.18762e-05	0.000604325
DN5980_c0_g1_i1	conditionA	conditionC	1.81387	3.33145	7.2134e-05	0.000606359
DN18857_c0_g1_i1	conditionA	conditionC	2.21177	0.119427	7.21897e-05	0.000606694
DN7480_c1_g1_i3	conditionA	conditionC	3.5208	2.71912	7.233e-05	0.00060774
DN628_c0_g1_i1	conditionA	conditionC	1.44392	5.16364	7.25037e-05	0.000608799
DN741_c0_g1_i7	conditionA	conditionC	2.2875	2.33584	7.27464e-05	0.000610301
DN10429_c0_g1_i9	conditionA	conditionC	2.53981	5.07648	7.30855e-05	0.000613012
DN374_c2_g1_i1	conditionA	conditionC	2.17023	3.13908	7.31765e-05	0.000613641
DN3_c1_g3_i3	conditionA	conditionC	2.26799	2.40963	7.3241e-05	0.000614047
DN74394_c1_g1_i2	conditionA	conditionC	1.48791	4.28051	7.32615e-05	0.000614085
DN199_c1_g2_i2	conditionA	conditionC	1.71676	6.04355	7.3572e-05	0.000616282
DN5116_c0_g1_i2	conditionA	conditionC	1.85442	2.43401	7.4062e-05	0.000619844
DN4849_c0_g1_i12	conditionA	conditionC	2.01869	4.83425	7.42493e-05	0.000621276
DN3852_c0_g2_i6	conditionA	conditionC	1.88947	2.27045	7.43309e-05	0.000621717
DN4632_c0_g1_i13	conditionA	conditionC	2.05102	2.66388	7.43345e-05	0.000621717
DN1797_c0_g1_i2	conditionA	conditionC	2.49788	2.5291	7.47179e-05	0.000624514
DN11630_c0_g1_i1	conditionA	conditionC	1.61962	7.09861	7.47766e-05	0.000624732
DN9046_c0_g1_i2	conditionA	conditionC	2.83234	0.539343	7.48402e-05	0.000625127
DN3943_c0_g1_i1	conditionA	conditionC	2.1868	0.313404	7.50568e-05	0.000626389
DN678_c0_g1_i3	conditionA	conditionC	1.60108	3.96362	7.51157e-05	0.000626745
DN4941_c1_g1_i1	conditionA	conditionC	1.71034	7.03827	7.51634e-05	0.000626908
DN1660_c0_g1_i3	conditionA	conditionC	1.77649	5.38712	7.5168e-05	0.000626908
DN6907_c2_g1_i1	conditionA	conditionC	1.64095	5.46243	7.52052e-05	0.000627081
DN4490_c0_g1_i3	conditionA	conditionC	2.22078	1.82311	7.52956e-05	0.000627562
DN2395_c0_g3_i1	conditionA	conditionC	1.95402	8.77201	7.54588e-05	0.000628741
DN12171_c0_g1_i8	conditionA	conditionC	2.84922	0.0858691	7.54699e-05	0.000628741
DN7266_c0_g1_i1	conditionA	conditionC	2.28581	4.1368	7.55779e-05	0.000629503
DN4514_c1_g1_i2	conditionA	conditionC	3.20465	1.57768	7.59448e-05	0.000632147
DN2661_c0_g1_i3	conditionA	conditionC	1.57672	5.02806	7.62886e-05	0.000634319
DN193_c0_g1_i11	conditionA	conditionC	2.42263	-0.344813	7.64512e-05	0.000635338
DN28469_c0_g1_i1	conditionA	conditionC	2.03403	7.28057	7.6533e-05	0.000635661
DN2510_c0_g1_i5	conditionA	conditionC	1.70117	6.22853	7.6796e-05	0.000637568
DN2530_c3_g1_i1	conditionA	conditionC	2.16384	6.55678	7.70467e-05	0.000639095
DN232_c0_g4_i6	conditionA	conditionC	1.92851	7.49347	7.75194e-05	0.000642738
DN46396_c0_g1_i1	conditionA	conditionC	1.47813	5.20689	7.75529e-05	0.000642877
DN8303_c1_g4_i3	conditionA	conditionC	1.58025	3.85961	7.82003e-05	0.000647963
DN2461_c0_g1_i1	conditionA	conditionC	1.65727	4.05244	7.82992e-05	0.000648501
DN15582_c0_g2_i1	conditionA	conditionC	1.67316	6.40514	7.89551e-05	0.000653368
DN452_c0_g1_i1	conditionA	conditionC	2.72647	6.94346	7.89986e-05	0.000653587
DN3086_c0_g1_i7	conditionA	conditionC	1.83649	2.19411	7.91315e-05	0.000654544
DN4652_c0_g1_i3	conditionA	conditionC	2.1767	1.63443	7.98983e-05	0.000660174
DN1988_c1_g1_i1	conditionA	conditionC	2.40759	3.16953	8.06078e-05	0.000665032
DN13173_c0_g1_i1	conditionA	conditionC	2.22218	1.8709	8.09077e-05	0.000667219
DN3148_c0_g1_i1	conditionA	conditionC	1.35939	5.12389	8.17137e-05	0.00067343
DN11754_c0_g1_i1	conditionA	conditionC	1.72234	6.45901	8.19248e-05	0.000674879
DN14307_c0_g1_i2	conditionA	conditionC	2.42327	0.0777269	8.21723e-05	0.000676628
DN1561_c0_g3_i6	conditionA	conditionC	4.81873	7.37966	8.21883e-05	0.000676628
DN2706_c0_g1_i9	conditionA	conditionC	1.72176	6.1722	8.21901e-05	0.000676628
DN3336_c0_g1_i3	conditionA	conditionC	1.77115	7.05653	8.25931e-05	0.000679799
DN143166_c0_g1_i1	conditionA	conditionC	2.40732	4.56513	8.29017e-05	0.000681899
DN11208_c0_g2_i10	conditionA	conditionC	2.20178	1.77593	8.31074e-05	0.000683444
DN11797_c1_g1_i8	conditionA	conditionC	2.02093	1.70746	8.34467e-05	0.000685499
DN22041_c0_g1_i3	conditionA	conditionC	1.87159	7.05384	8.35039e-05	0.000685822
DN1403_c1_g1_i7	conditionA	conditionC	1.79865	7.81968	8.49521e-05	0.000696072
DN4069_c0_g1_i7	conditionA	conditionC	2.25715	1.53381	8.53478e-05	0.000698969
DN57179_c1_g1_i1	conditionA	conditionC	1.40651	5.51394	8.53603e-05	0.000698969
DN3820_c0_g1_i3	conditionA	conditionC	2.0544	2.37276	8.54591e-05	0.000699628
DN18610_c0_g1_i1	conditionA	conditionC	1.48698	5.81881	8.57049e-05	0.00070134
DN3112_c0_g2_i3	conditionA	conditionC	1.48219	4.632	8.57241e-05	0.000701347
DN9501_c0_g4_i2	conditionA	conditionC	2.42247	5.91655	8.61139e-05	0.000704235
DN12868_c0_g1_i9	conditionA	conditionC	1.8	2.50031	8.61586e-05	0.00070445
DN5650_c0_g1_i1	conditionA	conditionC	2.27709	-0.450272	8.71047e-05	0.000711882
DN2193_c0_g1_i13	conditionA	conditionC	1.9689	3.42682	8.76862e-05	0.000716023
DN15340_c0_g1_i2	conditionA	conditionC	1.95293	4.83698	8.85912e-05	0.00072295
DN2068_c0_g1_i7	conditionA	conditionC	1.61693	6.31609	8.86733e-05	0.00072345
DN20839_c0_g1_i4	conditionA	conditionC	1.48358	6.25584	8.86902e-05	0.00072345
DN15147_c0_g1_i3	conditionA	conditionC	2.11853	4.47333	8.90842e-05	0.000726509
DN4802_c0_g1_i2	conditionA	conditionC	1.60272	5.65259	8.99794e-05	0.000733029
DN1314_c0_g1_i7	conditionA	conditionC	1.84793	3.25801	9.01907e-05	0.000734437
DN5556_c1_g1_i1	conditionA	conditionC	3.86217	2.14497	9.05295e-05	0.00073704
DN1714_c0_g1_i1	conditionA	conditionC	2.47494	0.266477	9.11845e-05	0.000741899
DN588_c1_g1_i8	conditionA	conditionC	2.02184	1.59551	9.12815e-05	0.00074253
DN14082_c0_g1_i1	conditionA	conditionC	1.8305	3.99955	9.14089e-05	0.000743251
DN447_c1_g1_i1	conditionA	conditionC	2.04554	2.27585	9.17716e-05	0.000745725
DN3007_c0_g1_i2	conditionA	conditionC	1.9172	2.10158	9.19583e-05	0.000747083
DN8889_c0_g1_i1	conditionA	conditionC	1.44787	5.99577	9.20318e-05	0.000747491
DN18539_c0_g1_i11	conditionA	conditionC	3.24301	0.597413	9.21446e-05	0.00074812
DN15296_c0_g1_i6	conditionA	conditionC	2.42451	0.264502	9.25724e-05	0.000750798
DN2593_c0_g2_i3	conditionA	conditionC	1.39329	5.71467	9.29981e-05	0.00075409
DN5906_c0_g1_i2	conditionA	conditionC	2.8052	7.42935	9.30324e-05	0.000754208
DN1704_c0_g3_i6	conditionA	conditionC	1.73184	3.10537	9.32474e-05	0.000755632
DN22041_c0_g2_i1	conditionA	conditionC	1.68388	4.61349	9.38812e-05	0.000760285
DN6706_c0_g1_i1	conditionA	conditionC	1.54958	6.23187	9.40972e-05	0.000761711
DN415_c0_g1_i4	conditionA	conditionC	2.3896	5.76767	9.44063e-05	0.000763806
DN17789_c0_g1_i1	conditionA	conditionC	2.81029	0.354685	9.44158e-05	0.000763806
DN649_c7_g1_i6	conditionA	conditionC	2.08526	1.25559	9.52502e-05	0.000770231
DN4934_c0_g3_i1	conditionA	conditionC	1.54151	5.04876	9.54366e-05	0.000771575
DN1409_c0_g2_i1	conditionA	conditionC	3.46718	0.45895	9.56206e-05	0.000772899
DN683_c1_g1_i4	conditionA	conditionC	1.80395	7.56581	9.56498e-05	0.000772972
DN3856_c0_g1_i11	conditionA	conditionC	1.57491	3.99437	9.59321e-05	0.00077509
DN2729_c1_g3_i1	conditionA	conditionC	1.57699	5.13614	9.631e-05	0.000777815
DN5087_c1_g1_i1	conditionA	conditionC	2.52167	1.00251	9.69002e-05	0.000782252
DN3666_c0_g1_i2	conditionA	conditionC	2.18306	3.3648	9.71698e-05	0.000784097
DN406_c0_g2_i7	conditionA	conditionC	2.27997	3.78521	9.71924e-05	0.000784114
DN3254_c0_g1_i2	conditionA	conditionC	1.97289	2.75803	9.77424e-05	0.000788053
DN202_c0_g1_i17	conditionA	conditionC	1.86677	2.3711	9.8044e-05	0.000790027
DN952_c0_g1_i2	conditionA	conditionC	7.98767	4.8805	9.80491e-05	0.000790027
DN6318_c0_g1_i4	conditionA	conditionC	2.28353	1.78899	9.81738e-05	0.000790865
DN8282_c1_g1_i3	conditionA	conditionC	3.25077	2.67554	9.83516e-05	0.000792131
DN2076_c0_g2_i1	conditionA	conditionC	1.55487	6.81487	9.8441e-05	0.000792679
DN28020_c0_g2_i1	conditionA	conditionC	3.40336	8.76648	9.88056e-05	0.000794951
DN3647_c0_g3_i1	conditionA	conditionC	4.34944	1.49029	9.93212e-05	0.000798281
DN10774_c0_g1_i2	conditionA	conditionC	1.96808	3.16625	0.000100083	0.000804021
DN26277_c0_g1_i6	conditionA	conditionC	2.04395	1.18074	0.000100101	0.000804021
DN709_c0_g1_i6	conditionA	conditionC	1.57371	3.6394	0.000100274	0.000805242
DN2356_c1_g4_i1	conditionA	conditionC	2.22328	1.44396	0.000100325	0.000805315
DN9980_c0_g1_i3	conditionA	conditionC	1.95278	2.53522	0.000100537	0.000806845
DN1214_c0_g2_i3	conditionA	conditionC	2.80551	2.22072	0.000100806	0.000808665
DN6048_c1_g1_i1	conditionA	conditionC	3.07803	3.08227	0.000101072	0.000810463
DN26499_c0_g2_i11	conditionA	conditionC	1.34886	5.4787	0.000101259	0.000811789
DN2124_c1_g2_i4	conditionA	conditionC	2.23486	0.773157	0.000101596	0.000814324
DN12501_c0_g1_i1	conditionA	conditionC	2.24849	0.298879	0.0001017	0.000814813
DN1564_c0_g4_i2	conditionA	conditionC	3.30527	0.269365	0.000102111	0.000817765
DN3746_c0_g2_i4	conditionA	conditionC	2.07837	3.56381	0.000102207	0.00081836
DN3770_c0_g5_i1	conditionA	conditionC	3.78425	7.73997	0.00010227	0.000818695
DN4283_c2_g3_i1	conditionA	conditionC	1.86631	6.93903	0.000102522	0.000820543
DN1509_c0_g4_i1	conditionA	conditionC	1.79493	5.66251	0.000102741	0.000822122
DN14211_c0_g3_i1	conditionA	conditionC	1.44449	5.3795	0.000103199	0.000825613
DN6176_c0_g1_i1	conditionA	conditionC	2.44963	2.20693	0.000103681	0.000829294
DN13515_c0_g2_i1	conditionA	conditionC	2.0981	-0.0151799	0.000103857	0.000830361
DN3053_c1_g1_i1	conditionA	conditionC	1.67443	7.3156	0.000103976	0.000831136
DN5610_c0_g1_i3	conditionA	conditionC	4.15463	1.88849	0.000104017	0.000831286
DN13712_c0_g1_i1	conditionA	conditionC	1.62678	4.45674	0.000104462	0.000834319
DN19164_c0_g1_i1	conditionA	conditionC	2.38258	0.526414	0.000104834	0.000837118
DN703_c0_g2_i7	conditionA	conditionC	2.18046	3.21759	0.000105089	0.000838984
DN1906_c0_g1_i1	conditionA	conditionC	2.50726	-0.697182	0.000105191	0.00083962
DN2383_c0_g1_i2	conditionA	conditionC	1.76249	8.65737	0.000105246	0.000839708
DN11807_c0_g1_i4	conditionA	conditionC	1.86606	3.04969	0.000105246	0.000839708
DN12700_c0_g2_i6	conditionA	conditionC	1.44895	5.70618	0.000105409	0.00084066
DN383_c0_g1_i4	conditionA	conditionC	2.16727	0.440998	0.000107229	0.000853753
DN10616_c0_g2_i14	conditionA	conditionC	1.70201	3.54266	0.000107369	0.000854684
DN1727_c0_g1_i4	conditionA	conditionC	2.33385	0.623411	0.000107649	0.00085638
DN23869_c0_g2_i1	conditionA	conditionC	1.91714	3.10319	0.000108705	0.000864066
DN6671_c0_g1_i1	conditionA	conditionC	1.48247	4.35496	0.000109702	0.00087145
DN5028_c1_g1_i2	conditionA	conditionC	1.44251	4.30981	0.000110282	0.000874783
DN8538_c0_g2_i2	conditionA	conditionC	1.60268	3.77689	0.000110344	0.000874962
DN5912_c1_g2_i3	conditionA	conditionC	1.4226	5.29479	0.00011035	0.000874962
DN10746_c0_g3_i2	conditionA	conditionC	2.40679	-0.0207365	0.000110507	0.000875839
DN6280_c0_g2_i5	conditionA	conditionC	1.54066	4.70927	0.000110615	0.00087652
DN7722_c0_g1_i3	conditionA	conditionC	2.64026	3.7098	0.000110689	0.000876923
DN2292_c0_g1_i2	conditionA	conditionC	1.39669	4.37152	0.000110944	0.000878577
DN63_c0_g4_i3	conditionA	conditionC	2.37804	2.7807	0.000112232	0.000887295
DN5683_c0_g1_i2	conditionA	conditionC	1.59279	3.53792	0.000112253	0.000887295
DN26277_c0_g1_i3	conditionA	conditionC	1.58101	5.9594	0.000112549	0.000888714
DN2000_c0_g1_i1	conditionA	conditionC	1.39637	4.46415	0.000112684	0.000889595
DN73_c0_g1_i1	conditionA	conditionC	2.16357	1.87964	0.0001128	0.00088999
DN4853_c0_g2_i3	conditionA	conditionC	1.38774	4.81142	0.000112803	0.00088999
DN3179_c0_g2_i1	conditionA	conditionC	1.67199	4.22249	0.000113664	0.000896005
DN13066_c0_g1_i8	conditionA	conditionC	2.57171	0.0474387	0.000113706	0.000896005
DN3405_c0_g1_i2	conditionA	conditionC	1.96356	1.09954	0.000113774	0.000896353
DN1122_c1_g1_i24	conditionA	conditionC	1.82441	2.67066	0.000113803	0.000896396
DN3724_c0_g1_i2	conditionA	conditionC	1.81522	2.71666	0.000114288	0.000899659
DN4499_c0_g1_i6	conditionA	conditionC	1.82198	8.00044	0.000114543	0.0009013
DN1888_c0_g1_i6	conditionA	conditionC	2.33373	3.47206	0.000114762	0.000902819
DN3192_c0_g2_i1	conditionA	conditionC	2.505	1.61609	0.000114813	0.00090287
DN545_c0_g1_i2	conditionA	conditionC	2.80993	3.39245	0.000115083	0.00090443
DN5490_c0_g1_i6	conditionA	conditionC	1.65453	4.99535	0.000115174	0.000904964
DN5694_c0_g1_i1	conditionA	conditionC	2.17904	0.946667	0.000115482	0.000907175
DN1830_c0_g1_i9	conditionA	conditionC	1.56395	3.90446	0.000115503	0.000907175
DN5434_c0_g4_i1	conditionA	conditionC	1.6814	9.50178	0.000115544	0.000907312
DN915_c1_g5_i1	conditionA	conditionC	1.92111	7.4105	0.000115727	0.000908565
DN56548_c2_g1_i1	conditionA	conditionC	3.77227	1.31232	0.000116497	0.000914216
DN1895_c2_g1_i1	conditionA	conditionC	1.37517	5.92507	0.000116519	0.000914216
DN4658_c1_g1_i2	conditionA	conditionC	1.51054	6.594	0.000117341	0.000920288
DN4869_c0_g1_i8	conditionA	conditionC	1.37992	5.30011	0.000117413	0.000920509
DN7705_c0_g1_i3	conditionA	conditionC	2.95724	1.20242	0.000117417	0.000920509
DN4818_c0_g2_i5	conditionA	conditionC	1.92195	3.2281	0.000117514	0.000921082
DN1271_c0_g1_i11	conditionA	conditionC	2.02713	1.3547	0.00011769	0.00092227
DN2973_c0_g1_i7	conditionA	conditionC	1.96894	4.60845	0.000117855	0.000922998
DN7652_c1_g1_i1	conditionA	conditionC	1.8177	2.44046	0.000118553	0.000927891
DN8920_c0_g1_i1	conditionA	conditionC	1.70314	7.42594	0.000118712	0.000928945
DN4454_c0_g2_i1	conditionA	conditionC	2.63291	3.55671	0.0001196	0.00093475
DN5856_c1_g1_i2	conditionA	conditionC	1.47838	6.01456	0.000119702	0.000935354
DN19809_c0_g4_i1	conditionA	conditionC	2.02195	0.526078	0.00011979	0.000935403
DN52_c1_g1_i3	conditionA	conditionC	1.60602	3.7029	0.00011986	0.000935446
DN1564_c0_g2_i2	conditionA	conditionC	1.8935	4.89699	0.000121515	0.000947591
DN109085_c0_g1_i1	conditionA	conditionC	2.01666	2.89533	0.000121597	0.000948032
DN1513_c1_g1_i10	conditionA	conditionC	2.37539	2.26802	0.000121743	0.000948981
DN7067_c0_g1_i4	conditionA	conditionC	2.28486	2.50701	0.000122289	0.000952847
DN167_c0_g1_i5	conditionA	conditionC	1.52173	6.78876	0.000122455	0.000953945
DN8549_c0_g1_i3	conditionA	conditionC	3.66026	4.22621	0.000122722	0.000955637
DN10652_c0_g1_i1	conditionA	conditionC	2.10674	0.574086	0.000123714	0.000962577
DN3571_c0_g2_i4	conditionA	conditionC	1.86838	2.04514	0.000123796	0.000963026
DN2423_c0_g1_i2	conditionA	conditionC	3.45611	5.01924	0.000123958	0.000964001
DN4225_c0_g3_i1	conditionA	conditionC	1.93767	1.7605	0.000123972	0.000964001
DN1384_c0_g2_i2	conditionA	conditionC	2.1344	-0.408692	0.000124023	0.000964203
DN2303_c0_g1_i3	conditionA	conditionC	1.85852	4.0355	0.000124289	0.00096607
DN4235_c0_g3_i1	conditionA	conditionC	2.07823	3.41504	0.000124374	0.000966536
DN2178_c1_g4_i2	conditionA	conditionC	1.63977	3.43393	0.000125517	0.000974826
DN2243_c0_g1_i8	conditionA	conditionC	1.51995	5.34913	0.000125801	0.000976834
DN1799_c0_g2_i4	conditionA	conditionC	1.50857	4.40203	0.000126559	0.000982123
DN1999_c0_g2_i2	conditionA	conditionC	5.07778	0.733249	0.000126651	0.000982636
DN5612_c0_g2_i2	conditionA	conditionC	2.2629	2.21069	0.000127082	0.000985583
DN2648_c0_g1_i7	conditionA	conditionC	2.01476	5.94855	0.000127876	0.000990733
DN129_c3_g1_i6	conditionA	conditionC	1.94935	2.70833	0.000127948	0.000991094
DN3698_c0_g1_i8	conditionA	conditionC	1.73294	6.4746	0.000128754	0.000996527
DN6844_c0_g1_i6	conditionA	conditionC	1.84406	2.4265	0.000128913	0.000997354
DN4406_c0_g1_i6	conditionA	conditionC	2.04893	1.75816	0.00012902	0.000997979
DN7144_c1_g1_i7	conditionA	conditionC	1.89435	5.66322	0.000129064	0.00099812
DN18608_c0_g3_i1	conditionA	conditionC	1.57081	5.01985	0.000129139	0.000998296
DN5091_c0_g1_i3	conditionA	conditionC	1.58452	5.03632	0.000130069	0.00100467
DN1139_c0_g1_i2	conditionA	conditionC	3.02537	3.78219	0.000130098	0.0010047
DN1689_c3_g1_i8	conditionA	conditionC	2.0003	0.912441	0.000130278	0.00100568
DN4827_c0_g3_i6	conditionA	conditionC	2.89711	2.48824	0.000130757	0.00100897
DN6221_c0_g2_i1	conditionA	conditionC	1.74187	3.60504	0.000131209	0.00101225
DN13653_c0_g1_i3	conditionA	conditionC	2.05184	0.716126	0.000131423	0.00101335
DN1641_c0_g1_i5	conditionA	conditionC	1.45573	4.01702	0.000131597	0.00101443
DN150_c0_g1_i6	conditionA	conditionC	1.99012	3.21322	0.000132677	0.00102173
DN9275_c0_g2_i5	conditionA	conditionC	1.86964	6.84273	0.000133103	0.00102439
DN3791_c0_g1_i5	conditionA	conditionC	2.14833	5.17292	0.000133348	0.00102607
DN3826_c0_g1_i2	conditionA	conditionC	3.98437	-0.276756	0.000134054	0.00103088
DN414_c1_g1_i1	conditionA	conditionC	1.96976	1.66328	0.000134455	0.00103355
DN1944_c0_g1_i6	conditionA	conditionC	2.5124	0.0764743	0.000134711	0.00103531
DN620_c0_g1_i1	conditionA	conditionC	2.22308	1.02686	0.000134879	0.00103639
DN5935_c0_g1_i8	conditionA	conditionC	1.78778	2.67058	0.000134977	0.00103693
DN705_c0_g1_i8	conditionA	conditionC	1.71322	7.06598	0.000135216	0.00103857
DN57_c0_g2_i6	conditionA	conditionC	3.29162	4.11595	0.000135273	0.00103879
DN8411_c0_g2_i1	conditionA	conditionC	1.66039	4.02508	0.000136083	0.0010446
DN1894_c0_g2_i13	conditionA	conditionC	2.00455	1.29876	0.00013657	0.00104791
DN22387_c0_g1_i1	conditionA	conditionC	2.44552	5.15842	0.000136852	0.00104987
DN2356_c1_g1_i6	conditionA	conditionC	2.1127	1.40238	0.000137408	0.00105392
DN3572_c0_g1_i5	conditionA	conditionC	3.24431	0.674273	0.000137618	0.00105511
DN9600_c0_g1_i1	conditionA	conditionC	1.36526	4.63839	0.000137885	0.00105695
DN10810_c0_g1_i7	conditionA	conditionC	2.18336	2.82733	0.000139209	0.00106645
DN10872_c0_g1_i1	conditionA	conditionC	2.00038	0.0204897	0.000139321	0.0010671
DN14070_c0_g1_i1	conditionA	conditionC	1.89049	5.27031	0.000140074	0.00107222
DN9161_c0_g2_i1	conditionA	conditionC	1.88826	2.97661	0.000140834	0.00107675
DN1935_c1_g2_i1	conditionA	conditionC	1.34031	5.65639	0.0001409	0.00107704
DN3022_c0_g1_i5	conditionA	conditionC	1.74444	6.84121	0.000142627	0.00108806
DN2934_c0_g1_i3	conditionA	conditionC	1.83019	2.16244	0.00014291	0.00108957
DN45763_c0_g1_i2	conditionA	conditionC	2.32505	1.22063	0.000143001	0.00109005
DN375_c1_g1_i1	conditionA	conditionC	3.02225	0.750328	0.000143217	0.00109126
DN1428_c0_g1_i5	conditionA	conditionC	1.66279	8.48722	0.00014328	0.00109131
DN1436_c3_g2_i1	conditionA	conditionC	1.71687	5.72859	0.000143816	0.00109517
DN8491_c0_g2_i1	conditionA	conditionC	1.42307	7.1238	0.000144099	0.00109711
DN824_c0_g3_i3	conditionA	conditionC	1.83904	2.61552	0.000144174	0.00109746
DN4498_c1_g1_i2	conditionA	conditionC	1.73945	5.10553	0.000145637	0.00110744
DN1398_c0_g1_i4	conditionA	conditionC	1.6504	6.8728	0.000145658	0.00110744
DN2854_c0_g2_i1	conditionA	conditionC	1.86817	6.96776	0.00014591	0.00110891
DN7786_c0_g2_i1	conditionA	conditionC	1.94139	8.31002	0.000146966	0.00111605
DN9025_c0_g1_i1	conditionA	conditionC	1.43449	5.84746	0.000147115	0.00111674
DN4607_c0_g1_i3	conditionA	conditionC	1.47625	6.87979	0.000147169	0.00111693
DN723_c0_g4_i1	conditionA	conditionC	1.90464	1.93477	0.000147422	0.0011184
DN5466_c0_g1_i10	conditionA	conditionC	1.8395	3.16618	0.000148002	0.00112214
DN5089_c0_g1_i1	conditionA	conditionC	1.80965	5.3693	0.000148458	0.0011247
DN3535_c0_g1_i4	conditionA	conditionC	2.86376	0.160366	0.000148675	0.00112604
DN5234_c0_g4_i1	conditionA	conditionC	2.09915	1.99813	0.000148694	0.00112604
DN57_c0_g2_i5	conditionA	conditionC	2.64811	9.47371	0.000148881	0.00112724
DN821_c0_g2_i1	conditionA	conditionC	2.23124	2.63858	0.000149164	0.00112915
DN894_c0_g2_i20	conditionA	conditionC	2.04371	4.49376	0.000149635	0.0011322
DN4025_c0_g1_i9	conditionA	conditionC	2.04776	4.16184	0.000149966	0.00113433
DN3069_c0_g3_i2	conditionA	conditionC	1.69076	5.17085	0.000150128	0.00113533
DN1272_c0_g1_i1	conditionA	conditionC	1.50489	4.96012	0.000150384	0.001137
DN3746_c0_g2_i1	conditionA	conditionC	1.99658	0.0522091	0.000151657	0.00114554
DN5590_c2_g2_i3	conditionA	conditionC	1.50236	6.15826	0.000151831	0.00114661
DN8169_c0_g3_i1	conditionA	conditionC	1.99474	0.19647	0.000151859	0.00114661
DN6361_c0_g1_i4	conditionA	conditionC	2.6311	4.30498	0.000152652	0.00115214
DN96982_c0_g1_i1	conditionA	conditionC	1.95931	1.05117	0.000152797	0.00115301
DN10429_c0_g1_i4	conditionA	conditionC	2.96118	0.140404	0.00015355	0.00115824
DN37665_c0_g1_i4	conditionA	conditionC	2.66306	1.15594	0.000153938	0.00116071
DN1511_c0_g1_i3	conditionA	conditionC	3.61926	1.51968	0.000154555	0.00116513
DN19335_c0_g1_i1	conditionA	conditionC	1.69263	4.35561	0.000154658	0.00116568
DN3639_c0_g1_i3	conditionA	conditionC	2.37151	-0.177898	0.000156206	0.00117572
DN56011_c0_g3_i1	conditionA	conditionC	1.49105	4.25038	0.000156783	0.0011796
DN8392_c0_g2_i1	conditionA	conditionC	1.41253	6.24654	0.00015699	0.00118092
DN8075_c0_g1_i17	conditionA	conditionC	1.75808	2.09427	0.000158676	0.00119267
DN17857_c0_g1_i10	conditionA	conditionC	1.57751	4.2166	0.000158798	0.00119336
DN1734_c0_g1_i6	conditionA	conditionC	1.96935	1.32735	0.00015893	0.00119388
DN2708_c0_g1_i5	conditionA	conditionC	2.95438	0.389374	0.000159207	0.00119532
DN3876_c0_g1_i13	conditionA	conditionC	2.27386	0.231371	0.000159585	0.00119781
DN188_c0_g1_i6	conditionA	conditionC	3.71065	1.74359	0.000159609	0.00119781
DN4113_c0_g2_i2	conditionA	conditionC	1.49603	5.211	0.000161035	0.00120803
DN5484_c0_g2_i2	conditionA	conditionC	4.08439	8.55782	0.000161182	0.0012088
DN6906_c0_g1_i1	conditionA	conditionC	1.38332	6.36313	0.000162122	0.00121428
DN2153_c1_g2_i3	conditionA	conditionC	1.74091	3.17073	0.000162258	0.00121506
DN4748_c0_g1_i3	conditionA	conditionC	1.93424	1.61425	0.0001626	0.00121715
DN1194_c2_g4_i1	conditionA	conditionC	1.70173	3.59129	0.000163456	0.00122308
DN8510_c0_g2_i9	conditionA	conditionC	1.59516	6.2675	0.000163763	0.0012249
DN75002_c0_g1_i9	conditionA	conditionC	3.05305	2.74887	0.00016404	0.00122648
DN1185_c0_g1_i15	conditionA	conditionC	1.34071	5.2538	0.000164396	0.00122843
DN4911_c0_g1_i2	conditionA	conditionC	2.43538	1.37433	0.000164696	0.00123019
DN7225_c0_g1_i1	conditionA	conditionC	2.16811	2.29074	0.000165381	0.00123458
DN19067_c0_g2_i1	conditionA	conditionC	1.6329	3.69708	0.000165585	0.00123568
DN4665_c0_g1_i13	conditionA	conditionC	2.19177	-0.22672	0.000166702	0.00124331
DN3306_c1_g1_i4	conditionA	conditionC	1.87105	5.54089	0.000166713	0.00124331
DN4989_c0_g1_i3	conditionA	conditionC	1.84819	2.11809	0.000167177	0.00124605
DN268_c0_g1_i7	conditionA	conditionC	1.37252	4.66477	0.000167356	0.00124714
DN11601_c0_g1_i4	conditionA	conditionC	1.59061	3.68204	0.000167534	0.00124822
DN7108_c0_g2_i2	conditionA	conditionC	1.88371	0.718373	0.000167916	0.00125082
DN2825_c0_g2_i1	conditionA	conditionC	2.15612	-0.655193	0.00016842	0.00125396
DN14313_c0_g1_i2	conditionA	conditionC	2.48137	2.1854	0.0001694	0.00126041
DN142434_c0_g1_i1	conditionA	conditionC	1.34232	5.12575	0.000169472	0.0012607
DN8920_c0_g1_i8	conditionA	conditionC	2.12468	1.73844	0.000169536	0.00126093
DN683_c1_g1_i15	conditionA	conditionC	1.80449	7.7633	0.000169882	0.00126326
DN18226_c0_g1_i1	conditionA	conditionC	1.90482	3.76488	0.000169918	0.00126328
DN11754_c0_g1_i3	conditionA	conditionC	1.85256	3.63026	0.000171203	0.0012711
DN4082_c0_g1_i2	conditionA	conditionC	2.01202	0.12031	0.000171757	0.00127445
DN1355_c0_g1_i1	conditionA	conditionC	2.62588	0.834439	0.000172278	0.0012776
DN825_c0_g2_i2	conditionA	conditionC	3.20156	1.12198	0.000173208	0.00128351
DN732_c0_g1_i11	conditionA	conditionC	1.4359	5.45323	0.00017359	0.00128609
DN1591_c0_g1_i1	conditionA	conditionC	1.53105	6.98813	0.000173731	0.00128688
DN15136_c0_g1_i1	conditionA	conditionC	2.25222	3.03814	0.00017399	0.00128855
DN3390_c0_g1_i1	conditionA	conditionC	1.74213	3.04763	0.000174889	0.00129495
DN779_c0_g1_i3	conditionA	conditionC	2.02538	0.836316	0.000176243	0.00130347
DN11796_c0_g1_i1	conditionA	conditionC	2.02197	3.14905	0.000176367	0.00130414
DN5375_c0_g2_i5	conditionA	conditionC	2.03339	4.42824	0.000176804	0.00130686
DN30978_c0_g1_i11	conditionA	conditionC	1.58619	3.87551	0.000176885	0.0013072
DN2593_c0_g2_i2	conditionA	conditionC	1.46029	3.98457	0.000177646	0.00131207
DN997_c0_g2_i3	conditionA	conditionC	1.54696	6.31096	0.000177733	0.0013122
DN3214_c0_g1_i3	conditionA	conditionC	2.14716	1.07379	0.000178325	0.00131607
DN10607_c0_g1_i1	conditionA	conditionC	2.31136	5.39155	0.00017878	0.00131892
DN240_c0_g2_i4	conditionA	conditionC	2.21558	2.31632	0.000179494	0.00132368
DN4859_c0_g1_i5	conditionA	conditionC	1.30275	4.65112	0.000179551	0.00132384
DN3193_c0_g4_i1	conditionA	conditionC	2.61643	-0.303784	0.000180049	0.00132726
DN1029_c1_g2_i1	conditionA	conditionC	2.1595	-0.590404	0.000180666	0.00133078
DN42708_c0_g1_i1	conditionA	conditionC	1.34837	5.08816	0.000181747	0.00133771
DN3501_c0_g2_i2	conditionA	conditionC	1.84454	2.56661	0.000182121	0.00134021
DN4773_c0_g2_i6	conditionA	conditionC	1.70532	5.90176	0.000182297	0.00134073
DN8004_c0_g1_i6	conditionA	conditionC	1.5944	3.56832	0.000182895	0.00134453
DN10898_c0_g2_i1	conditionA	conditionC	1.46931	4.71112	0.000182919	0.00134453
DN1015_c0_g1_i2	conditionA	conditionC	1.6015	3.80944	0.000184099	0.00135217
DN9326_c0_g2_i1	conditionA	conditionC	2.53738	1.90983	0.000185005	0.00135752
DN10046_c0_g2_i4	conditionA	conditionC	1.63623	3.86872	0.000185788	0.001363
DN3476_c0_g1_i2	conditionA	conditionC	2.19948	1.15142	0.000186147	0.00136538
DN24778_c0_g1_i1	conditionA	conditionC	2.22981	2.71381	0.000186585	0.0013678
DN6309_c0_g1_i1	conditionA	conditionC	2.2381	1.26172	0.000186656	0.00136806
DN5606_c1_g1_i4	conditionA	conditionC	1.63412	7.44725	0.000187915	0.0013765
DN2818_c0_g1_i2	conditionA	conditionC	1.62354	4.10855	0.000188826	0.00138184
DN2877_c0_g2_i1	conditionA	conditionC	2.22149	6.35388	0.000188905	0.00138216
DN1381_c1_g1_i3	conditionA	conditionC	2.99366	4.06937	0.000189035	0.00138285
DN4005_c0_g2_i1	conditionA	conditionC	2.22581	-0.0397291	0.000189192	0.00138347
DN11927_c0_g1_i5	conditionA	conditionC	1.88597	1.71219	0.000191007	0.00139541
DN4993_c1_g1_i1	conditionA	conditionC	1.32831	5.73463	0.000191524	0.00139838
DN1608_c0_g3_i1	conditionA	conditionC	2.04353	2.27029	0.000192067	0.0014016
DN20618_c0_g2_i1	conditionA	conditionC	1.91615	2.17384	0.000192659	0.00140533
DN3378_c0_g2_i1	conditionA	conditionC	2.14415	2.12447	0.000193513	0.00141075
DN7306_c0_g3_i1	conditionA	conditionC	1.30891	5.04019	0.000194	0.00141383
DN25830_c0_g1_i3	conditionA	conditionC	1.66369	2.66426	0.000194009	0.00141383
[truncated: 762 more rows]

## Sheet: Control vs 24 h
De novo transcriptome analysis provides insights into formation of in vitro adventitious root from leaf explants of Arnebia euchroma
Jyoti Devi1,2, Ekjot Kaur1,2, Mohit Kumar Swarnkar1, Vishal Acharya1,2*, Shashi Bhushan1,2,3*
1Biotechnology Division, CSIR-Institute of Himalayan Bioresource Technology (IHBT), Palampur, H.P.-176061, India
2Academy of Scientific and Innovative Research (AcSIR), Ghaziabad-201002, India
3Dietetic & Nutrition Technology Division, CSIR-Institute of Himalayan Bioresource Technology (IHBT), Palampur, H.P.-176061, India
* Correspondence: sbhushan@ihbt.res.in & vishal@ihbt.res.in
Table S3a: List of differentially expressed genes, fold change ≥ 1.0; conditionA= Intact leaf, conditionD= 24 h
Transcript_ID			log Fold Change	logCPM	PValue	FDR
DN111993_c0_g1_i1	conditionA	conditionD	6.56002	6.56675	7.11577e-46	1.3426e-41
DN4889_c0_g1_i1	conditionA	conditionD	6.87762	4.50908	2.38344e-41	1.49903e-37
DN18251_c0_g1_i2	conditionA	conditionD	6.37407	7.55855	2.68065e-38	1.26446e-34
DN961_c0_g1_i8	conditionA	conditionD	6.47568	4.23957	6.97713e-37	2.0253e-33
DN7264_c0_g1_i1	conditionA	conditionD	6.44472	4.79348	1.16706e-33	2.31791e-30
DN7419_c0_g1_i3	conditionA	conditionD	5.62464	4.38735	1.42045e-33	2.6801e-30
DN5856_c0_g2_i3	conditionA	conditionD	13.1894	3.60558	5.62807e-33	9.23395e-30
DN20890_c0_g1_i2	conditionA	conditionD	7.3441	5.54145	5.99752e-33	9.4301e-30
DN5959_c0_g1_i8	conditionA	conditionD	5.64329	4.47989	2.44252e-32	3.68684e-29
DN20823_c0_g1_i3	conditionA	conditionD	5.8836	4.05784	2.32641e-29	2.58204e-26
DN5959_c0_g1_i6	conditionA	conditionD	5.89358	3.66048	1.21886e-28	1.2431e-25
DN10560_c0_g4_i3	conditionA	conditionD	4.96725	4.26064	2.41288e-28	2.39612e-25
DN5122_c0_g1_i3	conditionA	conditionD	12.6953	3.11163	8.45482e-28	8.18079e-25
DN7183_c0_g1_i6	conditionA	conditionD	12.0502	2.46848	5.79636e-27	5.08678e-24
DN12232_c0_g2_i3	conditionA	conditionD	5.50477	6.06255	8.01819e-26	6.05148e-23
DN9707_c0_g1_i3	conditionA	conditionD	6.32364	3.82689	8.95751e-25	6.25964e-22
DN5612_c0_g3_i1	conditionA	conditionD	11.9125	2.33244	2.3182e-24	1.50954e-21
DN143519_c0_g1_i1	conditionA	conditionD	6.17705	3.11529	2.36479e-24	1.5125e-21
DN6020_c0_g1_i8	conditionA	conditionD	11.7242	2.1428	9.35361e-24	5.26818e-21
DN265_c0_g2_i2	conditionA	conditionD	6.91806	2.86516	5.69914e-23	2.8675e-20
DN8625_c0_g1_i7	conditionA	conditionD	12.2126	2.62909	5.83703e-23	2.89824e-20
DN28455_c0_g1_i9	conditionA	conditionD	4.22304	6.84423	1.02522e-22	4.8223e-20
DN8185_c0_g1_i4	conditionA	conditionD	5.39425	3.97225	1.0351e-22	4.8223e-20
DN130345_c0_g1_i1	conditionA	conditionD	4.20784	4.42035	1.21767e-22	5.53615e-20
DN43594_c0_g1_i1	conditionA	conditionD	5.85366	3.19873	1.46396e-22	6.4993e-20
DN20891_c0_g2_i1	conditionA	conditionD	5.2456	5.41493	3.33726e-22	1.35414e-19
DN1461_c0_g2_i4	conditionA	conditionD	3.66926	5.19404	5.3326e-22	2.11822e-19
DN916_c1_g2_i1	conditionA	conditionD	3.96209	5.61646	9.03881e-22	3.51638e-19
DN23123_c0_g1_i1	conditionA	conditionD	11.6685	2.08639	1.13343e-21	4.27711e-19
DN59268_c0_g1_i6	conditionA	conditionD	5.35909	3.10681	2.67285e-21	9.25346e-19
DN1430_c0_g1_i6	conditionA	conditionD	4.22544	6.54348	3.1734e-21	1.07884e-18
DN5959_c5_g1_i1	conditionA	conditionD	6.06573	5.69814	4.71305e-21	1.5201e-18
DN4408_c0_g1_i1	conditionA	conditionD	3.62063	5.68338	5.1234e-21	1.63845e-18
DN2170_c0_g1_i5	conditionA	conditionD	11.8394	2.25631	5.77757e-21	1.83212e-18
DN1932_c1_g1_i2	conditionA	conditionD	11.5848	2.00265	7.43214e-21	2.31785e-18
DN31116_c0_g1_i2	conditionA	conditionD	5.67815	2.52021	4.83709e-20	1.33235e-17
DN27893_c0_g1_i1	conditionA	conditionD	6.25043	2.42126	5.59018e-20	1.51763e-17
DN3972_c0_g2_i4	conditionA	conditionD	4.40203	5.195	6.25995e-20	1.68733e-17
DN29622_c0_g1_i1	conditionA	conditionD	3.43207	5.10759	8.36599e-20	2.20769e-17
DN6020_c0_g1_i12	conditionA	conditionD	11.3209	1.7396	9.09651e-20	2.3769e-17
DN13587_c0_g2_i1	conditionA	conditionD	4.88027	4.70178	9.47566e-20	2.44913e-17
DN11360_c0_g1_i1	conditionA	conditionD	3.56001	4.42313	1.87838e-19	4.69421e-17
DN140069_c0_g1_i1	conditionA	conditionD	3.89458	4.37506	2.98625e-19	7.27026e-17
DN57613_c0_g1_i3	conditionA	conditionD	5.91205	2.26164	3.05359e-19	7.3395e-17
DN158515_c0_g1_i1	conditionA	conditionD	8.74699	1.33638	3.45797e-19	8.20691e-17
DN28455_c0_g1_i6	conditionA	conditionD	4.55321	3.74225	1.12497e-18	2.38494e-16
DN3575_c0_g1_i7	conditionA	conditionD	4.37228	4.91618	1.23105e-18	2.59524e-16
DN825_c0_g4_i1	conditionA	conditionD	3.77685	4.06758	1.33407e-18	2.78134e-16
DN2581_c0_g1_i5	conditionA	conditionD	11.1917	1.61046	1.35074e-18	2.80062e-16
DN12232_c0_g3_i1	conditionA	conditionD	3.61261	6.7202	1.76891e-18	3.58826e-16
DN3803_c0_g1_i1	conditionA	conditionD	11.0031	1.42317	1.77815e-18	3.58826e-16
DN6101_c0_g1_i1	conditionA	conditionD	3.90848	7.37035	1.88458e-18	3.7828e-16
DN22356_c0_g2_i1	conditionA	conditionD	3.41984	5.47419	3.10581e-18	6.01029e-16
DN53798_c0_g1_i1	conditionA	conditionD	6.39262	1.84147	3.12203e-18	6.01086e-16
DN1050_c0_g2_i1	conditionA	conditionD	4.30711	4.41136	3.36872e-18	6.42031e-16
DN52911_c0_g1_i1	conditionA	conditionD	5.71125	2.67947	3.53204e-18	6.69774e-16
DN4797_c1_g1_i3	conditionA	conditionD	4.15208	3.55549	4.01382e-18	7.49829e-16
DN2794_c0_g1_i14	conditionA	conditionD	10.8361	1.25728	5.33496e-18	9.63255e-16
DN2254_c0_g3_i3	conditionA	conditionD	4.14499	4.00485	8.92074e-18	1.53714e-15
DN12772_c1_g1_i1	conditionA	conditionD	3.38442	7.42988	1.38918e-17	2.31957e-15
DN22112_c0_g1_i6	conditionA	conditionD	6.05268	8.08033	1.5742e-17	2.58278e-15
DN3596_c0_g1_i10	conditionA	conditionD	5.50427	6.45485	1.67089e-17	2.70613e-15
DN2239_c0_g2_i2	conditionA	conditionD	3.45429	4.26813	2.02053e-17	3.2308e-15
DN616_c0_g1_i1	conditionA	conditionD	3.26751	5.52267	2.10798e-17	3.3564e-15
DN3569_c1_g1_i12	conditionA	conditionD	5.87006	2.6279	2.43466e-17	3.81222e-15
DN2739_c1_g2_i2	conditionA	conditionD	3.77211	4.61487	2.5564e-17	3.98629e-15
DN4558_c0_g1_i17	conditionA	conditionD	3.46522	7.05038	3.36682e-17	5.10242e-15
DN28324_c0_g1_i9	conditionA	conditionD	5.87154	2.9924	3.40033e-17	5.1326e-15
DN4672_c0_g1_i7	conditionA	conditionD	4.62246	3.36792	4.45506e-17	6.59278e-15
DN1519_c0_g1_i3	conditionA	conditionD	10.2431	0.67149	5.88643e-17	8.56872e-15
DN6048_c1_g1_i2	conditionA	conditionD	4.1347	3.61213	8.71253e-17	1.22678e-14
DN10760_c0_g1_i1	conditionA	conditionD	4.69326	2.63769	8.98742e-17	1.26078e-14
DN18610_c0_g1_i1	conditionA	conditionD	3.30075	7.25358	9.25213e-17	1.29311e-14
DN1998_c0_g1_i2	conditionA	conditionD	3.46165	5.92398	1.16696e-16	1.61899e-14
DN9282_c1_g1_i4	conditionA	conditionD	5.65572	2.59252	1.8515e-16	2.45152e-14
DN2815_c0_g1_i3	conditionA	conditionD	10.2592	0.690185	2.36125e-16	3.09389e-14
DN10985_c0_g1_i4	conditionA	conditionD	10.5124	0.934451	3.07594e-16	3.96156e-14
DN775_c0_g1_i6	conditionA	conditionD	8.39219	1.78865	3.26537e-16	4.1629e-14
DN65325_c0_g1_i1	conditionA	conditionD	5.93028	1.53179	3.39658e-16	4.3156e-14
DN2215_c0_g1_i7	conditionA	conditionD	3.15802	5.60975	4.64231e-16	5.76257e-14
DN916_c1_g3_i1	conditionA	conditionD	3.31146	6.05622	4.95583e-16	6.09163e-14
DN173691_c0_g1_i1	conditionA	conditionD	4.71087	2.68601	5.39556e-16	6.58922e-14
DN2311_c1_g1_i3	conditionA	conditionD	3.07779	4.81682	6.27197e-16	7.53755e-14
DN265_c0_g2_i5	conditionA	conditionD	9.94631	0.378148	7.15794e-16	8.52088e-14
DN886_c0_g3_i7	conditionA	conditionD	4.6386	3.69093	7.76539e-16	9.12881e-14
DN4262_c0_g1_i3	conditionA	conditionD	2.88449	5.11585	1.22907e-15	1.39699e-13
DN59268_c0_g1_i2	conditionA	conditionD	9.8705	0.303735	1.46521e-15	1.65542e-13
DN3575_c0_g1_i2	conditionA	conditionD	7.21862	2.11599	1.49729e-15	1.68662e-13
DN165_c4_g1_i1	conditionA	conditionD	4.97855	2.36505	1.80673e-15	2.01712e-13
DN91407_c0_g1_i1	conditionA	conditionD	6.06073	1.80579	1.92858e-15	2.13422e-13
DN28455_c0_g1_i8	conditionA	conditionD	3.90707	3.83921	1.96955e-15	2.17318e-13
DN3943_c0_g1_i2	conditionA	conditionD	4.41029	2.81006	2.19705e-15	2.41011e-13
DN6090_c0_g1_i3	conditionA	conditionD	8.12259	1.5292	2.3289e-15	2.53266e-13
DN4671_c0_g2_i2	conditionA	conditionD	3.25069	4.06459	3.99546e-15	4.15351e-13
DN10622_c0_g2_i3	conditionA	conditionD	4.50395	4.29719	4.2417e-15	4.39738e-13
DN19545_c0_g2_i1	conditionA	conditionD	4.86942	4.4867	4.34003e-15	4.48406e-13
DN8763_c0_g1_i2	conditionA	conditionD	4.57271	5.03853	5.884e-15	5.90713e-13
DN4311_c0_g1_i3	conditionA	conditionD	3.90346	3.82152	5.88584e-15	5.90713e-13
DN1077_c0_g3_i1	conditionA	conditionD	3.47018	3.76193	7.10657e-15	7.09453e-13
DN8512_c0_g1_i2	conditionA	conditionD	3.20072	5.68539	7.16832e-15	7.1373e-13
DN12232_c0_g1_i1	conditionA	conditionD	5.8034	1.78679	7.59924e-15	7.50693e-13
DN4269_c1_g1_i1	conditionA	conditionD	2.86978	5.36703	8.60278e-15	8.43207e-13
DN8882_c0_g1_i6	conditionA	conditionD	3.90952	4.26571	1.01962e-14	9.8911e-13
DN558_c0_g2_i1	conditionA	conditionD	4.54724	2.41859	1.22743e-14	1.18764e-12
DN4675_c0_g1_i6	conditionA	conditionD	3.85619	5.56742	1.2558e-14	1.20931e-12
DN26723_c0_g2_i1	conditionA	conditionD	3.09629	7.02448	1.81465e-14	1.70767e-12
DN19545_c0_g2_i2	conditionA	conditionD	4.79848	4.9307	1.88822e-14	1.76808e-12
DN13210_c1_g1_i1	conditionA	conditionD	6.55346	3.67966	1.99853e-14	1.85299e-12
DN251_c0_g2_i1	conditionA	conditionD	3.28093	5.98273	2.34248e-14	2.14033e-12
DN12232_c0_g2_i1	conditionA	conditionD	4.98412	3.51727	3.54037e-14	3.15838e-12
DN1364_c0_g1_i2	conditionA	conditionD	2.91355	6.20409	3.66106e-14	3.25834e-12
DN1287_c0_g1_i2	conditionA	conditionD	4.44074	4.463	4.02743e-14	3.54923e-12
DN2960_c1_g1_i3	conditionA	conditionD	3.30962	3.98679	4.03493e-14	3.54923e-12
DN3182_c0_g1_i1	conditionA	conditionD	3.1936	4.89246	5.13729e-14	4.44635e-12
DN28324_c0_g1_i3	conditionA	conditionD	4.542	2.14314	6.40133e-14	5.46517e-12
DN3193_c0_g1_i3	conditionA	conditionD	6.92418	0.342366	7.1086e-14	6.01458e-12
DN4269_c1_g1_i7	conditionA	conditionD	3.18596	5.16967	7.64129e-14	6.43643e-12
DN14517_c1_g2_i1	conditionA	conditionD	6.30319	3.35931	7.76706e-14	6.52779e-12
DN3193_c0_g1_i1	conditionA	conditionD	5.64766	6.62111	8.527e-14	7.13469e-12
DN5758_c0_g1_i8	conditionA	conditionD	3.25274	4.36458	9.79799e-14	8.14398e-12
DN4428_c0_g1_i3	conditionA	conditionD	3.03486	6.04721	1.00246e-13	8.29579e-12
DN2214_c1_g3_i1	conditionA	conditionD	4.31628	4.1868	1.07549e-13	8.80362e-12
DN2376_c0_g1_i11	conditionA	conditionD	11.2626	1.67667	1.2093e-13	9.83492e-12
DN7625_c0_g2_i5	conditionA	conditionD	4.63018	3.43449	1.34941e-13	1.07656e-11
DN3539_c0_g1_i10	conditionA	conditionD	9.48112	-0.0747145	1.36591e-13	1.08742e-11
DN5959_c0_g1_i3	conditionA	conditionD	5.7372	0.85796	1.52413e-13	1.19822e-11
DN588_c1_g1_i7	conditionA	conditionD	3.37322	6.12337	1.61453e-13	1.2614e-11
DN1604_c0_g1_i10	conditionA	conditionD	3.49819	5.31384	1.63836e-13	1.27738e-11
DN7124_c0_g6_i1	conditionA	conditionD	4.13134	2.48776	1.67776e-13	1.30271e-11
DN1116_c1_g2_i6	conditionA	conditionD	11.0245	1.43917	1.72637e-13	1.3377e-11
DN5335_c0_g1_i6	conditionA	conditionD	7.33135	4.80753	2.30634e-13	1.74064e-11
DN16750_c0_g1_i1	conditionA	conditionD	4.42786	2.24772	2.62293e-13	1.96386e-11
DN1875_c0_g1_i1	conditionA	conditionD	3.67103	3.56859	2.89924e-13	2.15791e-11
DN4446_c0_g1_i5	conditionA	conditionD	2.78699	4.2958	3.12065e-13	2.30904e-11
DN5979_c0_g2_i2	conditionA	conditionD	2.95889	6.56441	3.149e-13	2.32546e-11
DN3848_c1_g1_i6	conditionA	conditionD	7.05293	2.13246	4.21119e-13	3.0385e-11
DN20742_c0_g1_i3	conditionA	conditionD	2.61091	5.39059	4.2832e-13	3.08456e-11
DN13587_c0_g1_i1	conditionA	conditionD	3.81741	2.75762	4.65682e-13	3.32495e-11
DN1816_c1_g2_i1	conditionA	conditionD	3.97502	3.12482	4.79859e-13	3.41016e-11
DN7716_c0_g1_i2	conditionA	conditionD	3.83933	4.58668	5.11952e-13	3.62459e-11
DN15169_c0_g2_i2	conditionA	conditionD	2.86427	6.0612	5.22875e-13	3.68808e-11
DN4220_c1_g1_i10	conditionA	conditionD	3.67725	2.87683	5.28296e-13	3.71936e-11
DN5335_c0_g1_i11	conditionA	conditionD	3.45941	3.25872	5.89045e-13	4.13164e-11
DN9317_c0_g1_i4	conditionA	conditionD	3.1541	5.36299	5.90154e-13	4.13174e-11
DN4566_c0_g2_i1	conditionA	conditionD	2.83779	4.62751	6.45928e-13	4.49719e-11
DN1864_c1_g1_i2	conditionA	conditionD	2.97279	10.9483	6.64161e-13	4.60254e-11
DN3168_c0_g1_i2	conditionA	conditionD	9.93207	0.373374	6.6472e-13	4.60254e-11
DN13402_c0_g2_i3	conditionA	conditionD	4.74007	2.63585	6.82962e-13	4.71156e-11
DN3629_c0_g1_i11	conditionA	conditionD	2.82418	5.07031	7.09185e-13	4.86578e-11
DN563_c0_g1_i4	conditionA	conditionD	9.96475	0.387637	7.11141e-13	4.87035e-11
DN57558_c0_g1_i1	conditionA	conditionD	2.9718	5.09411	7.35861e-13	5.03052e-11
DN2232_c1_g8_i2	conditionA	conditionD	2.81071	4.3539	7.42861e-13	5.06919e-11
DN6636_c0_g1_i2	conditionA	conditionD	4.57565	2.98142	8.36639e-13	5.63775e-11
DN4269_c1_g1_i4	conditionA	conditionD	4.7981	6.28895	9.72772e-13	6.44009e-11
DN4069_c0_g1_i7	conditionA	conditionD	4.09841	3.09294	1.04039e-12	6.85168e-11
DN33033_c0_g1_i8	conditionA	conditionD	2.78382	5.10109	1.13205e-12	7.37808e-11
DN50617_c0_g2_i1	conditionA	conditionD	4.75357	3.95221	1.24688e-12	8.07069e-11
DN5020_c0_g3_i1	conditionA	conditionD	2.58955	6.15528	1.47627e-12	9.47421e-11
DN8189_c0_g3_i2	conditionA	conditionD	4.85688	1.15321	1.52376e-12	9.74585e-11
DN25707_c0_g1_i4	conditionA	conditionD	2.96596	6.58701	1.69048e-12	1.06675e-10
DN21964_c0_g1_i2	conditionA	conditionD	6.42574	1.06378	1.73516e-12	1.0913e-10
DN718_c0_g1_i1	conditionA	conditionD	4.66343	2.34934	2.24092e-12	1.38401e-10
DN7228_c0_g1_i3	conditionA	conditionD	4.79833	3.20747	2.26621e-12	1.39735e-10
DN5453_c1_g1_i5	conditionA	conditionD	3.75859	2.66853	2.41153e-12	1.48453e-10
DN8014_c0_g1_i1	conditionA	conditionD	3.28801	3.48325	2.46083e-12	1.50995e-10
DN10230_c0_g2_i8	conditionA	conditionD	10.0754	0.516348	2.48979e-12	1.52524e-10
DN59348_c1_g1_i4	conditionA	conditionD	2.85978	7.22178	2.75334e-12	1.68123e-10
DN4302_c0_g1_i5	conditionA	conditionD	2.8147	3.91311	2.80032e-12	1.7044e-10
DN4144_c0_g1_i5	conditionA	conditionD	3.33749	7.96224	2.84501e-12	1.72881e-10
DN6495_c1_g1_i2	conditionA	conditionD	3.12842	5.22791	2.85073e-12	1.7295e-10
DN6832_c0_g2_i4	conditionA	conditionD	2.62429	4.66731	2.95969e-12	1.78986e-10
DN96_c3_g1_i1	conditionA	conditionD	2.81932	8.13061	3.37254e-12	2.00735e-10
DN1841_c1_g1_i1	conditionA	conditionD	4.48062	7.33392	3.42907e-12	2.03779e-10
DN27875_c0_g2_i1	conditionA	conditionD	6.35609	-0.205606	3.67089e-12	2.17464e-10
DN7689_c0_g1_i2	conditionA	conditionD	2.49342	4.95718	4.13946e-12	2.42557e-10
DN139_c0_g3_i3	conditionA	conditionD	3.15503	4.67584	4.84599e-12	2.80473e-10
DN28455_c0_g1_i5	conditionA	conditionD	3.92939	2.33751	5.00251e-12	2.88206e-10
DN1845_c0_g1_i6	conditionA	conditionD	2.92703	10.7272	5.05168e-12	2.90332e-10
DN28_c0_g1_i1	conditionA	conditionD	4.18559	3.15553	5.0625e-12	2.90332e-10
DN803_c0_g1_i1	conditionA	conditionD	2.71765	4.203	5.29301e-12	3.01718e-10
DN33033_c0_g1_i4	conditionA	conditionD	2.86734	6.75628	5.45057e-12	3.09763e-10
DN5335_c0_g1_i8	conditionA	conditionD	3.00858	7.31295	6.44588e-12	3.63048e-10
DN10622_c0_g2_i1	conditionA	conditionD	4.343	4.55626	6.53527e-12	3.67533e-10
DN34301_c0_g1_i5	conditionA	conditionD	2.6832	6.22165	6.74143e-12	3.7744e-10
DN4428_c0_g1_i6	conditionA	conditionD	4.62713	3.28255	7.44505e-12	4.13157e-10
DN5811_c0_g4_i1	conditionA	conditionD	4.36916	1.25759	7.93941e-12	4.36737e-10
DN4269_c1_g1_i3	conditionA	conditionD	3.13885	5.67733	8.22752e-12	4.50615e-10
DN5964_c0_g3_i2	conditionA	conditionD	2.5236	6.62943	8.33446e-12	4.55811e-10
DN6489_c2_g1_i11	conditionA	conditionD	10.5731	0.987288	8.8788e-12	4.83478e-10
DN6686_c0_g1_i9	conditionA	conditionD	8.95388	-0.594217	8.89422e-12	4.8362e-10
DN2240_c0_g1_i1	conditionA	conditionD	5.40767	0.324659	9.15064e-12	4.96847e-10
DN569_c0_g2_i1	conditionA	conditionD	2.74089	4.05048	9.42745e-12	5.10408e-10
DN19586_c0_g1_i1	conditionA	conditionD	4.19028	9.34023	9.54626e-12	5.161e-10
DN12937_c0_g1_i1	conditionA	conditionD	6.68393	2.77324	1.01044e-11	5.43938e-10
DN15426_c0_g1_i6	conditionA	conditionD	8.87083	-0.669764	1.05924e-11	5.68583e-10
DN19702_c0_g1_i1	conditionA	conditionD	4.1476	1.6969	1.11235e-11	5.95399e-10
DN377_c0_g4_i1	conditionA	conditionD	2.639	4.85452	1.12048e-11	5.98053e-10
DN4092_c0_g1_i5	conditionA	conditionD	3.91631	5.2653	1.1514e-11	6.11101e-10
DN5024_c0_g4_i2	conditionA	conditionD	3.8929	2.13492	1.26588e-11	6.68103e-10
DN13209_c1_g1_i2	conditionA	conditionD	2.90907	8.98836	1.27687e-11	6.7296e-10
DN67129_c0_g1_i1	conditionA	conditionD	6.28867	-0.249536	1.28578e-11	6.7671e-10
DN3136_c0_g1_i3	conditionA	conditionD	2.7508	6.72476	1.33749e-11	7.00994e-10
DN8470_c0_g4_i2	conditionA	conditionD	3.00184	4.06082	1.44314e-11	7.49081e-10
DN58606_c0_g1_i1	conditionA	conditionD	4.24827	1.55671	1.54709e-11	7.98199e-10
DN3136_c0_g1_i1	conditionA	conditionD	5.29868	3.36182	1.58804e-11	8.17546e-10
DN3612_c0_g1_i3	conditionA	conditionD	3.26916	3.67012	1.64274e-11	8.4226e-10
DN4381_c1_g2_i1	conditionA	conditionD	6.82922	-0.549619	1.67138e-11	8.54621e-10
DN6936_c0_g1_i2	conditionA	conditionD	7.02579	0.456043	1.72613e-11	8.81424e-10
DN1216_c0_g1_i5	conditionA	conditionD	3.03978	5.42601	1.82341e-11	9.26087e-10
DN5335_c0_g1_i9	conditionA	conditionD	3.74746	2.80055	2.05715e-11	1.03643e-09
DN1077_c0_g1_i1	conditionA	conditionD	7.27813	-0.133085	2.39593e-11	1.19278e-09
DN8890_c0_g1_i2	conditionA	conditionD	4.282	3.15176	2.41318e-11	1.19979e-09
DN13426_c0_g1_i1	conditionA	conditionD	5.88961	1.34013	2.83332e-11	1.38855e-09
DN3030_c0_g1_i5	conditionA	conditionD	10.4569	0.870648	2.83808e-11	1.38908e-09
DN18220_c0_g1_i2	conditionA	conditionD	2.66065	4.17072	3.01971e-11	1.47034e-09
DN1816_c1_g1_i2	conditionA	conditionD	3.62924	2.41182	3.06701e-11	1.48953e-09
DN4669_c0_g2_i1	conditionA	conditionD	2.75223	4.95453	3.27209e-11	1.57897e-09
DN5453_c1_g1_i3	conditionA	conditionD	5.16489	0.0770543	3.3221e-11	1.60106e-09
DN6124_c0_g1_i1	conditionA	conditionD	2.97168	3.76998	3.36227e-11	1.61835e-09
DN5013_c0_g1_i1	conditionA	conditionD	2.5886	5.44854	3.5707e-11	1.70995e-09
DN1705_c0_g1_i1	conditionA	conditionD	3.57566	2.28138	3.60983e-11	1.72431e-09
DN5770_c0_g1_i10	conditionA	conditionD	10.758	1.19345	3.66154e-11	1.74459e-09
DN9666_c0_g2_i9	conditionA	conditionD	3.38408	3.1807	3.74974e-11	1.78212e-09
DN23022_c0_g1_i2	conditionA	conditionD	10.4827	0.921346	3.78951e-11	1.79875e-09
DN23869_c0_g3_i1	conditionA	conditionD	2.36873	5.78263	3.85121e-11	1.82345e-09
DN4428_c0_g1_i1	conditionA	conditionD	3.6376	7.78641	3.95723e-11	1.86663e-09
DN6394_c0_g1_i3	conditionA	conditionD	3.23336	3.34334	4.16265e-11	1.9489e-09
DN1430_c0_g1_i4	conditionA	conditionD	6.42824	1.67611	4.42832e-11	2.05544e-09
DN8361_c0_g2_i1	conditionA	conditionD	4.37377	1.43571	4.56782e-11	2.11758e-09
DN11166_c2_g3_i1	conditionA	conditionD	3.03035	3.13766	4.90841e-11	2.26159e-09
DN4554_c0_g1_i13	conditionA	conditionD	10.6047	1.01719	5.01244e-11	2.3067e-09
DN14406_c0_g2_i1	conditionA	conditionD	2.37088	4.81322	5.13745e-11	2.36135e-09
DN16763_c0_g1_i5	conditionA	conditionD	5.17565	3.64406	5.2231e-11	2.3978e-09
DN3629_c0_g1_i2	conditionA	conditionD	3.62652	5.33521	5.40278e-11	2.46827e-09
DN5078_c1_g1_i8	conditionA	conditionD	2.64962	7.79171	5.41176e-11	2.46938e-09
DN1663_c0_g2_i1	conditionA	conditionD	2.44888	4.81349	5.56382e-11	2.53265e-09
DN12075_c0_g1_i3	conditionA	conditionD	3.33564	2.7455	5.61889e-11	2.55463e-09
DN1922_c1_g1_i3	conditionA	conditionD	5.32754	2.42559	5.80518e-11	2.62376e-09
DN8373_c0_g1_i1	conditionA	conditionD	2.54119	6.62999	6.28495e-11	2.82008e-09
DN1376_c0_g2_i5	conditionA	conditionD	2.8024	8.56265	6.33239e-11	2.838e-09
DN1562_c1_g1_i3	conditionA	conditionD	4.529	1.84401	6.82947e-11	3.0499e-09
DN10034_c0_g2_i2	conditionA	conditionD	3.60006	3.18803	7.21279e-11	3.20591e-09
DN7593_c0_g1_i6	conditionA	conditionD	11.6776	2.10557	7.24902e-11	3.21809e-09
DN4853_c0_g2_i3	conditionA	conditionD	2.34891	5.48559	7.25726e-11	3.21809e-09
DN18252_c0_g1_i1	conditionA	conditionD	2.61787	6.89609	7.31338e-11	3.23918e-09
DN689_c0_g3_i6	conditionA	conditionD	2.79048	5.33039	7.67886e-11	3.37726e-09
DN46592_c0_g1_i2	conditionA	conditionD	2.77436	6.64491	7.82588e-11	3.43792e-09
DN5967_c0_g1_i1	conditionA	conditionD	2.93474	6.93058	1.03638e-10	4.49009e-09
DN22571_c0_g2_i1	conditionA	conditionD	4.3732	6.01862	1.05107e-10	4.54851e-09
DN1511_c0_g1_i4	conditionA	conditionD	4.74604	0.0786813	1.08807e-10	4.69786e-09
DN9590_c0_g3_i1	conditionA	conditionD	5.29273	0.402536	1.11188e-10	4.79521e-09
DN1545_c0_g4_i1	conditionA	conditionD	2.49259	7.76809	1.14034e-10	4.9067e-09
DN705_c0_g1_i4	conditionA	conditionD	2.84734	3.4143	1.17358e-10	5.03825e-09
DN9113_c0_g1_i5	conditionA	conditionD	4.61526	3.96258	1.22174e-10	5.23906e-09
DN11737_c1_g2_i1	conditionA	conditionD	3.36868	5.09878	1.23131e-10	5.26812e-09
DN4428_c0_g1_i5	conditionA	conditionD	3.4603	5.39181	1.27943e-10	5.44928e-09
DN3681_c0_g1_i2	conditionA	conditionD	4.11007	1.57953	1.28134e-10	5.45125e-09
DN34301_c0_g1_i1	conditionA	conditionD	2.7516	5.20149	1.28688e-10	5.46864e-09
DN574_c0_g2_i7	conditionA	conditionD	3.94964	2.93675	1.32296e-10	5.59678e-09
DN10523_c0_g1_i1	conditionA	conditionD	3.72488	3.03079	1.38689e-10	5.85412e-09
DN2794_c0_g1_i13	conditionA	conditionD	10.2959	0.708998	1.53125e-10	6.43464e-09
DN12486_c0_g1_i1	conditionA	conditionD	5.93855	-0.584854	1.56746e-10	6.57948e-09
DN4498_c1_g1_i8	conditionA	conditionD	7.2232	1.17676	1.60484e-10	6.6874e-09
DN8763_c0_g1_i1	conditionA	conditionD	4.62223	1.49851	1.615e-10	6.71186e-09
DN5582_c0_g1_i2	conditionA	conditionD	3.24315	3.38729	1.66952e-10	6.92317e-09
DN28322_c1_g1_i1	conditionA	conditionD	5.90945	-0.629896	1.6888e-10	6.99543e-09
DN29910_c0_g1_i3	conditionA	conditionD	2.52979	4.06883	1.76354e-10	7.28903e-09
DN10616_c0_g2_i8	conditionA	conditionD	4.87281	0.623313	1.88955e-10	7.76733e-09
DN4303_c1_g1_i1	conditionA	conditionD	2.19636	5.39631	2.1302e-10	8.65289e-09
DN888_c0_g1_i11	conditionA	conditionD	2.28488	4.75962	2.43033e-10	9.76687e-09
DN5078_c1_g1_i6	conditionA	conditionD	9.58873	0.0101429	2.49328e-10	9.99857e-09
DN319_c0_g1_i13	conditionA	conditionD	2.94929	7.95451	2.60012e-10	1.04049e-08
DN3031_c0_g1_i2	conditionA	conditionD	3.89299	1.85967	2.72414e-10	1.08666e-08
DN142001_c0_g1_i1	conditionA	conditionD	4.75733	0.240556	2.83944e-10	1.1267e-08
DN9317_c0_g1_i20	conditionA	conditionD	4.9592	2.38427	2.96194e-10	1.17039e-08
DN4936_c1_g3_i1	conditionA	conditionD	5.44992	-0.54759	2.97492e-10	1.17306e-08
DN25285_c0_g1_i3	conditionA	conditionD	2.80246	4.71933	3.24517e-10	1.2677e-08
DN4408_c0_g1_i2	conditionA	conditionD	2.65719	4.84756	3.25232e-10	1.26787e-08
DN9104_c0_g1_i1	conditionA	conditionD	2.31673	4.63046	3.35557e-10	1.30542e-08
DN1591_c0_g1_i3	conditionA	conditionD	2.47102	3.95731	3.60414e-10	1.39636e-08
DN4646_c0_g1_i7	conditionA	conditionD	3.06637	5.48161	4.14432e-10	1.58772e-08
DN1641_c0_g1_i5	conditionA	conditionD	2.27317	4.57815	4.16043e-10	1.59227e-08
DN15519_c0_g1_i3	conditionA	conditionD	2.76057	4.83986	4.18081e-10	1.59845e-08
DN13400_c0_g4_i3	conditionA	conditionD	4.26584	3.19909	4.37726e-10	1.67017e-08
DN4416_c0_g1_i2	conditionA	conditionD	5.26809	4.48502	5.01282e-10	1.89956e-08
DN588_c1_g1_i12	conditionA	conditionD	2.76563	3.59759	5.03276e-10	1.90297e-08
DN126375_c0_g1_i1	conditionA	conditionD	5.49575	-0.155829	5.2455e-10	1.97352e-08
DN6183_c0_g1_i8	conditionA	conditionD	4.24872	3.88101	5.52921e-10	2.06585e-08
DN1942_c0_g1_i1	conditionA	conditionD	2.69713	5.10641	5.59075e-10	2.08677e-08
DN15730_c0_g2_i2	conditionA	conditionD	3.961	0.989016	5.64028e-10	2.09903e-08
DN15167_c1_g1_i1	conditionA	conditionD	6.0281	0.921446	5.73238e-10	2.12911e-08
DN9893_c0_g4_i3	conditionA	conditionD	3.3278	6.33559	6.01967e-10	2.22269e-08
DN6178_c0_g1_i1	conditionA	conditionD	2.18888	5.45471	6.16675e-10	2.27255e-08
DN20502_c0_g2_i5	conditionA	conditionD	2.31017	6.2979	6.18291e-10	2.27628e-08
DN467_c0_g2_i7	conditionA	conditionD	3.12659	3.31029	6.42988e-10	2.36259e-08
DN3852_c0_g2_i1	conditionA	conditionD	3.94349	1.39879	6.77164e-10	2.47371e-08
DN2892_c0_g1_i3	conditionA	conditionD	2.23364	4.43339	7.0989e-10	2.58754e-08
DN1576_c1_g1_i10	conditionA	conditionD	7.62477	1.57626	7.16276e-10	2.6065e-08
DN100474_c0_g1_i1	conditionA	conditionD	3.87604	1.98264	7.29858e-10	2.65337e-08
DN4558_c0_g1_i13	conditionA	conditionD	2.50289	6.61989	7.75645e-10	2.8144e-08
DN32402_c0_g1_i1	conditionA	conditionD	2.29853	5.86745	7.8283e-10	2.83774e-08
DN9908_c0_g2_i3	conditionA	conditionD	4.27114	2.9997	8.12556e-10	2.93703e-08
DN5091_c0_g1_i12	conditionA	conditionD	2.723	3.94084	9.01328e-10	3.24238e-08
DN9843_c0_g1_i2	conditionA	conditionD	2.63161	3.56753	9.68281e-10	3.4536e-08
DN4406_c0_g1_i5	conditionA	conditionD	2.32625	6.86403	1.084e-09	3.84452e-08
DN2106_c0_g2_i1	conditionA	conditionD	2.50281	4.6749	1.1593e-09	4.09069e-08
DN2546_c0_g1_i2	conditionA	conditionD	2.56658	4.75755	1.25108e-09	4.39577e-08
DN170825_c0_g1_i1	conditionA	conditionD	4.98499	-0.620586	1.47904e-09	5.1488e-08
DN17060_c0_g1_i1	conditionA	conditionD	4.1536	0.188696	1.48362e-09	5.15664e-08
DN640_c0_g1_i5	conditionA	conditionD	2.60987	3.38656	1.5032e-09	5.21848e-08
DN5811_c0_g1_i4	conditionA	conditionD	4.51408	-0.323264	1.57732e-09	5.44957e-08
DN2538_c0_g1_i5	conditionA	conditionD	4.53568	0.532631	1.57843e-09	5.44957e-08
DN273_c0_g1_i1	conditionA	conditionD	2.07898	5.60797	1.59453e-09	5.49807e-08
DN8037_c0_g1_i5	conditionA	conditionD	2.08585	5.30435	1.64364e-09	5.65915e-08
DN2072_c1_g1_i2	conditionA	conditionD	2.96565	4.1798	1.65923e-09	5.70762e-08
DN31089_c0_g1_i1	conditionA	conditionD	3.01369	2.72317	1.67389e-09	5.74758e-08
DN2401_c0_g2_i2	conditionA	conditionD	2.77312	3.32531	1.8305e-09	6.25686e-08
DN7449_c0_g2_i2	conditionA	conditionD	5.38168	4.44475	1.86836e-09	6.3805e-08
DN26261_c0_g1_i1	conditionA	conditionD	3.42561	2.64755	1.91625e-09	6.51647e-08
DN3025_c0_g1_i4	conditionA	conditionD	4.61877	0.502726	1.91681e-09	6.51647e-08
DN19622_c0_g1_i7	conditionA	conditionD	2.88665	3.43598	1.9378e-09	6.58188e-08
DN3440_c0_g2_i1	conditionA	conditionD	4.01925	2.30041	1.98344e-09	6.7248e-08
DN9999_c0_g1_i4	conditionA	conditionD	2.80524	3.06826	2.0431e-09	6.91492e-08
DN2034_c1_g3_i3	conditionA	conditionD	3.81876	3.20594	2.11063e-09	7.11132e-08
DN10732_c0_g1_i2	conditionA	conditionD	4.3399	5.83865	2.13046e-09	7.16534e-08
DN3031_c0_g1_i1	conditionA	conditionD	3.70245	1.35363	2.16037e-09	7.25946e-08
DN7072_c0_g1_i1	conditionA	conditionD	5.14084	0.289489	2.33208e-09	7.82251e-08
DN140_c0_g4_i1	conditionA	conditionD	5.01873	1.9063	2.37299e-09	7.94562e-08
DN9854_c0_g3_i2	conditionA	conditionD	5.43762	-0.547156	2.38577e-09	7.98133e-08
DN21803_c1_g1_i1	conditionA	conditionD	2.23142	4.49739	2.45201e-09	8.1884e-08
DN6652_c0_g1_i7	conditionA	conditionD	9.59646	0.0551181	2.46403e-09	8.22127e-08
DN7812_c0_g1_i4	conditionA	conditionD	2.83601	4.10625	2.57173e-09	8.54286e-08
DN10732_c0_g1_i3	conditionA	conditionD	4.05142	1.85989	2.5922e-09	8.60327e-08
DN3490_c0_g1_i7	conditionA	conditionD	3.37935	2.54488	2.64286e-09	8.74494e-08
DN1591_c0_g1_i2	conditionA	conditionD	2.4584	4.44563	2.64415e-09	8.74494e-08
DN1425_c0_g1_i1	conditionA	conditionD	5.9134	1.17299	2.92644e-09	9.61952e-08
DN5383_c1_g3_i1	conditionA	conditionD	5.34574	0.790029	3.0708e-09	1.00678e-07
DN640_c0_g1_i9	conditionA	conditionD	2.18166	6.08997	3.39777e-09	1.10724e-07
DN2495_c1_g1_i2	conditionA	conditionD	4.0491	2.35279	3.63146e-09	1.17628e-07
DN1511_c0_g1_i5	conditionA	conditionD	5.6329	0.503585	3.70369e-09	1.19762e-07
DN20502_c0_g2_i4	conditionA	conditionD	5.02235	2.70993	3.73902e-09	1.20794e-07
DN4675_c0_g1_i1	conditionA	conditionD	3.95625	2.10849	3.87888e-09	1.24999e-07
DN1998_c0_g1_i1	conditionA	conditionD	4.50669	2.14129	4.12666e-09	1.32757e-07
DN127369_c0_g1_i1	conditionA	conditionD	3.33143	1.66633	4.22526e-09	1.35582e-07
DN170673_c0_g1_i1	conditionA	conditionD	3.43726	6.05126	4.37111e-09	1.40143e-07
DN2988_c0_g1_i2	conditionA	conditionD	2.753	3.28783	4.52955e-09	1.44731e-07
DN1343_c0_g5_i2	conditionA	conditionD	2.80772	3.65071	4.83154e-09	1.536e-07
DN4830_c0_g1_i7	conditionA	conditionD	2.21759	4.91199	4.99778e-09	1.58218e-07
DN15251_c0_g2_i1	conditionA	conditionD	3.34113	1.80282	5.23408e-09	1.65007e-07
DN22356_c0_g3_i1	conditionA	conditionD	3.05474	2.69972	5.43598e-09	1.70801e-07
DN8463_c1_g1_i2	conditionA	conditionD	7.5528	0.142466	5.53518e-09	1.73485e-07
DN721_c0_g1_i2	conditionA	conditionD	3.39839	7.49137	6.01143e-09	1.87943e-07
DN3143_c0_g1_i4	conditionA	conditionD	7.70969	3.18267	6.31008e-09	1.96791e-07
DN19079_c0_g2_i3	conditionA	conditionD	3.62083	3.51369	6.32914e-09	1.97222e-07
DN25707_c2_g1_i1	conditionA	conditionD	2.94439	2.54139	6.50315e-09	2.0202e-07
DN640_c0_g1_i10	conditionA	conditionD	2.01429	5.05998	6.60261e-09	2.0473e-07
DN7857_c0_g4_i1	conditionA	conditionD	2.38319	3.86884	6.65246e-09	2.05937e-07
DN3217_c0_g1_i1	conditionA	conditionD	2.07775	5.06922	6.85025e-09	2.11366e-07
DN1308_c0_g2_i1	conditionA	conditionD	2.3488	4.1909	6.86091e-09	2.11522e-07
DN4405_c0_g1_i4	conditionA	conditionD	2.48963	6.77614	7.11988e-09	2.19148e-07
DN5874_c0_g1_i7	conditionA	conditionD	2.20166	7.35358	7.17201e-09	2.20214e-07
DN17987_c0_g1_i3	conditionA	conditionD	4.24904	2.76646	7.27595e-09	2.225e-07
DN25361_c0_g2_i1	conditionA	conditionD	3.70945	0.913211	7.639e-09	2.32589e-07
DN1001_c0_g1_i5	conditionA	conditionD	2.54764	3.27408	7.971e-09	2.41796e-07
DN1176_c0_g2_i6	conditionA	conditionD	2.25504	6.49679	8.23017e-09	2.49057e-07
DN393_c0_g2_i2	conditionA	conditionD	2.52702	5.53614	8.23787e-09	2.4909e-07
DN6523_c0_g1_i8	conditionA	conditionD	2.46153	4.33588	8.32175e-09	2.51425e-07
DN4396_c1_g1_i10	conditionA	conditionD	3.00306	3.97501	8.67192e-09	2.60752e-07
DN1343_c0_g2_i1	conditionA	conditionD	2.8021	2.7228	8.82621e-09	2.64969e-07
DN2990_c0_g1_i7	conditionA	conditionD	1.99741	4.84923	8.90237e-09	2.66831e-07
DN1349_c0_g1_i9	conditionA	conditionD	2.36781	5.93319	9.41395e-09	2.81048e-07
DN1817_c1_g3_i1	conditionA	conditionD	4.17047	1.1637	9.44549e-09	2.81767e-07
DN11143_c0_g1_i8	conditionA	conditionD	3.71487	0.455876	9.59087e-09	2.85202e-07
DN6998_c0_g1_i4	conditionA	conditionD	2.06893	5.09875	9.78508e-09	2.90519e-07
DN29721_c0_g1_i1	conditionA	conditionD	2.32088	4.0722	1.07147e-08	3.1392e-07
DN9282_c1_g1_i2	conditionA	conditionD	3.71062	2.20649	1.0741e-08	3.14446e-07
DN33178_c0_g1_i1	conditionA	conditionD	3.17696	4.47061	1.07631e-08	3.14659e-07
DN13402_c0_g2_i1	conditionA	conditionD	4.62302	3.77403	1.07955e-08	3.15309e-07
DN21047_c1_g2_i1	conditionA	conditionD	2.40195	3.89355	1.08464e-08	3.16551e-07
DN3454_c0_g1_i5	conditionA	conditionD	2.77894	3.47508	1.09021e-08	3.17022e-07
DN21547_c0_g1_i1	conditionA	conditionD	2.42154	5.69403	1.09046e-08	3.17022e-07
DN1836_c0_g4_i2	conditionA	conditionD	3.98398	0.570043	1.10095e-08	3.1958e-07
DN6402_c0_g1_i2	conditionA	conditionD	2.50694	3.28177	1.10748e-08	3.2123e-07
DN1113_c0_g1_i8	conditionA	conditionD	2.03446	4.61721	1.11748e-08	3.23881e-07
DN3485_c0_g4_i3	conditionA	conditionD	2.03931	5.52826	1.13428e-08	3.27993e-07
DN4539_c0_g1_i2	conditionA	conditionD	2.52738	4.68374	1.14271e-08	3.29925e-07
DN57_c0_g2_i2	conditionA	conditionD	10.6791	1.08656	1.15299e-08	3.32638e-07
DN5348_c0_g2_i2	conditionA	conditionD	2.35186	5.42998	1.15685e-08	3.33498e-07
DN1216_c0_g1_i1	conditionA	conditionD	2.42714	4.24855	1.17761e-08	3.39223e-07
DN317_c0_g1_i2	conditionA	conditionD	5.57985	0.845403	1.19773e-08	3.43918e-07
DN3681_c0_g1_i4	conditionA	conditionD	5.15766	-0.189088	1.22551e-08	3.5088e-07
DN4583_c0_g1_i1	conditionA	conditionD	2.81673	4.73316	1.22706e-08	3.51058e-07
DN78261_c0_g1_i5	conditionA	conditionD	2.89228	5.9809	1.28134e-08	3.66307e-07
DN726_c2_g1_i3	conditionA	conditionD	2.97872	4.6157	1.29871e-08	3.70994e-07
DN1162_c0_g1_i1	conditionA	conditionD	2.66865	3.40173	1.33136e-08	3.79171e-07
DN9709_c0_g1_i3	conditionA	conditionD	3.44443	4.26291	1.33668e-08	3.804e-07
DN12_c1_g1_i1	conditionA	conditionD	4.13048	1.1263	1.35633e-08	3.84832e-07
DN3026_c0_g1_i5	conditionA	conditionD	6.79981	1.63837	1.37239e-08	3.89095e-07
DN6101_c0_g1_i2	conditionA	conditionD	3.50686	1.91899	1.37697e-08	3.90101e-07
DN4544_c0_g1_i5	conditionA	conditionD	2.37253	6.29723	1.41372e-08	3.99573e-07
DN8547_c1_g2_i9	conditionA	conditionD	2.30437	4.32607	1.42442e-08	4.02033e-07
DN5920_c0_g1_i4	conditionA	conditionD	3.09091	3.58429	1.43389e-08	4.04102e-07
DN588_c1_g1_i5	conditionA	conditionD	3.49969	0.764787	1.45488e-08	4.09713e-07
DN2084_c0_g3_i1	conditionA	conditionD	2.13834	4.81681	1.46038e-08	4.10954e-07
DN3717_c2_g1_i1	conditionA	conditionD	4.14134	-0.481955	1.47115e-08	4.13676e-07
DN7908_c0_g1_i3	conditionA	conditionD	4.20584	2.16967	1.64258e-08	4.58804e-07
DN6470_c0_g1_i1	conditionA	conditionD	2.19335	4.20521	1.68122e-08	4.68903e-07
DN18750_c0_g1_i2	conditionA	conditionD	4.93804	2.97314	1.70446e-08	4.74682e-07
DN26256_c0_g3_i1	conditionA	conditionD	2.3483	3.74223	1.72942e-08	4.80925e-07
DN6611_c0_g1_i1	conditionA	conditionD	2.74201	2.89794	1.74035e-08	4.83607e-07
DN3717_c0_g2_i3	conditionA	conditionD	2.68572	3.32679	1.74186e-08	4.8367e-07
DN15507_c0_g1_i21	conditionA	conditionD	2.14458	4.43705	1.85018e-08	5.11864e-07
DN129_c3_g1_i6	conditionA	conditionD	3.12174	3.62321	1.85157e-08	5.11873e-07
DN18358_c0_g1_i1	conditionA	conditionD	2.36009	4.04953	1.9274e-08	5.30893e-07
DN15961_c0_g1_i3	conditionA	conditionD	2.05653	4.89814	1.94304e-08	5.3481e-07
DN351_c0_g2_i2	conditionA	conditionD	2.22015	6.43009	1.94731e-08	5.35205e-07
DN352_c0_g1_i5	conditionA	conditionD	2.26976	4.00194	1.96754e-08	5.3998e-07
DN2622_c2_g1_i4	conditionA	conditionD	4.18146	-0.436367	1.97523e-08	5.41696e-07
DN29910_c0_g2_i1	conditionA	conditionD	3.98908	6.29569	2.06162e-08	5.63749e-07
DN3848_c1_g1_i8	conditionA	conditionD	3.2435	8.61487	2.11337e-08	5.77063e-07
DN3848_c1_g1_i3	conditionA	conditionD	6.2037	1.79078	2.15752e-08	5.86996e-07
DN24685_c1_g1_i12	conditionA	conditionD	4.9421	5.00834	2.22482e-08	6.04435e-07
DN2148_c1_g1_i1	conditionA	conditionD	2.2284	4.20091	2.23133e-08	6.05765e-07
DN32402_c0_g1_i2	conditionA	conditionD	2.2168	6.46798	2.27897e-08	6.17366e-07
DN7865_c0_g2_i3	conditionA	conditionD	2.63553	4.75674	2.41276e-08	6.52206e-07
DN636_c0_g1_i1	conditionA	conditionD	3.35257	2.57638	2.42367e-08	6.54217e-07
DN9501_c0_g5_i1	conditionA	conditionD	5.43255	0.329697	2.46926e-08	6.65091e-07
DN18608_c0_g3_i1	conditionA	conditionD	2.2887	5.51032	2.50732e-08	6.73426e-07
DN5523_c0_g2_i2	conditionA	conditionD	2.26239	7.5801	2.52769e-08	6.78414e-07
DN3009_c1_g4_i1	conditionA	conditionD	4.34253	0.350193	2.53863e-08	6.80865e-07
DN25285_c0_g1_i4	conditionA	conditionD	4.81195	0.439529	2.58379e-08	6.91995e-07
DN1991_c0_g1_i1	conditionA	conditionD	2.45467	5.18414	2.62476e-08	7.02469e-07
DN2844_c0_g1_i3	conditionA	conditionD	6.07452	2.55842	2.73908e-08	7.29442e-07
DN5938_c1_g2_i1	conditionA	conditionD	2.67537	5.81391	2.79113e-08	7.42256e-07
DN3972_c0_g2_i5	conditionA	conditionD	5.99173	1.48447	2.80102e-08	7.43934e-07
DN4831_c0_g1_i3	conditionA	conditionD	3.59017	2.48148	2.80138e-08	7.43934e-07
DN546_c0_g1_i1	conditionA	conditionD	2.22755	8.44535	2.96744e-08	7.8417e-07
DN8124_c0_g3_i2	conditionA	conditionD	4.35388	2.90485	3.02846e-08	7.99175e-07
DN233_c0_g1_i6	conditionA	conditionD	3.2089	3.05831	3.0956e-08	8.1632e-07
DN2708_c0_g1_i10	conditionA	conditionD	2.08768	4.39354	3.24171e-08	8.53129e-07
DN523_c1_g1_i1	conditionA	conditionD	2.29573	3.59065	3.24196e-08	8.53129e-07
DN2655_c0_g1_i3	conditionA	conditionD	3.75289	2.61097	3.30506e-08	8.68278e-07
DN1545_c0_g1_i1	conditionA	conditionD	2.55066	6.22578	3.31783e-08	8.70666e-07
DN1695_c0_g2_i2	conditionA	conditionD	2.26511	8.92228	3.33153e-08	8.73654e-07
DN1214_c0_g3_i3	conditionA	conditionD	3.34623	2.11811	3.35188e-08	8.7777e-07
DN2126_c0_g1_i11	conditionA	conditionD	3.92962	2.1189	3.41833e-08	8.93931e-07
DN9043_c0_g1_i1	conditionA	conditionD	2.25433	5.30544	3.44825e-08	9.0113e-07
DN1702_c0_g2_i1	conditionA	conditionD	3.19989	1.47697	3.46633e-08	9.05229e-07
DN1845_c0_g1_i2	conditionA	conditionD	2.49426	10.1749	3.56301e-08	9.26629e-07
DN1560_c0_g3_i1	conditionA	conditionD	3.74909	4.58213	3.6253e-08	9.42178e-07
DN5044_c0_g1_i6	conditionA	conditionD	6.08322	1.2153	3.63512e-08	9.44081e-07
DN447_c1_g2_i1	conditionA	conditionD	2.34981	3.86787	3.67616e-08	9.54082e-07
DN30578_c1_g1_i1	conditionA	conditionD	3.29504	2.79736	3.74057e-08	9.68799e-07
DN3341_c1_g2_i1	conditionA	conditionD	2.7228	5.45436	3.79733e-08	9.82153e-07
DN26723_c0_g1_i1	conditionA	conditionD	2.43102	10.1323	3.85479e-08	9.94311e-07
DN7015_c0_g1_i1	conditionA	conditionD	1.91034	5.91837	3.92306e-08	1.00983e-06
DN1449_c0_g2_i2	conditionA	conditionD	2.0841	4.95072	4.50056e-08	1.14675e-06
DN14808_c0_g1_i1	conditionA	conditionD	4.2273	3.7905	4.6508e-08	1.18343e-06
DN8810_c0_g1_i1	conditionA	conditionD	2.42806	4.56271	4.72044e-08	1.19872e-06
DN3822_c0_g1_i7	conditionA	conditionD	2.19524	6.46568	4.8823e-08	1.2365e-06
DN6787_c0_g1_i1	conditionA	conditionD	3.53827	1.75443	5.00021e-08	1.26466e-06
DN546_c0_g1_i2	conditionA	conditionD	2.10223	7.98588	5.15499e-08	1.29686e-06
DN98121_c0_g1_i1	conditionA	conditionD	2.0436	5.60138	5.18573e-08	1.30372e-06
DN1409_c0_g1_i1	conditionA	conditionD	4.28504	-0.186489	5.47452e-08	1.36994e-06
DN2407_c0_g1_i10	conditionA	conditionD	2.43018	4.47272	5.48348e-08	1.37127e-06
DN13472_c0_g1_i1	conditionA	conditionD	2.22666	3.7675	5.60222e-08	1.40004e-06
DN11390_c0_g2_i2	conditionA	conditionD	2.72104	3.74478	5.67022e-08	1.41609e-06
DN4094_c0_g1_i8	conditionA	conditionD	3.43788	1.87946	5.68056e-08	1.41774e-06
DN1528_c0_g1_i8	conditionA	conditionD	1.99043	4.95318	5.80822e-08	1.44482e-06
DN5582_c0_g1_i1	conditionA	conditionD	2.99968	1.73148	5.85159e-08	1.45369e-06
DN3355_c0_g1_i10	conditionA	conditionD	2.28651	3.55719	5.94085e-08	1.47489e-06
DN1114_c0_g2_i3	conditionA	conditionD	2.30998	4.09853	5.95815e-08	1.47822e-06
DN1702_c0_g2_i2	conditionA	conditionD	3.55721	2.40639	6.00881e-08	1.48883e-06
DN7784_c1_g1_i1	conditionA	conditionD	4.41921	-0.599458	6.16156e-08	1.52068e-06
DN5547_c0_g3_i2	conditionA	conditionD	2.00402	5.24761	6.28153e-08	1.54827e-06
DN8712_c0_g1_i3	conditionA	conditionD	3.58262	0.90058	6.47301e-08	1.59182e-06
DN20800_c0_g1_i7	conditionA	conditionD	2.82745	2.10275	6.50344e-08	1.59671e-06
DN1611_c0_g1_i1	conditionA	conditionD	3.43181	1.9997	6.69536e-08	1.63744e-06
DN7213_c0_g1_i1	conditionA	conditionD	2.25636	3.82235	6.74766e-08	1.64596e-06
DN15073_c0_g1_i4	conditionA	conditionD	3.73123	1.78165	7.04152e-08	1.71211e-06
DN117822_c0_g1_i1	conditionA	conditionD	4.10578	0.44293	7.14038e-08	1.73168e-06
DN5335_c0_g1_i2	conditionA	conditionD	3.2479	0.985108	7.16896e-08	1.73415e-06
DN628_c0_g2_i3	conditionA	conditionD	1.96588	5.11056	7.2408e-08	1.74817e-06
DN798_c0_g2_i2	conditionA	conditionD	2.2765	6.76303	7.53564e-08	1.81819e-06
DN1274_c0_g1_i14	conditionA	conditionD	2.13125	3.8338	8.08304e-08	1.92686e-06
DN5159_c0_g2_i1	conditionA	conditionD	2.94234	3.42714	8.22183e-08	1.95623e-06
DN3316_c0_g1_i8	conditionA	conditionD	2.24966	3.62885	8.39038e-08	1.99257e-06
DN3541_c0_g1_i2	conditionA	conditionD	2.39955	3.112	8.84964e-08	2.09626e-06
DN7225_c0_g1_i4	conditionA	conditionD	2.42072	4.4165	9.31585e-08	2.19577e-06
DN5335_c0_g1_i10	conditionA	conditionD	3.60455	1.15706	9.54842e-08	2.24219e-06
DN1150_c0_g3_i1	conditionA	conditionD	1.99618	6.57219	9.76136e-08	2.28845e-06
DN1303_c0_g1_i1	conditionA	conditionD	3.42335	2.43148	1.00107e-07	2.3391e-06
DN18857_c0_g1_i1	conditionA	conditionD	3.18281	0.857222	1.00619e-07	2.3474e-06
DN13343_c0_g1_i2	conditionA	conditionD	4.12066	2.36749	1.03777e-07	2.4129e-06
DN2407_c0_g1_i5	conditionA	conditionD	2.34162	3.81897	1.04336e-07	2.4244e-06
DN722_c0_g5_i2	conditionA	conditionD	2.59146	6.36699	1.05613e-07	2.45031e-06
DN3943_c0_g1_i1	conditionA	conditionD	3.30537	1.18304	1.05646e-07	2.45031e-06
DN2219_c1_g2_i1	conditionA	conditionD	3.02797	4.56197	1.07028e-07	2.47931e-06
DN600_c0_g1_i11	conditionA	conditionD	2.41299	3.55697	1.08573e-07	2.51202e-06
DN1855_c4_g1_i1	conditionA	conditionD	1.99244	4.18072	1.13199e-07	2.61417e-06
DN4797_c1_g1_i2	conditionA	conditionD	3.55673	0.0984029	1.14571e-07	2.64108e-06
DN1507_c0_g2_i1	conditionA	conditionD	4.9325	1.9626	1.17616e-07	2.69808e-06
DN2254_c0_g3_i2	conditionA	conditionD	4.22944	1.67123	1.19431e-07	2.7364e-06
DN18106_c0_g3_i1	conditionA	conditionD	1.97055	5.19422	1.22043e-07	2.79455e-06
DN3571_c0_g2_i2	conditionA	conditionD	1.87619	6.04954	1.22342e-07	2.79969e-06
DN1124_c0_g1_i3	conditionA	conditionD	1.95544	5.14474	1.23008e-07	2.80982e-06
DN1558_c0_g3_i1	conditionA	conditionD	1.829	5.52014	1.26674e-07	2.88831e-06
DN8392_c0_g2_i1	conditionA	conditionD	1.97044	6.59444	1.26975e-07	2.89169e-06
DN10936_c0_g1_i1	conditionA	conditionD	4.21219	1.1393	1.27446e-07	2.90067e-06
DN4167_c0_g1_i6	conditionA	conditionD	2.38382	4.49929	1.32154e-07	3.00238e-06
DN7715_c0_g1_i2	conditionA	conditionD	2.4089	3.3661	1.33051e-07	3.02094e-06
DN4995_c0_g1_i2	conditionA	conditionD	3.43596	1.69755	1.34657e-07	3.05374e-06
DN95899_c0_g1_i1	conditionA	conditionD	2.28399	3.32222	1.39849e-07	3.16198e-06
DN13587_c0_g3_i2	conditionA	conditionD	2.1781	5.90614	1.46545e-07	3.30546e-06
DN9113_c0_g1_i6	conditionA	conditionD	3.52018	4.30472	1.51762e-07	3.41292e-06
DN2240_c0_g1_i2	conditionA	conditionD	4.34663	1.42246	1.5204e-07	3.41511e-06
DN5710_c0_g1_i1	conditionA	conditionD	3.06393	1.90353	1.5559e-07	3.4824e-06
DN1309_c0_g1_i17	conditionA	conditionD	3.91433	2.0206	1.55855e-07	3.48627e-06
DN338_c0_g5_i2	conditionA	conditionD	3.90379	1.45993	1.60075e-07	3.5722e-06
DN4507_c0_g1_i8	conditionA	conditionD	2.4693	6.62917	1.63723e-07	3.64499e-06
DN4128_c0_g1_i3	conditionA	conditionD	3.19572	2.68245	1.65003e-07	3.67133e-06
DN3046_c0_g1_i1	conditionA	conditionD	4.20084	3.99261	1.70059e-07	3.77936e-06
DN6495_c1_g1_i1	conditionA	conditionD	3.18861	5.45718	1.71344e-07	3.80567e-06
DN3283_c0_g1_i2	conditionA	conditionD	2.6165	2.98875	1.77464e-07	3.93391e-06
DN96_c2_g1_i3	conditionA	conditionD	2.69939	3.48033	1.77535e-07	3.93391e-06
DN2528_c0_g1_i12	conditionA	conditionD	2.46588	4.08611	1.80274e-07	3.98525e-06
DN3160_c0_g1_i1	conditionA	conditionD	3.22454	0.684883	1.81151e-07	3.9993e-06
DN106_c0_g1_i20	conditionA	conditionD	5.87646	0.939446	1.81228e-07	3.9993e-06
DN6915_c0_g2_i2	conditionA	conditionD	2.52183	2.94073	1.81722e-07	4.00786e-06
DN4915_c0_g1_i6	conditionA	conditionD	2.40984	5.16062	1.8222e-07	4.01649e-06
DN1411_c0_g3_i2	conditionA	conditionD	3.66609	1.37291	1.86282e-07	4.09498e-06
DN4646_c0_g1_i9	conditionA	conditionD	3.12995	1.83805	1.87542e-07	4.11936e-06
DN7250_c0_g3_i2	conditionA	conditionD	3.4985	-0.203005	1.88088e-07	4.12895e-06
DN3770_c0_g3_i1	conditionA	conditionD	3.75295	-0.401753	1.88323e-07	4.13171e-06
DN7350_c0_g1_i5	conditionA	conditionD	2.0997	5.14994	1.88613e-07	4.13567e-06
DN2866_c0_g2_i2	conditionA	conditionD	3.62064	2.17604	1.89371e-07	4.14988e-06
DN3349_c0_g1_i6	conditionA	conditionD	1.83183	4.59203	1.9042e-07	4.17044e-06
DN3009_c3_g1_i1	conditionA	conditionD	2.32027	4.55235	1.91277e-07	4.18678e-06
DN3768_c0_g1_i3	conditionA	conditionD	2.02273	6.36869	1.92207e-07	4.20471e-06
DN1852_c0_g1_i1	conditionA	conditionD	2.55547	8.61596	1.95238e-07	4.2636e-06
DN2565_c1_g1_i2	conditionA	conditionD	3.09724	1.10521	1.97215e-07	4.30428e-06
DN9016_c1_g1_i2	conditionA	conditionD	1.79453	5.59003	2.01119e-07	4.38443e-06
DN2564_c1_g2_i1	conditionA	conditionD	3.44024	0.611733	2.02619e-07	4.41457e-06
DN1449_c0_g3_i2	conditionA	conditionD	2.23043	8.62565	2.04928e-07	4.45972e-06
DN9501_c0_g4_i2	conditionA	conditionD	3.66689	6.94704	2.10722e-07	4.57001e-06
DN15520_c0_g1_i1	conditionA	conditionD	3.09845	3.11055	2.1421e-07	4.63765e-06
DN10524_c0_g4_i1	conditionA	conditionD	1.89263	5.48321	2.24098e-07	4.83786e-06
DN23869_c0_g2_i1	conditionA	conditionD	2.3547	3.3805	2.2711e-07	4.89727e-06
DN7345_c0_g1_i2	conditionA	conditionD	3.30793	2.51865	2.36378e-07	5.08592e-06
DN1214_c0_g3_i1	conditionA	conditionD	2.88732	1.92507	2.39683e-07	5.15072e-06
DN2304_c0_g5_i2	conditionA	conditionD	3.75464	1.84058	2.40248e-07	5.15994e-06
DN6394_c0_g1_i4	conditionA	conditionD	2.33815	3.55224	2.4334e-07	5.22039e-06
DN7309_c1_g1_i1	conditionA	conditionD	1.99257	4.12096	2.46449e-07	5.28108e-06
DN7414_c0_g1_i3	conditionA	conditionD	2.17074	3.73881	2.49437e-07	5.33602e-06
DN9160_c0_g2_i1	conditionA	conditionD	2.31535	7.13178	2.50141e-07	5.34201e-06
DN3735_c0_g1_i18	conditionA	conditionD	2.35507	5.01859	2.57139e-07	5.48215e-06
DN4579_c0_g2_i2	conditionA	conditionD	2.9192	8.44632	2.58407e-07	5.50297e-06
DN10851_c0_g1_i3	conditionA	conditionD	2.31187	4.55959	2.64014e-07	5.61919e-06
DN2571_c1_g1_i5	conditionA	conditionD	2.97693	3.81828	2.81817e-07	5.95778e-06
DN3400_c0_g1_i13	conditionA	conditionD	1.99126	5.91455	2.82649e-07	5.96869e-06
DN4111_c0_g1_i1	conditionA	conditionD	1.85804	5.69705	2.82855e-07	5.9697e-06
DN10945_c0_g1_i1	conditionA	conditionD	2.60029	4.64278	2.84503e-07	5.99776e-06
DN21912_c0_g1_i6	conditionA	conditionD	3.65115	4.15239	3.03401e-07	6.3819e-06
DN25466_c0_g1_i7	conditionA	conditionD	3.58665	6.29486	3.04981e-07	6.40801e-06
DN20673_c0_g1_i7	conditionA	conditionD	1.87149	4.2863	3.07124e-07	6.43869e-06
DN1836_c0_g2_i2	conditionA	conditionD	2.02619	7.691	3.08413e-07	6.45494e-06
DN1349_c0_g1_i3	conditionA	conditionD	2.21733	4.34024	3.09942e-07	6.47976e-06
DN4675_c0_g2_i2	conditionA	conditionD	2.89474	4.29054	3.11999e-07	6.51916e-06
DN28495_c0_g1_i1	conditionA	conditionD	3.79685	0.295645	3.15765e-07	6.59056e-06
DN2034_c1_g3_i2	conditionA	conditionD	1.90462	6.65794	3.1661e-07	6.60089e-06
DN775_c1_g1_i1	conditionA	conditionD	2.831	2.34994	3.19462e-07	6.65667e-06
DN486_c0_g1_i15	conditionA	conditionD	2.1161	4.01257	3.20134e-07	6.66698e-06
DN886_c0_g4_i1	conditionA	conditionD	3.36007	2.41283	3.21871e-07	6.69947e-06
DN721_c0_g4_i4	conditionA	conditionD	1.869	5.37999	3.24959e-07	6.76001e-06
DN2294_c0_g1_i12	conditionA	conditionD	2.23833	3.49467	3.25145e-07	6.76015e-06
DN4644_c0_g2_i1	conditionA	conditionD	1.96678	7.79752	3.26974e-07	6.79443e-06
DN1749_c0_g1_i1	conditionA	conditionD	2.82275	2.70768	3.28077e-07	6.8136e-06
DN3189_c0_g1_i10	conditionA	conditionD	2.18142	4.75091	3.39276e-07	7.03072e-06
DN447_c0_g1_i1	conditionA	conditionD	1.85119	4.40622	3.48862e-07	7.21747e-06
DN4507_c0_g1_i4	conditionA	conditionD	2.26673	6.77758	3.55938e-07	7.3558e-06
DN6319_c0_g1_i3	conditionA	conditionD	2.461	2.7112	3.57058e-07	7.36386e-06
DN5523_c0_g2_i1	conditionA	conditionD	2.16	4.17401	3.57109e-07	7.36386e-06
DN5375_c0_g2_i5	conditionA	conditionD	2.74983	4.95208	3.5805e-07	7.3752e-06
DN478_c1_g1_i3	conditionA	conditionD	2.22117	3.7667	3.66237e-07	7.52742e-06
DN580_c0_g1_i2	conditionA	conditionD	2.09519	7.48619	3.70693e-07	7.61071e-06
DN6407_c0_g1_i1	conditionA	conditionD	3.9518	0.854682	3.785e-07	7.75833e-06
DN2128_c0_g1_i2	conditionA	conditionD	1.92621	4.74951	3.80681e-07	7.79455e-06
DN7225_c0_g1_i1	conditionA	conditionD	2.85438	2.7916	3.83599e-07	7.84579e-06
DN2239_c0_g2_i1	conditionA	conditionD	4.05925	1.01427	3.90969e-07	7.98788e-06
DN8303_c1_g4_i3	conditionA	conditionD	2.10517	4.19143	3.91935e-07	8.00329e-06
DN3848_c1_g1_i7	conditionA	conditionD	4.18338	2.3132	4.06547e-07	8.29269e-06
DN4287_c0_g1_i2	conditionA	conditionD	1.7842	4.61315	4.12842e-07	8.41199e-06
DN12359_c0_g3_i1	conditionA	conditionD	2.24499	3.52476	4.13858e-07	8.42815e-06
DN13037_c0_g1_i1	conditionA	conditionD	4.11937	0.988173	4.14279e-07	8.43217e-06
DN683_c1_g1_i3	conditionA	conditionD	2.28832	5.50883	4.18786e-07	8.50555e-06
DN1878_c0_g1_i1	conditionA	conditionD	3.7443	-0.309746	4.24865e-07	8.62437e-06
DN3015_c0_g1_i1	conditionA	conditionD	2.97527	8.00946	4.29655e-07	8.70754e-06
DN9241_c0_g1_i2	conditionA	conditionD	5.51398	1.65165	4.30779e-07	8.72565e-06
DN15169_c0_g2_i7	conditionA	conditionD	3.71634	0.407162	4.31165e-07	8.72877e-06
DN2574_c1_g2_i1	conditionA	conditionD	1.86685	4.88211	4.31576e-07	8.73241e-06
DN3910_c0_g1_i9	conditionA	conditionD	2.74453	2.33241	4.31929e-07	8.73487e-06
DN2510_c0_g1_i2	conditionA	conditionD	2.06093	5.62072	4.46627e-07	9.00798e-06
DN2510_c0_g1_i1	conditionA	conditionD	1.96934	5.86475	4.52475e-07	9.10427e-06
DN175379_c0_g1_i1	conditionA	conditionD	2.99166	1.27799	4.52608e-07	9.10427e-06
DN32950_c0_g1_i1	conditionA	conditionD	2.51891	5.04046	4.53615e-07	9.11967e-06
DN6005_c0_g4_i1	conditionA	conditionD	3.77996	2.15602	4.62239e-07	9.28315e-06
DN5335_c0_g1_i4	conditionA	conditionD	3.0446	2.48612	4.65706e-07	9.33788e-06
DN8857_c0_g4_i1	conditionA	conditionD	3.38564	1.05101	4.71238e-07	9.43877e-06
DN3120_c0_g4_i1	conditionA	conditionD	2.30032	5.45906	4.74231e-07	9.4836e-06
DN3323_c0_g1_i10	conditionA	conditionD	3.22407	5.60693	4.88626e-07	9.76114e-06
DN56248_c0_g1_i1	conditionA	conditionD	1.76263	5.12173	5.00058e-07	9.9684e-06
DN5034_c0_g3_i1	conditionA	conditionD	2.36218	3.47872	5.00968e-07	9.98128e-06
DN6124_c0_g1_i2	conditionA	conditionD	2.51239	5.36324	5.25709e-07	1.04521e-05
DN7382_c0_g1_i1	conditionA	conditionD	2.15139	3.46619	5.26775e-07	1.04678e-05
DN1799_c0_g2_i4	conditionA	conditionD	1.93609	4.65227	5.32586e-07	1.05722e-05
DN8317_c0_g1_i12	conditionA	conditionD	2.03772	4.26508	5.33995e-07	1.05946e-05
DN8241_c0_g1_i2	conditionA	conditionD	3.57663	4.05678	5.40886e-07	1.07256e-05
DN6660_c0_g1_i4	conditionA	conditionD	1.75396	4.60135	5.48144e-07	1.08429e-05
DN1101_c1_g1_i2	conditionA	conditionD	2.70681	10.6495	5.53007e-07	1.09201e-05
DN3009_c1_g4_i3	conditionA	conditionD	3.84591	2.5186	5.63453e-07	1.11057e-05
DN19586_c0_g1_i2	conditionA	conditionD	3.38514	-0.0488392	5.677e-07	1.11785e-05
DN7736_c0_g1_i2	conditionA	conditionD	2.26334	5.12755	5.68168e-07	1.11785e-05
DN2586_c0_g1_i1	conditionA	conditionD	2.42125	8.28731	5.71568e-07	1.12396e-05
DN1101_c1_g1_i1	conditionA	conditionD	3.35858	2.71964	5.7328e-07	1.12673e-05
DN7306_c1_g1_i1	conditionA	conditionD	2.3024	2.95894	6.02015e-07	1.17525e-05
DN13122_c0_g1_i2	conditionA	conditionD	1.9212	4.41108	6.03187e-07	1.17693e-05
DN7090_c0_g3_i1	conditionA	conditionD	2.73104	1.96976	6.0523e-07	1.17911e-05
DN7090_c0_g1_i2	conditionA	conditionD	4.21796	0.223922	6.17294e-07	1.20135e-05
DN93_c0_g1_i1	conditionA	conditionD	2.01834	5.28986	6.1871e-07	1.20349e-05
DN2538_c0_g1_i1	conditionA	conditionD	2.71377	2.03453	6.21029e-07	1.20737e-05
DN1921_c0_g1_i9	conditionA	conditionD	4.23995	4.16843	6.31686e-07	1.2262e-05
DN1274_c0_g1_i5	conditionA	conditionD	2.10628	3.65745	6.48005e-07	1.25401e-05
DN26639_c0_g2_i7	conditionA	conditionD	5.73859	0.632477	6.56469e-07	1.26908e-05
DN1821_c0_g4_i1	conditionA	conditionD	3.98907	1.05755	6.72084e-07	1.29661e-05
DN2960_c1_g2_i1	conditionA	conditionD	3.29704	6.93538	6.82662e-07	1.3152e-05
DN9326_c0_g1_i5	conditionA	conditionD	2.20639	4.85979	6.84617e-07	1.3181e-05
DN174_c0_g1_i3	conditionA	conditionD	2.58582	2.75164	6.85383e-07	1.3189e-05
DN28324_c0_g1_i5	conditionA	conditionD	3.16922	10.3983	6.89349e-07	1.32586e-05
DN10780_c2_g1_i1	conditionA	conditionD	1.69994	4.84305	7.1934e-07	1.38143e-05
DN2940_c1_g2_i1	conditionA	conditionD	1.68474	5.53145	7.26086e-07	1.39296e-05
DN10841_c0_g1_i1	conditionA	conditionD	2.66877	2.2621	7.37736e-07	1.41172e-05
DN6095_c0_g2_i1	conditionA	conditionD	3.82881	5.06087	7.41502e-07	1.41821e-05
DN11761_c0_g1_i3	conditionA	conditionD	3.04083	0.615926	7.42236e-07	1.4189e-05
DN15715_c0_g1_i2	conditionA	conditionD	2.2101	4.8674	7.44209e-07	1.42051e-05
DN25466_c0_g1_i6	conditionA	conditionD	3.36086	-0.0115331	7.46492e-07	1.42415e-05
DN7652_c1_g3_i1	conditionA	conditionD	1.85951	4.98015	7.48094e-07	1.42576e-05
DN24639_c0_g1_i1	conditionA	conditionD	2.98485	0.838906	7.56054e-07	1.43948e-05
DN761_c0_g1_i2	conditionA	conditionD	4.11245	2.87085	7.59605e-07	1.44478e-05
DN19629_c0_g1_i1	conditionA	conditionD	2.99435	4.09819	7.68863e-07	1.46042e-05
DN25573_c0_g3_i1	conditionA	conditionD	1.97664	5.29134	7.74464e-07	1.46934e-05
DN1864_c1_g1_i1	conditionA	conditionD	3.41547	9.74726	7.79878e-07	1.47887e-05
DN1611_c3_g1_i1	conditionA	conditionD	2.12449	5.38171	7.90501e-07	1.49751e-05
DN22592_c0_g1_i2	conditionA	conditionD	2.57253	3.92767	7.9284e-07	1.50118e-05
DN3345_c0_g1_i1	conditionA	conditionD	2.48248	3.91402	7.98752e-07	1.51162e-05
DN1795_c1_g1_i2	conditionA	conditionD	4.93198	0.45671	8.11563e-07	1.53049e-05
DN76_c0_g5_i1	conditionA	conditionD	2.4968	3.38543	8.13389e-07	1.53317e-05
DN9317_c0_g1_i16	conditionA	conditionD	2.91617	2.05251	8.25756e-07	1.55415e-05
DN96_c2_g1_i6	conditionA	conditionD	1.75045	6.05089	8.31642e-07	1.56445e-05
DN3837_c0_g1_i7	conditionA	conditionD	4.13858	0.680758	8.40886e-07	1.58105e-05
DN1109_c3_g1_i2	conditionA	conditionD	2.91449	1.66804	8.47098e-07	1.59114e-05
DN18254_c0_g1_i2	conditionA	conditionD	2.2902	4.94157	8.51147e-07	1.59716e-05
DN3970_c2_g1_i1	conditionA	conditionD	3.24513	3.59788	8.52091e-07	1.59814e-05
DN15073_c0_g1_i3	conditionA	conditionD	3.55585	1.02873	8.69371e-07	1.6284e-05
DN3786_c3_g1_i2	conditionA	conditionD	1.88204	8.3131	8.69523e-07	1.6284e-05
DN1852_c1_g1_i5	conditionA	conditionD	2.43709	8.98028	8.99843e-07	1.67935e-05
DN3126_c0_g1_i1	conditionA	conditionD	2.24989	4.37156	9.07863e-07	1.69348e-05
DN2180_c0_g1_i5	conditionA	conditionD	2.00288	3.87627	9.2865e-07	1.72798e-05
DN19454_c1_g1_i1	conditionA	conditionD	3.88689	-0.184308	9.38913e-07	1.74536e-05
DN798_c0_g2_i6	conditionA	conditionD	2.22755	8.06239	9.38915e-07	1.74536e-05
DN1564_c0_g1_i6	conditionA	conditionD	1.67921	5.47307	9.50412e-07	1.7624e-05
DN9727_c0_g2_i2	conditionA	conditionD	2.96609	4.11226	9.84641e-07	1.81961e-05
DN169103_c0_g1_i1	conditionA	conditionD	3.18948	3.665	9.88372e-07	1.82472e-05
DN3492_c0_g3_i1	conditionA	conditionD	1.99633	5.96419	1.00109e-06	1.84557e-05
DN12806_c0_g1_i3	conditionA	conditionD	3.54484	-0.0798892	1.01767e-06	1.8733e-05
DN257_c0_g2_i3	conditionA	conditionD	4.38498	0.910335	1.03239e-06	1.89947e-05
DN1706_c0_g1_i1	conditionA	conditionD	2.84294	3.28988	1.04495e-06	1.91791e-05
DN9893_c0_g3_i1	conditionA	conditionD	4.71837	6.43613	1.05149e-06	1.92898e-05
DN447_c1_g1_i1	conditionA	conditionD	2.72762	2.76443	1.06518e-06	1.95125e-05
DN802_c0_g1_i3	conditionA	conditionD	2.60483	6.46862	1.07561e-06	1.96748e-05
DN1919_c0_g1_i1	conditionA	conditionD	2.77637	1.56478	1.08652e-06	1.98411e-05
DN3355_c0_g1_i1	conditionA	conditionD	1.93206	4.44289	1.0868e-06	1.98411e-05
DN46396_c0_g1_i1	conditionA	conditionD	1.6713	5.27377	1.09535e-06	1.99779e-05
DN4500_c0_g1_i6	conditionA	conditionD	1.96415	8.27188	1.12627e-06	2.04853e-05
DN5906_c0_g1_i1	conditionA	conditionD	1.69852	5.568	1.14005e-06	2.07229e-05
DN539_c0_g1_i3	conditionA	conditionD	2.54955	3.37015	1.14094e-06	2.07229e-05
DN4269_c1_g1_i5	conditionA	conditionD	2.25211	5.01911	1.15364e-06	2.09298e-05
DN2183_c0_g1_i9	conditionA	conditionD	2.00744	4.60588	1.15659e-06	2.09651e-05
DN2538_c0_g1_i6	conditionA	conditionD	3.21535	0.296695	1.15722e-06	2.09651e-05
DN10359_c0_g1_i7	conditionA	conditionD	1.91284	6.30431	1.15905e-06	2.09875e-05
DN2041_c0_g2_i1	conditionA	conditionD	2.10578	3.7582	1.17235e-06	2.12029e-05
DN3279_c0_g5_i1	conditionA	conditionD	1.86198	4.70169	1.17264e-06	2.12029e-05
DN1287_c0_g1_i1	conditionA	conditionD	3.52198	0.326876	1.17467e-06	2.12297e-05
DN3651_c0_g1_i8	conditionA	conditionD	2.92097	0.700788	1.19102e-06	2.15045e-05
DN1790_c0_g2_i1	conditionA	conditionD	2.48512	3.17831	1.20316e-06	2.16926e-05
DN1481_c0_g2_i2	conditionA	conditionD	1.86976	6.40103	1.20435e-06	2.17036e-05
DN1995_c0_g1_i5	conditionA	conditionD	3.87643	2.67476	1.20546e-06	2.17132e-05
DN8405_c0_g2_i2	conditionA	conditionD	5.63813	1.67437	1.21051e-06	2.17937e-05
DN2461_c0_g1_i8	conditionA	conditionD	1.89778	4.82254	1.21915e-06	2.19388e-05
DN1449_c0_g3_i1	conditionA	conditionD	2.73495	3.76081	1.23066e-06	2.21039e-05
DN146614_c0_g1_i1	conditionA	conditionD	2.09754	3.31218	1.24048e-06	2.22697e-05
DN17316_c0_g1_i1	conditionA	conditionD	5.94076	0.338128	1.25081e-06	2.24337e-05
DN3092_c0_g1_i5	conditionA	conditionD	2.83828	0.866695	1.26401e-06	2.26296e-05
DN8721_c0_g1_i15	conditionA	conditionD	2.95108	4.28748	1.26522e-06	2.26384e-05
DN3647_c0_g1_i2	conditionA	conditionD	4.92408	0.024209	1.27134e-06	2.27371e-05
DN111155_c0_g1_i1	conditionA	conditionD	1.68024	4.68264	1.28584e-06	2.29746e-05
DN1216_c0_g1_i4	conditionA	conditionD	2.59591	2.69531	1.29177e-06	2.30698e-05
DN8820_c0_g3_i1	conditionA	conditionD	3.73988	1.87987	1.30386e-06	2.32636e-05
DN1511_c0_g1_i2	conditionA	conditionD	4.46661	8.48075	1.30699e-06	2.33083e-05
DN3512_c2_g1_i1	conditionA	conditionD	1.79281	4.23623	1.30975e-06	2.33418e-05
DN6013_c0_g1_i3	conditionA	conditionD	2.40441	2.81087	1.32356e-06	2.35568e-05
DN11690_c0_g1_i6	conditionA	conditionD	2.9817	1.92729	1.35313e-06	2.40291e-05
DN5383_c1_g2_i1	conditionA	conditionD	3.37173	2.09077	1.40075e-06	2.48396e-05
DN10524_c0_g2_i4	conditionA	conditionD	1.97416	6.05243	1.41142e-06	2.49819e-05
DN2126_c0_g1_i5	conditionA	conditionD	3.28217	2.91346	1.41751e-06	2.50778e-05
DN20765_c0_g1_i4	conditionA	conditionD	4.29947	0.362143	1.42032e-06	2.51158e-05
DN15052_c0_g1_i1	conditionA	conditionD	1.97039	6.02885	1.45845e-06	2.57177e-05
DN632_c0_g1_i2	conditionA	conditionD	2.15157	6.14848	1.45938e-06	2.57222e-05
DN3593_c0_g2_i1	conditionA	conditionD	2.02795	6.5707	1.46222e-06	2.57601e-05
DN14239_c0_g2_i1	conditionA	conditionD	4.47846	2.18662	1.46301e-06	2.57621e-05
DN2960_c1_g1_i2	conditionA	conditionD	2.55926	1.88182	1.47104e-06	2.58914e-05
DN545_c0_g1_i1	conditionA	conditionD	1.86708	6.48724	1.48368e-06	2.60895e-05
DN722_c0_g1_i1	conditionA	conditionD	2.3588	5.91092	1.48479e-06	2.60969e-05
DN4658_c0_g1_i3	conditionA	conditionD	1.81902	6.27717	1.48593e-06	2.61048e-05
DN418_c1_g1_i1	conditionA	conditionD	1.8946	10.8546	1.49501e-06	2.62518e-05
DN591_c0_g4_i1	conditionA	conditionD	1.6543	4.74212	1.52421e-06	2.67276e-05
DN24849_c0_g2_i1	conditionA	conditionD	5.20283	1.51735	1.53702e-06	2.69271e-05
DN1346_c0_g1_i1	conditionA	conditionD	3.26457	0.975318	1.5634e-06	2.73384e-05
DN14845_c0_g1_i3	conditionA	conditionD	2.75327	3.55487	1.57002e-06	2.74415e-05
DN3647_c0_g1_i4	conditionA	conditionD	4.23332	0.141472	1.62298e-06	2.83243e-05
DN13963_c0_g1_i8	conditionA	conditionD	2.81326	0.669001	1.62481e-06	2.83336e-05
DN1511_c0_g1_i6	conditionA	conditionD	3.00097	1.52064	1.62861e-06	2.83736e-05
DN3032_c0_g2_i1	conditionA	conditionD	1.79326	4.4761	1.67793e-06	2.92059e-05
DN5107_c0_g2_i4	conditionA	conditionD	3.27899	1.55621	1.68679e-06	2.93196e-05
DN4836_c0_g2_i3	conditionA	conditionD	2.63759	4.08833	1.68928e-06	2.93472e-05
DN5434_c0_g3_i2	conditionA	conditionD	1.72216	4.93649	1.6912e-06	2.93472e-05
DN3448_c0_g4_i3	conditionA	conditionD	3.80452	4.92073	1.72219e-06	2.98249e-05
DN42708_c0_g1_i1	conditionA	conditionD	1.68312	5.25801	1.74013e-06	3.00943e-05
DN8820_c0_g3_i2	conditionA	conditionD	3.32943	5.52904	1.74094e-06	3.00943e-05
DN18847_c0_g2_i1	conditionA	conditionD	2.25997	2.86927	1.75391e-06	3.03048e-05
DN20236_c0_g3_i1	conditionA	conditionD	2.09991	5.6183	1.76998e-06	3.05264e-05
DN3707_c0_g1_i5	conditionA	conditionD	1.8637	5.73785	1.80608e-06	3.11065e-05
DN1303_c1_g1_i2	conditionA	conditionD	2.44312	2.70918	1.81162e-06	3.11876e-05
DN894_c0_g2_i20	conditionA	conditionD	2.31183	4.63468	1.81696e-06	3.12653e-05
DN3390_c3_g1_i1	conditionA	conditionD	2.208	4.16189	1.83593e-06	3.15774e-05
DN3515_c0_g1_i2	conditionA	conditionD	2.27364	2.87249	1.83874e-06	3.16113e-05
DN15363_c0_g1_i1	conditionA	conditionD	2.01642	4.35745	1.91938e-06	3.29077e-05
DN35157_c0_g2_i1	conditionA	conditionD	2.16814	5.23704	1.97753e-06	3.38431e-05
DN3607_c0_g1_i1	conditionA	conditionD	1.8253	4.10133	1.99736e-06	3.41205e-05
DN806_c1_g1_i1	conditionA	conditionD	1.64103	4.88336	2.00119e-06	3.41705e-05
DN3400_c0_g1_i3	conditionA	conditionD	2.25663	4.70672	2.0122e-06	3.43431e-05
DN6776_c0_g2_i1	conditionA	conditionD	3.37076	-0.514932	2.05812e-06	3.50791e-05
DN4671_c0_g2_i1	conditionA	conditionD	3.45627	0.446733	2.08691e-06	3.55377e-05
DN13958_c0_g1_i1	conditionA	conditionD	2.89482	1.80413	2.12493e-06	3.61362e-05
DN4767_c0_g1_i18	conditionA	conditionD	2.63391	2.62977	2.13547e-06	3.62991e-05
DN18046_c1_g1_i5	conditionA	conditionD	2.00673	5.07003	2.18089e-06	3.70211e-05
DN2990_c0_g1_i9	conditionA	conditionD	2.28539	3.78533	2.18527e-06	3.70788e-05
DN4303_c0_g2_i1	conditionA	conditionD	2.19862	3.11471	2.2176e-06	3.7543e-05
DN3667_c2_g1_i1	conditionA	conditionD	1.65606	4.81391	2.2229e-06	3.76158e-05
DN1753_c0_g2_i1	conditionA	conditionD	2.11923	3.97582	2.24325e-06	3.79262e-05
DN7902_c0_g3_i2	conditionA	conditionD	2.38305	3.34996	2.25048e-06	3.80143e-05
DN1956_c1_g2_i2	conditionA	conditionD	2.35949	2.90218	2.25257e-06	3.80204e-05
DN143494_c0_g1_i1	conditionA	conditionD	2.38	3.10093	2.25285e-06	3.80204e-05
DN12868_c0_g1_i1	conditionA	conditionD	3.29177	1.29265	2.27101e-06	3.82585e-05
DN89_c0_g2_i10	conditionA	conditionD	3.38446	3.28484	2.27816e-06	3.83617e-05
DN775_c3_g2_i1	conditionA	conditionD	1.67326	6.38845	2.3084e-06	3.88536e-05
DN1622_c0_g2_i1	conditionA	conditionD	3.18536	0.583879	2.32237e-06	3.90539e-05
DN25462_c0_g1_i2	conditionA	conditionD	1.9053	5.06135	2.37255e-06	3.98091e-05
DN6470_c0_g3_i3	conditionA	conditionD	2.28223	3.0108	2.45114e-06	4.10365e-05
DN66497_c0_g2_i1	conditionA	conditionD	2.03499	4.56205	2.45481e-06	4.10796e-05
DN769_c0_g2_i2	conditionA	conditionD	2.45848	5.58969	2.47125e-06	4.12815e-05
DN763_c1_g1_i1	conditionA	conditionD	2.67281	2.55599	2.48549e-06	4.1446e-05
DN22041_c0_g1_i4	conditionA	conditionD	2.11433	5.87823	2.4902e-06	4.15062e-05
DN169936_c0_g1_i1	conditionA	conditionD	3.00835	0.50636	2.49819e-06	4.16114e-05
DN8067_c1_g2_i2	conditionA	conditionD	1.7185	4.84839	2.50321e-06	4.16679e-05
DN2119_c0_g2_i1	conditionA	conditionD	3.3561	5.15522	2.55675e-06	4.24842e-05
DN3560_c0_g1_i8	conditionA	conditionD	2.32531	3.42352	2.57062e-06	4.26809e-05
DN4294_c0_g2_i1	conditionA	conditionD	1.95011	6.22205	2.58354e-06	4.28349e-05
DN5375_c0_g2_i1	conditionA	conditionD	5.6261	1.27475	2.59454e-06	4.29796e-05
DN539_c0_g1_i6	conditionA	conditionD	2.82982	0.219216	2.59871e-06	4.30298e-05
DN9906_c0_g1_i2	conditionA	conditionD	3.58822	2.13643	2.65774e-06	4.39301e-05
DN4669_c0_g2_i4	conditionA	conditionD	2.18148	5.71881	2.71638e-06	4.48404e-05
DN8057_c0_g1_i1	conditionA	conditionD	2.67269	0.919873	2.73094e-06	4.50338e-05
DN8405_c0_g3_i1	conditionA	conditionD	4.86987	2.67656	2.74139e-06	4.51742e-05
DN135_c0_g1_i2	conditionA	conditionD	2.10455	4.77811	2.74385e-06	4.51865e-05
DN4647_c0_g3_i3	conditionA	conditionD	2.24651	4.4171	2.79744e-06	4.59573e-05
DN7931_c0_g3_i1	conditionA	conditionD	1.69128	6.1833	2.80902e-06	4.61276e-05
DN4941_c1_g1_i1	conditionA	conditionD	1.92415	7.12665	2.82651e-06	4.63946e-05
DN3479_c0_g1_i6	conditionA	conditionD	2.43316	4.84673	2.84742e-06	4.66567e-05
DN295_c1_g1_i4	conditionA	conditionD	1.96166	5.27179	2.87447e-06	4.70386e-05
DN10788_c0_g1_i1	conditionA	conditionD	3.21558	-0.371987	2.88405e-06	4.7175e-05
DN30591_c0_g1_i6	conditionA	conditionD	2.2512	8.64024	2.89816e-06	4.73646e-05
DN4075_c2_g2_i1	conditionA	conditionD	2.22697	3.43351	2.97111e-06	4.84101e-05
DN129_c1_g1_i5	conditionA	conditionD	1.68141	5.3431	2.9769e-06	4.84836e-05
DN1019_c0_g1_i1	conditionA	conditionD	3.43752	1.1602	2.982e-06	4.85456e-05
DN2571_c0_g5_i1	conditionA	conditionD	2.30446	4.43797	2.99966e-06	4.88121e-05
DN709_c0_g1_i6	conditionA	conditionD	1.86045	3.78091	3.0017e-06	4.88241e-05
DN6926_c0_g1_i1	conditionA	conditionD	1.9022	7.80749	3.01112e-06	4.89352e-05
DN19972_c1_g1_i5	conditionA	conditionD	2.355	3.89336	3.07716e-06	4.99655e-05
DN25466_c0_g1_i2	conditionA	conditionD	3.1522	0.00961893	3.11594e-06	5.05082e-05
DN3382_c0_g1_i4	conditionA	conditionD	2.11889	3.29118	3.14603e-06	5.09522e-05
DN19904_c0_g1_i2	conditionA	conditionD	4.59742	-0.100999	3.14789e-06	5.09604e-05
DN38017_c0_g1_i1	conditionA	conditionD	3.00212	1.07881	3.20928e-06	5.19097e-05
DN143866_c0_g1_i1	conditionA	conditionD	2.88865	0.224481	3.26012e-06	5.26869e-05
DN1430_c0_g1_i5	conditionA	conditionD	2.42291	7.3151	3.2793e-06	5.29515e-05
DN7927_c0_g1_i5	conditionA	conditionD	5.94991	1.55632	3.34936e-06	5.38983e-05
DN2365_c0_g1_i1	conditionA	conditionD	2.54645	2.39033	3.3544e-06	5.39564e-05
DN16106_c0_g4_i1	conditionA	conditionD	1.8341	6.16487	3.3783e-06	5.42944e-05
DN13637_c0_g1_i1	conditionA	conditionD	2.72227	3.58124	3.51534e-06	5.61859e-05
DN10669_c0_g1_i2	conditionA	conditionD	2.62419	1.51435	3.53111e-06	5.6414e-05
DN14089_c1_g1_i1	conditionA	conditionD	2.05642	6.33998	3.54307e-06	5.65095e-05
DN330_c0_g2_i1	conditionA	conditionD	1.68488	4.88567	3.54841e-06	5.65482e-05
DN377_c0_g4_i4	conditionA	conditionD	2.50707	2.27961	3.54936e-06	5.65482e-05
DN3254_c0_g1_i2	conditionA	conditionD	2.34242	2.97936	3.55e-06	5.65482e-05
DN96872_c0_g1_i1	conditionA	conditionD	2.87012	0.727555	3.57277e-06	5.6863e-05
DN6014_c0_g3_i2	conditionA	conditionD	2.47039	7.35922	3.63621e-06	5.76991e-05
DN9161_c0_g2_i2	conditionA	conditionD	1.75041	4.21543	3.69378e-06	5.85174e-05
DN13992_c2_g1_i1	conditionA	conditionD	2.38589	8.09297	3.72136e-06	5.88802e-05
DN382_c0_g2_i2	conditionA	conditionD	2.40007	2.42998	3.72341e-06	5.88879e-05
DN3214_c0_g1_i1	conditionA	conditionD	1.71612	5.41139	3.803e-06	6.00963e-05
DN1560_c0_g1_i2	conditionA	conditionD	3.26626	2.81831	3.81465e-06	6.02553e-05
DN20799_c0_g1_i6	conditionA	conditionD	3.56145	0.639371	3.83488e-06	6.05493e-05
DN809_c0_g2_i6	conditionA	conditionD	1.64216	5.66662	3.85873e-06	6.09004e-05
DN1398_c0_g1_i2	conditionA	conditionD	2.45419	2.78741	3.9034e-06	6.1554e-05
DN6427_c0_g1_i1	conditionA	conditionD	4.09228	1.07691	3.93926e-06	6.19641e-05
DN20357_c0_g1_i1	conditionA	conditionD	2.72858	3.49006	3.95752e-06	6.22255e-05
DN20904_c0_g1_i3	conditionA	conditionD	3.94446	0.720756	3.97223e-06	6.24183e-05
DN3391_c0_g1_i3	conditionA	conditionD	2.08892	6.12275	3.97325e-06	6.24183e-05
DN4069_c0_g1_i4	conditionA	conditionD	2.46422	3.48815	3.97475e-06	6.24183e-05
DN18668_c0_g1_i4	conditionA	conditionD	1.94645	4.8843	3.98091e-06	6.2463e-05
DN5162_c0_g1_i4	conditionA	conditionD	3.36414	1.26505	3.98548e-06	6.25088e-05
DN6957_c0_g1_i1	conditionA	conditionD	3.1855	-0.402281	3.99056e-06	6.25624e-05
DN2495_c0_g2_i3	conditionA	conditionD	2.57082	1.30716	4.00595e-06	6.27776e-05
DN17545_c0_g1_i1	conditionA	conditionD	2.25248	3.65808	4.01525e-06	6.28972e-05
DN8088_c0_g1_i4	conditionA	conditionD	1.86157	6.94014	4.02569e-06	6.30347e-05
DN4494_c0_g1_i8	conditionA	conditionD	1.60684	5.0775	4.04275e-06	6.32754e-05
DN2537_c1_g1_i1	conditionA	conditionD	2.35801	2.17537	4.10363e-06	6.41485e-05
DN8634_c2_g1_i1	conditionA	conditionD	2.18735	2.76507	4.1101e-06	6.42231e-05
DN4722_c0_g1_i2	conditionA	conditionD	1.58427	5.683	4.11401e-06	6.42576e-05
DN22041_c0_g2_i1	conditionA	conditionD	1.96119	4.75083	4.11785e-06	6.4291e-05
DN20236_c0_g2_i1	conditionA	conditionD	2.04532	6.10573	4.18023e-06	6.5157e-05
DN4337_c0_g1_i4	conditionA	conditionD	3.43703	0.668097	4.20845e-06	6.55428e-05
DN5920_c0_g1_i9	conditionA	conditionD	2.36523	6.41275	4.21274e-06	6.55825e-05
DN19948_c0_g1_i1	conditionA	conditionD	2.93665	3.20979	4.2935e-06	6.67847e-05
DN4302_c0_g1_i9	conditionA	conditionD	2.91984	2.03431	4.31814e-06	6.71126e-05
DN1364_c0_g1_i1	conditionA	conditionD	1.63823	6.22737	4.40368e-06	6.82453e-05
DN7652_c1_g1_i2	conditionA	conditionD	2.29073	6.1688	4.44235e-06	6.87599e-05
DN5517_c0_g1_i6	conditionA	conditionD	3.1415	0.394916	4.49881e-06	6.95197e-05
DN26639_c0_g2_i5	conditionA	conditionD	2.60179	2.29589	4.56348e-06	7.04902e-05
DN13712_c0_g1_i1	conditionA	conditionD	1.79225	4.50508	4.624e-06	7.13665e-05
DN17604_c0_g1_i7	conditionA	conditionD	2.52177	2.96208	4.73947e-06	7.29768e-05
DN16931_c1_g4_i2	conditionA	conditionD	3.44373	1.57775	4.79608e-06	7.36909e-05
DN4658_c1_g1_i2	conditionA	conditionD	1.91984	6.83044	4.82384e-06	7.40873e-05
DN199_c1_g2_i2	conditionA	conditionD	2.0277	6.20928	4.82588e-06	7.40884e-05
DN3181_c0_g2_i4	conditionA	conditionD	2.43705	3.17461	4.83369e-06	7.41481e-05
DN2510_c0_g1_i7	conditionA	conditionD	2.02242	7.56147	4.85411e-06	7.44309e-05
DN5159_c0_g1_i1	conditionA	conditionD	1.59263	4.68403	4.90137e-06	7.50642e-05
DN1545_c0_g4_i2	conditionA	conditionD	2.73054	2.90142	4.91196e-06	7.51349e-05
DN42879_c2_g1_i1	conditionA	conditionD	4.63725	0.569001	5.02397e-06	7.67706e-05
DN5029_c0_g1_i5	conditionA	conditionD	2.68148	3.70079	5.025e-06	7.67706e-05
DN689_c0_g3_i7	conditionA	conditionD	3.49824	1.17829	5.05652e-06	7.71897e-05
DN7986_c0_g1_i5	conditionA	conditionD	2.55952	3.01373	5.07786e-06	7.74215e-05
DN56396_c0_g1_i1	conditionA	conditionD	2.95546	4.9573	5.08454e-06	7.74921e-05
DN2446_c0_g2_i1	conditionA	conditionD	2.33624	7.33283	5.19322e-06	7.89253e-05
DN2676_c0_g3_i1	conditionA	conditionD	1.72654	4.43108	5.20298e-06	7.90417e-05
DN4283_c2_g1_i1	conditionA	conditionD	1.71291	4.9088	5.26546e-06	7.99108e-05
DN3129_c0_g1_i8	conditionA	conditionD	3.68191	0.125181	5.29192e-06	8.02637e-05
DN13653_c0_g1_i1	conditionA	conditionD	2.3062	5.86932	5.29438e-06	8.02687e-05
DN142365_c0_g1_i1	conditionA	conditionD	6.54308	2.15475	5.31668e-06	8.05744e-05
DN15102_c0_g1_i1	conditionA	conditionD	3.61435	-0.431734	5.3595e-06	8.1093e-05
DN5610_c0_g1_i4	conditionA	conditionD	2.19065	4.11283	5.40742e-06	8.17525e-05
DN5026_c0_g1_i3	conditionA	conditionD	2.02564	5.96695	5.4452e-06	8.22907e-05
DN140354_c0_g1_i1	conditionA	conditionD	2.93429	2.52855	5.51726e-06	8.3313e-05
DN13979_c0_g1_i6	conditionA	conditionD	2.18145	3.51367	5.52665e-06	8.34215e-05
DN19335_c0_g1_i1	conditionA	conditionD	1.88198	4.42504	5.52906e-06	8.34245e-05
DN38956_c0_g1_i2	conditionA	conditionD	3.45116	0.967607	5.59472e-06	8.43814e-05
DN689_c0_g3_i4	conditionA	conditionD	3.72254	1.72192	5.60224e-06	8.4461e-05
DN18139_c0_g1_i1	conditionA	conditionD	2.05908	4.95921	5.60891e-06	8.45279e-05
DN952_c0_g1_i6	conditionA	conditionD	2.72779	1.27721	5.64327e-06	8.50104e-05
DN26277_c0_g1_i3	conditionA	conditionD	1.83632	6.07657	5.66569e-06	8.51796e-05
DN8476_c0_g1_i1	conditionA	conditionD	1.91932	6.42241	5.6657e-06	8.51796e-05
DN351_c0_g2_i1	conditionA	conditionD	1.72491	6.24867	5.69151e-06	8.54315e-05
DN8227_c0_g1_i6	conditionA	conditionD	2.27534	2.46739	5.70897e-06	8.5646e-05
DN4960_c0_g1_i15	conditionA	conditionD	1.85614	3.67054	5.73726e-06	8.60156e-05
DN1527_c0_g1_i9	conditionA	conditionD	3.13727	3.09194	5.77397e-06	8.64972e-05
DN3390_c0_g2_i1	conditionA	conditionD	1.91771	4.52966	5.82685e-06	8.7151e-05
DN2537_c1_g2_i2	conditionA	conditionD	2.15446	2.65437	5.96489e-06	8.91097e-05
DN1856_c0_g2_i2	conditionA	conditionD	2.0212	6.12582	6.07629e-06	9.05946e-05
DN2420_c0_g1_i2	conditionA	conditionD	3.59817	0.960937	6.12072e-06	9.11603e-05
DN603_c0_g2_i2	conditionA	conditionD	1.83147	4.00269	6.12148e-06	9.11603e-05
DN4669_c0_g4_i2	conditionA	conditionD	1.8901	6.54807	6.23497e-06	9.27041e-05
DN3193_c0_g4_i1	conditionA	conditionD	3.39912	0.285692	6.25692e-06	9.29937e-05
DN3165_c0_g1_i6	conditionA	conditionD	3.45677	-0.262652	6.29559e-06	9.35316e-05
DN4773_c1_g1_i1	conditionA	conditionD	1.57149	4.63854	6.30806e-06	9.36801e-05
DN5242_c1_g1_i9	conditionA	conditionD	2.58499	1.84605	6.39987e-06	9.49314e-05
DN72_c0_g2_i3	conditionA	conditionD	1.86514	8.26111	6.41139e-06	9.50175e-05
DN1398_c0_g1_i4	conditionA	conditionD	1.90501	6.99162	6.41323e-06	9.50175e-05
DN6431_c0_g1_i2	conditionA	conditionD	2.43379	3.53539	6.4714e-06	9.58042e-05
DN199_c1_g1_i1	conditionA	conditionD	2.27337	3.78892	6.50118e-06	9.62073e-05
DN1682_c0_g4_i4	conditionA	conditionD	3.52498	0.710038	6.51266e-06	9.63394e-05
DN3925_c0_g1_i10	conditionA	conditionD	3.4125	0.704171	6.58225e-06	9.72164e-05
DN38996_c0_g1_i2	conditionA	conditionD	2.16354	5.61374	6.59606e-06	9.73822e-05
DN155583_c0_g1_i1	conditionA	conditionD	1.82771	6.00456	6.63165e-06	9.78311e-05
DN4691_c0_g1_i3	conditionA	conditionD	2.65971	3.12823	6.64233e-06	9.79504e-05
DN588_c1_g1_i8	conditionA	conditionD	3.09433	2.42669	6.6881e-06	9.85483e-05
DN1315_c0_g1_i13	conditionA	conditionD	2.49909	1.80896	6.73097e-06	9.91412e-05
DN12105_c0_g2_i1	conditionA	conditionD	2.39817	2.29194	6.77086e-06	9.96122e-05
DN5606_c1_g1_i2	conditionA	conditionD	1.88819	6.02895	6.81837e-06	0.000100233
DN179_c0_g2_i1	conditionA	conditionD	5.51587	1.42952	6.83243e-06	0.000100401
DN5126_c0_g1_i12	conditionA	conditionD	2.11248	5.58753	6.88362e-06	0.000101113
DN12614_c0_g1_i2	conditionA	conditionD	2.04874	6.75302	6.91086e-06	0.000101474
DN989_c0_g1_i2	conditionA	conditionD	2.8683	1.06094	6.98504e-06	0.000102324
DN4036_c1_g5_i1	conditionA	conditionD	2.09202	2.79602	7.02232e-06	0.000102826
DN4075_c2_g1_i6	conditionA	conditionD	2.19423	6.08481	7.03595e-06	0.00010291
DN705_c0_g1_i3	conditionA	conditionD	2.04027	2.92249	7.07439e-06	0.000103352
DN4179_c0_g1_i6	conditionA	conditionD	3.23643	1.44016	7.10636e-06	0.000103739
DN7134_c0_g2_i1	conditionA	conditionD	1.83489	4.29642	7.17925e-06	0.000104722
DN352_c0_g2_i1	conditionA	conditionD	2.75605	1.29267	7.26468e-06	0.000105886
DN22438_c0_g1_i10	conditionA	conditionD	3.38797	1.30226	7.27377e-06	0.000105978
DN8855_c2_g1_i1	conditionA	conditionD	1.60436	5.15622	7.30795e-06	0.000106424
DN1171_c0_g4_i1	conditionA	conditionD	2.50853	4.06148	7.32177e-06	0.000106554
DN5998_c0_g3_i2	conditionA	conditionD	4.06602	0.538471	7.3295e-06	0.00010661
DN1729_c0_g1_i5	conditionA	conditionD	3.24323	4.27444	7.42453e-06	0.000107841
DN23352_c0_g1_i3	conditionA	conditionD	2.17963	2.78297	7.44114e-06	0.000108041
DN17401_c0_g1_i4	conditionA	conditionD	7.19338	3.54693	7.45769e-06	0.000108157
DN1256_c0_g1_i1	conditionA	conditionD	3.21196	4.9019	7.46204e-06	0.000108178
DN19722_c0_g1_i1	conditionA	conditionD	3.3892	0.394998	7.53906e-06	0.000109169
DN989_c0_g1_i1	conditionA	conditionD	1.96396	4.48718	7.56569e-06	0.000109403
DN22041_c0_g1_i3	conditionA	conditionD	2.03953	7.10897	7.60719e-06	0.000109818
DN645_c0_g1_i1	conditionA	conditionD	2.29335	2.89919	7.61937e-06	0.000109952
DN4705_c0_g1_i8	conditionA	conditionD	2.61694	1.82047	7.6345e-06	0.000110086
DN2008_c0_g2_i3	conditionA	conditionD	2.81274	1.23953	7.65254e-06	0.000110304
DN683_c1_g1_i4	conditionA	conditionD	2.01228	7.65197	7.68502e-06	0.000110646
DN1877_c0_g1_i4	conditionA	conditionD	2.79319	2.61962	7.72333e-06	0.000111101
DN6388_c0_g2_i1	conditionA	conditionD	1.85098	4.49721	7.72388e-06	0.000111101
DN726_c0_g1_i6	conditionA	conditionD	3.98431	1.38088	7.7255e-06	0.000111101
DN95994_c0_g1_i1	conditionA	conditionD	2.27116	3.111	7.84507e-06	0.000112606
DN1489_c1_g1_i3	conditionA	conditionD	2.22666	2.38819	7.85834e-06	0.000112754
DN3698_c0_g1_i12	conditionA	conditionD	1.93227	8.20755	7.87077e-06	0.000112889
DN4405_c0_g1_i3	conditionA	conditionD	1.71487	8.06101	7.90126e-06	0.000113236
DN2943_c0_g1_i12	conditionA	conditionD	1.87725	3.38691	7.90393e-06	0.000113236
DN15426_c0_g1_i5	conditionA	conditionD	2.77128	2.55085	7.91197e-06	0.000113308
DN2542_c0_g1_i6	conditionA	conditionD	1.61726	4.31578	7.92412e-06	0.000113439
DN26639_c0_g2_i2	conditionA	conditionD	1.6624	7.01437	8.03262e-06	0.000114731
DN3410_c2_g1_i1	conditionA	conditionD	3.25891	1.91653	8.10316e-06	0.00011569
DN1430_c0_g1_i1	conditionA	conditionD	2.1539	7.82844	8.10589e-06	0.00011569
DN9113_c0_g1_i7	conditionA	conditionD	2.31092	3.12924	8.15684e-06	0.000116329
DN16879_c0_g1_i2	conditionA	conditionD	1.54139	5.25505	8.18024e-06	0.000116536
DN5549_c0_g1_i1	conditionA	conditionD	2.63045	0.443133	8.18063e-06	0.000116536
DN7645_c1_g2_i4	conditionA	conditionD	2.20168	4.54401	8.1862e-06	0.000116571
DN6590_c0_g1_i1	conditionA	conditionD	1.94538	5.76664	8.27072e-06	0.00011771
DN6763_c1_g2_i4	conditionA	conditionD	2.75422	3.72265	8.27241e-06	0.00011771
DN3231_c0_g2_i6	conditionA	conditionD	2.34986	2.20113	8.28091e-06	0.000117787
DN821_c0_g2_i1	conditionA	conditionD	2.59032	2.8599	8.29944e-06	0.000118006
DN1898_c0_g1_i14	conditionA	conditionD	3.6411	2.17798	8.38078e-06	0.000119028
DN2510_c0_g1_i5	conditionA	conditionD	1.8589	6.27235	8.39012e-06	0.000119116
DN6318_c0_g1_i1	conditionA	conditionD	3.92096	4.36423	8.50036e-06	0.0001205
DN6628_c0_g1_i6	conditionA	conditionD	3.6545	0.158666	8.52673e-06	0.000120828
DN15340_c0_g1_i2	conditionA	conditionD	2.17573	4.9378	8.56874e-06	0.000121332
DN10261_c1_g3_i1	conditionA	conditionD	1.62349	4.40216	8.58914e-06	0.000121575
DN11630_c0_g1_i1	conditionA	conditionD	1.75563	7.12443	8.61971e-06	0.000121883
DN23375_c0_g3_i2	conditionA	conditionD	2.20342	3.38116	8.62744e-06	0.000121934
DN8640_c0_g3_i3	conditionA	conditionD	1.83465	5.43412	8.65024e-06	0.000122207
DN16524_c0_g1_i2	conditionA	conditionD	1.53574	5.5404	8.91792e-06	0.000125663
DN49008_c0_g1_i2	conditionA	conditionD	1.61575	5.95862	8.93776e-06	0.000125896
DN51431_c1_g1_i1	conditionA	conditionD	3.2305	0.243791	8.95593e-06	0.000126105
DN1314_c1_g1_i1	conditionA	conditionD	2.51325	1.1215	8.96019e-06	0.000126118
DN16402_c0_g2_i7	conditionA	conditionD	2.80783	0.862927	8.98621e-06	0.00012639
DN1454_c1_g2_i1	conditionA	conditionD	2.4137	6.14518	9.02413e-06	0.000126829
DN2308_c0_g1_i4	conditionA	conditionD	4.26884	3.4397	9.13917e-06	0.000128207
DN6328_c0_g1_i10	conditionA	conditionD	3.39578	1.47422	9.16986e-06	0.000128542
DN4419_c0_g1_i1	conditionA	conditionD	4.04054	0.723763	9.22216e-06	0.000129179
DN4245_c0_g2_i1	conditionA	conditionD	1.67993	4.24777	9.23648e-06	0.000129331
DN11754_c0_g1_i1	conditionA	conditionD	1.90193	6.52042	9.32324e-06	0.000130498
DN3390_c0_g1_i1	conditionA	conditionD	2.03444	3.19812	9.37566e-06	0.000131134
DN1436_c3_g1_i1	conditionA	conditionD	1.92707	7.01685	9.41655e-06	0.000131608
DN6139_c0_g1_i18	conditionA	conditionD	1.63843	4.85503	9.47813e-06	0.000132371
DN12734_c0_g1_i1	conditionA	conditionD	3.97276	1.87402	9.51781e-06	0.000132827
DN2072_c1_g2_i1	conditionA	conditionD	1.57629	4.9236	9.58758e-06	0.000133551
DN68996_c0_g1_i1	conditionA	conditionD	1.50694	5.77401	9.59094e-06	0.000133551
DN838_c0_g1_i4	conditionA	conditionD	2.96271	0.490281	9.6091e-06	0.000133755
DN4579_c0_g2_i1	conditionA	conditionD	3.60849	2.51579	9.73231e-06	0.00013527
DN10302_c0_g2_i3	conditionA	conditionD	3.72569	1.07705	9.84346e-06	0.000136714
DN18254_c0_g1_i1	conditionA	conditionD	2.81478	3.40984	9.89819e-06	0.000137424
DN805_c1_g2_i3	conditionA	conditionD	3.36282	0.983342	9.92698e-06	0.000137773
DN4339_c0_g1_i2	conditionA	conditionD	2.38644	2.49246	9.95235e-06	0.000138074
DN8549_c0_g1_i3	conditionA	conditionD	4.24361	4.69314	1.00484e-05	0.00013926
DN5429_c0_g1_i1	conditionA	conditionD	2.19468	2.66802	1.00489e-05	0.00013926
DN8241_c0_g1_i3	conditionA	conditionD	2.78482	1.53597	1.00653e-05	0.000139385
DN1452_c0_g1_i1	conditionA	conditionD	3.17298	0.347166	1.0128e-05	0.000140099
DN22085_c0_g1_i2	conditionA	conditionD	2.96972	-0.15256	1.01514e-05	0.000140372
DN8405_c0_g3_i3	conditionA	conditionD	5.30946	0.243363	1.02009e-05	0.000141004
DN18307_c0_g1_i1	conditionA	conditionD	2.87353	0.226857	1.02311e-05	0.00014137
DN25259_c0_g1_i1	conditionA	conditionD	2.05871	4.21142	1.02394e-05	0.000141433
DN4652_c0_g1_i22	conditionA	conditionD	4.62771	-0.187864	1.02485e-05	0.000141507
DN7927_c0_g1_i6	conditionA	conditionD	2.3398	4.47486	1.02677e-05	0.00014172
DN9804_c0_g1_i4	conditionA	conditionD	4.91423	2.38696	1.0308e-05	0.000142172
DN3129_c0_g1_i1	conditionA	conditionD	3.88314	0.681549	1.03352e-05	0.000142493
DN221_c1_g1_i1	conditionA	conditionD	4.34251	2.81053	1.0393e-05	0.000143083
DN5028_c1_g1_i2	conditionA	conditionD	1.5964	4.34597	1.0436e-05	0.000143623
DN126315_c0_g1_i1	conditionA	conditionD	2.51262	7.26506	1.05269e-05	0.000144768
DN5068_c0_g1_i1	conditionA	conditionD	4.50383	0.683026	1.0554e-05	0.000145087
DN1428_c0_g1_i5	conditionA	conditionD	1.93476	8.6203	1.06461e-05	0.000146141
DN10853_c0_g1_i1	conditionA	conditionD	2.28603	2.23703	1.08008e-05	0.000148049
DN4327_c0_g1_i2	conditionA	conditionD	1.87045	3.68282	1.09023e-05	0.000149115
DN4943_c0_g1_i8	conditionA	conditionD	1.54432	4.76219	1.10698e-05	0.000151187
DN415_c0_g1_i4	conditionA	conditionD	2.67658	5.93319	1.11402e-05	0.000152038
DN8538_c0_g2_i2	conditionA	conditionD	1.74422	3.80615	1.11769e-05	0.00015243
DN575_c0_g1_i16	conditionA	conditionD	1.66554	5.08358	1.11852e-05	0.000152432
DN169505_c0_g1_i1	conditionA	conditionD	2.154	6.50033	1.1201e-05	0.000152593
DN14196_c0_g1_i1	conditionA	conditionD	1.71438	7.38521	1.12051e-05	0.000152593
DN9425_c0_g1_i1	conditionA	conditionD	2.69218	2.54571	1.1211e-05	0.000152618
DN4220_c1_g1_i8	conditionA	conditionD	2.53553	3.24676	1.12502e-05	0.000153041
DN7310_c0_g4_i1	conditionA	conditionD	2.09289	4.5365	1.12806e-05	0.0001534
DN141436_c0_g1_i1	conditionA	conditionD	2.14647	4.10462	1.12946e-05	0.000153535
DN6049_c0_g2_i6	conditionA	conditionD	2.12296	8.31477	1.1393e-05	0.000154705
DN14037_c0_g2_i2	conditionA	conditionD	2.8243	0.899741	1.15383e-05	0.00015651
DN50833_c1_g1_i1	conditionA	conditionD	2.60537	1.04157	1.15511e-05	0.000156571
DN35921_c1_g1_i1	conditionA	conditionD	1.53286	4.75475	1.16265e-05	0.000157479
DN2283_c2_g1_i2	conditionA	conditionD	2.17035	3.50743	1.1676e-05	0.000158093
DN4767_c0_g1_i1	conditionA	conditionD	3.1069	2.8842	1.18122e-05	0.000159822
DN4505_c0_g1_i4	conditionA	conditionD	1.72533	4.39613	1.1829e-05	0.000159992
DN22211_c0_g1_i3	conditionA	conditionD	1.68243	3.93556	1.18649e-05	0.000160421
DN4389_c0_g1_i7	conditionA	conditionD	1.55524	5.01496	1.19884e-05	0.000161916
DN16523_c0_g1_i1	conditionA	conditionD	1.67483	5.95649	1.23217e-05	0.000166002
DN5538_c0_g1_i4	conditionA	conditionD	1.53705	4.49483	1.23414e-05	0.000166149
DN3815_c0_g1_i5	conditionA	conditionD	1.61377	4.11937	1.23519e-05	0.000166231
DN11311_c0_g1_i3	conditionA	conditionD	1.89189	3.35288	1.24325e-05	0.000167256
DN10841_c0_g2_i1	conditionA	conditionD	2.53806	2.1039	1.24763e-05	0.000167768
DN12171_c0_g1_i1	conditionA	conditionD	2.19719	3.01257	1.24794e-05	0.000167768
DN1183_c1_g1_i10	conditionA	conditionD	3.9222	0.115679	1.24849e-05	0.000167781
DN4582_c0_g1_i2	conditionA	conditionD	1.92828	4.42737	1.26405e-05	0.000169752
DN4695_c0_g1_i3	conditionA	conditionD	3.24126	0.363065	1.27021e-05	0.000170457
DN4283_c2_g3_i1	conditionA	conditionD	1.98904	6.95778	1.27185e-05	0.000170556
DN9522_c0_g1_i2	conditionA	conditionD	2.19421	2.72491	1.27603e-05	0.000170988
DN2015_c0_g1_i1	conditionA	conditionD	1.87755	3.44901	1.27643e-05	0.000170988
DN6675_c0_g3_i3	conditionA	conditionD	3.63634	1.23205	1.2853e-05	0.000171993
DN19583_c0_g2_i2	conditionA	conditionD	2.06529	7.27049	1.30016e-05	0.000173735
DN8227_c0_g1_i13	conditionA	conditionD	1.97673	4.38581	1.30601e-05	0.000174455
DN3423_c0_g1_i4	conditionA	conditionD	2.63168	0.840217	1.31662e-05	0.00017581
DN4550_c0_g1_i4	conditionA	conditionD	2.79391	0.790375	1.32128e-05	0.000176307
DN3651_c0_g1_i5	conditionA	conditionD	2.88507	1.44246	1.33322e-05	0.000177713
DN2495_c1_g2_i2	conditionA	conditionD	3.23785	1.55871	1.34016e-05	0.00017826
DN2254_c0_g6_i3	conditionA	conditionD	2.82263	2.87235	1.34179e-05	0.000178414
DN26256_c0_g1_i1	conditionA	conditionD	3.7025	0.183958	1.34609e-05	0.000178796
DN2373_c1_g1_i11	conditionA	conditionD	2.11308	2.96633	1.3518e-05	0.000179428
DN3129_c0_g1_i5	conditionA	conditionD	2.57922	2.70692	1.35623e-05	0.000179954
DN5365_c0_g1_i4	conditionA	conditionD	1.65118	5.71069	1.35739e-05	0.000180044
DN15136_c0_g1_i1	conditionA	conditionD	2.63096	3.27986	1.35913e-05	0.000180212
DN689_c0_g3_i3	conditionA	conditionD	2.26461	3.82549	1.37006e-05	0.000181533
DN2196_c1_g1_i1	conditionA	conditionD	3.40164	1.69839	1.37256e-05	0.0001818
DN2240_c0_g1_i4	conditionA	conditionD	3.10542	2.37307	1.37397e-05	0.000181923
DN56764_c0_g1_i9	conditionA	conditionD	2.06526	3.52242	1.37739e-05	0.000182248
DN2992_c0_g2_i1	conditionA	conditionD	2.43546	3.50662	1.39135e-05	0.000183966
DN3578_c0_g1_i3	conditionA	conditionD	2.27773	3.77307	1.395e-05	0.000184326
DN3704_c0_g1_i1	conditionA	conditionD	1.76671	5.30594	1.39505e-05	0.000184326
DN11626_c0_g1_i10	conditionA	conditionD	2.11067	3.46997	1.39712e-05	0.000184536
DN7018_c0_g1_i1	conditionA	conditionD	2.54238	2.13586	1.40434e-05	0.00018523
DN16899_c0_g1_i12	conditionA	conditionD	2.54685	1.89482	1.40734e-05	0.000185561
DN8491_c0_g2_i1	conditionA	conditionD	1.67799	7.23622	1.41244e-05	0.000186168
DN16994_c0_g1_i1	conditionA	conditionD	2.41744	2.51099	1.41606e-05	0.000186515
DN2303_c0_g1_i3	conditionA	conditionD	1.83982	3.94328	1.43274e-05	0.000188193
DN1176_c0_g2_i1	conditionA	conditionD	2.91685	1.02524	1.4371e-05	0.000188693
DN3856_c0_g1_i11	conditionA	conditionD	1.88624	4.15565	1.44508e-05	0.000189477
DN1695_c0_g2_i1	conditionA	conditionD	4.40883	4.19217	1.45519e-05	0.00019067
DN3065_c0_g1_i3	conditionA	conditionD	3.38944	2.53894	1.46968e-05	0.000192301
DN2094_c0_g1_i2	conditionA	conditionD	3.20021	2.67172	1.49081e-05	0.000194932
[truncated: 1,334 more rows]

## Sheet: Control vs 3 d
De novo transcriptome analysis provides insights into formation of in vitro adventitious root from leaf explants of Arnebia euchroma
[truncated: 2,363 more rows]

[truncated: 3 more sheets: Control vs 7 d, Control vs 10 d, Control vs 15 d]
