# Supplementary material for: De novo transcriptome analysis provides insights into formation of in vitro adventitious root from leaf explants of Arnebia euchroma
Source: BMC Plant Biol. 2021 Sep 9;21:414. doi: 10.1186/s12870-021-03172-6 (PMC8427917; doi:10.1186/s12870-021-03172-6)
Supplement: Supplementary file 5 — Additional file 5 Table S3a. List of differentially expressed genes, fold change ≥ 1.0. Table S3b. List of differentially expressed genes, fold change ≤ 1.0. [file 12870_2021_3172_MOESM5_ESM.zip › Table S3b.xlsx]

## Sheet: Control vs 3 h
De novo transcriptome analysis provides insights into formation of in vitro adventitious root from leaf explants of Arnebia euchroma
Jyoti Devi1,2, Ekjot Kaur1,2, Mohit Kumar Swarnkar1, Vishal Acharya1,2*, Shashi Bhushan1,2,3*
1Biotechnology Division, CSIR-Institute of Himalayan Bioresource Technology (IHBT), Palampur, H.P.-176061, India
2Academy of Scientific and Innovative Research (AcSIR), Ghaziabad-201002, India
3Dietetic & Nutrition Technology Division, CSIR-Institute of Himalayan Bioresource Technology (IHBT), Palampur, H.P.-176061, India
* Correspondence: sbhushan@ihbt.res.in & vishal@ihbt.res.in
Table S2b: List of differentially expressed genes, fold change ≤ 1.0; conditionA= Intact leaf, conditionB= 3 h
Transcript_ID			log Fold Change	logCPM	PValue	FDR
DN15304_c0_g1_i4	conditionA	conditionB	-14.1762	4.7472	4.43045e-42	1.19252e-38
DN7370_c0_g2_i1	conditionA	conditionB	-5.47666	5.16829	1.34319e-38	2.66396e-35
DN5504_c0_g1_i1	conditionA	conditionB	-4.95404	5.18105	4.0395e-34	5.78321e-31
DN3570_c0_g1_i9	conditionA	conditionB	-5.11273	5.40971	6.40829e-33	7.54636e-30
DN3770_c7_g2_i1	conditionA	conditionB	-5.12069	4.58941	3.66005e-32	3.94062e-29
DN21470_c0_g2_i1	conditionA	conditionB	-5.16808	6.6582	4.76197e-32	4.84987e-29
DN1129_c0_g1_i5	conditionA	conditionB	-12.1772	2.76483	5.8247e-32	5.77611e-29
DN11153_c0_g1_i2	conditionA	conditionB	-6.313	3.52892	5.459e-30	4.28565e-27
DN1376_c0_g2_i7	conditionA	conditionB	-13.0351	3.61307	5.78426e-30	4.44833e-27
DN19094_c0_g1_i1	conditionA	conditionB	-6.03251	3.31901	1.09638e-29	8.26301e-27
DN926_c0_g1_i4	conditionA	conditionB	-5.33567	3.69842	2.06277e-29	1.49484e-26
DN4830_c0_g1_i5	conditionA	conditionB	-6.059	5.424	8.94237e-29	6.01741e-26
DN271_c0_g1_i4	conditionA	conditionB	-10.8071	4.96665	3.03149e-27	1.78493e-24
DN3466_c0_g2_i2	conditionA	conditionB	-4.26445	4.59868	5.47602e-27	3.12656e-24
DN3341_c1_g2_i3	conditionA	conditionB	-4.62338	7.23435	7.98752e-27	4.49245e-24
DN3187_c0_g1_i7	conditionA	conditionB	-4.393	5.78739	8.96881e-27	4.97017e-24
DN2739_c0_g1_i1	conditionA	conditionB	-5.28281	3.66995	1.70351e-26	9.0413e-24
DN21377_c0_g2_i3	conditionA	conditionB	-6.65418	3.98769	2.64796e-26	1.36689e-23
DN7620_c0_g1_i1	conditionA	conditionB	-4.83997	4.74162	1.04099e-25	5.09452e-23
DN16137_c0_g4_i1	conditionA	conditionB	-4.99957	3.37418	1.9573e-25	9.33633e-23
DN9467_c0_g1_i4	conditionA	conditionB	-4.8715	4.89427	3.46087e-25	1.59044e-22
DN554_c0_g1_i7	conditionA	conditionB	-5.16044	8.1999	1.8844e-24	8.25697e-22
DN6764_c0_g1_i1	conditionA	conditionB	-5.52016	4.00715	2.02748e-24	8.7818e-22
DN8669_c0_g1_i7	conditionA	conditionB	-4.23616	5.75942	2.64203e-24	1.13136e-21
DN7643_c0_g1_i2	conditionA	conditionB	-3.89959	5.24544	8.14807e-24	3.33743e-21
DN4596_c0_g1_i8	conditionA	conditionB	-6.50419	2.43469	1.00428e-23	4.06929e-21
DN615_c0_g2_i3	conditionA	conditionB	-4.6928	4.46301	1.03643e-23	4.15486e-21
DN19964_c0_g1_i1	conditionA	conditionB	-6.08958	6.85132	1.22686e-23	4.86648e-21
DN2204_c1_g2_i1	conditionA	conditionB	-3.7461	4.94922	1.39862e-23	5.43343e-21
DN6692_c0_g2_i7	conditionA	conditionB	-5.52814	4.51217	2.62171e-23	9.8794e-21
DN9433_c0_g1_i7	conditionA	conditionB	-5.57376	5.79594	3.42566e-23	1.24557e-20
DN9118_c0_g1_i5	conditionA	conditionB	-4.81155	5.59913	3.43544e-23	1.24557e-20
DN17817_c0_g1_i1	conditionA	conditionB	-5.31138	7.26494	3.43762e-23	1.24557e-20
DN12300_c0_g1_i1	conditionA	conditionB	-7.46459	2.24876	3.63043e-23	1.30291e-20
DN7776_c0_g1_i1	conditionA	conditionB	-4.02433	5.49543	3.67786e-23	1.30748e-20
DN1090_c0_g2_i3	conditionA	conditionB	-9.28491	2.59551	4.49826e-23	1.58419e-20
DN127199_c0_g1_i1	conditionA	conditionB	-4.68545	4.22189	6.95163e-23	2.40329e-20
DN993_c0_g1_i1	conditionA	conditionB	-4.18885	7.89705	8.39281e-23	2.84924e-20
DN6079_c2_g1_i1	conditionA	conditionB	-4.28079	4.80984	9.78696e-23	3.29288e-20
DN18320_c0_g1_i2	conditionA	conditionB	-4.46967	4.73197	1.04625e-22	3.48903e-20
DN2896_c0_g1_i14	conditionA	conditionB	-8.92026	4.54585	8.00351e-22	2.49253e-19
DN2378_c0_g2_i1	conditionA	conditionB	-5.39171	6.26869	9.2514e-22	2.83431e-19
DN6890_c0_g1_i2	conditionA	conditionB	-3.95087	3.89883	1.33528e-21	4.05785e-19
DN898_c0_g2_i1	conditionA	conditionB	-4.60328	3.86095	1.55534e-21	4.6888e-19
DN5353_c0_g2_i1	conditionA	conditionB	-6.7906	3.67424	1.92234e-21	5.74918e-19
DN4081_c0_g2_i3	conditionA	conditionB	-4.42925	4.82849	2.00408e-21	5.94644e-19
DN4019_c0_g1_i3	conditionA	conditionB	-5.49046	2.92028	2.12289e-21	6.24974e-19
DN4271_c0_g2_i5	conditionA	conditionB	-4.24754	5.93217	2.4332e-21	7.10776e-19
DN3570_c0_g1_i3	conditionA	conditionB	-4.71671	4.86301	2.55733e-21	7.32811e-19
DN3553_c0_g2_i1	conditionA	conditionB	-6.14127	2.60709	2.56697e-21	7.32811e-19
DN1918_c0_g1_i7	conditionA	conditionB	-4.74588	6.91187	2.87034e-21	7.95317e-19
DN16966_c1_g1_i4	conditionA	conditionB	-6.79277	5.21028	3.49025e-21	9.53066e-19
DN155956_c0_g1_i1	conditionA	conditionB	-4.89426	3.94084	3.94244e-21	1.0688e-18
DN1244_c0_g1_i1	conditionA	conditionB	-4.40637	3.31628	5.28131e-21	1.39172e-18
DN4613_c0_g3_i2	conditionA	conditionB	-3.67383	5.65813	7.21661e-21	1.87547e-18
DN1496_c0_g2_i9	conditionA	conditionB	-10.7316	1.3544	8.20718e-21	2.1183e-18
DN1718_c0_g1_i11	conditionA	conditionB	-11.7068	2.30219	8.64837e-21	2.202e-18
DN1096_c0_g1_i1	conditionA	conditionB	-5.18089	4.10561	9.07301e-21	2.29462e-18
DN1722_c0_g1_i6	conditionA	conditionB	-4.92581	2.76585	1.2456e-20	3.06785e-18
DN149_c1_g3_i1	conditionA	conditionB	-5.29756	9.10553	2.14672e-20	5.15253e-18
DN1408_c0_g1_i3	conditionA	conditionB	-8.27558	1.63883	2.37353e-20	5.66088e-18
DN818_c0_g4_i1	conditionA	conditionB	-4.36364	3.94198	2.42975e-20	5.7585e-18
DN8922_c0_g2_i3	conditionA	conditionB	-4.31975	7.39768	3.89672e-20	8.89941e-18
DN3614_c0_g1_i4	conditionA	conditionB	-4.60588	7.06992	4.27563e-20	9.70594e-18
DN601_c0_g1_i1	conditionA	conditionB	-4.04905	3.65006	9.37599e-20	2.05416e-17
DN11144_c0_g2_i1	conditionA	conditionB	-4.47015	3.38326	1.00817e-19	2.18347e-17
DN13728_c0_g1_i1	conditionA	conditionB	-5.55683	2.02732	1.00821e-19	2.18347e-17
DN544_c0_g1_i1	conditionA	conditionB	-5.13639	4.84641	1.15531e-19	2.45964e-17
DN3389_c0_g1_i3	conditionA	conditionB	-5.54749	4.16022	1.3512e-19	2.82875e-17
DN12945_c0_g2_i1	conditionA	conditionB	-10.5171	1.14842	1.72722e-19	3.53732e-17
DN126111_c0_g1_i1	conditionA	conditionB	-5.92402	5.98786	1.82839e-19	3.72428e-17
DN19578_c0_g1_i1	conditionA	conditionB	-6.29468	5.60127	2.29459e-19	4.59931e-17
DN5353_c0_g2_i5	conditionA	conditionB	-3.582	6.21006	2.39931e-19	4.78376e-17
DN9267_c0_g1_i8	conditionA	conditionB	-7.52409	4.75658	3.35328e-19	6.57046e-17
DN992_c0_g1_i7	conditionA	conditionB	-6.26628	2.53455	3.36517e-19	6.57046e-17
DN1049_c0_g1_i2	conditionA	conditionB	-3.69086	3.87548	3.62073e-19	7.03298e-17
DN3614_c0_g1_i6	conditionA	conditionB	-6.35272	6.3308	3.76808e-19	7.28166e-17
DN141558_c0_g1_i1	conditionA	conditionB	-6.71732	3.05387	4.59085e-19	8.69913e-17
DN2978_c0_g2_i1	conditionA	conditionB	-4.43345	4.33444	4.62971e-19	8.69913e-17
DN212_c0_g1_i9	conditionA	conditionB	-10.4195	1.05497	4.77589e-19	8.9094e-17
DN4019_c0_g1_i6	conditionA	conditionB	-8.03702	2.23058	5.44749e-19	1.00136e-16
DN3607_c2_g1_i4	conditionA	conditionB	-11.5463	2.14612	5.54159e-19	1.01371e-16
DN133985_c0_g1_i1	conditionA	conditionB	-4.08045	4.37266	5.62978e-19	1.02486e-16
DN4019_c0_g1_i2	conditionA	conditionB	-5.71712	6.09636	6.30403e-19	1.13663e-16
DN128283_c0_g1_i1	conditionA	conditionB	-6.34733	5.00693	6.97343e-19	1.25133e-16
DN554_c0_g1_i9	conditionA	conditionB	-7.45119	1.71775	7.76295e-19	1.37339e-16
DN9267_c0_g1_i11	conditionA	conditionB	-5.3726	3.21727	8.21481e-19	1.44654e-16
DN26888_c0_g2_i2	conditionA	conditionB	-10.4015	1.03746	8.82588e-19	1.54691e-16
DN3180_c0_g1_i4	conditionA	conditionB	-4.57237	2.94005	9.85599e-19	1.71946e-16
DN5264_c0_g1_i5	conditionA	conditionB	-6.23194	1.70459	1.26987e-18	2.17512e-16
DN1804_c0_g1_i11	conditionA	conditionB	-5.41592	3.07879	1.35291e-18	2.30686e-16
DN16926_c0_g1_i8	conditionA	conditionB	-4.51625	6.84888	1.60429e-18	2.71096e-16
DN15442_c0_g1_i1	conditionA	conditionB	-4.98062	5.48204	1.67312e-18	2.81465e-16
DN16137_c0_g3_i4	conditionA	conditionB	-3.42635	4.84019	1.79428e-18	3.00507e-16
DN7714_c0_g1_i2	conditionA	conditionB	-4.77821	4.24406	1.83119e-18	3.05331e-16
DN11235_c0_g1_i2	conditionA	conditionB	-4.48692	3.53283	1.84798e-18	3.06773e-16
DN2786_c0_g4_i1	conditionA	conditionB	-3.93536	4.98038	2.08582e-18	3.44736e-16
DN1433_c0_g1_i4	conditionA	conditionB	-3.47471	5.42763	2.16751e-18	3.56673e-16
DN111080_c0_g1_i1	conditionA	conditionB	-4.37154	4.0048	2.20263e-18	3.59315e-16
DN10932_c0_g1_i1	conditionA	conditionB	-3.40185	5.10933	2.31639e-18	3.74628e-16
DN5175_c0_g1_i6	conditionA	conditionB	-5.90689	2.24303	2.36868e-18	3.81448e-16
DN4306_c0_g1_i2	conditionA	conditionB	-4.01353	8.1125	4.87522e-18	7.68673e-16
DN5981_c1_g4_i1	conditionA	conditionB	-4.04227	3.61708	5.04064e-18	7.8816e-16
DN116353_c0_g1_i1	conditionA	conditionB	-3.85736	5.33046	5.35926e-18	8.34516e-16
DN26178_c0_g1_i3	conditionA	conditionB	-7.4597	7.31358	5.48633e-18	8.50788e-16
DN8401_c0_g1_i10	conditionA	conditionB	-7.05224	5.6007	5.72117e-18	8.79963e-16
DN149_c1_g3_i2	conditionA	conditionB	-4.15395	6.61483	5.79787e-18	8.88135e-16
DN9423_c0_g4_i1	conditionA	conditionB	-4.366	3.21247	7.48411e-18	1.13269e-15
DN25967_c0_g1_i2	conditionA	conditionB	-4.29616	2.61978	7.48456e-18	1.13269e-15
DN11208_c0_g2_i14	conditionA	conditionB	-5.04747	5.42555	7.83359e-18	1.18077e-15
DN3980_c0_g3_i1	conditionA	conditionB	-10.8431	1.46148	8.08029e-18	1.21311e-15
DN31016_c0_g1_i1	conditionA	conditionB	-3.31327	5.99407	8.55099e-18	1.27868e-15
DN4019_c0_g1_i22	conditionA	conditionB	-6.45667	3.26077	9.92482e-18	1.47243e-15
DN6095_c1_g1_i1	conditionA	conditionB	-4.95917	2.62774	1.23464e-17	1.79634e-15
DN2916_c0_g3_i1	conditionA	conditionB	-4.40404	3.5517	1.34219e-17	1.94529e-15
DN4079_c0_g1_i5	conditionA	conditionB	-10.0764	0.728463	1.38278e-17	1.99645e-15
DN1663_c0_g3_i1	conditionA	conditionB	-3.40966	4.13788	1.41973e-17	2.04198e-15
DN1528_c0_g1_i5	conditionA	conditionB	-5.36975	5.52874	1.6762e-17	2.37888e-15
DN3452_c0_g1_i5	conditionA	conditionB	-7.53725	4.10578	1.83956e-17	2.59626e-15
DN708_c1_g1_i2	conditionA	conditionB	-3.35463	4.91358	1.96292e-17	2.74977e-15
DN742_c0_g1_i6	conditionA	conditionB	-10.0392	0.692997	2.15601e-17	3.00907e-15
DN19777_c0_g1_i3	conditionA	conditionB	-3.47831	5.16692	2.22305e-17	3.09118e-15
DN271_c0_g1_i5	conditionA	conditionB	-7.46453	5.34444	2.25945e-17	3.13025e-15
DN1947_c0_g1_i5	conditionA	conditionB	-3.69071	4.59083	2.44295e-17	3.32338e-15
DN5936_c0_g1_i2	conditionA	conditionB	-5.13303	2.60073	2.47293e-17	3.35207e-15
DN26888_c0_g2_i1	conditionA	conditionB	-4.2347	5.70484	2.61674e-17	3.53429e-15
DN5821_c0_g1_i3	conditionA	conditionB	-4.59389	6.86897	2.85929e-17	3.8344e-15
DN23718_c1_g1_i2	conditionA	conditionB	-7.61382	2.71429	2.98317e-17	3.97225e-15
DN5802_c1_g1_i1	conditionA	conditionB	-3.28418	5.83034	3.32617e-17	4.38253e-15
DN29937_c0_g1_i12	conditionA	conditionB	-5.73507	2.9119	4.04857e-17	5.31576e-15
DN140761_c0_g1_i1	conditionA	conditionB	-3.69851	3.38022	4.33069e-17	5.66644e-15
DN8120_c0_g2_i2	conditionA	conditionB	-5.09458	6.20213	4.73725e-17	6.17695e-15
DN6079_c0_g1_i6	conditionA	conditionB	-4.06639	9.9431	4.77011e-17	6.19835e-15
DN3098_c0_g1_i1	conditionA	conditionB	-5.84037	6.63189	5.11643e-17	6.61043e-15
DN15755_c0_g1_i1	conditionA	conditionB	-4.50269	2.57886	5.12233e-17	6.61043e-15
DN3452_c0_g1_i6	conditionA	conditionB	-6.35919	3.37047	5.30616e-17	6.8243e-15
DN19964_c0_g1_i2	conditionA	conditionB	-3.90665	7.91048	6.52509e-17	8.25117e-15
DN8401_c0_g1_i5	conditionA	conditionB	-4.68849	9.91941	6.6823e-17	8.42171e-15
DN2138_c0_g1_i4	conditionA	conditionB	-5.61418	2.97204	6.72746e-17	8.45036e-15
DN16057_c0_g1_i1	conditionA	conditionB	-4.2893	8.63706	7.58414e-17	9.46334e-15
DN2356_c2_g1_i1	conditionA	conditionB	-3.7998	3.54833	9.47437e-17	1.17442e-14
DN750_c0_g2_i5	conditionA	conditionB	-5.72938	1.89975	1.0171e-16	1.25663e-14
DN25200_c0_g1_i2	conditionA	conditionB	-3.2405	4.83736	1.03356e-16	1.2728e-14
DN9397_c2_g1_i1	conditionA	conditionB	-4.85643	4.24608	1.05233e-16	1.2917e-14
DN5849_c0_g1_i2	conditionA	conditionB	-2.97593	5.31758	1.06529e-16	1.30026e-14
DN1190_c0_g1_i3	conditionA	conditionB	-4.45378	4.6637	1.09859e-16	1.33543e-14
DN9915_c0_g2_i1	conditionA	conditionB	-4.13667	4.46986	1.32352e-16	1.59853e-14
DN1819_c0_g1_i2	conditionA	conditionB	-3.15906	4.71337	1.34176e-16	1.61538e-14
DN5972_c0_g1_i2	conditionA	conditionB	-5.07748	4.89968	1.58321e-16	1.9e-14
DN6145_c0_g1_i1	conditionA	conditionB	-5.44273	2.17363	1.67908e-16	2.00866e-14
DN18989_c0_g3_i5	conditionA	conditionB	-3.17406	4.96821	1.96953e-16	2.32658e-14
DN4830_c0_g1_i4	conditionA	conditionB	-4.7725	3.29564	2.04629e-16	2.40219e-14
DN10968_c0_g1_i2	conditionA	conditionB	-9.79594	0.46408	2.17244e-16	2.53005e-14
DN1663_c0_g1_i4	conditionA	conditionB	-6.2215	3.14595	2.35842e-16	2.72615e-14
DN6735_c0_g1_i1	conditionA	conditionB	-4.23183	4.43728	2.51198e-16	2.87717e-14
DN11793_c0_g1_i1	conditionA	conditionB	-5.37701	4.13768	2.58895e-16	2.95634e-14
DN156403_c0_g1_i1	conditionA	conditionB	-3.49283	5.44684	2.63231e-16	2.99678e-14
DN28170_c0_g1_i2	conditionA	conditionB	-3.97697	6.98687	2.84356e-16	3.17963e-14
DN3613_c1_g1_i1	conditionA	conditionB	-4.72847	4.20772	2.89043e-16	3.22249e-14
DN8711_c0_g1_i2	conditionA	conditionB	-4.57026	3.18196	2.99311e-16	3.32712e-14
DN3613_c0_g1_i4	conditionA	conditionB	-4.16393	8.08446	3.17613e-16	3.49959e-14
DN7643_c0_g1_i1	conditionA	conditionB	-5.00551	2.03537	3.7511e-16	4.08534e-14
DN3098_c0_g1_i6	conditionA	conditionB	-6.48798	8.15279	3.79673e-16	4.12312e-14
DN129101_c0_g1_i1	conditionA	conditionB	-4.37299	5.03867	3.96766e-16	4.29636e-14
DN155527_c0_g1_i1	conditionA	conditionB	-3.97647	5.95308	4.34539e-16	4.65191e-14
DN3204_c1_g1_i2	conditionA	conditionB	-3.14459	5.08327	4.58732e-16	4.89699e-14
DN6112_c0_g1_i1	conditionA	conditionB	-3.79874	3.87687	4.9726e-16	5.27838e-14
DN145258_c0_g1_i1	conditionA	conditionB	-6.74813	1.5317	5.21403e-16	5.51911e-14
DN5491_c0_g1_i5	conditionA	conditionB	-3.23101	4.60011	5.70621e-16	6.02317e-14
DN1922_c0_g1_i3	conditionA	conditionB	-4.65321	5.73876	5.76978e-16	6.05635e-14
DN1722_c0_g1_i2	conditionA	conditionB	-4.55716	4.19122	5.86029e-16	6.11727e-14
DN2775_c0_g3_i7	conditionA	conditionB	-9.9215	0.582485	6.74025e-16	7.01637e-14
DN3377_c0_g1_i10	conditionA	conditionB	-3.76618	6.38649	6.91923e-16	7.16311e-14
DN4981_c0_g1_i2	conditionA	conditionB	-3.40993	4.78094	8.12623e-16	8.34388e-14
DN1520_c0_g1_i7	conditionA	conditionB	-5.16848	6.14106	1.04383e-15	1.0545e-13
DN993_c0_g2_i1	conditionA	conditionB	-3.74651	9.58464	1.06983e-15	1.07219e-13
DN2819_c0_g1_i3	conditionA	conditionB	-3.99355	3.84086	1.09491e-15	1.09441e-13
DN12279_c0_g1_i1	conditionA	conditionB	-3.98552	6.31769	1.10599e-15	1.10257e-13
DN5203_c0_g1_i8	conditionA	conditionB	-3.06082	4.48589	1.18118e-15	1.17132e-13
DN3420_c0_g1_i4	conditionA	conditionB	-4.31681	2.32185	1.19434e-15	1.18126e-13
DN2274_c0_g1_i7	conditionA	conditionB	-3.979	7.38847	1.21817e-15	1.20169e-13
DN15828_c0_g1_i1	conditionA	conditionB	-5.349	2.53683	1.45979e-15	1.43357e-13
DN3452_c0_g1_i2	conditionA	conditionB	-6.87787	6.68054	1.46085e-15	1.43357e-13
DN23084_c0_g3_i1	conditionA	conditionB	-5.2805	3.44307	1.53714e-15	1.50062e-13
DN3565_c0_g1_i1	conditionA	conditionB	-4.82641	7.46158	1.87048e-15	1.81196e-13
DN14117_c0_g1_i1	conditionA	conditionB	-4.13734	2.26948	2.00763e-15	1.93984e-13
DN10562_c0_g2_i1	conditionA	conditionB	-6.07379	6.00336	2.10634e-15	2.03e-13
DN406_c0_g2_i3	conditionA	conditionB	-10.1079	0.758896	2.14862e-15	2.06021e-13
DN3159_c0_g2_i2	conditionA	conditionB	-3.17596	3.86416	2.43881e-15	2.33253e-13
DN7965_c0_g1_i9	conditionA	conditionB	-4.05998	6.93417	2.56102e-15	2.43705e-13
DN9725_c0_g1_i2	conditionA	conditionB	-4.5813	5.88789	2.77424e-15	2.63329e-13
DN1651_c0_g1_i2	conditionA	conditionB	-7.37072	3.12949	3.92928e-15	3.69245e-13
DN683_c0_g1_i1	conditionA	conditionB	-3.65933	7.15067	4.24259e-15	3.97695e-13
DN8243_c0_g1_i5	conditionA	conditionB	-5.07289	6.53199	4.36737e-15	4.08376e-13
DN8401_c0_g1_i1	conditionA	conditionB	-12.3965	2.98047	4.49233e-15	4.19021e-13
DN4153_c0_g1_i1	conditionA	conditionB	-3.51688	4.85372	4.52799e-15	4.21305e-13
DN23655_c0_g2_i2	conditionA	conditionB	-3.34566	5.29186	4.55985e-15	4.23224e-13
DN2927_c0_g1_i1	conditionA	conditionB	-3.15997	5.7156	5.44799e-15	5.00724e-13
DN3420_c0_g1_i2	conditionA	conditionB	-3.20758	3.90186	5.64575e-15	5.17637e-13
DN4176_c0_g1_i5	conditionA	conditionB	-5.2869	3.56301	5.8389e-15	5.32754e-13
DN1649_c0_g1_i2	conditionA	conditionB	-3.61181	4.17492	6.46898e-15	5.85987e-13
DN9012_c0_g1_i5	conditionA	conditionB	-5.52609	2.84475	6.52305e-15	5.89468e-13
DN23209_c0_g1_i12	conditionA	conditionB	-11.4596	2.06175	6.66393e-15	6.00758e-13
DN3613_c0_g1_i1	conditionA	conditionB	-5.41641	6.52202	6.88513e-15	6.19218e-13
DN3594_c0_g1_i1	conditionA	conditionB	-3.61758	6.60074	7.72564e-15	6.8987e-13
DN3098_c0_g1_i4	conditionA	conditionB	-4.86622	7.5594	8.00164e-15	7.12827e-13
DN2602_c0_g2_i1	conditionA	conditionB	-3.88584	4.64593	8.53731e-15	7.56969e-13
DN26214_c0_g1_i1	conditionA	conditionB	-4.95016	4.10746	8.8608e-15	7.81971e-13
DN27593_c0_g2_i7	conditionA	conditionB	-4.53468	2.13238	9.00405e-15	7.92756e-13
DN4927_c0_g1_i4	conditionA	conditionB	-3.01004	4.92511	9.30448e-15	8.17298e-13
DN6933_c0_g1_i3	conditionA	conditionB	-4.09994	3.90288	9.42268e-15	8.2384e-13
DN6079_c2_g2_i1	conditionA	conditionB	-5.48603	2.13971	1.02344e-14	8.92735e-13
DN4019_c0_g1_i21	conditionA	conditionB	-7.28643	2.68275	1.05018e-14	9.13945e-13
DN2594_c0_g1_i3	conditionA	conditionB	-3.67817	3.05262	1.10954e-14	9.62086e-13
DN2235_c0_g1_i8	conditionA	conditionB	-3.95274	3.23529	1.1106e-14	9.62086e-13
DN9180_c0_g1_i1	conditionA	conditionB	-3.22086	5.38426	1.11491e-14	9.63601e-13
DN1912_c0_g1_i2	conditionA	conditionB	-3.59062	3.72393	1.14553e-14	9.87805e-13
DN19940_c0_g1_i8	conditionA	conditionB	-4.05875	6.75684	1.23578e-14	1.06319e-12
DN19940_c0_g1_i4	conditionA	conditionB	-3.80807	4.48888	1.24779e-14	1.07108e-12
DN3604_c0_g1_i6	conditionA	conditionB	-3.69778	3.81543	1.272e-14	1.08691e-12
DN7620_c0_g1_i2	conditionA	conditionB	-4.65745	3.03363	1.28243e-14	1.09335e-12
DN2204_c0_g2_i1	conditionA	conditionB	-3.96798	4.37882	1.29029e-14	1.09757e-12
DN10531_c0_g1_i10	conditionA	conditionB	-4.35189	2.06547	1.33384e-14	1.13206e-12
DN4711_c0_g1_i3	conditionA	conditionB	-3.01807	3.84617	1.34512e-14	1.13906e-12
DN3046_c0_g1_i2	conditionA	conditionB	-4.47243	3.27583	1.47294e-14	1.2445e-12
DN1263_c0_g1_i2	conditionA	conditionB	-4.17381	2.98407	1.52104e-14	1.28226e-12
DN76504_c0_g1_i3	conditionA	conditionB	-3.65091	4.36349	1.62741e-14	1.36279e-12
DN10116_c0_g1_i1	conditionA	conditionB	-2.90079	5.00131	1.63194e-14	1.36356e-12
DN5821_c0_g1_i1	conditionA	conditionB	-5.63984	2.41954	1.63777e-14	1.3654e-12
DN74639_c0_g1_i6	conditionA	conditionB	-3.80046	4.77579	1.9263e-14	1.59536e-12
DN108050_c0_g1_i1	conditionA	conditionB	-4.47251	2.52862	2.05418e-14	1.69754e-12
DN3565_c0_g2_i1	conditionA	conditionB	-4.43029	1.79988	2.13279e-14	1.7548e-12
DN912_c0_g1_i5	conditionA	conditionB	-2.73084	5.65085	2.16356e-14	1.77624e-12
DN23_c0_g1_i11	conditionA	conditionB	-2.75234	4.59951	2.21427e-14	1.81392e-12
DN2634_c0_g1_i1	conditionA	conditionB	-3.53196	4.90642	2.25799e-14	1.84572e-12
DN6270_c1_g1_i1	conditionA	conditionB	-2.96184	5.59654	2.33075e-14	1.89697e-12
DN2750_c0_g1_i2	conditionA	conditionB	-3.30122	4.7008	2.35924e-14	1.91602e-12
DN143967_c0_g1_i1	conditionA	conditionB	-3.39661	3.66389	2.5155e-14	2.03853e-12
DN507_c0_g4_i1	conditionA	conditionB	-4.80087	4.0438	2.54488e-14	2.05351e-12
DN9051_c0_g1_i6	conditionA	conditionB	-3.15691	6.61157	2.65749e-14	2.13979e-12
DN14476_c0_g1_i5	conditionA	conditionB	-4.39777	2.32535	2.69027e-14	2.16157e-12
DN1307_c0_g2_i1	conditionA	conditionB	-6.18038	4.49659	2.76165e-14	2.2142e-12
DN10532_c0_g1_i14	conditionA	conditionB	-10.4186	4.67896	2.90805e-14	2.3217e-12
DN12307_c0_g6_i1	conditionA	conditionB	-4.56136	2.46463	3.05848e-14	2.42638e-12
DN5356_c0_g1_i8	conditionA	conditionB	-6.90661	3.19928	3.28552e-14	2.59013e-12
DN8327_c0_g1_i6	conditionA	conditionB	-3.41491	5.00128	3.57408e-14	2.79424e-12
DN7713_c1_g1_i2	conditionA	conditionB	-5.8281	2.72519	3.60225e-14	2.80611e-12
DN7210_c0_g3_i2	conditionA	conditionB	-4.05706	9.57445	3.87142e-14	2.98948e-12
DN156382_c0_g1_i1	conditionA	conditionB	-2.72722	5.94591	3.90158e-14	3.00047e-12
DN4395_c0_g1_i7	conditionA	conditionB	-5.61204	4.58348	4.36691e-14	3.3379e-12
DN26825_c0_g5_i1	conditionA	conditionB	-4.56777	4.28247	4.54176e-14	3.46452e-12
DN9710_c0_g1_i3	conditionA	conditionB	-2.67471	4.71102	4.6546e-14	3.53627e-12
DN722_c0_g2_i2	conditionA	conditionB	-3.49875	4.50669	4.78066e-14	3.61021e-12
DN5137_c0_g1_i5	conditionA	conditionB	-3.05236	5.53294	5.26233e-14	3.96601e-12
DN5855_c0_g1_i3	conditionA	conditionB	-2.81856	4.84365	5.76119e-14	4.30752e-12
DN2942_c0_g1_i11	conditionA	conditionB	-6.42066	2.67432	5.91414e-14	4.41312e-12
DN126634_c0_g1_i1	conditionA	conditionB	-5.68833	1.68945	6.4694e-14	4.78702e-12
DN14822_c0_g1_i2	conditionA	conditionB	-3.88663	3.20874	6.47873e-14	4.78702e-12
DN17597_c0_g1_i2	conditionA	conditionB	-2.75633	5.55146	7.32449e-14	5.38029e-12
DN2634_c0_g1_i4	conditionA	conditionB	-3.57495	3.74944	7.64701e-14	5.60627e-12
DN20297_c1_g2_i2	conditionA	conditionB	-4.64271	5.44945	7.91656e-14	5.78139e-12
DN5512_c0_g1_i2	conditionA	conditionB	-10.2295	0.872544	8.07036e-14	5.88231e-12
DN9102_c0_g1_i3	conditionA	conditionB	-2.84104	6.28854	8.27005e-14	6.00463e-12
DN896_c0_g1_i5	conditionA	conditionB	-3.09979	4.96188	8.32082e-14	6.02988e-12
DN9118_c0_g1_i7	conditionA	conditionB	-4.38012	4.6429	9.86779e-14	7.06935e-12
DN2602_c0_g2_i4	conditionA	conditionB	-3.30352	3.98836	1.00221e-13	7.15269e-12
DN6775_c1_g1_i6	conditionA	conditionB	-5.30171	5.69452	1.0045e-13	7.15551e-12
DN6599_c0_g1_i5	conditionA	conditionB	-2.9869	5.36392	1.05429e-13	7.46781e-12
DN396_c0_g1_i24	conditionA	conditionB	-3.78398	3.93138	1.11358e-13	7.85808e-12
DN47626_c0_g1_i1	conditionA	conditionB	-4.81559	4.33979	1.11564e-13	7.85808e-12
DN4019_c0_g1_i9	conditionA	conditionB	-5.66317	3.1006	1.1448e-13	8.04839e-12
DN26101_c0_g1_i1	conditionA	conditionB	-5.59434	3.30926	1.15609e-13	8.11262e-12
DN1833_c0_g1_i15	conditionA	conditionB	-3.54322	3.41904	1.24221e-13	8.70079e-12
DN270_c0_g1_i6	conditionA	conditionB	-9.37287	0.0695768	1.37359e-13	9.56764e-12
DN10820_c0_g2_i1	conditionA	conditionB	-3.00868	6.58092	1.38463e-13	9.62673e-12
DN10005_c0_g3_i1	conditionA	conditionB	-4.54734	4.09176	1.40374e-13	9.72373e-12
DN7447_c0_g1_i5	conditionA	conditionB	-3.06642	4.30508	1.41936e-13	9.81393e-12
DN2208_c0_g1_i1	conditionA	conditionB	-5.98873	1.80729	1.50951e-13	1.03801e-11
DN97286_c0_g1_i1	conditionA	conditionB	-4.088	1.91665	1.52308e-13	1.04543e-11
DN11161_c0_g1_i10	conditionA	conditionB	-4.75598	2.95985	1.56427e-13	1.07176e-11
DN5343_c0_g1_i3	conditionA	conditionB	-3.91951	3.73877	1.57959e-13	1.08028e-11
DN992_c0_g1_i1	conditionA	conditionB	-3.12698	4.6794	1.66416e-13	1.13528e-11
DN6142_c0_g3_i1	conditionA	conditionB	-4.14235	2.14819	1.75641e-13	1.19022e-11
DN1454_c0_g1_i1	conditionA	conditionB	-4.03557	2.4282	1.78975e-13	1.20866e-11
DN9915_c0_g1_i1	conditionA	conditionB	-5.32942	3.18952	1.80274e-13	1.21525e-11
DN1071_c0_g1_i3	conditionA	conditionB	-6.0599	3.45049	2.16327e-13	1.44281e-11
DN3378_c0_g2_i2	conditionA	conditionB	-3.80106	3.6327	2.23161e-13	1.48576e-11
DN59918_c0_g1_i1	conditionA	conditionB	-4.23586	2.15258	2.37169e-13	1.57623e-11
DN1833_c0_g1_i8	conditionA	conditionB	-4.56846	2.48431	2.41671e-13	1.60333e-11
DN15776_c0_g1_i1	conditionA	conditionB	-4.7567	4.65109	2.49937e-13	1.64945e-11
DN31641_c0_g1_i1	conditionA	conditionB	-6.23153	0.50642	2.51773e-13	1.65866e-11
DN26888_c0_g1_i1	conditionA	conditionB	-6.65152	0.0776456	2.68769e-13	1.76446e-11
DN1495_c1_g1_i8	conditionA	conditionB	-3.33106	4.81041	3.03112e-13	1.97615e-11
DN1859_c0_g1_i2	conditionA	conditionB	-2.83138	4.86634	3.08206e-13	2.00589e-11
DN1232_c0_g1_i7	conditionA	conditionB	-9.71528	0.387326	3.13397e-13	2.03266e-11
DN1972_c0_g1_i5	conditionA	conditionB	-5.37374	2.36182	3.19437e-13	2.06472e-11
DN4274_c0_g1_i1	conditionA	conditionB	-3.14595	4.20825	3.27654e-13	2.11421e-11
DN6530_c0_g3_i3	conditionA	conditionB	-4.69876	4.29123	3.36704e-13	2.16519e-11
DN2407_c2_g1_i1	conditionA	conditionB	-2.99121	3.68086	3.3767e-13	2.1677e-11
DN3693_c0_g1_i1	conditionA	conditionB	-9.12777	-0.155046	3.43717e-13	2.20277e-11
DN8506_c0_g1_i5	conditionA	conditionB	-3.768	5.96691	3.44967e-13	2.20702e-11
DN2760_c0_g1_i2	conditionA	conditionB	-3.46909	4.08965	3.5469e-13	2.26538e-11
DN9960_c0_g2_i1	conditionA	conditionB	-3.0934	6.26886	4.0078e-13	2.55111e-11
DN11521_c0_g3_i1	conditionA	conditionB	-3.10133	6.43951	4.08595e-13	2.5921e-11
DN1244_c1_g1_i2	conditionA	conditionB	-3.67947	2.2556	4.15011e-13	2.61957e-11
DN2002_c0_g1_i4	conditionA	conditionB	-2.56898	5.22429	4.46084e-13	2.811e-11
DN714_c0_g1_i3	conditionA	conditionB	-5.12082	2.66769	4.65564e-13	2.91426e-11
DN30786_c0_g1_i5	conditionA	conditionB	-2.89591	5.58099	4.69359e-13	2.93315e-11
DN3311_c0_g1_i2	conditionA	conditionB	-3.81236	2.28144	4.9789e-13	3.08079e-11
DN1049_c0_g1_i1	conditionA	conditionB	-4.70647	2.36231	5.03685e-13	3.11154e-11
DN952_c0_g1_i1	conditionA	conditionB	-3.89798	7.26389	5.0859e-13	3.13157e-11
DN6611_c0_g1_i5	conditionA	conditionB	-2.62397	5.09966	5.36555e-13	3.28764e-11
DN1528_c0_g1_i6	conditionA	conditionB	-3.46114	6.35969	5.74829e-13	3.51644e-11
DN15260_c0_g1_i4	conditionA	conditionB	-3.18901	5.53135	5.80242e-13	3.543e-11
DN3655_c0_g4_i1	conditionA	conditionB	-6.302	6.3715	5.97836e-13	3.63359e-11
DN818_c0_g1_i3	conditionA	conditionB	-3.53341	4.44669	6.05224e-13	3.67257e-11
DN114046_c0_g1_i1	conditionA	conditionB	-2.98835	7.51979	6.14693e-13	3.72403e-11
DN281_c0_g2_i2	conditionA	conditionB	-3.60863	6.06119	6.32689e-13	3.8269e-11
DN24791_c0_g1_i1	conditionA	conditionB	-2.52896	5.60621	6.53889e-13	3.9488e-11
DN4574_c0_g1_i3	conditionA	conditionB	-6.19873	2.12896	6.55393e-13	3.95155e-11
DN141181_c0_g1_i1	conditionA	conditionB	-4.57319	1.58338	6.70365e-13	4.03536e-11
DN5093_c0_g1_i3	conditionA	conditionB	-3.46339	5.27059	7.38748e-13	4.40479e-11
DN21623_c0_g1_i2	conditionA	conditionB	-3.79984	3.97333	7.58408e-13	4.50774e-11
DN16396_c0_g2_i5	conditionA	conditionB	-4.15693	1.84005	8.16963e-13	4.83291e-11
DN20274_c0_g1_i1	conditionA	conditionB	-5.53544	2.76584	8.47154e-13	5.00366e-11
DN3239_c0_g1_i2	conditionA	conditionB	-2.59758	5.09795	9.74837e-13	5.70416e-11
DN21377_c0_g2_i1	conditionA	conditionB	-3.35395	9.22134	9.93405e-13	5.8038e-11
DN26494_c0_g2_i2	conditionA	conditionB	-4.96925	0.989261	1.01684e-12	5.9315e-11
DN11679_c0_g1_i7	conditionA	conditionB	-3.11992	7.45761	1.02817e-12	5.98834e-11
DN1833_c0_g1_i5	conditionA	conditionB	-4.63404	1.71348	1.04e-12	6.04787e-11
DN4592_c0_g1_i1	conditionA	conditionB	-2.6329	5.39004	1.18806e-12	6.87705e-11
DN2760_c0_g1_i1	conditionA	conditionB	-3.44852	3.64387	1.20935e-12	6.97886e-11
DN7773_c0_g1_i3	conditionA	conditionB	-2.88045	3.53223	1.27389e-12	7.31767e-11
DN11659_c0_g1_i2	conditionA	conditionB	-3.14971	4.9093	1.28099e-12	7.34727e-11
DN1154_c0_g1_i2	conditionA	conditionB	-3.02491	4.03026	1.30468e-12	7.47176e-11
DN612_c0_g2_i1	conditionA	conditionB	-4.34353	4.9816	1.35411e-12	7.74308e-11
DN169605_c0_g1_i1	conditionA	conditionB	-2.92872	5.90099	1.39564e-12	7.96845e-11
DN26746_c0_g1_i1	conditionA	conditionB	-2.82285	5.72417	1.40944e-12	8.0351e-11
DN7179_c0_g2_i10	conditionA	conditionB	-6.20491	1.63816	1.44493e-12	8.21254e-11
DN4704_c0_g1_i2	conditionA	conditionB	-2.80832	3.77439	1.52148e-12	8.63463e-11
DN10562_c0_g1_i6	conditionA	conditionB	-3.73051	4.39858	1.55034e-12	8.78519e-11
DN28406_c1_g1_i1	conditionA	conditionB	-2.53537	4.47803	1.57499e-12	8.89809e-11
DN14026_c0_g1_i1	conditionA	conditionB	-3.09305	4.1477	1.59768e-12	9.01277e-11
DN6160_c0_g1_i1	conditionA	conditionB	-3.69054	4.31323	1.69167e-12	9.52873e-11
DN5751_c0_g1_i2	conditionA	conditionB	-4.7775	1.41292	1.73348e-12	9.73514e-11
DN3525_c0_g1_i2	conditionA	conditionB	-3.36014	6.24416	1.82959e-12	1.02596e-10
DN1263_c0_g1_i8	conditionA	conditionB	-4.26677	1.18888	1.84051e-12	1.03055e-10
DN8152_c0_g2_i1	conditionA	conditionB	-2.73283	5.44704	1.88287e-12	1.05271e-10
DN3891_c0_g1_i2	conditionA	conditionB	-2.8243	4.67987	1.88729e-12	1.05361e-10
DN16367_c0_g2_i4	conditionA	conditionB	-3.46001	2.96921	1.89979e-12	1.05902e-10
DN3783_c0_g1_i2	conditionA	conditionB	-3.71164	2.08698	1.94143e-12	1.08064e-10
DN18721_c0_g1_i1	conditionA	conditionB	-2.53551	5.51504	1.96209e-12	1.09052e-10
DN1005_c0_g2_i1	conditionA	conditionB	-3.29669	3.66215	1.98271e-12	1.10036e-10
DN2047_c0_g1_i6	conditionA	conditionB	-4.74317	0.932719	2.15563e-12	1.19106e-10
DN8235_c0_g2_i7	conditionA	conditionB	-3.59708	8.40409	2.28634e-12	1.26144e-10
DN1409_c1_g2_i1	conditionA	conditionB	-5.21532	4.54469	2.4067e-12	1.3259e-10
DN19622_c0_g1_i4	conditionA	conditionB	-3.23752	8.1465	2.44514e-12	1.3412e-10
DN2531_c0_g1_i5	conditionA	conditionB	-2.8388	4.72754	2.45108e-12	1.3425e-10
DN699_c0_g1_i2	conditionA	conditionB	-3.41916	3.86149	2.48992e-12	1.35982e-10
DN25535_c0_g1_i1	conditionA	conditionB	-3.05108	7.90147	2.54704e-12	1.387e-10
DN3755_c0_g1_i5	conditionA	conditionB	-3.11429	3.46842	2.67278e-12	1.45127e-10
DN1263_c0_g1_i7	conditionA	conditionB	-2.54894	5.07283	2.79023e-12	1.51286e-10
DN5415_c0_g2_i1	conditionA	conditionB	-6.68546	5.20636	2.86864e-12	1.55314e-10
DN10238_c0_g1_i3	conditionA	conditionB	-3.69009	5.27861	3.06978e-12	1.64854e-10
DN2321_c0_g2_i3	conditionA	conditionB	-3.2354	3.59203	3.3143e-12	1.77404e-10
DN12755_c0_g1_i1	conditionA	conditionB	-2.42859	5.26564	3.41339e-12	1.82449e-10
DN16790_c0_g1_i10	conditionA	conditionB	-3.92903	1.54722	3.50966e-12	1.87065e-10
DN2940_c0_g1_i11	conditionA	conditionB	-2.87459	3.85409	3.54035e-12	1.88434e-10
DN2001_c0_g2_i5	conditionA	conditionB	-3.25023	2.89358	3.67552e-12	1.95352e-10
DN11124_c0_g1_i2	conditionA	conditionB	-3.24503	8.01748	3.80786e-12	2.01819e-10
DN1644_c0_g1_i3	conditionA	conditionB	-5.06651	6.5308	4.01468e-12	2.11588e-10
DN5976_c0_g1_i4	conditionA	conditionB	-6.16692	1.43768	4.17887e-12	2.19933e-10
DN9371_c0_g1_i1	conditionA	conditionB	-6.88662	3.90949	4.22825e-12	2.22222e-10
DN3090_c0_g1_i6	conditionA	conditionB	-2.76688	4.69079	4.3634e-12	2.28687e-10
DN11521_c0_g1_i2	conditionA	conditionB	-3.78555	2.52908	4.41687e-12	2.31168e-10
DN105_c0_g1_i8	conditionA	conditionB	-9.8772	0.541878	4.43703e-12	2.31601e-10
DN14453_c0_g1_i1	conditionA	conditionB	-3.2566	4.80114	4.51674e-12	2.35414e-10
DN3074_c0_g1_i5	conditionA	conditionB	-4.28148	5.39977	4.52366e-12	2.35449e-10
DN3890_c0_g2_i1	conditionA	conditionB	-3.64331	2.69131	4.56671e-12	2.37089e-10
DN31514_c2_g1_i1	conditionA	conditionB	-5.55455	7.41318	4.56906e-12	2.37089e-10
DN2374_c0_g2_i2	conditionA	conditionB	-3.20841	4.5177	4.61388e-12	2.38825e-10
DN23429_c0_g1_i9	conditionA	conditionB	-4.29076	1.65771	4.95103e-12	2.54807e-10
DN16_c0_g1_i7	conditionA	conditionB	-3.30093	5.16733	4.95465e-12	2.54807e-10
DN4019_c0_g1_i20	conditionA	conditionB	-2.68136	4.72799	5.01635e-12	2.57479e-10
DN202_c0_g1_i4	conditionA	conditionB	-2.77864	5.43944	5.09424e-12	2.6047e-10
DN11208_c0_g2_i1	conditionA	conditionB	-3.8396	4.9048	5.24742e-12	2.66854e-10
DN3983_c0_g1_i6	conditionA	conditionB	-2.93187	3.37454	5.39411e-12	2.73944e-10
DN4251_c0_g1_i6	conditionA	conditionB	-4.33614	4.94143	5.419e-12	2.74837e-10
DN5854_c0_g1_i1	conditionA	conditionB	-3.62697	4.91307	5.43609e-12	2.74964e-10
DN6422_c0_g2_i2	conditionA	conditionB	-3.92344	2.16097	5.57809e-12	2.81768e-10
DN5206_c0_g3_i1	conditionA	conditionB	-2.51697	5.91981	5.87359e-12	2.96298e-10
DN10532_c0_g1_i1	conditionA	conditionB	-4.76296	7.32915	5.94354e-12	2.99426e-10
DN5526_c0_g1_i3	conditionA	conditionB	-3.57816	6.8703	6.08021e-12	3.0563e-10
DN10820_c0_g4_i2	conditionA	conditionB	-4.19119	3.50031	6.22805e-12	3.12505e-10
DN3239_c0_g1_i9	conditionA	conditionB	-4.94343	2.33383	6.31799e-12	3.16597e-10
DN6932_c0_g1_i1	conditionA	conditionB	-4.28828	7.25391	6.38913e-12	3.19737e-10
DN12453_c0_g2_i3	conditionA	conditionB	-5.86765	0.756053	6.49369e-12	3.2368e-10
DN4549_c1_g2_i1	conditionA	conditionB	-3.30321	3.55678	6.75372e-12	3.35753e-10
DN10531_c0_g1_i3	conditionA	conditionB	-5.09106	4.20009	6.77183e-12	3.36209e-10
DN10926_c0_g3_i2	conditionA	conditionB	-3.88837	1.51024	7.12891e-12	3.53007e-10
DN6800_c0_g1_i6	conditionA	conditionB	-3.17254	9.76973	7.27899e-12	3.59966e-10
DN5146_c0_g1_i2	conditionA	conditionB	-2.50043	4.43655	7.39523e-12	3.65235e-10
DN27438_c0_g1_i2	conditionA	conditionB	-2.69231	3.95802	7.43402e-12	3.66671e-10
DN1712_c0_g1_i1	conditionA	conditionB	-2.43027	4.85043	7.51469e-12	3.70165e-10
DN9537_c0_g1_i3	conditionA	conditionB	-3.29044	4.20509	7.63697e-12	3.75697e-10
DN8401_c0_g1_i9	conditionA	conditionB	-3.26479	7.84492	7.88739e-12	3.86994e-10
DN6752_c0_g1_i1	conditionA	conditionB	-4.61609	1.69643	7.89742e-12	3.86994e-10
DN30_c0_g1_i1	conditionA	conditionB	-3.97947	3.75386	8.10767e-12	3.96781e-10
DN8401_c0_g1_i4	conditionA	conditionB	-3.50543	11.6772	8.15877e-12	3.98764e-10
DN1884_c0_g2_i1	conditionA	conditionB	-7.45586	1.65262	8.30342e-12	4.04784e-10
DN5497_c0_g1_i9	conditionA	conditionB	-4.93363	0.956137	8.48266e-12	4.12987e-10
DN40_c0_g1_i4	conditionA	conditionB	-3.22957	2.65671	8.76594e-12	4.26228e-10
DN19350_c0_g1_i1	conditionA	conditionB	-5.90117	1.64257	9.41939e-12	4.55209e-10
DN10403_c0_g3_i1	conditionA	conditionB	-3.49848	4.22377	9.42238e-12	4.55209e-10
DN15260_c0_g1_i12	conditionA	conditionB	-2.90169	3.19412	9.50073e-12	4.58407e-10
DN7640_c0_g1_i8	conditionA	conditionB	-3.05196	4.2216	9.65633e-12	4.65319e-10
DN140331_c0_g1_i1	conditionA	conditionB	-2.65016	4.70423	9.91451e-12	4.75934e-10
DN3639_c0_g2_i3	conditionA	conditionB	-3.77445	2.49629	1.03066e-11	4.94127e-10
DN43059_c0_g1_i1	conditionA	conditionB	-3.5498	3.46249	1.03883e-11	4.9678e-10
DN5545_c0_g2_i1	conditionA	conditionB	-6.60213	1.46449	1.04047e-11	4.96933e-10
DN6890_c0_g1_i3	conditionA	conditionB	-2.97811	3.05547	1.0723e-11	5.10196e-10
DN6950_c0_g1_i5	conditionA	conditionB	-3.11373	3.27519	1.10602e-11	5.25574e-10
DN4338_c0_g1_i1	conditionA	conditionB	-5.77914	2.476	1.10906e-11	5.26354e-10
DN4128_c0_g2_i1	conditionA	conditionB	-2.92046	5.25946	1.14872e-11	5.41769e-10
DN5093_c0_g1_i1	conditionA	conditionB	-5.03893	3.13903	1.15445e-11	5.43788e-10
DN173992_c0_g1_i1	conditionA	conditionB	-3.55518	4.91807	1.17551e-11	5.52329e-10
DN6854_c0_g1_i1	conditionA	conditionB	-3.49467	2.62661	1.24916e-11	5.81857e-10
DN34768_c0_g1_i6	conditionA	conditionB	-4.69153	5.44519	1.26267e-11	5.87424e-10
DN3994_c0_g2_i1	conditionA	conditionB	-3.21664	4.20902	1.30642e-11	6.07028e-10
DN14294_c0_g1_i4	conditionA	conditionB	-3.05535	3.83846	1.32479e-11	6.14802e-10
DN7454_c0_g1_i2	conditionA	conditionB	-3.63094	2.8462	1.33665e-11	6.19545e-10
DN4750_c0_g1_i2	conditionA	conditionB	-4.05572	5.20281	1.38655e-11	6.39529e-10
DN2333_c0_g1_i4	conditionA	conditionB	-3.36703	2.63364	1.39835e-11	6.44182e-10
DN18837_c0_g1_i11	conditionA	conditionB	-9.3274	0.029581	1.43386e-11	6.58927e-10
DN6181_c0_g1_i1	conditionA	conditionB	-2.92529	5.82725	1.45078e-11	6.65892e-10
DN4396_c0_g1_i1	conditionA	conditionB	-2.50765	4.16094	1.52575e-11	6.96906e-10
DN34142_c0_g1_i1	conditionA	conditionB	-3.95878	1.10606	1.55541e-11	7.09593e-10
DN1807_c1_g2_i1	conditionA	conditionB	-2.52374	3.98542	1.58858e-11	7.23852e-10
DN13457_c0_g1_i1	conditionA	conditionB	-4.35555	3.204	1.59527e-11	7.26023e-10
DN443_c0_g1_i1	conditionA	conditionB	-2.74726	4.01096	1.63884e-11	7.44328e-10
DN4613_c0_g1_i1	conditionA	conditionB	-4.43884	5.60884	1.65547e-11	7.49795e-10
DN858_c0_g3_i6	conditionA	conditionB	-2.89371	5.87668	1.68206e-11	7.60014e-10
DN11521_c0_g1_i5	conditionA	conditionB	-4.80763	0.817953	1.76501e-11	7.95583e-10
DN2235_c0_g1_i4	conditionA	conditionB	-5.10439	2.30985	1.77538e-11	7.99304e-10
DN6918_c0_g1_i8	conditionA	conditionB	-11.4156	2.01654	1.79528e-11	8.06334e-10
DN98451_c0_g1_i1	conditionA	conditionB	-7.00719	1.26652	1.86092e-11	8.34823e-10
DN1726_c0_g1_i5	conditionA	conditionB	-2.41168	4.28168	1.8673e-11	8.36689e-10
DN225_c0_g2_i1	conditionA	conditionB	-2.98389	4.72993	2.02659e-11	8.99821e-10
DN12312_c0_g1_i5	conditionA	conditionB	-3.08845	8.11223	2.0273e-11	8.99821e-10
DN4707_c0_g1_i1	conditionA	conditionB	-3.03223	2.60866	2.08802e-11	9.24591e-10
DN12428_c0_g1_i2	conditionA	conditionB	-2.83596	4.74801	2.19523e-11	9.69787e-10
DN6800_c0_g1_i7	conditionA	conditionB	-4.60815	4.11797	2.20381e-11	9.72438e-10
DN20926_c0_g1_i9	conditionA	conditionB	-3.85938	2.86062	2.21865e-11	9.77843e-10
DN7563_c0_g1_i1	conditionA	conditionB	-4.97711	3.67042	2.39632e-11	1.05245e-09
DN14683_c0_g1_i2	conditionA	conditionB	-5.23814	0.760662	2.47316e-11	1.08494e-09
DN14646_c0_g2_i5	conditionA	conditionB	-2.94128	4.05343	2.55843e-11	1.11854e-09
DN8476_c0_g3_i3	conditionA	conditionB	-3.4884	3.00545	2.55867e-11	1.11854e-09
DN3158_c0_g1_i7	conditionA	conditionB	-2.42079	5.71437	2.64713e-11	1.15587e-09
DN8868_c0_g3_i1	conditionA	conditionB	-4.02897	1.92012	2.67273e-11	1.1657e-09
DN1043_c0_g1_i2	conditionA	conditionB	-3.49231	4.16949	2.68715e-11	1.17063e-09
DN9346_c0_g1_i1	conditionA	conditionB	-3.07917	5.93431	2.77306e-11	1.20472e-09
DN10993_c0_g1_i2	conditionA	conditionB	-2.96339	5.89689	2.80325e-11	1.21419e-09
DN958_c0_g2_i1	conditionA	conditionB	-3.54835	8.89871	2.83444e-11	1.2263e-09
DN2414_c0_g2_i1	conditionA	conditionB	-4.99761	2.59462	2.91263e-11	1.2558e-09
DN4998_c1_g1_i2	conditionA	conditionB	-3.1933	4.01568	2.96701e-11	1.27778e-09
DN2762_c0_g3_i2	conditionA	conditionB	-2.86301	7.41898	3.15386e-11	1.35515e-09
DN5608_c1_g1_i2	conditionA	conditionB	-3.85786	2.89602	3.15955e-11	1.35605e-09
DN13756_c0_g1_i1	conditionA	conditionB	-5.80861	1.00398	3.21764e-11	1.37785e-09
DN1059_c0_g1_i11	conditionA	conditionB	-3.01599	2.57855	3.22942e-11	1.37975e-09
DN16257_c0_g1_i5	conditionA	conditionB	-9.44143	0.131799	3.25164e-11	1.38767e-09
DN5936_c0_g1_i5	conditionA	conditionB	-4.12417	2.87413	3.25694e-11	1.38836e-09
DN2322_c0_g1_i4	conditionA	conditionB	-3.55561	4.58318	3.28243e-11	1.39607e-09
DN880_c0_g2_i1	conditionA	conditionB	-9.50672	0.19227	3.31596e-11	1.40423e-09
DN1717_c0_g1_i1	conditionA	conditionB	-3.88978	7.57806	3.35179e-11	1.41598e-09
DN2739_c0_g1_i2	conditionA	conditionB	-6.18065	2.4262	3.37902e-11	1.42589e-09
DN2487_c0_g2_i1	conditionA	conditionB	-2.52262	4.03333	3.50873e-11	1.47566e-09
DN20756_c0_g2_i2	conditionA	conditionB	-2.74439	3.8155	3.51314e-11	1.47587e-09
DN1427_c2_g1_i1	conditionA	conditionB	-3.30171	9.42724	3.58855e-11	1.5042e-09
DN116_c0_g1_i1	conditionA	conditionB	-2.86202	5.42116	3.89389e-11	1.62676e-09
DN5643_c0_g1_i1	conditionA	conditionB	-3.83241	1.21176	3.98703e-11	1.66382e-09
DN2634_c0_g1_i20	conditionA	conditionB	-3.88936	2.58647	4.03989e-11	1.68402e-09
DN704_c0_g1_i1	conditionA	conditionB	-4.14323	4.20314	4.09814e-11	1.70453e-09
DN2224_c0_g1_i4	conditionA	conditionB	-2.66297	6.23452	4.12142e-11	1.71044e-09
DN1490_c0_g1_i2	conditionA	conditionB	-3.72644	7.6813	4.12944e-11	1.71188e-09
DN7076_c0_g2_i7	conditionA	conditionB	-4.1195	2.12392	4.27559e-11	1.76663e-09
DN3395_c1_g2_i1	conditionA	conditionB	-4.26634	4.62714	4.28419e-11	1.76825e-09
DN5356_c0_g1_i11	conditionA	conditionB	-5.75338	2.77411	4.57546e-11	1.88228e-09
DN1033_c0_g1_i2	conditionA	conditionB	-3.18636	6.09303	4.64652e-11	1.90735e-09
DN17634_c0_g1_i1	conditionA	conditionB	-5.07569	1.88458	4.71328e-11	1.93265e-09
DN5947_c0_g1_i1	conditionA	conditionB	-4.16877	5.64598	4.85357e-11	1.9837e-09
DN9998_c0_g1_i5	conditionA	conditionB	-3.96847	0.917642	4.86192e-11	1.98496e-09
DN10973_c0_g2_i1	conditionA	conditionB	-4.04263	0.618251	4.99131e-11	2.03558e-09
DN6046_c0_g1_i1	conditionA	conditionB	-2.98811	6.3519	5.08859e-11	2.07077e-09
DN4004_c0_g2_i1	conditionA	conditionB	-3.39191	3.01834	5.18447e-11	2.10607e-09
DN13754_c0_g1_i8	conditionA	conditionB	-3.50564	2.79917	5.1865e-11	2.10607e-09
DN5504_c0_g1_i9	conditionA	conditionB	-5.331	5.26409	5.24891e-11	2.12912e-09
DN3627_c0_g2_i7	conditionA	conditionB	-3.18242	2.93944	5.2634e-11	2.13208e-09
DN3306_c0_g1_i2	conditionA	conditionB	-2.55436	3.94256	5.27319e-11	2.13208e-09
DN281_c0_g1_i1	conditionA	conditionB	-2.51493	3.86593	5.6687e-11	2.28464e-09
DN3900_c0_g1_i1	conditionA	conditionB	-2.59408	3.89679	5.73413e-11	2.30607e-09
DN9307_c0_g1_i4	conditionA	conditionB	-8.83164	-0.42267	5.88624e-11	2.36472e-09
DN5891_c0_g1_i3	conditionA	conditionB	-2.60502	3.67492	6.03139e-11	2.42046e-09
DN9310_c0_g2_i2	conditionA	conditionB	-4.0051	2.03994	6.06219e-11	2.43023e-09
DN8203_c0_g1_i1	conditionA	conditionB	-2.41551	5.23867	6.10057e-11	2.44042e-09
DN3756_c0_g1_i2	conditionA	conditionB	-2.94804	4.35811	6.11059e-11	2.44184e-09
DN8546_c0_g1_i7	conditionA	conditionB	-3.86877	3.35551	6.18577e-11	2.46665e-09
DN5709_c0_g1_i4	conditionA	conditionB	-3.30869	4.06011	6.25278e-11	2.48548e-09
DN10422_c0_g1_i2	conditionA	conditionB	-3.47433	5.61797	6.30474e-11	2.49823e-09
DN5931_c0_g1_i1	conditionA	conditionB	-3.41251	6.06996	6.33979e-11	2.50948e-09
DN19393_c0_g1_i1	conditionA	conditionB	-5.86873	0.22744	6.3511e-11	2.51132e-09
DN15100_c0_g1_i1	conditionA	conditionB	-3.95327	1.15517	6.36748e-11	2.51515e-09
DN10821_c0_g1_i1	conditionA	conditionB	-2.53869	4.74017	6.39135e-11	2.52194e-09
DN2072_c1_g1_i1	conditionA	conditionB	-3.05865	2.92089	6.48414e-11	2.55588e-09
DN4659_c0_g4_i2	conditionA	conditionB	-4.0691	5.94549	6.5035e-11	2.56083e-09
DN21435_c0_g2_i1	conditionA	conditionB	-5.35354	1.9764	6.57979e-11	2.58816e-09
DN27570_c0_g1_i2	conditionA	conditionB	-3.10712	5.22648	6.69684e-11	2.62872e-09
DN29773_c0_g1_i1	conditionA	conditionB	-3.09176	6.20806	6.71752e-11	2.63409e-09
DN15799_c0_g1_i7	conditionA	conditionB	-3.84439	5.36677	6.82233e-11	2.67241e-09
DN106_c1_g1_i6	conditionA	conditionB	-3.24348	5.55272	6.84723e-11	2.67887e-09
DN13737_c0_g1_i1	conditionA	conditionB	-2.29546	6.06685	6.85305e-11	2.67887e-09
DN16849_c0_g1_i18	conditionA	conditionB	-3.27362	3.57288	7.08157e-11	2.75961e-09
DN25024_c1_g1_i1	conditionA	conditionB	-2.51356	6.76884	7.28372e-11	2.83546e-09
DN1598_c0_g1_i7	conditionA	conditionB	-4.63648	1.82658	7.38581e-11	2.87224e-09
DN8542_c0_g1_i4	conditionA	conditionB	-3.04618	5.66887	7.43e-11	2.88644e-09
DN2634_c0_g1_i12	conditionA	conditionB	-3.60853	3.02471	7.59951e-11	2.94319e-09
DN2231_c0_g1_i2	conditionA	conditionB	-3.28444	3.73838	7.8781e-11	3.04482e-09
DN5931_c0_g1_i2	conditionA	conditionB	-4.87431	3.48014	7.90072e-11	3.05044e-09
DN2775_c0_g4_i1	conditionA	conditionB	-2.86512	4.49309	8.33163e-11	3.19391e-09
DN12186_c0_g1_i1	conditionA	conditionB	-3.00466	4.67744	8.58147e-11	3.283e-09
DN4118_c0_g1_i3	conditionA	conditionB	-3.31439	5.32086	8.8038e-11	3.36123e-09
DN3555_c0_g1_i2	conditionA	conditionB	-3.13251	2.96078	9.16764e-11	3.49307e-09
DN591_c1_g2_i1	conditionA	conditionB	-6.14475	3.82446	9.78951e-11	3.71499e-09
DN8718_c0_g1_i2	conditionA	conditionB	-4.16678	1.28064	1.01128e-10	3.82994e-09
DN6511_c0_g1_i2	conditionA	conditionB	-3.28795	3.46198	1.09031e-10	4.118e-09
DN8813_c0_g2_i1	conditionA	conditionB	-3.94208	2.31054	1.09062e-10	4.118e-09
DN2898_c1_g1_i2	conditionA	conditionB	-3.59804	2.5938	1.10279e-10	4.1598e-09
DN10531_c0_g1_i1	conditionA	conditionB	-3.65856	3.5325	1.1517e-10	4.3356e-09
DN7483_c0_g1_i2	conditionA	conditionB	-3.89995	1.48311	1.16659e-10	4.38728e-09
DN7884_c0_g1_i2	conditionA	conditionB	-2.55979	4.62728	1.20986e-10	4.53641e-09
DN49272_c0_g3_i4	conditionA	conditionB	-4.25226	3.09037	1.22708e-10	4.59185e-09
DN3906_c1_g3_i13	conditionA	conditionB	-2.71384	5.065	1.23384e-10	4.608e-09
DN193_c0_g1_i4	conditionA	conditionB	-3.03545	3.03437	1.24887e-10	4.65951e-09
DN20876_c0_g1_i3	conditionA	conditionB	-2.68179	3.15452	1.26075e-10	4.6992e-09
DN54052_c0_g1_i1	conditionA	conditionB	-4.0853	0.673488	1.27298e-10	4.73452e-09
DN462_c0_g2_i2	conditionA	conditionB	-3.60089	4.77724	1.274e-10	4.73452e-09
DN50177_c0_g1_i4	conditionA	conditionB	-3.68174	6.07804	1.27583e-10	4.73667e-09
DN10316_c0_g1_i3	conditionA	conditionB	-4.81017	2.02146	1.34195e-10	4.96745e-09
DN3204_c1_g4_i1	conditionA	conditionB	-3.5041	1.65884	1.36648e-10	5.05212e-09
DN8483_c0_g1_i1	conditionA	conditionB	-2.7629	5.71702	1.36884e-10	5.05212e-09
DN10537_c1_g4_i1	conditionA	conditionB	-5.3885	6.31706	1.43183e-10	5.26396e-09
DN6180_c0_g1_i9	conditionA	conditionB	-2.81382	6.28001	1.43345e-10	5.26478e-09
DN3243_c0_g2_i1	conditionA	conditionB	-4.70141	1.6876	1.44356e-10	5.29675e-09
DN14595_c0_g1_i1	conditionA	conditionB	-3.93356	0.641955	1.44532e-10	5.29805e-09
DN4781_c0_g2_i2	conditionA	conditionB	-2.37637	4.47047	1.45728e-10	5.3367e-09
DN1355_c2_g1_i19	conditionA	conditionB	-3.92079	2.17862	1.46885e-10	5.37384e-09
DN3492_c1_g3_i4	conditionA	conditionB	-3.37704	1.7583	1.48367e-10	5.42281e-09
DN1023_c0_g1_i6	conditionA	conditionB	-3.26636	4.83642	1.48592e-10	5.42576e-09
DN29_c1_g1_i12	conditionA	conditionB	-3.51585	10.8726	1.52045e-10	5.54111e-09
DN6051_c0_g1_i2	conditionA	conditionB	-3.8765	7.2271	1.54368e-10	5.62034e-09
DN4504_c0_g2_i10	conditionA	conditionB	-2.65914	3.82702	1.54678e-10	5.62617e-09
DN17526_c0_g3_i3	conditionA	conditionB	-2.40988	6.03841	1.58141e-10	5.74106e-09
DN3075_c0_g4_i1	conditionA	conditionB	-5.04669	1.83801	1.61345e-10	5.85173e-09
DN4479_c0_g1_i1	conditionA	conditionB	-2.88479	2.63714	1.65392e-10	5.99275e-09
DN7582_c0_g1_i1	conditionA	conditionB	-2.51277	4.4801	1.65705e-10	5.99835e-09
DN24791_c0_g1_i4	conditionA	conditionB	-2.86167	2.77851	1.68269e-10	6.08531e-09
DN6180_c0_g1_i12	conditionA	conditionB	-3.13432	3.2839	1.68637e-10	6.09276e-09
DN3243_c0_g1_i1	conditionA	conditionB	-2.88043	3.51235	1.7027e-10	6.13998e-09
DN4862_c0_g1_i4	conditionA	conditionB	-4.04444	0.852494	1.71267e-10	6.17003e-09
DN3614_c0_g1_i7	conditionA	conditionB	-3.36782	9.77823	1.737e-10	6.25172e-09
DN12756_c1_g2_i2	conditionA	conditionB	-3.16799	3.41239	1.75906e-10	6.32505e-09
DN2348_c0_g2_i1	conditionA	conditionB	-6.27121	4.39523	1.76273e-10	6.32944e-09
DN127177_c0_g1_i1	conditionA	conditionB	-5.18629	4.36313	1.76364e-10	6.32944e-09
DN8320_c0_g1_i1	conditionA	conditionB	-4.30075	1.20364	1.81513e-10	6.50185e-09
DN24698_c0_g1_i1	conditionA	conditionB	-2.80262	6.04719	1.83228e-10	6.55085e-09
DN1627_c0_g1_i2	conditionA	conditionB	-3.41658	2.89671	1.88127e-10	6.71325e-09
DN2232_c1_g2_i1	conditionA	conditionB	-3.85007	4.41174	1.88342e-10	6.71458e-09
DN1409_c1_g1_i1	conditionA	conditionB	-2.81173	6.42516	1.88876e-10	6.72725e-09
DN16137_c0_g3_i2	conditionA	conditionB	-4.06476	2.34265	1.89706e-10	6.75041e-09
DN1884_c0_g1_i1	conditionA	conditionB	-4.16159	4.51366	1.91489e-10	6.80744e-09
DN24899_c0_g1_i2	conditionA	conditionB	-2.60924	5.53404	1.96107e-10	6.96502e-09
DN2634_c0_g1_i2	conditionA	conditionB	-2.7691	5.355	1.97106e-10	6.99391e-09
DN2966_c0_g1_i2	conditionA	conditionB	-3.17767	7.89776	2.00164e-10	7.09577e-09
DN2942_c0_g1_i5	conditionA	conditionB	-4.45264	2.83924	2.00715e-10	7.10858e-09
DN2910_c0_g1_i1	conditionA	conditionB	-2.91252	2.46722	2.0247e-10	7.16403e-09
DN5295_c0_g1_i15	conditionA	conditionB	-2.93662	2.68761	2.04357e-10	7.21048e-09
DN3147_c0_g1_i19	conditionA	conditionB	-2.35857	6.65649	2.07776e-10	7.31056e-09
DN3189_c2_g1_i2	conditionA	conditionB	-4.77699	6.92922	2.13499e-10	7.50493e-09
DN1833_c0_g1_i10	conditionA	conditionB	-3.32139	1.66336	2.15853e-10	7.57355e-09
DN6694_c0_g1_i2	conditionA	conditionB	-2.95863	6.64534	2.16713e-10	7.59664e-09
DN26538_c1_g1_i1	conditionA	conditionB	-4.24636	8.04137	2.18483e-10	7.65157e-09
DN4428_c2_g1_i1	conditionA	conditionB	-3.41745	2.92875	2.27323e-10	7.93168e-09
DN4939_c0_g1_i7	conditionA	conditionB	-4.05573	1.88385	2.32625e-10	8.0942e-09
DN6270_c1_g1_i4	conditionA	conditionB	-5.03347	1.61988	2.45516e-10	8.52699e-09
DN10722_c0_g1_i1	conditionA	conditionB	-2.87813	4.60787	2.47484e-10	8.57954e-09
DN4176_c0_g1_i19	conditionA	conditionB	-4.14849	2.85732	2.50396e-10	8.67248e-09
DN9110_c0_g2_i3	conditionA	conditionB	-5.08928	0.314356	2.52979e-10	8.75391e-09
DN3668_c0_g1_i2	conditionA	conditionB	-4.06573	3.56179	2.53301e-10	8.757e-09
DN1837_c0_g3_i4	conditionA	conditionB	-3.26453	1.83545	2.68776e-10	9.27498e-09
DN3784_c0_g2_i5	conditionA	conditionB	-2.96798	3.37134	2.69422e-10	9.28877e-09
DN3147_c0_g1_i3	conditionA	conditionB	-3.65709	6.49538	2.70766e-10	9.32659e-09
DN6058_c0_g1_i4	conditionA	conditionB	-3.81312	3.75735	2.77045e-10	9.53414e-09
DN9190_c0_g1_i1	conditionA	conditionB	-4.41162	3.63289	2.81462e-10	9.6685e-09
DN5087_c1_g2_i1	conditionA	conditionB	-3.52038	1.48286	2.82432e-10	9.69297e-09
DN4097_c0_g1_i4	conditionA	conditionB	-6.79586	1.98174	2.83525e-10	9.72164e-09
DN5504_c0_g1_i11	conditionA	conditionB	-3.53467	4.40477	2.86976e-10	9.83101e-09
DN3253_c0_g1_i1	conditionA	conditionB	-3.5606	4.98158	2.9618e-10	1.01371e-08
DN47300_c1_g1_i1	conditionA	conditionB	-2.97274	3.97463	3.32792e-10	1.13593e-08
DN432_c0_g1_i1	conditionA	conditionB	-2.51869	6.32547	3.36865e-10	1.14775e-08
DN11679_c0_g1_i4	conditionA	conditionB	-2.31775	5.80483	3.39896e-10	1.15703e-08
DN4830_c0_g2_i1	conditionA	conditionB	-3.62532	6.81976	3.42985e-10	1.16649e-08
DN1575_c5_g1_i1	conditionA	conditionB	-3.87514	1.21885	3.47419e-10	1.1805e-08
DN2898_c1_g1_i1	conditionA	conditionB	-4.17709	2.73214	3.50864e-10	1.19114e-08
DN10932_c0_g1_i3	conditionA	conditionB	-5.13044	3.54817	3.53793e-10	1.19892e-08
DN16665_c0_g1_i1	conditionA	conditionB	-3.8224	2.04138	3.55135e-10	1.20238e-08
DN3466_c0_g2_i5	conditionA	conditionB	-4.56629	1.48563	3.56639e-10	1.20639e-08
DN7103_c0_g1_i4	conditionA	conditionB	-8.81442	-0.440612	3.58285e-10	1.21088e-08
DN5942_c0_g1_i3	conditionA	conditionB	-3.48456	3.56164	3.75716e-10	1.26638e-08
DN9297_c0_g1_i4	conditionA	conditionB	-3.05447	7.1823	3.93608e-10	1.32314e-08
DN11391_c0_g1_i1	conditionA	conditionB	-10.3878	6.15934	3.96136e-10	1.33045e-08
DN3613_c0_g1_i8	conditionA	conditionB	-5.0688	7.06731	4.152e-10	1.39199e-08
DN5857_c0_g1_i1	conditionA	conditionB	-3.13117	2.92573	4.24356e-10	1.42016e-08
DN1338_c0_g1_i4	conditionA	conditionB	-3.30584	1.61192	4.31442e-10	1.44259e-08
DN4153_c0_g1_i6	conditionA	conditionB	-3.96869	3.17781	4.38224e-10	1.46397e-08
DN11532_c0_g1_i2	conditionA	conditionB	-2.84937	4.14989	4.4038e-10	1.46888e-08
DN4306_c0_g1_i4	conditionA	conditionB	-3.50822	1.90379	4.43407e-10	1.47557e-08
DN4090_c0_g1_i2	conditionA	conditionB	-4.6145	2.21549	4.43653e-10	1.47557e-08
DN711_c0_g1_i12	conditionA	conditionB	-3.06569	3.90995	4.46292e-10	1.48303e-08
DN1978_c0_g1_i10	conditionA	conditionB	-3.0092	5.53338	4.52142e-10	1.50115e-08
DN2374_c0_g2_i3	conditionA	conditionB	-4.05754	2.54759	4.57529e-10	1.5177e-08
DN2274_c0_g1_i9	conditionA	conditionB	-2.61012	3.58221	4.77325e-10	1.58058e-08
DN114567_c0_g1_i1	conditionA	conditionB	-3.47808	5.4513	4.7911e-10	1.58415e-08
DN2018_c0_g2_i13	conditionA	conditionB	-2.94056	5.36943	4.81841e-10	1.58995e-08
DN487_c0_g1_i9	conditionA	conditionB	-2.34823	4.74212	4.82998e-10	1.59237e-08
DN259_c1_g1_i3	conditionA	conditionB	-4.34775	1.98065	4.97456e-10	1.63533e-08
DN7197_c0_g2_i2	conditionA	conditionB	-4.21254	1.2684	4.97763e-10	1.63533e-08
DN2872_c0_g1_i2	conditionA	conditionB	-3.71354	1.04486	5.06574e-10	1.65993e-08
DN4760_c0_g1_i6	conditionA	conditionB	-3.35785	2.88767	5.21064e-10	1.70445e-08
DN3074_c0_g1_i17	conditionA	conditionB	-3.62569	3.13652	5.30844e-10	1.73343e-08
DN20876_c0_g1_i11	conditionA	conditionB	-3.0534	3.20532	5.35286e-10	1.74642e-08
DN4428_c2_g1_i2	conditionA	conditionB	-3.09155	2.7935	5.58112e-10	1.81618e-08
DN51985_c0_g1_i1	conditionA	conditionB	-2.83698	4.16463	5.69387e-10	1.84808e-08
DN124_c0_g3_i1	conditionA	conditionB	-2.45394	4.37492	6.03307e-10	1.95481e-08
DN2466_c0_g1_i3	conditionA	conditionB	-3.37568	2.28268	6.06498e-10	1.96346e-08
DN6150_c0_g3_i1	conditionA	conditionB	-3.7278	2.04662	6.10168e-10	1.97365e-08
DN9859_c0_g1_i2	conditionA	conditionB	-3.52863	5.18197	6.2142e-10	2.0066e-08
DN47626_c0_g2_i1	conditionA	conditionB	-2.74618	3.58498	6.29085e-10	2.02787e-08
DN26_c0_g1_i1	conditionA	conditionB	-3.329	3.90199	6.37477e-10	2.05141e-08
DN15799_c0_g1_i6	conditionA	conditionB	-4.83134	2.0884	6.43996e-10	2.07062e-08
DN3668_c0_g1_i1	conditionA	conditionB	-2.71605	3.37709	6.45853e-10	2.07482e-08
DN3306_c0_g1_i3	conditionA	conditionB	-3.21193	2.7288	6.51682e-10	2.09177e-08
DN2224_c4_g1_i2	conditionA	conditionB	-2.48995	6.1789	6.53021e-10	2.09428e-08
DN141086_c0_g1_i1	conditionA	conditionB	-2.65754	4.75926	6.84249e-10	2.18513e-08
DN5947_c0_g1_i5	conditionA	conditionB	-4.24896	7.35204	6.96087e-10	2.22105e-08
DN6495_c0_g2_i9	conditionA	conditionB	-3.65798	2.51511	7.00089e-10	2.23193e-08
DN12929_c0_g1_i1	conditionA	conditionB	-2.29631	6.21333	7.01583e-10	2.23481e-08
DN588_c2_g1_i2	conditionA	conditionB	-2.29444	5.9995	7.06025e-10	2.24567e-08
DN855_c0_g3_i2	conditionA	conditionB	-3.43729	2.93998	7.06186e-10	2.24567e-08
DN9940_c0_g1_i2	conditionA	conditionB	-2.536	4.67559	7.19558e-10	2.28626e-08
DN1243_c0_g1_i1	conditionA	conditionB	-5.82603	2.36261	7.23706e-10	2.29751e-08
DN1649_c0_g1_i1	conditionA	conditionB	-2.85502	4.03461	7.58344e-10	2.40342e-08
DN6322_c0_g1_i2	conditionA	conditionB	-2.38083	6.26288	7.78928e-10	2.46451e-08
DN19544_c0_g1_i3	conditionA	conditionB	-2.39454	4.90975	7.98696e-10	2.52282e-08
DN3369_c0_g1_i1	conditionA	conditionB	-3.4505	6.67431	8.0274e-10	2.53135e-08
DN9342_c0_g1_i6	conditionA	conditionB	-4.78443	2.65259	8.08105e-10	2.54614e-08
DN4098_c0_g1_i10	conditionA	conditionB	-5.0335	8.32584	8.24194e-10	2.5925e-08
DN5055_c0_g2_i3	conditionA	conditionB	-3.33815	6.89412	8.36099e-10	2.62775e-08
DN15620_c0_g1_i1	conditionA	conditionB	-3.76591	3.96879	8.81889e-10	2.75557e-08
DN1748_c1_g1_i1	conditionA	conditionB	-2.97674	2.39518	8.89106e-10	2.77353e-08
DN128093_c0_g1_i1	conditionA	conditionB	-7.2897	0.710452	8.9381e-10	2.78589e-08
DN2235_c0_g1_i10	conditionA	conditionB	-3.21259	6.17127	8.98869e-10	2.79934e-08
DN6602_c0_g1_i1	conditionA	conditionB	-2.50643	4.44042	9.01023e-10	2.80374e-08
DN113_c1_g2_i3	conditionA	conditionB	-4.32449	2.31203	9.05122e-10	2.81417e-08
DN4226_c0_g1_i2	conditionA	conditionB	-3.49573	4.88961	9.11406e-10	2.83137e-08
DN2942_c0_g1_i7	conditionA	conditionB	-4.85121	1.07382	9.85083e-10	3.0502e-08
DN1362_c0_g2_i11	conditionA	conditionB	-2.4021	5.84683	9.85902e-10	3.05022e-08
DN9500_c0_g1_i4	conditionA	conditionB	-4.05217	1.85633	9.86755e-10	3.05036e-08
DN6775_c1_g1_i5	conditionA	conditionB	-5.75481	1.53331	1.00228e-09	3.09583e-08
DN734_c0_g3_i3	conditionA	conditionB	-2.96979	2.21366	1.04006e-09	3.20725e-08
DN22267_c0_g1_i1	conditionA	conditionB	-2.49356	4.45816	1.06247e-09	3.27368e-08
DN10970_c0_g1_i1	conditionA	conditionB	-2.12585	4.57426	1.07771e-09	3.31791e-08
DN2003_c0_g1_i1	conditionA	conditionB	-3.51714	3.67527	1.08956e-09	3.35166e-08
DN5936_c0_g1_i1	conditionA	conditionB	-2.16463	6.17742	1.09358e-09	3.36128e-08
DN2337_c0_g2_i1	conditionA	conditionB	-3.50461	4.29938	1.12725e-09	3.45914e-08
DN7268_c1_g1_i1	conditionA	conditionB	-3.50848	3.24861	1.13672e-09	3.48291e-08
DN12658_c0_g2_i1	conditionA	conditionB	-3.67601	1.31912	1.14632e-09	3.50907e-08
DN462_c0_g1_i5	conditionA	conditionB	-3.55181	5.83158	1.1778e-09	3.59668e-08
DN3500_c0_g1_i6	conditionA	conditionB	-2.67567	3.09646	1.19092e-09	3.63015e-08
DN64365_c0_g1_i5	conditionA	conditionB	-4.34626	3.67763	1.19165e-09	3.63015e-08
DN818_c0_g1_i1	conditionA	conditionB	-3.14605	8.1641	1.20356e-09	3.65756e-08
DN3098_c0_g1_i3	conditionA	conditionB	-2.97753	4.52504	1.21078e-09	3.67653e-08
DN48260_c1_g1_i6	conditionA	conditionB	-2.14103	4.45607	1.23424e-09	3.74474e-08
DN927_c0_g1_i16	conditionA	conditionB	-2.50664	4.43319	1.306e-09	3.94976e-08
DN3780_c0_g1_i1	conditionA	conditionB	-2.74351	6.01042	1.32904e-09	4.013e-08
DN137460_c0_g1_i1	conditionA	conditionB	-9.38953	0.0829032	1.3964e-09	4.20629e-08
DN37544_c0_g2_i2	conditionA	conditionB	-3.81976	2.26322	1.41515e-09	4.25596e-08
DN1855_c3_g2_i1	conditionA	conditionB	-2.43152	5.22226	1.45157e-09	4.36201e-08
DN3994_c0_g2_i2	conditionA	conditionB	-2.3803	3.72831	1.45494e-09	4.36517e-08
DN2609_c0_g1_i18	conditionA	conditionB	-2.55263	5.7305	1.49148e-09	4.4677e-08
DN3420_c0_g1_i3	conditionA	conditionB	-2.98612	2.46845	1.52712e-09	4.57082e-08
DN1419_c0_g2_i6	conditionA	conditionB	-3.06851	4.45144	1.55981e-09	4.65387e-08
DN11875_c0_g1_i2	conditionA	conditionB	-2.47073	4.74	1.57778e-09	4.70375e-08
DN2926_c1_g1_i2	conditionA	conditionB	-5.00654	3.51503	1.593e-09	4.7379e-08
DN12129_c3_g1_i1	conditionA	conditionB	-3.11823	2.39059	1.59636e-09	4.74413e-08
DN5624_c0_g1_i9	conditionA	conditionB	-9.48395	0.170239	1.60358e-09	4.76184e-08
DN10493_c0_g1_i4	conditionA	conditionB	-2.88079	4.48956	1.60634e-09	4.76628e-08
DN6814_c0_g1_i2	conditionA	conditionB	-2.68574	6.82861	1.64138e-09	4.85114e-08
DN4592_c0_g1_i7	conditionA	conditionB	-2.9086	2.73488	1.76443e-09	5.17827e-08
DN15858_c1_g1_i1	conditionA	conditionB	-2.86397	3.08944	1.79267e-09	5.25704e-08
DN1239_c0_g1_i9	conditionA	conditionB	-3.13553	3.63289	1.80542e-09	5.29034e-08
DN4422_c0_g1_i5	conditionA	conditionB	-4.79473	2.16508	1.82807e-09	5.34422e-08
DN11680_c0_g1_i1	conditionA	conditionB	-6.79142	0.242303	1.86449e-09	5.43806e-08
DN29725_c2_g5_i1	conditionA	conditionB	-2.60376	6.27657	1.86621e-09	5.43885e-08
DN2253_c0_g1_i1	conditionA	conditionB	-3.32685	1.91944	1.8695e-09	5.44416e-08
DN4760_c0_g1_i2	conditionA	conditionB	-2.54984	6.50541	1.87092e-09	5.44416e-08
DN9012_c0_g1_i1	conditionA	conditionB	-2.87224	9.20197	1.92241e-09	5.58968e-08
DN5814_c0_g1_i1	conditionA	conditionB	-2.33212	7.12	1.95312e-09	5.67023e-08
DN6748_c0_g2_i1	conditionA	conditionB	-3.65223	7.88177	1.97495e-09	5.72918e-08
DN10320_c0_g1_i4	conditionA	conditionB	-3.78975	0.260338	2.01893e-09	5.84777e-08
DN14797_c1_g1_i2	conditionA	conditionB	-4.88454	0.715787	2.08183e-09	6.01607e-08
DN1203_c1_g1_i1	conditionA	conditionB	-3.11892	3.45315	2.09016e-09	6.03089e-08
DN10597_c0_g1_i1	conditionA	conditionB	-5.76798	1.07245	2.09717e-09	6.0465e-08
DN4395_c0_g1_i2	conditionA	conditionB	-3.66554	6.27965	2.11995e-09	6.10283e-08
DN22004_c0_g1_i10	conditionA	conditionB	-2.34924	4.53844	2.12408e-09	6.11006e-08
DN12372_c0_g1_i3	conditionA	conditionB	-3.62253	0.508372	2.14759e-09	6.16826e-08
DN1877_c0_g2_i2	conditionA	conditionB	-3.65936	4.24624	2.15501e-09	6.18487e-08
DN7210_c0_g3_i1	conditionA	conditionB	-3.71057	8.14726	2.18763e-09	6.27371e-08
DN17035_c1_g1_i2	conditionA	conditionB	-2.51199	6.70336	2.23103e-09	6.36427e-08
DN8440_c0_g2_i3	conditionA	conditionB	-2.36755	3.90791	2.23712e-09	6.37681e-08
DN13227_c0_g1_i4	conditionA	conditionB	-2.11345	4.38139	2.24176e-09	6.38521e-08
DN1647_c1_g1_i2	conditionA	conditionB	-3.8789	5.7125	2.24636e-09	6.39348e-08
DN4957_c0_g1_i3	conditionA	conditionB	-3.1856	4.68278	2.27265e-09	6.45853e-08
DN15246_c0_g1_i3	conditionA	conditionB	-3.83838	2.59617	2.29881e-09	6.51324e-08
DN4592_c0_g1_i2	conditionA	conditionB	-3.79368	6.88415	2.34514e-09	6.62457e-08
DN10862_c0_g1_i1	conditionA	conditionB	-6.43627	2.03869	2.34924e-09	6.63118e-08
DN17565_c0_g1_i7	conditionA	conditionB	-5.3769	1.28315	2.35328e-09	6.63763e-08
DN27925_c0_g1_i6	conditionA	conditionB	-2.89817	3.99332	2.37703e-09	6.6946e-08
DN8235_c0_g2_i6	conditionA	conditionB	-3.88684	3.45204	2.39261e-09	6.73345e-08
DN1039_c2_g1_i3	conditionA	conditionB	-4.70558	1.63268	2.40244e-09	6.75605e-08
DN2274_c0_g1_i5	conditionA	conditionB	-3.98394	3.7351	2.43878e-09	6.85315e-08
DN18603_c0_g1_i2	conditionA	conditionB	-3.71792	0.466721	2.45052e-09	6.881e-08
DN12860_c0_g1_i2	conditionA	conditionB	-2.8066	5.79968	2.46889e-09	6.92226e-08
DN7210_c0_g2_i1	conditionA	conditionB	-3.89245	2.59213	2.48804e-09	6.96559e-08
DN193_c0_g2_i2	conditionA	conditionB	-3.87068	3.63362	2.5081e-09	7.01133e-08
DN4710_c0_g1_i2	conditionA	conditionB	-2.33943	4.86606	2.51399e-09	7.02259e-08
DN10870_c0_g1_i4	conditionA	conditionB	-3.23013	3.57369	2.54771e-09	7.10623e-08
DN4613_c0_g4_i1	conditionA	conditionB	-3.33636	3.69939	2.55733e-09	7.12398e-08
DN246_c0_g2_i2	conditionA	conditionB	-2.4633	3.36274	2.5736e-09	7.16256e-08
DN9308_c0_g1_i2	conditionA	conditionB	-6.1899	-0.346955	2.57663e-09	7.16568e-08
DN9851_c0_g1_i1	conditionA	conditionB	-4.22257	0.0941063	2.58777e-09	7.19137e-08
DN1949_c0_g3_i1	conditionA	conditionB	-3.40897	4.16549	2.7067e-09	7.50526e-08
DN5497_c0_g1_i5	conditionA	conditionB	-3.77716	1.0868	2.71976e-09	7.53041e-08
DN11974_c0_g5_i1	conditionA	conditionB	-5.27177	1.75295	2.75072e-09	7.60493e-08
DN45928_c0_g4_i1	conditionA	conditionB	-3.28816	1.93148	2.8251e-09	7.79914e-08
DN4424_c0_g1_i9	conditionA	conditionB	-2.22639	5.06885	2.89603e-09	7.97743e-08
DN988_c0_g4_i1	conditionA	conditionB	-3.39738	1.59563	2.90405e-09	7.99366e-08
DN9806_c0_g1_i1	conditionA	conditionB	-3.33881	5.4719	2.93901e-09	8.08399e-08
DN6866_c0_g1_i1	conditionA	conditionB	-2.38962	4.98175	2.98246e-09	8.17963e-08
DN4282_c0_g1_i2	conditionA	conditionB	-2.77615	5.17296	3.01421e-09	8.25469e-08
DN26_c0_g1_i4	conditionA	conditionB	-3.43675	2.85554	3.01972e-09	8.26378e-08
DN711_c0_g1_i2	conditionA	conditionB	-2.748	3.85797	3.06477e-09	8.38098e-08
DN43059_c0_g1_i2	conditionA	conditionB	-3.61066	3.17	3.11432e-09	8.48567e-08
DN1520_c0_g1_i4	conditionA	conditionB	-4.0567	2.03959	3.11744e-09	8.48803e-08
DN588_c2_g1_i1	conditionA	conditionB	-2.60459	2.99359	3.19302e-09	8.66253e-08
DN28914_c0_g2_i2	conditionA	conditionB	-2.57456	2.84056	3.21489e-09	8.71558e-08
DN2773_c0_g1_i3	conditionA	conditionB	-2.81066	4.14823	3.22017e-09	8.72362e-08
DN6095_c0_g3_i1	conditionA	conditionB	-2.61134	3.36194	3.22903e-09	8.73552e-08
DN19393_c0_g1_i2	conditionA	conditionB	-3.60309	1.48587	3.27741e-09	8.85323e-08
DN22112_c0_g2_i2	conditionA	conditionB	-3.14368	2.16384	3.38616e-09	9.12086e-08
DN7983_c0_g1_i2	conditionA	conditionB	-4.62659	4.1748	3.54147e-09	9.51876e-08
DN161_c0_g2_i2	conditionA	conditionB	-2.43261	6.13156	3.57304e-09	9.59679e-08
DN170881_c0_g1_i1	conditionA	conditionB	-3.57892	3.12037	3.58271e-09	9.61589e-08
DN11016_c0_g1_i3	conditionA	conditionB	-5.34521	1.25218	3.72999e-09	9.98276e-08
DN4062_c0_g1_i1	conditionA	conditionB	-3.33521	2.53803	3.75007e-09	1.00294e-07
DN4581_c0_g1_i11	conditionA	conditionB	-3.49891	2.79606	3.83128e-09	1.02393e-07
DN324_c0_g1_i2	conditionA	conditionB	-3.29414	5.07938	3.93769e-09	1.05013e-07
DN20793_c0_g1_i1	conditionA	conditionB	-2.72036	8.64303	3.94512e-09	1.05137e-07
DN9150_c1_g2_i1	conditionA	conditionB	-2.83554	4.75549	3.95407e-09	1.05301e-07
DN2235_c0_g1_i6	conditionA	conditionB	-3.85535	2.8001	3.99932e-09	1.06299e-07
DN4223_c0_g1_i4	conditionA	conditionB	-2.0365	4.5823	4.00016e-09	1.06299e-07
DN41173_c0_g1_i19	conditionA	conditionB	-3.41518	1.95554	4.03136e-09	1.06906e-07
DN9346_c0_g1_i2	conditionA	conditionB	-2.31815	4.44252	4.03967e-09	1.07028e-07
DN1589_c0_g1_i1	conditionA	conditionB	-2.9687	2.43235	4.04165e-09	1.07028e-07
DN507_c0_g4_i2	conditionA	conditionB	-3.0741	7.0699	4.13416e-09	1.09372e-07
DN5976_c0_g1_i5	conditionA	conditionB	-2.7506	5.6458	4.13595e-09	1.09372e-07
DN7998_c0_g1_i1	conditionA	conditionB	-6.61279	0.0323134	4.16046e-09	1.09943e-07
DN18033_c0_g2_i1	conditionA	conditionB	-2.6844	2.69825	4.21541e-09	1.11317e-07
DN5718_c0_g1_i1	conditionA	conditionB	-9.16794	-0.121088	4.27093e-09	1.12704e-07
DN34768_c0_g1_i7	conditionA	conditionB	-3.55666	2.60963	4.31642e-09	1.13825e-07
DN141043_c0_g1_i1	conditionA	conditionB	-3.49537	2.9977	4.36005e-09	1.14815e-07
DN3676_c1_g3_i1	conditionA	conditionB	-2.50839	5.66808	4.4211e-09	1.1626e-07
DN5821_c0_g1_i4	conditionA	conditionB	-4.29067	1.99941	4.48999e-09	1.17778e-07
DN15502_c0_g4_i1	conditionA	conditionB	-4.37182	1.64464	4.49133e-09	1.17778e-07
DN6978_c0_g1_i1	conditionA	conditionB	-4.83867	5.21863	4.50219e-09	1.17981e-07
DN12117_c0_g2_i1	conditionA	conditionB	-2.39722	4.193	4.59804e-09	1.20158e-07
DN140648_c0_g1_i1	conditionA	conditionB	-2.88392	4.73592	4.65099e-09	1.21457e-07
DN2322_c0_g1_i2	conditionA	conditionB	-2.85035	4.6185	4.73651e-09	1.23605e-07
DN7435_c0_g1_i4	conditionA	conditionB	-2.61448	7.61491	4.77499e-09	1.24367e-07
DN2877_c0_g1_i3	conditionA	conditionB	-2.43889	4.78885	4.8569e-09	1.26397e-07
DN3595_c2_g1_i1	conditionA	conditionB	-4.20014	0.879393	4.99646e-09	1.29849e-07
DN526_c0_g5_i1	conditionA	conditionB	-3.16537	5.29187	5.06889e-09	1.3155e-07
DN5303_c0_g1_i1	conditionA	conditionB	-3.10724	7.5283	5.1331e-09	1.33125e-07
DN711_c0_g1_i4	conditionA	conditionB	-4.69009	1.41784	5.21275e-09	1.34769e-07
DN25961_c0_g1_i1	conditionA	conditionB	-4.42288	1.53386	5.21436e-09	1.34769e-07
DN2468_c0_g1_i8	conditionA	conditionB	-4.95831	4.27463	5.24111e-09	1.35367e-07
DN171133_c0_g1_i1	conditionA	conditionB	-2.16888	6.17239	5.35791e-09	1.38289e-07
DN5108_c0_g1_i2	conditionA	conditionB	-3.07023	4.18458	5.60878e-09	1.44665e-07
DN1157_c0_g2_i1	conditionA	conditionB	-2.41024	3.51039	5.63495e-09	1.45241e-07
DN3627_c0_g2_i1	conditionA	conditionB	-3.06421	3.70482	5.8345e-09	1.50281e-07
DN9353_c0_g1_i6	conditionA	conditionB	-3.11091	5.72966	5.90755e-09	1.52059e-07
DN2957_c0_g1_i7	conditionA	conditionB	-2.4921	6.01849	6.16354e-09	1.58e-07
DN8954_c0_g2_i1	conditionA	conditionB	-3.48546	2.93392	6.29415e-09	1.60911e-07
DN2486_c0_g3_i1	conditionA	conditionB	-4.14414	2.61146	6.35571e-09	1.62374e-07
DN117115_c0_g1_i1	conditionA	conditionB	-5.0916	0.648518	6.43247e-09	1.64113e-07
DN24165_c0_g1_i9	conditionA	conditionB	-2.86921	3.25352	6.43689e-09	1.64115e-07
DN2631_c0_g2_i2	conditionA	conditionB	-3.00474	2.30757	6.46423e-09	1.64478e-07
DN10069_c0_g1_i2	conditionA	conditionB	-4.67802	1.0887	6.47577e-09	1.6466e-07
DN11010_c1_g1_i1	conditionA	conditionB	-3.48435	3.78693	6.50218e-09	1.65109e-07
DN117915_c0_g1_i1	conditionA	conditionB	-2.55231	5.04495	6.5935e-09	1.67315e-07
DN5719_c2_g1_i2	conditionA	conditionB	-3.27972	2.83378	6.6036e-09	1.67459e-07
DN11793_c0_g1_i6	conditionA	conditionB	-2.20823	3.68071	6.66695e-09	1.68838e-07
DN6408_c0_g1_i3	conditionA	conditionB	-2.01954	5.30653	6.67856e-09	1.69018e-07
DN3948_c0_g1_i7	conditionA	conditionB	-5.91244	3.03027	6.70221e-09	1.69503e-07
DN1423_c0_g3_i2	conditionA	conditionB	-2.36335	4.99119	6.72168e-09	1.69859e-07
DN226_c0_g2_i5	conditionA	conditionB	-2.83108	3.34089	6.85896e-09	1.72887e-07
DN13754_c0_g1_i9	conditionA	conditionB	-2.79931	3.49483	6.93285e-09	1.74633e-07
DN1899_c0_g1_i1	conditionA	conditionB	-3.94281	-0.150153	7.03424e-09	1.76714e-07
DN4602_c0_g1_i14	conditionA	conditionB	-2.31794	3.33815	7.07697e-09	1.77669e-07
DN4888_c0_g1_i3	conditionA	conditionB	-3.52683	7.31496	7.20904e-09	1.80744e-07
DN173369_c0_g1_i1	conditionA	conditionB	-4.49142	1.37783	7.23209e-09	1.81127e-07
DN4313_c0_g2_i1	conditionA	conditionB	-3.25192	0.906642	7.2391e-09	1.81136e-07
DN29579_c0_g2_i1	conditionA	conditionB	-3.25108	1.01253	7.39799e-09	1.84744e-07
DN865_c0_g1_i2	conditionA	conditionB	-4.29299	4.38651	7.46209e-09	1.86221e-07
DN2550_c0_g1_i1	conditionA	conditionB	-2.63686	4.39946	7.49011e-09	1.86797e-07
DN511_c2_g1_i1	conditionA	conditionB	-3.23959	3.35974	7.49631e-09	1.86828e-07
DN205_c0_g3_i2	conditionA	conditionB	-3.26336	5.94799	7.57582e-09	1.88684e-07
DN2124_c1_g1_i1	conditionA	conditionB	-3.00907	4.67632	7.58227e-09	1.8872e-07
DN5491_c0_g1_i2	conditionA	conditionB	-3.02928	3.36247	7.63207e-09	1.89835e-07
DN6487_c0_g1_i6	conditionA	conditionB	-5.21441	0.0946197	7.69288e-09	1.91221e-07
DN14154_c0_g1_i4	conditionA	conditionB	-3.84986	2.44673	7.75582e-09	1.92658e-07
DN8437_c0_g1_i1	conditionA	conditionB	-3.55422	3.02985	7.94479e-09	1.96963e-07
DN6079_c1_g1_i1	conditionA	conditionB	-5.77732	4.37423	7.99814e-09	1.98025e-07
DN3140_c0_g1_i1	conditionA	conditionB	-3.90771	5.35538	8.00548e-09	1.98077e-07
DN3275_c0_g1_i14	conditionA	conditionB	-2.47995	3.02251	8.10935e-09	2.00515e-07
DN4090_c0_g1_i1	conditionA	conditionB	-2.13501	5.51547	8.14478e-09	2.01259e-07
DN4316_c0_g1_i15	conditionA	conditionB	-3.94467	-0.14837	8.25591e-09	2.03738e-07
DN1037_c0_g2_i2	conditionA	conditionB	-2.35735	5.16965	8.37833e-09	2.06219e-07
DN1671_c0_g3_i1	conditionA	conditionB	-2.72296	2.24274	8.67542e-09	2.12975e-07
DN1387_c0_g1_i1	conditionA	conditionB	-2.9284	8.10051	8.68802e-09	2.13145e-07
DN11679_c0_g1_i2	conditionA	conditionB	-3.84926	2.42538	8.81117e-09	2.15885e-07
DN59116_c0_g1_i3	conditionA	conditionB	-2.92446	8.30753	9.03668e-09	2.20693e-07
DN509_c0_g1_i7	conditionA	conditionB	-3.06332	4.45683	9.10358e-09	2.22183e-07
DN9962_c0_g2_i1	conditionA	conditionB	-2.22507	3.98467	9.14432e-09	2.23033e-07
DN622_c0_g5_i2	conditionA	conditionB	-2.21621	6.03651	9.20745e-09	2.24427e-07
DN12260_c0_g3_i1	conditionA	conditionB	-2.65335	6.53943	9.29913e-09	2.26515e-07
DN11035_c0_g1_i2	conditionA	conditionB	-3.51483	0.530373	9.35996e-09	2.2785e-07
DN18356_c1_g1_i1	conditionA	conditionB	-2.95601	5.5143	9.53983e-09	2.31779e-07
DN2986_c1_g2_i2	conditionA	conditionB	-2.94183	1.87102	9.62875e-09	2.33789e-07
DN39357_c0_g1_i3	conditionA	conditionB	-3.11575	2.82988	9.73937e-09	2.35867e-07
DN397_c4_g1_i1	conditionA	conditionB	-4.27575	1.34875	9.75144e-09	2.36007e-07
DN1876_c0_g1_i10	conditionA	conditionB	-2.81082	5.83059	9.76539e-09	2.36193e-07
DN133272_c0_g1_i1	conditionA	conditionB	-5.25047	-0.359679	9.79466e-09	2.36749e-07
DN3207_c0_g1_i1	conditionA	conditionB	-3.56015	4.40728	9.8122e-09	2.37021e-07
DN6027_c0_g2_i1	conditionA	conditionB	-2.95338	4.10031	1.01439e-08	2.44877e-07
DN11391_c0_g1_i3	conditionA	conditionB	-5.29091	9.01902	1.03414e-08	2.49325e-07
DN3890_c0_g2_i2	conditionA	conditionB	-4.14232	1.42464	1.03663e-08	2.49765e-07
DN1213_c0_g1_i13	conditionA	conditionB	-3.18106	3.35768	1.04171e-08	2.5067e-07
DN10251_c0_g1_i4	conditionA	conditionB	-3.54037	2.86906	1.05048e-08	2.52561e-07
DN6256_c0_g1_i16	conditionA	conditionB	-2.37542	5.50867	1.05092e-08	2.52561e-07
DN21703_c0_g2_i1	conditionA	conditionB	-2.39958	6.28384	1.05646e-08	2.53409e-07
DN99173_c0_g1_i1	conditionA	conditionB	-6.11367	-0.379197	1.0595e-08	2.53977e-07
DN1234_c0_g2_i1	conditionA	conditionB	-5.03865	1.31967	1.06601e-08	2.55374e-07
DN9512_c0_g1_i6	conditionA	conditionB	-2.66215	3.58708	1.06826e-08	2.55751e-07
DN15138_c0_g2_i1	conditionA	conditionB	-3.031	5.98192	1.06936e-08	2.55853e-07
DN1204_c1_g1_i8	conditionA	conditionB	-2.214	3.87989	1.07342e-08	2.56537e-07
DN370_c0_g1_i3	conditionA	conditionB	-3.11495	9.78006	1.07359e-08	2.56537e-07
DN3604_c0_g1_i2	conditionA	conditionB	-3.8346	2.25736	1.07805e-08	2.5744e-07
DN1807_c0_g1_i2	conditionA	conditionB	-2.36834	5.16688	1.08064e-08	2.5766e-07
DN96983_c0_g1_i1	conditionA	conditionB	-3.11959	7.31831	1.08102e-08	2.5766e-07
DN7428_c0_g1_i16	conditionA	conditionB	-2.50975	3.46092	1.08427e-08	2.57945e-07
DN150581_c0_g1_i1	conditionA	conditionB	-5.28897	-0.293114	1.08807e-08	2.58522e-07
DN6530_c0_g3_i1	conditionA	conditionB	-3.37535	3.39448	1.11685e-08	2.65193e-07
DN3063_c0_g1_i6	conditionA	conditionB	-2.83003	5.28099	1.12911e-08	2.67768e-07
DN49520_c0_g1_i1	conditionA	conditionB	-5.2487	0.793484	1.13251e-08	2.68235e-07
DN6621_c0_g1_i1	conditionA	conditionB	-4.29818	4.87464	1.14544e-08	2.70958e-07
DN9867_c0_g1_i2	conditionA	conditionB	-2.40244	3.95892	1.18861e-08	2.80115e-07
DN2407_c0_g1_i3	conditionA	conditionB	-2.54735	9.28225	1.20199e-08	2.83091e-07
DN5308_c0_g1_i1	conditionA	conditionB	-2.51512	5.68016	1.20837e-08	2.84417e-07
DN9859_c0_g1_i1	conditionA	conditionB	-4.50459	0.343348	1.22821e-08	2.88544e-07
DN1644_c0_g1_i2	conditionA	conditionB	-2.18322	6.92878	1.26168e-08	2.95536e-07
DN1663_c0_g1_i5	conditionA	conditionB	-7.08806	3.24022	1.26189e-08	2.95536e-07
DN155602_c0_g1_i1	conditionA	conditionB	-3.40652	2.25948	1.27154e-08	2.97611e-07
DN6190_c0_g1_i1	conditionA	conditionB	-2.07266	6.53888	1.27585e-08	2.98434e-07
DN4251_c0_g1_i11	conditionA	conditionB	-3.12136	1.84521	1.2781e-08	2.98775e-07
DN23207_c0_g5_i1	conditionA	conditionB	-3.26284	2.938	1.28591e-08	3.00416e-07
DN18369_c0_g1_i2	conditionA	conditionB	-2.2482	5.33014	1.28674e-08	3.00422e-07
DN13508_c0_g1_i2	conditionA	conditionB	-2.82038	2.55115	1.31207e-08	3.0558e-07
DN10531_c0_g1_i7	conditionA	conditionB	-2.20727	4.13011	1.32124e-08	3.07525e-07
DN8546_c0_g1_i10	conditionA	conditionB	-2.99827	9.01289	1.33487e-08	3.10505e-07
DN3388_c0_g2_i1	conditionA	conditionB	-3.48633	2.7775	1.34467e-08	3.12593e-07
DN3099_c0_g1_i1	conditionA	conditionB	-2.79404	2.93947	1.34685e-08	3.12907e-07
DN10168_c0_g1_i2	conditionA	conditionB	-3.85072	3.72306	1.37585e-08	3.19447e-07
DN16453_c0_g1_i6	conditionA	conditionB	-2.10719	5.02002	1.39388e-08	3.22816e-07
DN13316_c1_g1_i1	conditionA	conditionB	-4.65833	-0.0220699	1.4114e-08	3.26094e-07
DN5324_c0_g1_i1	conditionA	conditionB	-2.27797	5.5309	1.42586e-08	3.29016e-07
DN7483_c0_g1_i1	conditionA	conditionB	-2.29057	5.13417	1.45131e-08	3.34493e-07
DN6799_c0_g1_i1	conditionA	conditionB	-4.02922	2.87737	1.45997e-08	3.36285e-07
DN9230_c0_g2_i1	conditionA	conditionB	-1.97082	5.87469	1.46259e-08	3.36681e-07
DN7740_c0_g1_i2	conditionA	conditionB	-2.54213	6.10414	1.48877e-08	3.42499e-07
DN14549_c0_g1_i5	conditionA	conditionB	-4.24103	-0.389405	1.50443e-08	3.45841e-07
DN6312_c0_g1_i14	conditionA	conditionB	-3.16505	4.39549	1.50513e-08	3.45841e-07
DN2282_c0_g1_i2	conditionA	conditionB	-2.75958	2.31606	1.51201e-08	3.47209e-07
DN4864_c0_g1_i1	conditionA	conditionB	-2.26213	5.59046	1.53479e-08	3.52225e-07
DN5253_c0_g1_i7	conditionA	conditionB	-4.08881	2.3903	1.55085e-08	3.5556e-07
DN9197_c0_g1_i2	conditionA	conditionB	-2.79623	8.97302	1.5512e-08	3.5556e-07
DN4422_c0_g1_i3	conditionA	conditionB	-5.12051	1.80502	1.55784e-08	3.56864e-07
DN3195_c0_g1_i5	conditionA	conditionB	-3.46164	3.33595	1.5706e-08	3.59568e-07
DN9510_c0_g3_i1	conditionA	conditionB	-2.27256	3.34603	1.57478e-08	3.60087e-07
DN6051_c0_g1_i4	conditionA	conditionB	-3.04267	6.72742	1.61299e-08	3.68378e-07
DN2130_c0_g1_i2	conditionA	conditionB	-3.054	1.87244	1.62302e-08	3.70445e-07
DN12740_c0_g1_i3	conditionA	conditionB	-2.69498	4.67344	1.634e-08	3.72723e-07
DN4306_c0_g1_i7	conditionA	conditionB	-3.53227	9.54099	1.63654e-08	3.73077e-07
DN3187_c0_g1_i6	conditionA	conditionB	-3.02259	3.38299	1.63891e-08	3.73392e-07
DN762_c0_g2_i14	conditionA	conditionB	-3.79677	3.30475	1.64068e-08	3.7357e-07
DN9498_c1_g1_i2	conditionA	conditionB	-4.02758	0.45009	1.64662e-08	3.74696e-07
DN10537_c1_g4_i2	conditionA	conditionB	-10.197	0.83947	1.67487e-08	3.80665e-07
DN1423_c0_g4_i1	conditionA	conditionB	-2.52149	4.34379	1.7005e-08	3.86256e-07
DN4369_c1_g2_i2	conditionA	conditionB	-2.43395	3.149	1.72334e-08	3.90973e-07
DN20_c0_g1_i1	conditionA	conditionB	-2.07484	5.78311	1.74766e-08	3.96252e-07
DN6051_c0_g1_i3	conditionA	conditionB	-3.24564	8.45638	1.75372e-08	3.97388e-07
DN6288_c0_g1_i6	conditionA	conditionB	-3.64336	3.81543	1.76204e-08	3.99031e-07
DN11679_c0_g1_i9	conditionA	conditionB	-2.74683	5.99754	1.76421e-08	3.99285e-07
DN170598_c0_g1_i1	conditionA	conditionB	-3.45541	2.1811	1.77235e-08	4.00885e-07
DN3823_c0_g1_i15	conditionA	conditionB	-3.29176	1.72842	1.79754e-08	4.06338e-07
DN8681_c0_g1_i1	conditionA	conditionB	-3.3432	1.7713	1.82818e-08	4.12769e-07
DN12093_c0_g2_i10	conditionA	conditionB	-4.6727	-0.35862	1.85971e-08	4.19387e-07
DN3532_c1_g4_i1	conditionA	conditionB	-3.90569	0.194983	1.87141e-08	4.21773e-07
DN126242_c0_g1_i1	conditionA	conditionB	-3.61171	0.254136	1.89957e-08	4.27864e-07
DN14769_c0_g1_i2	conditionA	conditionB	-2.52107	3.26749	1.91383e-08	4.30817e-07
DN351_c0_g1_i2	conditionA	conditionB	-4.11957	0.685713	1.91992e-08	4.31549e-07
DN2834_c0_g1_i1	conditionA	conditionB	-3.51815	1.17846	1.92006e-08	4.31549e-07
DN2877_c2_g1_i1	conditionA	conditionB	-3.00764	3.95382	1.92332e-08	4.31921e-07
DN38617_c0_g1_i8	conditionA	conditionB	-3.61911	2.08105	1.95695e-08	4.38951e-07
DN12314_c0_g1_i1	conditionA	conditionB	-2.35859	4.31317	2.02032e-08	4.52088e-07
DN5264_c0_g1_i10	conditionA	conditionB	-4.37534	1.55853	2.04016e-08	4.56258e-07
DN6702_c0_g2_i3	conditionA	conditionB	-2.37735	3.03925	2.04393e-08	4.56829e-07
DN9280_c0_g1_i5	conditionA	conditionB	-3.30259	3.06762	2.06083e-08	4.59789e-07
DN9603_c0_g1_i1	conditionA	conditionB	-2.72684	2.70282	2.09562e-08	4.66721e-07
DN15263_c1_g1_i1	conditionA	conditionB	-3.35428	1.74855	2.12261e-08	4.71897e-07
DN5897_c2_g1_i3	conditionA	conditionB	-2.55662	2.92203	2.12557e-08	4.72275e-07
DN12001_c1_g1_i5	conditionA	conditionB	-2.53201	4.60465	2.14218e-08	4.75685e-07
DN17523_c0_g1_i2	conditionA	conditionB	-2.2821	3.51392	2.17231e-08	4.81809e-07
DN5176_c0_g3_i3	conditionA	conditionB	-3.44621	1.95626	2.17527e-08	4.82181e-07
DN10410_c3_g1_i3	conditionA	conditionB	-2.6721	5.45739	2.18527e-08	4.84113e-07
DN5047_c0_g1_i12	conditionA	conditionB	-3.91125	0.328587	2.19697e-08	4.86419e-07
DN1517_c0_g1_i2	conditionA	conditionB	-2.61958	2.12751	2.20992e-08	4.88711e-07
DN726_c0_g3_i1	conditionA	conditionB	-3.05159	3.96128	2.23053e-08	4.92692e-07
DN7084_c0_g2_i3	conditionA	conditionB	-3.07758	7.14976	2.2327e-08	4.92882e-07
DN6301_c0_g1_i3	conditionA	conditionB	-2.15302	5.4497	2.29742e-08	5.05982e-07
DN2884_c0_g1_i18	conditionA	conditionB	-2.54497	2.58448	2.31997e-08	5.10353e-07
DN8905_c0_g1_i1	conditionA	conditionB	-3.51237	1.71652	2.37147e-08	5.1986e-07
DN10011_c0_g1_i2	conditionA	conditionB	-3.93414	0.499772	2.40345e-08	5.26564e-07
DN14012_c0_g1_i2	conditionA	conditionB	-1.98586	5.10644	2.43163e-08	5.31811e-07
DN7612_c0_g1_i2	conditionA	conditionB	-2.55959	2.8511	2.49768e-08	5.45549e-07
DN8297_c0_g2_i9	conditionA	conditionB	-6.36487	1.25873	2.5089e-08	5.47441e-07
DN2219_c0_g2_i1	conditionA	conditionB	-2.72939	6.5403	2.51145e-08	5.4768e-07
DN2926_c2_g2_i5	conditionA	conditionB	-2.93924	1.62829	2.53993e-08	5.53251e-07
DN6050_c0_g1_i1	conditionA	conditionB	-5.03851	0.924402	2.57392e-08	5.60006e-07
DN490_c0_g1_i5	conditionA	conditionB	-3.27622	3.98247	2.57774e-08	5.60513e-07
DN95935_c0_g1_i1	conditionA	conditionB	-2.41965	7.14076	2.62828e-08	5.70515e-07
DN4811_c1_g1_i1	conditionA	conditionB	-3.33127	7.49858	2.64947e-08	5.74784e-07
DN1335_c0_g1_i8	conditionA	conditionB	-2.28366	4.65188	2.66985e-08	5.78206e-07
DN7858_c0_g1_i6	conditionA	conditionB	-1.97096	6.21044	2.67694e-08	5.7941e-07
DN11498_c0_g1_i10	conditionA	conditionB	-2.50134	2.71348	2.68681e-08	5.81212e-07
DN33053_c0_g2_i1	conditionA	conditionB	-2.474	2.91989	2.7008e-08	5.83902e-07
DN4545_c0_g2_i2	conditionA	conditionB	-3.98159	0.701851	2.71048e-08	5.85659e-07
DN4398_c0_g1_i1	conditionA	conditionB	-2.80487	5.01818	2.71807e-08	5.86628e-07
DN19661_c0_g1_i2	conditionA	conditionB	-2.48109	4.87205	2.75223e-08	5.92302e-07
DN259_c1_g1_i10	conditionA	conditionB	-4.16952	2.44108	2.78235e-08	5.98103e-07
DN26178_c0_g1_i2	conditionA	conditionB	-2.00367	4.88897	2.7985e-08	6.01231e-07
DN121_c0_g1_i1	conditionA	conditionB	-2.49343	4.79344	2.80451e-08	6.02179e-07
DN6573_c0_g1_i2	conditionA	conditionB	-2.73624	3.03923	2.81511e-08	6.04042e-07
DN4592_c1_g1_i1	conditionA	conditionB	-2.48251	4.52405	2.8294e-08	6.06485e-07
DN9943_c0_g1_i1	conditionA	conditionB	-2.55818	2.98853	2.83198e-08	6.06695e-07
DN19695_c0_g1_i3	conditionA	conditionB	-2.76747	4.43562	2.85253e-08	6.10402e-07
DN1658_c0_g1_i3	conditionA	conditionB	-2.74407	7.80816	2.87178e-08	6.13825e-07
DN6775_c1_g1_i3	conditionA	conditionB	-4.83676	1.77204	2.96754e-08	6.32856e-07
DN22353_c0_g1_i1	conditionA	conditionB	-2.98088	1.27026	3.03891e-08	6.4771e-07
DN10729_c0_g1_i1	conditionA	conditionB	-3.096	3.5721	3.04862e-08	6.49413e-07
DN3988_c0_g1_i1	conditionA	conditionB	-3.4737	1.70587	3.08057e-08	6.55847e-07
DN4219_c1_g1_i1	conditionA	conditionB	-2.15703	3.73109	3.09318e-08	6.58161e-07
DN18013_c0_g1_i7	conditionA	conditionB	-2.23952	3.40095	3.09516e-08	6.5821e-07
DN3535_c0_g1_i2	conditionA	conditionB	-2.7611	3.03902	3.11061e-08	6.61123e-07
DN156525_c0_g1_i1	conditionA	conditionB	-3.81562	3.01102	3.14854e-08	6.68054e-07
DN5851_c0_g1_i10	conditionA	conditionB	-2.0556	4.20211	3.15284e-08	6.68427e-07
DN8320_c0_g1_i3	conditionA	conditionB	-2.91244	3.71733	3.15822e-08	6.68978e-07
DN2094_c1_g1_i3	conditionA	conditionB	-3.03271	6.67181	3.16405e-08	6.69836e-07
DN7689_c0_g1_i1	conditionA	conditionB	-2.8606	4.30165	3.17392e-08	6.71172e-07
DN993_c0_g1_i2	conditionA	conditionB	-3.94442	8.07781	3.17574e-08	6.7118e-07
DN29979_c1_g1_i1	conditionA	conditionB	-3.27834	3.86074	3.20036e-08	6.75248e-07
DN14138_c0_g3_i3	conditionA	conditionB	-2.69684	4.01072	3.24545e-08	6.83231e-07
DN24791_c0_g1_i9	conditionA	conditionB	-2.50365	2.68372	3.31019e-08	6.9647e-07
DN7966_c0_g1_i3	conditionA	conditionB	-2.30791	3.00671	3.34268e-08	7.02521e-07
DN2967_c0_g4_i3	conditionA	conditionB	-4.65998	1.8757	3.36514e-08	7.06849e-07
DN126671_c0_g1_i1	conditionA	conditionB	-2.89951	3.67983	3.39636e-08	7.13008e-07
DN5434_c0_g2_i3	conditionA	conditionB	-2.00513	4.63901	3.40855e-08	7.1517e-07
DN12646_c0_g1_i1	conditionA	conditionB	-2.88569	2.66926	3.41628e-08	7.16392e-07
DN168_c0_g1_i14	conditionA	conditionB	-2.86945	2.0189	3.42119e-08	7.17024e-07
DN1377_c0_g1_i36	conditionA	conditionB	-2.72007	2.61065	3.4769e-08	7.28294e-07
DN2916_c0_g3_i3	conditionA	conditionB	-2.65925	7.41711	3.49898e-08	7.32512e-07
DN3627_c0_g2_i5	conditionA	conditionB	-2.87197	3.25898	3.53017e-08	7.38631e-07
DN3948_c0_g1_i1	conditionA	conditionB	-4.50661	7.42403	3.57914e-08	7.48046e-07
DN26231_c1_g1_i16	conditionA	conditionB	-3.24813	5.63505	3.60258e-08	7.51694e-07
DN5953_c0_g1_i3	conditionA	conditionB	-3.49068	4.2412	3.6065e-08	7.52096e-07
DN1475_c0_g2_i5	conditionA	conditionB	-2.78285	2.41615	3.65238e-08	7.60821e-07
DN2378_c0_g2_i5	conditionA	conditionB	-4.82998	2.25012	3.71453e-08	7.73334e-07
DN2706_c1_g1_i1	conditionA	conditionB	-4.37656	0.279857	3.72955e-08	7.75611e-07
DN5897_c0_g1_i8	conditionA	conditionB	-3.27604	3.48889	3.87152e-08	8.03361e-07
DN28461_c0_g1_i1	conditionA	conditionB	-2.80598	2.7912	3.99559e-08	8.28651e-07
DN2018_c0_g2_i1	conditionA	conditionB	-3.33758	8.57995	3.99892e-08	8.28682e-07
DN2163_c1_g3_i3	conditionA	conditionB	-2.65931	2.40985	4.00067e-08	8.28682e-07
DN11386_c0_g1_i2	conditionA	conditionB	-2.47055	3.93526	4.00234e-08	8.28682e-07
DN18296_c0_g1_i1	conditionA	conditionB	-3.78792	0.0723504	4.01215e-08	8.30257e-07
DN10682_c0_g2_i1	conditionA	conditionB	-2.36442	2.96651	4.08092e-08	8.43099e-07
DN11017_c0_g1_i5	conditionA	conditionB	-2.504	5.04879	4.13425e-08	8.53182e-07
DN2779_c0_g1_i5	conditionA	conditionB	-3.23582	1.17164	4.15125e-08	8.56221e-07
DN30152_c0_g1_i9	conditionA	conditionB	-2.67997	3.32886	4.16386e-08	8.57882e-07
DN15776_c0_g3_i1	conditionA	conditionB	-3.14645	7.31092	4.20032e-08	8.6445e-07
DN13740_c0_g1_i2	conditionA	conditionB	-2.92464	5.95849	4.25022e-08	8.73565e-07
DN4931_c1_g1_i1	conditionA	conditionB	-2.58791	4.43265	4.25157e-08	8.73565e-07
DN1941_c0_g2_i1	conditionA	conditionB	-2.00364	4.42179	4.2732e-08	8.77053e-07
DN3994_c0_g1_i1	conditionA	conditionB	-3.07878	2.06575	4.32543e-08	8.85844e-07
DN2837_c0_g1_i4	conditionA	conditionB	-2.66777	1.86881	4.33637e-08	8.87601e-07
DN2823_c0_g1_i2	conditionA	conditionB	-2.3531	5.34363	4.36116e-08	8.92191e-07
DN1385_c0_g1_i4	conditionA	conditionB	-3.22922	1.56265	4.37677e-08	8.94414e-07
DN7990_c0_g1_i1	conditionA	conditionB	-2.8949	3.54724	4.38256e-08	8.94841e-07
DN4285_c0_g1_i5	conditionA	conditionB	-2.18878	3.59663	4.39959e-08	8.97617e-07
DN17853_c0_g1_i1	conditionA	conditionB	-2.31319	6.82662	4.48783e-08	9.1463e-07
DN1951_c0_g2_i3	conditionA	conditionB	-6.41264	2.04448	4.57166e-08	9.29201e-07
DN28774_c0_g1_i1	conditionA	conditionB	-2.29989	7.25143	4.60266e-08	9.34374e-07
DN7318_c0_g1_i3	conditionA	conditionB	-3.18832	0.909264	4.6526e-08	9.43109e-07
DN19669_c0_g1_i5	conditionA	conditionB	-3.71179	3.22931	4.69566e-08	9.50814e-07
DN3116_c1_g1_i1	conditionA	conditionB	-2.50951	7.75795	4.70267e-08	9.51723e-07
DN10094_c0_g1_i2	conditionA	conditionB	-3.14035	2.90827	4.75853e-08	9.61993e-07
DN29655_c0_g2_i1	conditionA	conditionB	-1.96745	5.25294	4.80447e-08	9.7076e-07
DN4425_c0_g1_i7	conditionA	conditionB	-2.89721	1.14896	4.83674e-08	9.76756e-07
DN3540_c0_g1_i7	conditionA	conditionB	-2.48071	5.36637	4.85898e-08	9.79673e-07
DN5303_c0_g1_i4	conditionA	conditionB	-3.86931	7.19315	4.86292e-08	9.79943e-07
DN752_c0_g2_i1	conditionA	conditionB	-2.84789	3.98536	4.86875e-08	9.80594e-07
DN6254_c0_g1_i1	conditionA	conditionB	-2.02842	4.97885	4.88297e-08	9.82932e-07
DN1519_c0_g1_i5	conditionA	conditionB	-3.29313	3.66003	4.89225e-08	9.84274e-07
DN2377_c0_g2_i7	conditionA	conditionB	-2.21545	3.87188	4.93039e-08	9.9088e-07
DN6797_c0_g1_i5	conditionA	conditionB	-2.71838	2.11638	4.93297e-08	9.9088e-07
DN2190_c0_g2_i1	conditionA	conditionB	-2.91381	6.33909	4.9687e-08	9.96995e-07
DN7222_c0_g1_i7	conditionA	conditionB	-3.93451	2.74708	5.02149e-08	1.00628e-06
DN16567_c0_g2_i1	conditionA	conditionB	-2.02556	5.48256	5.023e-08	1.00628e-06
DN8470_c0_g3_i1	conditionA	conditionB	-2.6267	1.91038	5.03022e-08	1.00719e-06
DN1550_c0_g2_i2	conditionA	conditionB	-1.85974	5.50119	5.07655e-08	1.01539e-06
DN1588_c0_g3_i3	conditionA	conditionB	-3.87538	1.72992	5.08517e-08	1.01604e-06
DN3204_c0_g1_i1	conditionA	conditionB	-2.16779	3.62512	5.19154e-08	1.03455e-06
DN4212_c0_g2_i1	conditionA	conditionB	-2.08342	7.10999	5.23098e-08	1.04186e-06
DN5972_c0_g1_i1	conditionA	conditionB	-3.97925	1.7802	5.28332e-08	1.05061e-06
DN146227_c0_g1_i1	conditionA	conditionB	-3.67166	0.81641	5.31591e-08	1.05654e-06
DN6304_c0_g1_i1	conditionA	conditionB	-2.44108	2.92098	5.39039e-08	1.07077e-06
DN626_c2_g1_i4	conditionA	conditionB	-1.96898	4.23429	5.40753e-08	1.07361e-06
DN11335_c0_g2_i5	conditionA	conditionB	-1.89607	6.10431	5.41741e-08	1.07501e-06
DN36939_c0_g2_i1	conditionA	conditionB	-2.61939	2.60754	5.46311e-08	1.08351e-06
DN38915_c0_g1_i4	conditionA	conditionB	-2.66445	6.81968	5.49014e-08	1.08829e-06
DN77_c2_g1_i4	conditionA	conditionB	-2.55868	5.13954	5.56173e-08	1.10017e-06
DN13231_c0_g1_i2	conditionA	conditionB	-3.12177	1.39217	5.68666e-08	1.12429e-06
DN5916_c0_g1_i16	conditionA	conditionB	-4.3782	1.82476	5.7016e-08	1.12666e-06
DN3688_c1_g1_i11	conditionA	conditionB	-2.32345	2.74261	5.79326e-08	1.14267e-06
DN8759_c1_g1_i1	conditionA	conditionB	-4.44418	1.12308	5.8154e-08	1.14568e-06
DN5897_c1_g1_i14	conditionA	conditionB	-1.88531	5.22456	5.81611e-08	1.14568e-06
DN263_c5_g1_i2	conditionA	conditionB	-2.68309	2.41111	5.85077e-08	1.15191e-06
DN7983_c0_g1_i1	conditionA	conditionB	-4.13168	5.6757	5.92291e-08	1.1655e-06
DN1388_c0_g1_i3	conditionA	conditionB	-2.80502	2.42451	5.9273e-08	1.16575e-06
DN17458_c0_g1_i1	conditionA	conditionB	-2.2864	3.89826	6.02903e-08	1.18391e-06
DN2018_c0_g2_i3	conditionA	conditionB	-5.1745	4.78408	6.08635e-08	1.19454e-06
DN4098_c0_g1_i9	conditionA	conditionB	-2.87945	10.4554	6.17554e-08	1.21078e-06
DN2592_c0_g2_i1	conditionA	conditionB	-2.71844	4.9869	6.24441e-08	1.22111e-06
DN14932_c0_g2_i4	conditionA	conditionB	-3.11468	1.9298	6.25852e-08	1.22246e-06
DN10248_c0_g1_i2	conditionA	conditionB	-2.07687	4.45242	6.26143e-08	1.22246e-06
DN6692_c0_g2_i9	conditionA	conditionB	-2.21413	5.36969	6.33433e-08	1.23549e-06
DN3093_c0_g1_i8	conditionA	conditionB	-2.55066	2.35367	6.3732e-08	1.24243e-06
DN16151_c0_g1_i3	conditionA	conditionB	-3.58754	0.725543	6.39724e-08	1.24647e-06
DN774_c2_g1_i3	conditionA	conditionB	-2.87268	1.7489	6.4347e-08	1.25247e-06
DN7124_c0_g2_i1	conditionA	conditionB	-3.47846	4.91885	6.48564e-08	1.26174e-06
DN541_c0_g2_i2	conditionA	conditionB	-2.3246	3.50401	6.50231e-08	1.26433e-06
DN4169_c0_g1_i9	conditionA	conditionB	-2.01647	3.88643	6.51235e-08	1.26563e-06
DN408_c0_g1_i6	conditionA	conditionB	-3.79338	-0.259337	6.52732e-08	1.26788e-06
DN2403_c0_g3_i1	conditionA	conditionB	-2.56045	5.37799	6.56326e-08	1.27421e-06
DN9217_c0_g1_i1	conditionA	conditionB	-2.60881	3.395	6.60937e-08	1.28184e-06
DN271_c0_g1_i12	conditionA	conditionB	-4.92662	2.96817	6.62888e-08	1.2845e-06
DN10801_c0_g3_i1	conditionA	conditionB	-2.81635	3.96945	6.6299e-08	1.2845e-06
DN19858_c0_g1_i4	conditionA	conditionB	-3.00245	1.14482	6.66463e-08	1.29056e-06
DN9218_c0_g3_i1	conditionA	conditionB	-4.00132	-0.325136	6.72941e-08	1.30177e-06
DN4130_c0_g1_i15	conditionA	conditionB	-2.46867	3.50233	6.80973e-08	1.31595e-06
DN8010_c0_g2_i5	conditionA	conditionB	-2.58056	2.28857	6.82873e-08	1.31895e-06
DN2232_c1_g8_i1	conditionA	conditionB	-2.52139	3.22634	6.98257e-08	1.34659e-06
DN4274_c0_g1_i2	conditionA	conditionB	-1.98006	5.9859	7.09338e-08	1.36726e-06
DN410_c0_g2_i1	conditionA	conditionB	-2.01784	5.97907	7.12743e-08	1.37242e-06
DN15709_c0_g3_i1	conditionA	conditionB	-3.66961	4.89525	7.21287e-08	1.38817e-06
DN893_c0_g1_i3	conditionA	conditionB	-2.68803	2.6535	7.22237e-08	1.38857e-06
DN3677_c0_g5_i1	conditionA	conditionB	-2.11665	7.12331	7.41923e-08	1.42352e-06
DN9591_c0_g1_i3	conditionA	conditionB	-3.27072	3.62702	7.45271e-08	1.42849e-06
DN734_c0_g1_i6	conditionA	conditionB	-2.47861	3.07556	7.49907e-08	1.43604e-06
DN7656_c0_g1_i3	conditionA	conditionB	-3.98953	1.71627	7.5068e-08	1.43666e-06
DN1644_c0_g1_i5	conditionA	conditionB	-5.77739	6.07818	7.70563e-08	1.47172e-06
DN780_c1_g1_i4	conditionA	conditionB	-2.37282	3.91245	7.71237e-08	1.47227e-06
DN2679_c0_g2_i1	conditionA	conditionB	-2.55914	4.21019	7.76384e-08	1.48134e-06
DN5253_c0_g1_i18	conditionA	conditionB	-3.46793	4.5465	7.80137e-08	1.48775e-06
DN13835_c0_g2_i2	conditionA	conditionB	-2.63283	3.08657	7.84233e-08	1.4948e-06
DN3250_c0_g2_i1	conditionA	conditionB	-2.46957	5.01495	7.90131e-08	1.50528e-06
DN10326_c0_g1_i4	conditionA	conditionB	-1.99074	5.71559	7.96093e-08	1.51511e-06
DN412_c0_g2_i9	conditionA	conditionB	-2.25341	5.32842	8.06584e-08	1.53245e-06
DN55422_c0_g2_i1	conditionA	conditionB	-2.84606	2.80192	8.06829e-08	1.53245e-06
DN1419_c0_g2_i4	conditionA	conditionB	-3.9384	3.70374	8.1686e-08	1.54916e-06
DN3756_c0_g1_i1	conditionA	conditionB	-2.32717	2.5962	8.18404e-08	1.5506e-06
DN13429_c0_g2_i2	conditionA	conditionB	-2.53158	2.31077	8.18444e-08	1.5506e-06
DN4019_c0_g1_i24	conditionA	conditionB	-2.8087	8.50662	8.20047e-08	1.55286e-06
DN7817_c0_g2_i1	conditionA	conditionB	-3.42286	0.176015	8.2341e-08	1.55819e-06
DN6519_c0_g1_i3	conditionA	conditionB	-2.76196	2.89362	8.23691e-08	1.55819e-06
DN482_c0_g2_i4	conditionA	conditionB	-2.5358	4.0383	8.28315e-08	1.56615e-06
DN8542_c0_g1_i3	conditionA	conditionB	-2.99949	1.44394	8.35015e-08	1.57803e-06
DN8042_c0_g1_i1	conditionA	conditionB	-3.03629	0.538467	8.37579e-08	1.58129e-06
DN3313_c0_g1_i5	conditionA	conditionB	-1.92679	5.04148	8.43433e-08	1.59075e-06
DN8067_c1_g1_i8	conditionA	conditionB	-2.7095	2.0471	8.44215e-08	1.59142e-06
DN9146_c0_g1_i2	conditionA	conditionB	-3.09906	2.30099	8.53535e-08	1.60819e-06
DN1042_c0_g2_i3	conditionA	conditionB	-2.83794	4.36452	8.59301e-08	1.61824e-06
DN1487_c0_g1_i1	conditionA	conditionB	-2.47028	2.74583	8.77199e-08	1.65112e-06
DN3234_c0_g1_i1	conditionA	conditionB	-1.97941	4.19745	8.87275e-08	1.66676e-06
DN14797_c1_g1_i1	conditionA	conditionB	-4.56724	0.618748	8.89248e-08	1.66963e-06
DN16926_c0_g1_i3	conditionA	conditionB	-4.39714	1.68604	8.92316e-08	1.67456e-06
DN787_c0_g1_i6	conditionA	conditionB	-2.68526	5.45749	8.92951e-08	1.67492e-06
DN3714_c0_g1_i15	conditionA	conditionB	-2.42099	3.52647	9.16462e-08	1.7156e-06
DN25153_c1_g1_i4	conditionA	conditionB	-3.124	2.043	9.22035e-08	1.72518e-06
DN2231_c0_g1_i1	conditionA	conditionB	-2.9009	2.5185	9.25065e-08	1.72986e-06
DN2168_c1_g1_i4	conditionA	conditionB	-2.27341	4.70949	9.25458e-08	1.72986e-06
DN4251_c0_g1_i10	conditionA	conditionB	-2.69231	6.8249	9.35521e-08	1.74376e-06
DN6945_c0_g1_i2	conditionA	conditionB	-1.99317	5.67251	9.35668e-08	1.74376e-06
DN992_c0_g1_i6	conditionA	conditionB	-6.72439	3.02235	9.67018e-08	1.8004e-06
DN171905_c0_g1_i1	conditionA	conditionB	-3.75119	1.97577	9.68545e-08	1.80235e-06
DN10626_c0_g1_i1	conditionA	conditionB	-2.08669	6.04179	9.75159e-08	1.81377e-06
DN112191_c0_g1_i1	conditionA	conditionB	-2.01428	4.33041	9.78337e-08	1.81878e-06
DN3576_c0_g1_i5	conditionA	conditionB	-2.48624	7.43688	9.79486e-08	1.82002e-06
DN1387_c0_g2_i1	conditionA	conditionB	-2.11489	8.21427	9.80459e-08	1.82093e-06
DN5947_c0_g1_i8	conditionA	conditionB	-5.76304	3.63536	1.02431e-07	1.89677e-06
DN6858_c1_g2_i1	conditionA	conditionB	-2.14736	3.75493	1.03643e-07	1.91731e-06
DN16908_c0_g1_i1	conditionA	conditionB	-2.18967	3.81592	1.04376e-07	1.92738e-06
DN4537_c0_g2_i1	conditionA	conditionB	-2.28976	4.90233	1.04387e-07	1.92738e-06
DN5910_c0_g1_i4	conditionA	conditionB	-3.08225	3.19202	1.05491e-07	1.94578e-06
DN996_c0_g1_i5	conditionA	conditionB	-3.4457	7.06152	1.05588e-07	1.9466e-06
DN1187_c1_g1_i8	conditionA	conditionB	-3.00124	3.49889	1.05985e-07	1.95102e-06
DN1073_c2_g1_i1	conditionA	conditionB	-2.68831	1.99017	1.06003e-07	1.95102e-06
DN1972_c1_g1_i1	conditionA	conditionB	-4.02622	2.93815	1.07802e-07	1.97968e-06
DN923_c0_g1_i2	conditionA	conditionB	-2.94371	7.00371	1.08727e-07	1.99473e-06
DN89_c0_g1_i4	conditionA	conditionB	-2.06161	4.27926	1.11033e-07	2.03604e-06
DN9075_c0_g1_i2	conditionA	conditionB	-5.28638	2.05294	1.11506e-07	2.04273e-06
DN213_c0_g2_i4	conditionA	conditionB	-2.42599	5.50405	1.13185e-07	2.07148e-06
DN8480_c0_g2_i4	conditionA	conditionB	-2.66437	1.4439	1.13316e-07	2.07286e-06
DN6496_c0_g1_i3	conditionA	conditionB	-2.19152	3.40931	1.13563e-07	2.07637e-06
DN6309_c0_g3_i1	conditionA	conditionB	-3.69022	1.567	1.14064e-07	2.08452e-06
DN8067_c1_g2_i1	conditionA	conditionB	-2.30721	6.08085	1.15014e-07	2.10085e-06
DN5910_c0_g1_i9	conditionA	conditionB	-3.22195	0.246403	1.15155e-07	2.10241e-06
DN2742_c0_g1_i5	conditionA	conditionB	-2.11813	3.53267	1.17129e-07	2.13639e-06
DN5828_c0_g2_i7	conditionA	conditionB	-2.27664	3.2325	1.18393e-07	2.15617e-06
DN9500_c0_g3_i1	conditionA	conditionB	-2.19477	6.96164	1.18442e-07	2.15617e-06
DN144589_c0_g1_i1	conditionA	conditionB	-3.33395	0.150141	1.19262e-07	2.17005e-06
DN59116_c0_g1_i1	conditionA	conditionB	-4.45309	3.42654	1.20192e-07	2.1859e-06
DN2168_c0_g1_i14	conditionA	conditionB	-2.51193	2.01611	1.21128e-07	2.20079e-06
DN7010_c1_g1_i2	conditionA	conditionB	-1.92071	4.24566	1.21982e-07	2.21525e-06
DN3147_c0_g1_i17	conditionA	conditionB	-2.54068	6.11738	1.24075e-07	2.24893e-06
DN10121_c2_g1_i1	conditionA	conditionB	-2.90152	2.35763	1.24514e-07	2.2558e-06
DN11208_c0_g2_i2	conditionA	conditionB	-5.29031	-0.285869	1.25377e-07	2.26924e-06
DN2841_c0_g1_i3	conditionA	conditionB	-2.19491	4.22688	1.25534e-07	2.271e-06
DN6086_c0_g1_i1	conditionA	conditionB	-2.84992	4.98629	1.26445e-07	2.28638e-06
DN3388_c0_g1_i3	conditionA	conditionB	-2.1016	5.17317	1.26575e-07	2.28764e-06
DN4485_c0_g1_i1	conditionA	conditionB	-2.69093	1.70154	1.27777e-07	2.30826e-06
DN8262_c0_g1_i10	conditionA	conditionB	-3.19693	0.333404	1.28917e-07	2.32663e-06
DN6051_c0_g1_i6	conditionA	conditionB	-4.98131	3.949	1.29363e-07	2.33243e-06
DN7858_c0_g1_i11	conditionA	conditionB	-3.01161	0.873111	1.2991e-07	2.34117e-06
DN16151_c0_g1_i2	conditionA	conditionB	-2.61051	4.24656	1.30014e-07	2.34192e-06
DN5936_c0_g1_i4	conditionA	conditionB	-3.74998	1.59219	1.30348e-07	2.34682e-06
DN10537_c1_g2_i2	conditionA	conditionB	-3.03315	3.70145	1.30462e-07	2.34775e-06
DN21832_c0_g1_i1	conditionA	conditionB	-3.58767	1.94326	1.32241e-07	2.37755e-06
DN9267_c0_g1_i9	conditionA	conditionB	-5.65706	3.41741	1.32244e-07	2.37755e-06
DN11438_c0_g1_i2	conditionA	conditionB	-1.95972	4.1489	1.32657e-07	2.38384e-06
DN21201_c0_g1_i1	conditionA	conditionB	-2.6894	3.1234	1.33001e-07	2.38888e-06
DN5362_c0_g1_i4	conditionA	conditionB	-2.34805	5.98405	1.34493e-07	2.41222e-06
DN4264_c0_g1_i10	conditionA	conditionB	-2.41741	2.46118	1.34831e-07	2.416e-06
DN6270_c1_g1_i3	conditionA	conditionB	-2.57216	3.39041	1.37612e-07	2.46232e-06
DN1220_c0_g2_i7	conditionA	conditionB	-2.14924	3.37863	1.38674e-07	2.47896e-06
DN3639_c0_g2_i1	conditionA	conditionB	-4.48406	1.30409	1.39044e-07	2.48439e-06
DN2163_c1_g1_i9	conditionA	conditionB	-4.47857	3.98033	1.39707e-07	2.4927e-06
DN2869_c1_g2_i7	conditionA	conditionB	-2.3802	5.07469	1.40102e-07	2.49856e-06
DN1724_c0_g1_i5	conditionA	conditionB	-3.16261	3.77701	1.40369e-07	2.50137e-06
DN156045_c0_g1_i1	conditionA	conditionB	-2.11297	6.23796	1.40392e-07	2.50137e-06
DN9439_c1_g1_i1	conditionA	conditionB	-2.67865	6.43095	1.40632e-07	2.50446e-06
DN5903_c0_g1_i5	conditionA	conditionB	-2.50687	3.30801	1.40811e-07	2.50646e-06
DN6614_c0_g1_i1	conditionA	conditionB	-3.26143	0.474578	1.43896e-07	2.55895e-06
DN6003_c0_g4_i1	conditionA	conditionB	-2.35572	6.91843	1.44482e-07	2.56696e-06
DN858_c0_g3_i1	conditionA	conditionB	-2.55778	2.96724	1.45103e-07	2.57678e-06
DN8243_c0_g1_i10	conditionA	conditionB	-4.57505	2.55673	1.49269e-07	2.64453e-06
DN3313_c3_g1_i2	conditionA	conditionB	-3.41294	1.05311	1.50195e-07	2.65967e-06
DN3250_c0_g1_i1	conditionA	conditionB	-2.71429	1.92732	1.57097e-07	2.77669e-06
DN3265_c0_g1_i8	conditionA	conditionB	-3.3912	0.0464897	1.60013e-07	2.82029e-06
DN7480_c1_g1_i5	conditionA	conditionB	-2.519	2.1465	1.6257e-07	2.86267e-06
DN42072_c0_g1_i1	conditionA	conditionB	-5.15773	1.00581	1.63167e-07	2.87185e-06
DN23754_c0_g2_i1	conditionA	conditionB	-2.41184	3.19886	1.63787e-07	2.88006e-06
DN3693_c0_g1_i2	conditionA	conditionB	-3.00408	3.90786	1.65446e-07	2.90518e-06
DN6470_c2_g1_i1	conditionA	conditionB	-4.90963	0.549951	1.65909e-07	2.91195e-06
DN6647_c0_g2_i2	conditionA	conditionB	-2.06996	3.55916	1.66823e-07	2.92662e-06
DN5843_c0_g2_i1	conditionA	conditionB	-2.23619	8.13316	1.67289e-07	2.93258e-06
DN5137_c0_g1_i3	conditionA	conditionB	-3.29592	1.11144	1.67728e-07	2.9384e-06
DN140450_c0_g1_i1	conditionA	conditionB	-3.0716	5.15112	1.69275e-07	2.96205e-06
DN7669_c0_g1_i1	conditionA	conditionB	-4.6037	0.46022	1.69296e-07	2.96205e-06
DN111036_c0_g1_i1	conditionA	conditionB	-2.31876	4.28451	1.69385e-07	2.96205e-06
DN157395_c0_g1_i1	conditionA	conditionB	-3.70015	2.59861	1.72604e-07	3.01401e-06
DN10441_c1_g1_i1	conditionA	conditionB	-2.75236	2.91782	1.72924e-07	3.0182e-06
DN14509_c0_g1_i1	conditionA	conditionB	-2.76412	2.10637	1.734e-07	3.02511e-06
DN589_c0_g1_i1	conditionA	conditionB	-1.99812	4.04815	1.74587e-07	3.0444e-06
DN2926_c2_g2_i1	conditionA	conditionB	-2.57958	3.04657	1.7494e-07	3.04915e-06
DN6978_c0_g1_i3	conditionA	conditionB	-5.1426	1.18302	1.76936e-07	3.08251e-06
DN932_c1_g1_i7	conditionA	conditionB	-4.73713	7.08511	1.77139e-07	3.08463e-06
DN4191_c0_g1_i8	conditionA	conditionB	-2.58825	1.95746	1.79399e-07	3.12254e-06
DN112156_c0_g1_i1	conditionA	conditionB	-4.06256	0.000412508	1.79912e-07	3.13002e-06
DN112202_c0_g1_i1	conditionA	conditionB	-2.80835	3.8672	1.8294e-07	3.17977e-06
DN6624_c0_g1_i1	conditionA	conditionB	-1.97844	5.15873	1.84135e-07	3.19317e-06
DN5512_c0_g1_i9	conditionA	conditionB	-2.81135	3.15031	1.85958e-07	3.21823e-06
DN9946_c0_g1_i2	conditionA	conditionB	-2.85784	0.593023	1.86007e-07	3.21823e-06
DN23271_c0_g1_i2	conditionA	conditionB	-2.73548	5.46089	1.86571e-07	3.2265e-06
DN7777_c0_g1_i1	conditionA	conditionB	-3.34897	-0.120048	1.87727e-07	3.24203e-06
DN261_c0_g2_i8	conditionA	conditionB	-2.55334	3.67726	1.89016e-07	3.2628e-06
DN6602_c0_g1_i4	conditionA	conditionB	-2.50541	2.45684	1.89304e-07	3.26627e-06
DN3521_c0_g1_i10	conditionA	conditionB	-2.6675	3.37167	1.90075e-07	3.27808e-06
DN7280_c0_g1_i1	conditionA	conditionB	-2.07288	6.46404	1.91575e-07	3.30243e-06
DN450_c0_g1_i3	conditionA	conditionB	-2.24892	2.94131	1.91856e-07	3.30576e-06
DN14322_c0_g2_i3	conditionA	conditionB	-2.91173	6.00013	1.94325e-07	3.34525e-06
DN3953_c0_g1_i3	conditionA	conditionB	-1.88484	5.00588	1.96547e-07	3.38196e-06
DN6109_c0_g1_i5	conditionA	conditionB	-2.38338	3.17214	2.01756e-07	3.46468e-06
DN360_c0_g1_i2	conditionA	conditionB	-2.59406	1.89449	2.07055e-07	3.54495e-06
DN7820_c1_g1_i4	conditionA	conditionB	-2.85125	2.67979	2.07582e-07	3.55237e-06
DN14112_c0_g1_i1	conditionA	conditionB	-3.41998	0.0890776	2.09811e-07	3.58888e-06
DN4098_c0_g1_i12	conditionA	conditionB	-3.58721	3.24611	2.10168e-07	3.59336e-06
DN8969_c0_g1_i2	conditionA	conditionB	-2.43772	3.68207	2.1029e-07	3.59381e-06
DN4575_c0_g1_i3	conditionA	conditionB	-3.8115	3.87947	2.117e-07	3.61627e-06
DN116_c0_g1_i2	conditionA	conditionB	-3.62527	0.860577	2.1217e-07	3.62266e-06
DN6694_c0_g1_i1	conditionA	conditionB	-3.21005	3.29546	2.19178e-07	3.73068e-06
DN8252_c0_g1_i1	conditionA	conditionB	-5.49501	1.25115	2.19941e-07	3.73841e-06
DN10407_c0_g1_i1	conditionA	conditionB	-3.79578	1.39908	2.20918e-07	3.75162e-06
DN3474_c1_g1_i1	conditionA	conditionB	-3.31323	2.65272	2.21154e-07	3.75393e-06
DN3086_c0_g2_i2	conditionA	conditionB	-2.44217	3.76001	2.21652e-07	3.76069e-06
DN136937_c0_g1_i1	conditionA	conditionB	-2.50834	4.43102	2.22632e-07	3.77393e-06
DN1450_c0_g2_i4	conditionA	conditionB	-3.11984	2.04608	2.22842e-07	3.77579e-06
DN14086_c0_g1_i1	conditionA	conditionB	-3.87513	-0.410966	2.24046e-07	3.79279e-06
DN9933_c1_g1_i1	conditionA	conditionB	-2.09884	4.60895	2.2506e-07	3.80823e-06
DN20100_c0_g2_i2	conditionA	conditionB	-3.29085	2.00904	2.27448e-07	3.84346e-06
DN6180_c0_g1_i11	conditionA	conditionB	-2.08569	7.55669	2.27852e-07	3.84856e-06
DN5500_c1_g1_i1	conditionA	conditionB	-3.03877	2.54542	2.28033e-07	3.8499e-06
DN1679_c0_g1_i3	conditionA	conditionB	-1.81605	5.45959	2.29056e-07	3.86266e-06
DN7741_c0_g1_i1	conditionA	conditionB	-3.5504	0.428781	2.29097e-07	3.86266e-06
DN97701_c0_g1_i1	conditionA	conditionB	-3.22693	2.51993	2.31349e-07	3.89889e-06
DN30152_c0_g1_i1	conditionA	conditionB	-1.81147	4.559	2.32293e-07	3.91131e-06
DN8739_c0_g1_i2	conditionA	conditionB	-4.90203	-0.116331	2.33767e-07	3.93086e-06
DN11010_c1_g2_i2	conditionA	conditionB	-3.20785	0.265529	2.35028e-07	3.95029e-06
DN858_c0_g1_i2	conditionA	conditionB	-2.41434	5.15443	2.3687e-07	3.97589e-06
DN13509_c0_g1_i2	conditionA	conditionB	-4.77112	2.04308	2.37332e-07	3.98015e-06
DN4422_c0_g1_i1	conditionA	conditionB	-2.14745	7.02294	2.44395e-07	4.09132e-06
DN2592_c0_g1_i5	conditionA	conditionB	-2.34498	3.37103	2.50205e-07	4.17744e-06
DN10589_c0_g2_i1	conditionA	conditionB	-5.29618	2.20362	2.51081e-07	4.1902e-06
DN1187_c0_g2_i2	conditionA	conditionB	-1.78658	5.28393	2.51532e-07	4.19587e-06
DN6347_c0_g1_i1	conditionA	conditionB	-4.39379	4.29483	2.55475e-07	4.25412e-06
DN3086_c0_g1_i11	conditionA	conditionB	-2.95746	6.47725	2.56873e-07	4.2755e-06
DN22832_c0_g1_i1	conditionA	conditionB	-1.84207	6.15747	2.60989e-07	4.34209e-06
DN56423_c0_g3_i1	conditionA	conditionB	-2.19751	3.59701	2.61106e-07	4.34213e-06
DN6342_c0_g1_i3	conditionA	conditionB	-2.34041	3.31734	2.61438e-07	4.34572e-06
DN683_c0_g1_i3	conditionA	conditionB	-4.55185	2.02345	2.6333e-07	4.37526e-06
DN4202_c0_g2_i2	conditionA	conditionB	-3.64758	2.65675	2.66525e-07	4.42444e-06
DN3840_c0_g1_i8	conditionA	conditionB	-5.45904	4.96304	2.66746e-07	4.42616e-06
DN169703_c0_g1_i1	conditionA	conditionB	-4.0017	2.11914	2.69907e-07	4.47467e-06
DN2393_c0_g1_i1	conditionA	conditionB	-2.74397	1.78052	2.72286e-07	4.51057e-06
DN676_c0_g1_i3	conditionA	conditionB	-2.56763	6.60311	2.72312e-07	4.51057e-06
DN434_c0_g1_i5	conditionA	conditionB	-2.08418	4.95302	2.73246e-07	4.52405e-06
DN408_c0_g1_i7	conditionA	conditionB	-2.63291	3.94585	2.73372e-07	4.52415e-06
DN28003_c0_g1_i1	conditionA	conditionB	-2.204	4.79038	2.7386e-07	4.52901e-06
DN5388_c0_g2_i2	conditionA	conditionB	-5.16482	2.84691	2.73906e-07	4.52901e-06
DN23597_c0_g1_i5	conditionA	conditionB	-2.30343	5.04548	2.7414e-07	4.53088e-06
DN5264_c0_g1_i6	conditionA	conditionB	-2.80933	1.46442	2.74762e-07	4.53918e-06
DN438_c0_g1_i1	conditionA	conditionB	-2.42217	4.01783	2.75467e-07	4.5465e-06
DN11741_c0_g1_i1	conditionA	conditionB	-2.46077	3.34381	2.75509e-07	4.5465e-06
DN1096_c0_g1_i2	conditionA	conditionB	-2.20688	5.06284	2.75567e-07	4.5465e-06
DN44091_c1_g3_i1	conditionA	conditionB	-2.7842	4.65662	2.76232e-07	4.55547e-06
DN381_c0_g2_i5	conditionA	conditionB	-2.57622	3.47438	2.76513e-07	4.55641e-06
DN25644_c0_g2_i1	conditionA	conditionB	-3.17169	3.72003	2.76531e-07	4.55641e-06
DN1978_c0_g1_i4	conditionA	conditionB	-4.0754	1.5121	2.78426e-07	4.58564e-06
DN2993_c8_g1_i1	conditionA	conditionB	-2.17221	4.48898	2.82723e-07	4.65031e-06
DN3411_c0_g1_i8	conditionA	conditionB	-1.93025	4.08257	2.83776e-07	4.66559e-06
DN6387_c0_g2_i9	conditionA	conditionB	-2.7436	1.8197	2.84312e-07	4.67236e-06
DN193_c0_g2_i1	conditionA	conditionB	-2.38386	4.63683	2.85298e-07	4.68496e-06
DN2537_c2_g2_i2	conditionA	conditionB	-2.6718	1.12057	2.85848e-07	4.68943e-06
DN11010_c1_g2_i3	conditionA	conditionB	-3.44211	0.595151	2.86474e-07	4.69764e-06
DN32014_c0_g1_i3	conditionA	conditionB	-2.84507	2.57883	2.89541e-07	4.74588e-06
DN10211_c0_g1_i1	conditionA	conditionB	-2.74496	5.57822	2.96517e-07	4.85388e-06
DN126091_c0_g1_i1	conditionA	conditionB	-1.81981	4.55379	2.96966e-07	4.85913e-06
DN36076_c0_g1_i4	conditionA	conditionB	-5.1788	3.82841	2.98261e-07	4.87819e-06
DN3826_c0_g1_i1	conditionA	conditionB	-3.09932	3.42166	3.03584e-07	4.95879e-06
DN7824_c0_g1_i4	conditionA	conditionB	-2.63104	2.25131	3.1039e-07	5.0612e-06
DN2321_c0_g2_i4	conditionA	conditionB	-3.17815	1.92615	3.13626e-07	5.10955e-06
DN20346_c0_g4_i2	conditionA	conditionB	-4.09514	-0.21857	3.14577e-07	5.12283e-06
DN4836_c2_g1_i2	conditionA	conditionB	-2.8615	1.30674	3.15242e-07	5.13144e-06
DN14598_c0_g2_i5	conditionA	conditionB	-3.30495	2.3163	3.20002e-07	5.20442e-06
DN5630_c0_g1_i1	conditionA	conditionB	-2.50094	2.08521	3.21444e-07	5.22561e-06
DN1804_c0_g1_i3	conditionA	conditionB	-2.50773	4.27726	3.21776e-07	5.22875e-06
DN4957_c0_g1_i1	conditionA	conditionB	-3.86767	2.22639	3.22168e-07	5.23287e-06
DN28461_c0_g1_i3	conditionA	conditionB	-3.54221	-0.100617	3.28642e-07	5.32883e-06
DN2986_c1_g2_i1	conditionA	conditionB	-2.46097	2.01778	3.34567e-07	5.41094e-06
DN13379_c0_g1_i1	conditionA	conditionB	-3.53286	6.73343	3.38231e-07	5.46551e-06
DN1006_c0_g1_i5	conditionA	conditionB	-2.7372	5.12725	3.39481e-07	5.48211e-06
DN6402_c0_g1_i5	conditionA	conditionB	-2.09213	4.16649	3.41593e-07	5.51275e-06
DN72318_c1_g1_i3	conditionA	conditionB	-1.79388	4.60841	3.45443e-07	5.5701e-06
DN9790_c0_g3_i3	conditionA	conditionB	-3.54276	-0.0991076	3.45613e-07	5.57045e-06
DN5040_c0_g1_i7	conditionA	conditionB	-3.52307	1.91308	3.47126e-07	5.59246e-06
DN8942_c0_g1_i2	conditionA	conditionB	-2.63985	1.80091	3.49392e-07	5.62448e-06
DN2709_c0_g4_i1	conditionA	conditionB	-1.87705	5.62133	3.49413e-07	5.62448e-06
DN7901_c4_g1_i1	conditionA	conditionB	-3.23661	2.09218	3.50491e-07	5.63702e-06
DN1138_c0_g1_i7	conditionA	conditionB	-2.32528	5.91131	3.52115e-07	5.66072e-06
DN4998_c1_g1_i4	conditionA	conditionB	-2.42977	4.08343	3.60234e-07	5.78139e-06
DN6810_c0_g2_i1	conditionA	conditionB	-2.29749	3.4685	3.60828e-07	5.78556e-06
DN11418_c0_g1_i1	conditionA	conditionB	-1.98103	6.10392	3.66607e-07	5.86867e-06
DN2569_c1_g1_i3	conditionA	conditionB	-2.76118	2.71242	3.67135e-07	5.87464e-06
DN6932_c0_g1_i4	conditionA	conditionB	-4.78145	3.38059	3.6759e-07	5.87549e-06
DN3090_c0_g2_i1	conditionA	conditionB	-2.92448	1.60341	3.67657e-07	5.87549e-06
DN7480_c1_g1_i7	conditionA	conditionB	-2.38672	5.97857	3.69186e-07	5.89493e-06
DN5264_c0_g1_i8	conditionA	conditionB	-3.26688	0.0422441	3.7302e-07	5.9511e-06
DN1561_c1_g1_i1	conditionA	conditionB	-3.26865	0.285562	3.73686e-07	5.95921e-06
DN7222_c0_g1_i12	conditionA	conditionB	-2.35313	7.79034	3.75393e-07	5.98137e-06
DN128980_c0_g1_i1	conditionA	conditionB	-6.40542	1.60819	3.8048e-07	6.0573e-06
DN2828_c1_g1_i1	conditionA	conditionB	-2.99175	1.99508	3.83124e-07	6.08911e-06
DN5008_c0_g1_i4	conditionA	conditionB	-1.97378	3.91612	3.83349e-07	6.0901e-06
DN30313_c0_g1_i2	conditionA	conditionB	-2.65572	2.32252	3.8571e-07	6.12504e-06
DN7154_c0_g1_i4	conditionA	conditionB	-3.88826	1.77246	3.87112e-07	6.14471e-06
DN7075_c0_g1_i9	conditionA	conditionB	-2.48264	1.70992	3.88606e-07	6.16323e-06
DN4707_c0_g3_i1	conditionA	conditionB	-2.17786	4.53841	3.93407e-07	6.23151e-06
DN12529_c0_g1_i1	conditionA	conditionB	-2.23587	2.81916	3.9476e-07	6.25031e-06
DN2651_c0_g2_i1	conditionA	conditionB	-1.75836	5.00989	3.96385e-07	6.27341e-06
DN6599_c0_g1_i1	conditionA	conditionB	-4.50188	4.24562	3.99632e-07	6.31418e-06
DN2511_c0_g2_i3	conditionA	conditionB	-2.81675	6.80218	3.9984e-07	6.31482e-06
DN7553_c0_g3_i3	conditionA	conditionB	-2.59743	8.99441	4.0223e-07	6.34869e-06
DN6999_c0_g1_i1	conditionA	conditionB	-3.46983	1.39283	4.02321e-07	6.34869e-06
DN142_c0_g1_i3	conditionA	conditionB	-2.4693	8.007	4.06095e-07	6.40288e-06
DN18668_c0_g1_i6	conditionA	conditionB	-4.38115	0.842595	4.08601e-07	6.43295e-06
DN5960_c0_g2_i2	conditionA	conditionB	-2.24853	4.56944	4.08685e-07	6.43295e-06
DN2001_c0_g2_i3	conditionA	conditionB	-2.39235	3.08959	4.10735e-07	6.46251e-06
DN4315_c0_g1_i1	conditionA	conditionB	-2.35751	4.9376	4.15342e-07	6.52955e-06
DN20229_c0_g1_i1	conditionA	conditionB	-2.53838	3.34713	4.18407e-07	6.57499e-06
DN2798_c1_g1_i1	conditionA	conditionB	-2.99493	4.63875	4.21382e-07	6.61899e-06
DN6197_c0_g4_i2	conditionA	conditionB	-2.55543	5.04537	4.2394e-07	6.65638e-06
DN1936_c0_g3_i3	conditionA	conditionB	-2.32288	2.60284	4.27254e-07	6.70302e-06
DN8850_c1_g2_i2	conditionA	conditionB	-2.85254	2.27441	4.28474e-07	6.71917e-06
DN558_c0_g1_i1	conditionA	conditionB	-2.44489	3.22625	4.315e-07	6.76101e-06
DN3464_c0_g4_i1	conditionA	conditionB	-2.72867	2.87722	4.33414e-07	6.78536e-06
DN175779_c0_g1_i1	conditionA	conditionB	-2.01738	5.999	4.36338e-07	6.82263e-06
DN15531_c0_g2_i1	conditionA	conditionB	-3.28342	0.876821	4.39388e-07	6.86177e-06
DN29487_c0_g1_i2	conditionA	conditionB	-4.83026	0.133601	4.40126e-07	6.8694e-06
DN29791_c1_g1_i1	conditionA	conditionB	-4.04367	1.08007	4.40241e-07	6.8694e-06
DN1259_c0_g1_i6	conditionA	conditionB	-3.42931	-0.379998	4.51288e-07	7.03594e-06
DN19940_c0_g1_i7	conditionA	conditionB	-5.73281	0.661489	4.52773e-07	7.05326e-06
DN443_c0_g2_i1	conditionA	conditionB	-2.56035	1.5496	4.53261e-07	7.05795e-06
DN7712_c0_g1_i1	conditionA	conditionB	-1.90656	4.8169	4.57398e-07	7.11648e-06
DN1024_c0_g1_i9	conditionA	conditionB	-3.53661	0.827702	4.62164e-07	7.1843e-06
DN1941_c0_g1_i1	conditionA	conditionB	-3.03654	1.78762	4.62694e-07	7.18702e-06
DN86_c0_g2_i1	conditionA	conditionB	-2.46356	6.7123	4.65951e-07	7.23164e-06
DN4969_c0_g1_i2	conditionA	conditionB	-3.01773	1.69211	4.69298e-07	7.27461e-06
DN2578_c1_g1_i1	conditionA	conditionB	-5.40163	0.744625	4.71678e-07	7.30549e-06
DN9045_c0_g1_i1	conditionA	conditionB	-2.57343	1.92363	4.77196e-07	7.38488e-06
DN20923_c0_g1_i2	conditionA	conditionB	-1.77094	5.32521	4.79153e-07	7.40908e-06
DN6799_c0_g1_i2	conditionA	conditionB	-4.74343	1.25538	4.83898e-07	7.47632e-06
DN5303_c0_g1_i2	conditionA	conditionB	-3.61502	8.43967	4.85856e-07	7.5035e-06
DN8072_c0_g2_i1	conditionA	conditionB	-2.04463	3.59599	4.86555e-07	7.5112e-06
DN2875_c0_g1_i1	conditionA	conditionB	-3.2715	1.66089	4.91147e-07	7.57588e-06
DN7119_c0_g2_i1	conditionA	conditionB	-2.26812	3.67885	4.94823e-07	7.62635e-06
DN16790_c0_g1_i14	conditionA	conditionB	-3.3993	1.25487	4.96167e-07	7.64393e-06
DN6179_c0_g1_i2	conditionA	conditionB	-3.73351	1.63625	5.00515e-07	7.70147e-06
DN95_c0_g1_i3	conditionA	conditionB	-1.8893	6.80668	5.03813e-07	7.74274e-06
DN2003_c0_g2_i1	conditionA	conditionB	-3.4916	2.4618	5.04987e-07	7.75761e-06
DN2411_c1_g1_i1	conditionA	conditionB	-4.77472	3.45005	5.06595e-07	7.77914e-06
DN13754_c0_g1_i2	conditionA	conditionB	-2.80349	3.27648	5.0898e-07	7.80941e-06
DN1347_c0_g1_i3	conditionA	conditionB	-1.78189	5.05861	5.11199e-07	7.84025e-06
DN4781_c0_g3_i2	conditionA	conditionB	-1.82206	5.22966	5.19232e-07	7.95375e-06
DN1322_c0_g1_i3	conditionA	conditionB	-2.21594	3.35211	5.23172e-07	8.01085e-06
DN300_c0_g1_i4	conditionA	conditionB	-3.09375	0.574555	5.28795e-07	8.09037e-06
DN4153_c0_g1_i3	conditionA	conditionB	-4.37335	2.99914	5.29468e-07	8.09081e-06
DN2562_c1_g1_i1	conditionA	conditionB	-2.06148	4.02789	5.3261e-07	8.13223e-06
DN956_c0_g1_i1	conditionA	conditionB	-2.11331	3.08152	5.33546e-07	8.14183e-06
DN3046_c0_g1_i5	conditionA	conditionB	-3.21296	-0.104636	5.33671e-07	8.14183e-06
DN1807_c1_g3_i2	conditionA	conditionB	-2.17463	5.03585	5.38974e-07	8.21276e-06
DN2634_c0_g1_i18	conditionA	conditionB	-3.75586	5.30432	5.40263e-07	8.22908e-06
DN4382_c0_g1_i2	conditionA	conditionB	-1.70728	5.09408	5.44158e-07	8.2817e-06
DN3540_c0_g1_i11	conditionA	conditionB	-3.37007	2.16627	5.47812e-07	8.33058e-06
DN21821_c0_g1_i1	conditionA	conditionB	-3.14924	2.87427	5.51951e-07	8.39014e-06
DN8651_c0_g1_i1	conditionA	conditionB	-2.05274	4.2191	5.54417e-07	8.4175e-06
DN6519_c0_g1_i4	conditionA	conditionB	-1.7757	6.18854	5.54421e-07	8.4175e-06
DN10862_c0_g1_i2	conditionA	conditionB	-2.01037	6.2983	5.63037e-07	8.54144e-06
DN2018_c0_g2_i10	conditionA	conditionB	-2.85448	9.72251	5.6582e-07	8.57329e-06
DN3376_c0_g1_i2	conditionA	conditionB	-3.21818	4.74418	5.67826e-07	8.60024e-06
DN3275_c0_g1_i19	conditionA	conditionB	-2.46462	3.99705	5.68645e-07	8.60919e-06
DN3006_c0_g1_i1	conditionA	conditionB	-1.8109	4.48677	5.72079e-07	8.65421e-06
DN114600_c0_g1_i1	conditionA	conditionB	-5.8555	3.4618	5.77542e-07	8.72867e-06
DN3459_c0_g1_i1	conditionA	conditionB	-1.83874	5.44528	5.78188e-07	8.7326e-06
DN28026_c0_g1_i1	conditionA	conditionB	-3.229	3.60037	5.86547e-07	8.84468e-06
DN1671_c0_g2_i1	conditionA	conditionB	-2.39494	5.85365	5.89045e-07	8.8788e-06
DN3988_c0_g1_i15	conditionA	conditionB	-1.90156	4.18607	5.9138e-07	8.90764e-06
DN4318_c0_g1_i3	conditionA	conditionB	-4.01861	0.688384	5.91432e-07	8.90764e-06
DN20052_c0_g1_i1	conditionA	conditionB	-2.08922	4.44089	6.03102e-07	9.07615e-06
DN3840_c0_g1_i2	conditionA	conditionB	-3.00128	2.56048	6.05163e-07	9.10353e-06
DN4393_c0_g1_i11	conditionA	conditionB	-4.16168	6.09595	6.15618e-07	9.24993e-06
DN4754_c0_g1_i7	conditionA	conditionB	-1.98839	6.01705	6.17139e-07	9.26889e-06
DN5220_c0_g1_i3	conditionA	conditionB	-2.17962	4.38935	6.25068e-07	9.37677e-06
DN7169_c0_g1_i2	conditionA	conditionB	-2.96319	2.10111	6.31091e-07	9.46335e-06
DN8546_c0_g1_i6	conditionA	conditionB	-3.88969	0.7912	6.32167e-07	9.47571e-06
DN8472_c0_g1_i1	conditionA	conditionB	-2.6476	2.57838	6.33474e-07	9.49153e-06
DN3768_c0_g1_i4	conditionA	conditionB	-2.24735	3.78712	6.37008e-07	9.54069e-06
DN7576_c3_g1_i1	conditionA	conditionB	-2.00088	5.37575	6.4069e-07	9.59203e-06
DN947_c0_g1_i7	conditionA	conditionB	-1.95962	5.89049	6.46505e-07	9.67524e-06
DN645_c0_g2_i3	conditionA	conditionB	-2.68704	2.7865	6.51875e-07	9.75173e-06
DN1787_c1_g1_i1	conditionA	conditionB	-2.29975	3.08216	6.57426e-07	9.83086e-06
DN20514_c0_g2_i4	conditionA	conditionB	-2.72453	6.22944	6.61483e-07	9.88761e-06
DN4248_c1_g1_i1	conditionA	conditionB	-2.42231	1.60156	6.66071e-07	9.94829e-06
DN18196_c0_g4_i2	conditionA	conditionB	-2.26902	3.14991	6.71606e-07	1.0027e-05
DN8546_c0_g1_i13	conditionA	conditionB	-2.62173	8.69076	6.71975e-07	1.00285e-05
DN1555_c0_g2_i1	conditionA	conditionB	-2.25472	8.39393	6.80413e-07	1.01336e-05
DN3104_c0_g2_i1	conditionA	conditionB	-2.66167	1.87668	6.87593e-07	1.02211e-05
DN4904_c0_g1_i2	conditionA	conditionB	-3.35309	1.32833	6.88658e-07	1.02329e-05
DN784_c0_g1_i1	conditionA	conditionB	-3.81111	0.325196	6.94359e-07	1.03054e-05
DN12283_c0_g1_i6	conditionA	conditionB	-2.39228	2.68094	7.04787e-07	1.0452e-05
DN16_c0_g1_i10	conditionA	conditionB	-3.44074	1.50699	7.06028e-07	1.04663e-05
DN2942_c0_g1_i9	conditionA	conditionB	-2.22952	3.01597	7.14434e-07	1.05826e-05
DN1874_c0_g1_i11	conditionA	conditionB	-2.60267	1.79916	7.15134e-07	1.05888e-05
DN5303_c0_g1_i3	conditionA	conditionB	-1.99638	7.73599	7.16164e-07	1.05999e-05
DN7173_c0_g1_i7	conditionA	conditionB	-1.81672	4.64587	7.18679e-07	1.06329e-05
DN1781_c0_g1_i1	conditionA	conditionB	-2.77492	1.23509	7.25358e-07	1.07275e-05
DN535_c0_g2_i2	conditionA	conditionB	-2.68273	2.5558	7.36392e-07	1.08779e-05
DN4271_c0_g2_i3	conditionA	conditionB	-3.54311	5.86073	7.37965e-07	1.08968e-05
DN2696_c0_g1_i8	conditionA	conditionB	-2.33658	3.35861	7.3956e-07	1.09161e-05
DN2592_c0_g1_i6	conditionA	conditionB	-2.79473	4.98892	7.47975e-07	1.1036e-05
DN154353_c0_g1_i1	conditionA	conditionB	-5.49398	-0.0943498	7.67307e-07	1.12903e-05
DN48472_c0_g3_i2	conditionA	conditionB	-3.22474	0.165423	7.73989e-07	1.13797e-05
DN20514_c0_g2_i1	conditionA	conditionB	-3.38655	-0.0882485	7.75553e-07	1.13983e-05
DN261_c0_g2_i3	conditionA	conditionB	-2.60356	1.25704	7.83361e-07	1.14996e-05
DN10537_c1_g1_i2	conditionA	conditionB	-2.50162	2.95719	7.85407e-07	1.15228e-05
DN814_c0_g1_i6	conditionA	conditionB	-1.76626	4.16103	7.85708e-07	1.15228e-05
DN28070_c0_g2_i1	conditionA	conditionB	-3.09029	3.06154	7.85862e-07	1.15228e-05
DN16790_c0_g1_i1	conditionA	conditionB	-2.05929	4.10674	7.92703e-07	1.16141e-05
DN4592_c0_g1_i3	conditionA	conditionB	-2.89732	7.70697	7.94185e-07	1.16313e-05
DN4870_c0_g1_i3	conditionA	conditionB	-2.75677	3.26358	7.94503e-07	1.16314e-05
DN2074_c0_g1_i7	conditionA	conditionB	-1.8395	5.11105	7.95594e-07	1.16383e-05
DN128723_c0_g1_i1	conditionA	conditionB	-2.71475	2.58839	8.01312e-07	1.17038e-05
DN12654_c0_g1_i4	conditionA	conditionB	-2.14322	2.63806	8.23715e-07	1.20124e-05
DN952_c0_g1_i5	conditionA	conditionB	-2.57639	8.82843	8.28717e-07	1.20807e-05
DN4729_c0_g1_i1	conditionA	conditionB	-2.66246	2.49067	8.33123e-07	1.21308e-05
DN4098_c0_g2_i1	conditionA	conditionB	-2.14175	7.0281	8.44539e-07	1.22828e-05
DN4588_c0_g2_i1	conditionA	conditionB	-2.86045	0.967296	8.53101e-07	1.23978e-05
DN8413_c0_g3_i3	conditionA	conditionB	-2.76517	0.378255	8.5928e-07	1.24779e-05
DN2942_c0_g1_i1	conditionA	conditionB	-1.71036	5.44673	8.60608e-07	1.24924e-05
DN38617_c0_g1_i9	conditionA	conditionB	-1.96476	4.29442	8.66772e-07	1.2577e-05
DN26256_c0_g2_i1	conditionA	conditionB	-3.20244	2.16381	8.70668e-07	1.26267e-05
DN6514_c0_g1_i2	conditionA	conditionB	-2.24093	3.76675	8.70864e-07	1.26267e-05
DN2631_c0_g3_i1	conditionA	conditionB	-2.05104	4.33969	8.7305e-07	1.26535e-05
DN12341_c0_g2_i2	conditionA	conditionB	-2.6472	1.80689	8.74112e-07	1.2664e-05
DN156256_c0_g1_i1	conditionA	conditionB	-1.84095	4.11228	8.81163e-07	1.27564e-05
DN4750_c0_g1_i1	conditionA	conditionB	-3.43702	2.79529	8.8872e-07	1.28608e-05
DN14730_c0_g1_i1	conditionA	conditionB	-3.65884	0.839024	8.94806e-07	1.2939e-05
DN101707_c0_g1_i1	conditionA	conditionB	-2.91614	0.603996	8.99899e-07	1.30036e-05
DN411_c0_g3_i2	conditionA	conditionB	-3.65958	3.24702	8.99964e-07	1.30036e-05
DN271_c0_g1_i11	conditionA	conditionB	-1.92778	7.48987	9.24569e-07	1.33284e-05
DN5306_c0_g1_i5	conditionA	conditionB	-2.07963	2.75369	9.26922e-07	1.33528e-05
DN3570_c0_g1_i6	conditionA	conditionB	-4.97471	0.698244	9.26967e-07	1.33528e-05
DN10316_c0_g1_i1	conditionA	conditionB	-2.25926	7.52481	9.30823e-07	1.3393e-05
DN5229_c0_g1_i4	conditionA	conditionB	-2.43042	4.34396	9.33151e-07	1.34214e-05
DN6314_c1_g1_i1	conditionA	conditionB	-1.75845	5.31327	9.5193e-07	1.36602e-05
DN6043_c0_g1_i8	conditionA	conditionB	-3.21487	1.5648	9.60896e-07	1.37836e-05
DN6422_c0_g2_i5	conditionA	conditionB	-2.02619	3.66888	9.79895e-07	1.40294e-05
DN1033_c0_g1_i3	conditionA	conditionB	-2.79291	2.35848	9.89051e-07	1.41551e-05
DN54877_c2_g1_i1	conditionA	conditionB	-2.56875	2.47289	9.92061e-07	1.41874e-05
DN2454_c0_g1_i9	conditionA	conditionB	-3.46232	2.07661	9.94532e-07	1.42173e-05
DN6193_c0_g2_i1	conditionA	conditionB	-3.36065	0.764043	1.00027e-06	1.42885e-05
DN559_c1_g1_i1	conditionA	conditionB	-2.63363	7.84522	1.01792e-06	1.45132e-05
DN1730_c0_g2_i5	conditionA	conditionB	-2.01341	3.21095	1.01892e-06	1.45219e-05
DN23687_c0_g3_i1	conditionA	conditionB	-6.45499	0.745361	1.02109e-06	1.45474e-05
DN5443_c0_g1_i4	conditionA	conditionB	-2.94802	2.80679	1.02482e-06	1.4595e-05
DN18356_c2_g1_i1	conditionA	conditionB	-3.01134	5.29639	1.03075e-06	1.46729e-05
DN1807_c1_g1_i1	conditionA	conditionB	-2.4769	4.92636	1.04737e-06	1.4888e-05
DN3595_c3_g1_i14	conditionA	conditionB	-2.01085	4.41605	1.05409e-06	1.49778e-05
DN28183_c0_g5_i1	conditionA	conditionB	-1.99386	3.31938	1.0579e-06	1.50206e-05
DN11256_c0_g1_i1	conditionA	conditionB	-3.19516	3.34388	1.06067e-06	1.50544e-05
DN99453_c0_g1_i1	conditionA	conditionB	-4.70965	0.333786	1.06149e-06	1.50603e-05
DN2751_c0_g2_i9	conditionA	conditionB	-2.67189	2.89642	1.0807e-06	1.53271e-05
DN9012_c0_g1_i6	conditionA	conditionB	-3.80187	3.33679	1.08574e-06	1.53885e-05
DN811_c0_g1_i6	conditionA	conditionB	-2.64485	2.45326	1.08835e-06	1.54182e-05
DN30655_c0_g3_i1	conditionA	conditionB	-2.66038	3.9671	1.09679e-06	1.5526e-05
DN7130_c0_g1_i3	conditionA	conditionB	-4.00575	2.81516	1.09753e-06	1.55306e-05
DN1864_c0_g1_i1	conditionA	conditionB	-2.6589	9.75813	1.0987e-06	1.55414e-05
DN2300_c0_g1_i2	conditionA	conditionB	-2.38712	2.59252	1.11551e-06	1.57496e-05
DN9273_c0_g1_i5	conditionA	conditionB	-2.9883	8.15784	1.12466e-06	1.5855e-05
DN6519_c0_g1_i2	conditionA	conditionB	-2.95643	3.05116	1.12794e-06	1.58894e-05
DN2232_c1_g5_i1	conditionA	conditionB	-2.09198	5.71648	1.14593e-06	1.61247e-05
DN2994_c0_g1_i2	conditionA	conditionB	-2.02726	3.88503	1.14975e-06	1.61664e-05
DN23456_c0_g1_i1	conditionA	conditionB	-3.03487	1.47808	1.16505e-06	1.63693e-05
DN29433_c0_g1_i3	conditionA	conditionB	-4.1891	1.76478	1.18025e-06	1.65644e-05
DN3684_c0_g2_i1	conditionA	conditionB	-2.4928	1.94936	1.193e-06	1.6737e-05
DN8608_c0_g1_i7	conditionA	conditionB	-2.07372	5.29528	1.19565e-06	1.6768e-05
DN6858_c0_g1_i1	conditionA	conditionB	-2.20894	4.6923	1.20455e-06	1.68866e-05
DN17087_c0_g1_i1	conditionA	conditionB	-1.96542	4.31227	1.21211e-06	1.69736e-05
DN30200_c0_g1_i1	conditionA	conditionB	-2.96918	3.01129	1.22961e-06	1.71867e-05
DN10094_c0_g1_i1	conditionA	conditionB	-3.02249	8.07303	1.24384e-06	1.73599e-05
DN3369_c0_g1_i6	conditionA	conditionB	-2.90845	3.54404	1.25384e-06	1.74671e-05
DN3068_c0_g1_i15	conditionA	conditionB	-2.70521	1.72392	1.25585e-06	1.74822e-05
DN7464_c0_g2_i1	conditionA	conditionB	-2.07248	9.97267	1.25946e-06	1.75259e-05
DN4283_c1_g1_i6	conditionA	conditionB	-1.63191	5.7587	1.26103e-06	1.75413e-05
DN907_c0_g4_i1	conditionA	conditionB	-2.28703	4.08736	1.27491e-06	1.77213e-05
DN16629_c0_g1_i1	conditionA	conditionB	-4.17057	0.318308	1.28335e-06	1.7832e-05
DN4128_c2_g1_i1	conditionA	conditionB	-2.45742	2.60257	1.2908e-06	1.7929e-05
DN30655_c0_g2_i1	conditionA	conditionB	-2.55901	4.26463	1.29251e-06	1.79394e-05
DN4710_c0_g1_i1	conditionA	conditionB	-2.93594	1.98741	1.31293e-06	1.82162e-05
DN13432_c2_g1_i1	conditionA	conditionB	-2.00926	6.19252	1.32377e-06	1.83598e-05
DN270_c0_g2_i1	conditionA	conditionB	-2.96811	1.40441	1.35738e-06	1.88052e-05
DN7259_c0_g1_i1	conditionA	conditionB	-2.53133	0.810127	1.36235e-06	1.88532e-05
DN12037_c0_g1_i3	conditionA	conditionB	-3.53244	0.636957	1.37093e-06	1.8958e-05
DN1690_c0_g1_i12	conditionA	conditionB	-3.25459	4.25262	1.37515e-06	1.90094e-05
DN14932_c0_g2_i1	conditionA	conditionB	-7.78843	4.6985	1.38087e-06	1.90746e-05
DN781_c0_g1_i2	conditionA	conditionB	-2.744	2.43903	1.39856e-06	1.93118e-05
DN105016_c0_g1_i1	conditionA	conditionB	-6.16955	0.539005	1.41196e-06	1.94826e-05
DN1899_c0_g1_i4	conditionA	conditionB	-2.34114	1.98878	1.41984e-06	1.9577e-05
DN7555_c0_g1_i3	conditionA	conditionB	-1.7284	5.95889	1.42724e-06	1.96717e-05
DN2940_c0_g1_i6	conditionA	conditionB	-1.87018	3.67279	1.42887e-06	1.96844e-05
DN2734_c0_g1_i4	conditionA	conditionB	-2.75181	2.14023	1.4292e-06	1.96844e-05
DN12639_c0_g1_i1	conditionA	conditionB	-2.54164	4.53346	1.43217e-06	1.97182e-05
DN11667_c0_g1_i4	conditionA	conditionB	-2.09244	5.68623	1.45308e-06	1.9974e-05
DN9371_c0_g1_i5	conditionA	conditionB	-2.23988	9.0094	1.4534e-06	1.9974e-05
DN1158_c0_g1_i8	conditionA	conditionB	-2.3166	2.32519	1.45718e-06	2.00186e-05
DN3545_c1_g1_i1	conditionA	conditionB	-2.00524	5.22609	1.45889e-06	2.00347e-05
DN24947_c0_g2_i1	conditionA	conditionB	-2.30751	5.19248	1.46595e-06	2.0117e-05
DN15059_c0_g1_i1	conditionA	conditionB	-1.96622	5.25253	1.47332e-06	2.02108e-05
DN12544_c0_g1_i1	conditionA	conditionB	-2.76777	2.72095	1.47772e-06	2.02565e-05
DN2309_c2_g1_i6	conditionA	conditionB	-2.3164	4.46706	1.47978e-06	2.02773e-05
DN9512_c0_g1_i5	conditionA	conditionB	-2.17799	2.81332	1.4807e-06	2.02826e-05
DN14613_c0_g1_i2	conditionA	conditionB	-2.92109	1.59755	1.48152e-06	2.02864e-05
DN2857_c2_g1_i1	conditionA	conditionB	-2.25947	3.90337	1.4873e-06	2.03581e-05
DN6545_c0_g2_i1	conditionA	conditionB	-1.9211	3.60227	1.48821e-06	2.0362e-05
DN1205_c0_g6_i1	conditionA	conditionB	-3.02411	1.33482	1.48866e-06	2.0362e-05
DN2570_c0_g1_i1	conditionA	conditionB	-2.69186	1.40504	1.49543e-06	2.04323e-05
DN14855_c0_g1_i1	conditionA	conditionB	-2.04961	2.72942	1.49979e-06	2.04845e-05
DN8125_c0_g1_i1	conditionA	conditionB	-2.41644	3.81076	1.51346e-06	2.06562e-05
DN3961_c0_g1_i2	conditionA	conditionB	-2.05134	6.77193	1.53391e-06	2.09202e-05
DN1258_c0_g3_i16	conditionA	conditionB	-1.91005	5.9135	1.54651e-06	2.10843e-05
DN8771_c0_g2_i1	conditionA	conditionB	-2.67924	0.419996	1.55132e-06	2.11423e-05
DN3140_c0_g1_i2	conditionA	conditionB	-2.96308	7.8929	1.59759e-06	2.17414e-05
DN2607_c0_g2_i1	conditionA	conditionB	-2.87138	1.84857	1.60843e-06	2.18811e-05
DN3161_c0_g1_i8	conditionA	conditionB	-3.2254	5.12752	1.61148e-06	2.19145e-05
DN4417_c0_g2_i1	conditionA	conditionB	-3.29117	7.69872	1.62419e-06	2.20635e-05
DN10806_c0_g1_i1	conditionA	conditionB	-1.69899	4.35196	1.62885e-06	2.21189e-05
DN1833_c0_g1_i4	conditionA	conditionB	-4.02087	1.90459	1.63609e-06	2.22091e-05
DN4958_c0_g1_i1	conditionA	conditionB	-2.47698	3.52153	1.64843e-06	2.23686e-05
DN11081_c0_g1_i5	conditionA	conditionB	-2.65866	0.905632	1.65558e-06	2.24495e-05
DN20957_c1_g1_i1	conditionA	conditionB	-3.54753	1.81097	1.65857e-06	2.24819e-05
DN860_c0_g1_i9	conditionA	conditionB	-1.78244	5.33217	1.66341e-06	2.25314e-05
DN19862_c0_g1_i7	conditionA	conditionB	-1.9784	6.29487	1.66341e-06	2.25314e-05
DN144602_c0_g1_i1	conditionA	conditionB	-3.50195	-0.506598	1.66775e-06	2.2582e-05
DN630_c0_g2_i2	conditionA	conditionB	-2.05594	5.58401	1.66876e-06	2.25876e-05
DN313_c0_g1_i1	conditionA	conditionB	-1.80841	4.08904	1.67937e-06	2.2723e-05
DN15_c1_g5_i1	conditionA	conditionB	-2.36959	2.05262	1.68117e-06	2.27393e-05
DN3376_c1_g2_i1	conditionA	conditionB	-1.85876	3.93746	1.69343e-06	2.28887e-05
DN12037_c0_g1_i2	conditionA	conditionB	-4.34437	-0.0947552	1.69593e-06	2.29142e-05
DN3187_c0_g1_i8	conditionA	conditionB	-3.09458	5.72672	1.70119e-06	2.29688e-05
DN1718_c0_g1_i5	conditionA	conditionB	-2.59965	2.01007	1.71129e-06	2.30886e-05
DN12929_c0_g1_i3	conditionA	conditionB	-2.71192	0.929431	1.71456e-06	2.31079e-05
DN2321_c0_g1_i6	conditionA	conditionB	-2.5799	3.83383	1.73517e-06	2.33774e-05
DN3376_c1_g1_i1	conditionA	conditionB	-2.23442	2.21213	1.74162e-06	2.34391e-05
DN9006_c0_g2_i1	conditionA	conditionB	-3.67924	0.315992	1.79448e-06	2.41075e-05
DN4632_c0_g1_i14	conditionA	conditionB	-1.79016	3.78378	1.79786e-06	2.4144e-05
DN2846_c0_g1_i4	conditionA	conditionB	-2.06763	2.62421	1.80113e-06	2.41709e-05
DN6535_c0_g1_i5	conditionA	conditionB	-2.2303	4.31343	1.8044e-06	2.4189e-05
DN12428_c0_g1_i1	conditionA	conditionB	-3.6645	2.9072	1.8249e-06	2.4455e-05
DN28715_c0_g1_i1	conditionA	conditionB	-3.37266	2.78187	1.83587e-06	2.45622e-05
DN2884_c0_g1_i5	conditionA	conditionB	-1.94294	6.18288	1.84907e-06	2.47e-05
DN20274_c0_g1_i6	conditionA	conditionB	-2.99381	5.31018	1.86254e-06	2.48622e-05
DN11073_c0_g1_i1	conditionA	conditionB	-2.10237	3.40667	1.88179e-06	2.50571e-05
DN7031_c0_g1_i2	conditionA	conditionB	-3.14004	0.0420311	1.8897e-06	2.51534e-05
DN3953_c0_g1_i2	conditionA	conditionB	-2.44154	8.94362	1.90012e-06	2.52654e-05
DN5401_c0_g1_i2	conditionA	conditionB	-3.12903	1.99552	1.91763e-06	2.54832e-05
DN32553_c0_g1_i5	conditionA	conditionB	-1.86842	3.93582	1.91785e-06	2.54832e-05
DN30_c0_g2_i2	conditionA	conditionB	-2.05188	4.18467	1.94633e-06	2.58525e-05
DN14683_c0_g3_i1	conditionA	conditionB	-2.06606	2.93807	1.94799e-06	2.58563e-05
DN1894_c0_g2_i1	conditionA	conditionB	-2.2831	6.5286	1.96687e-06	2.60794e-05
DN6128_c0_g1_i10	conditionA	conditionB	-2.22444	2.22462	1.96789e-06	2.60838e-05
DN4464_c0_g4_i1	conditionA	conditionB	-2.59812	2.60913	1.97582e-06	2.61792e-05
DN4244_c0_g1_i1	conditionA	conditionB	-1.95281	5.26901	1.97688e-06	2.61792e-05
DN20679_c0_g3_i2	conditionA	conditionB	-1.66687	4.56012	1.97718e-06	2.61792e-05
DN6530_c0_g3_i2	conditionA	conditionB	-1.9748	9.16825	1.98665e-06	2.62861e-05
DN17608_c0_g1_i1	conditionA	conditionB	-3.29731	2.34727	1.99903e-06	2.64407e-05
DN8576_c0_g1_i1	conditionA	conditionB	-2.5303	2.22665	2.01961e-06	2.67034e-05
DN1841_c0_g1_i1	conditionA	conditionB	-2.66743	2.38801	2.02789e-06	2.68036e-05
DN12636_c0_g1_i2	conditionA	conditionB	-2.43159	1.88235	2.04403e-06	2.69979e-05
DN125996_c0_g1_i1	conditionA	conditionB	-2.58912	5.79465	2.04704e-06	2.70282e-05
DN8676_c0_g1_i1	conditionA	conditionB	-2.38615	1.68322	2.06963e-06	2.72978e-05
DN5177_c0_g1_i2	conditionA	conditionB	-1.99915	3.20534	2.09427e-06	2.76131e-05
DN21675_c0_g1_i1	conditionA	conditionB	-3.02589	3.14081	2.11039e-06	2.77978e-05
DN3210_c0_g1_i7	conditionA	conditionB	-1.69666	4.13026	2.12284e-06	2.79508e-05
DN3520_c0_g1_i9	conditionA	conditionB	-2.10253	4.94286	2.14381e-06	2.82071e-05
DN16926_c0_g1_i1	conditionA	conditionB	-3.79595	2.90191	2.14894e-06	2.82647e-05
DN9607_c1_g1_i1	conditionA	conditionB	-3.03151	1.38768	2.17472e-06	2.85838e-05
DN12376_c0_g1_i1	conditionA	conditionB	-1.84619	7.3526	2.17784e-06	2.8605e-05
DN17421_c0_g2_i3	conditionA	conditionB	-2.06106	3.45778	2.17984e-06	2.86212e-05
DN28861_c0_g1_i1	conditionA	conditionB	-3.28109	-0.504007	2.19753e-06	2.88234e-05
DN8907_c0_g3_i2	conditionA	conditionB	-2.57495	1.43186	2.20096e-06	2.88584e-05
DN5788_c0_g1_i3	conditionA	conditionB	-2.7938	2.94892	2.21141e-06	2.89852e-05
DN1912_c0_g1_i1	conditionA	conditionB	-2.69264	2.32461	2.21684e-06	2.90463e-05
DN5575_c0_g1_i3	conditionA	conditionB	-2.4587	1.15978	2.21953e-06	2.90715e-05
DN2402_c1_g2_i1	conditionA	conditionB	-3.29868	1.21957	2.23143e-06	2.92172e-05
DN6652_c0_g1_i8	conditionA	conditionB	-1.99818	5.21276	2.25091e-06	2.94415e-05
DN938_c2_g1_i1	conditionA	conditionB	-3.87689	0.772986	2.26227e-06	2.95798e-05
DN2584_c0_g2_i1	conditionA	conditionB	-2.15313	7.8414	2.26906e-06	2.96583e-05
DN155891_c0_g1_i1	conditionA	conditionB	-4.59762	1.42448	2.28571e-06	2.98346e-05
DN6420_c0_g1_i3	conditionA	conditionB	-3.71794	1.68736	2.29064e-06	2.98886e-05
DN13144_c0_g2_i2	conditionA	conditionB	-2.3398	3.02344	2.3094e-06	3.01021e-05
DN174328_c0_g1_i1	conditionA	conditionB	-2.90429	1.93052	2.35075e-06	3.05987e-05
DN8570_c0_g1_i3	conditionA	conditionB	-2.29391	10.6311	2.36644e-06	3.07908e-05
DN2537_c2_g2_i1	conditionA	conditionB	-2.55551	0.64186	2.36714e-06	3.07908e-05
DN6494_c0_g1_i1	conditionA	conditionB	-4.14038	3.72377	2.39347e-06	3.11011e-05
DN5302_c0_g4_i1	conditionA	conditionB	-3.27428	3.9187	2.39708e-06	3.11265e-05
DN19335_c0_g4_i2	conditionA	conditionB	-3.69181	-0.345354	2.40277e-06	3.11789e-05
DN13904_c0_g1_i1	conditionA	conditionB	-2.07387	3.97685	2.40667e-06	3.12187e-05
DN1012_c2_g2_i2	conditionA	conditionB	-2.24947	3.85537	2.42003e-06	3.13813e-05
DN7102_c0_g1_i8	conditionA	conditionB	-2.48001	2.0709	2.42459e-06	3.14295e-05
DN2235_c0_g1_i7	conditionA	conditionB	-3.16106	1.99407	2.44069e-06	3.16274e-05
DN193_c0_g1_i5	conditionA	conditionB	-4.1236	3.12541	2.45259e-06	3.17706e-05
DN8483_c0_g1_i3	conditionA	conditionB	-2.6029	1.75652	2.46812e-06	3.19499e-05
DN128063_c0_g1_i1	conditionA	conditionB	-2.83063	4.02613	2.47616e-06	3.2021e-05
DN32406_c0_g1_i1	conditionA	conditionB	-2.55649	2.22883	2.48776e-06	3.21599e-05
DN6956_c0_g1_i1	conditionA	conditionB	-1.62957	4.90591	2.50123e-06	3.23229e-05
DN4369_c1_g2_i3	conditionA	conditionB	-2.34614	4.20297	2.50301e-06	3.23349e-05
DN2788_c0_g2_i3	conditionA	conditionB	-1.67513	5.38693	2.55379e-06	3.29457e-05
DN6314_c0_g1_i1	conditionA	conditionB	-2.35393	1.96882	2.56655e-06	3.3099e-05
DN6925_c0_g1_i1	conditionA	conditionB	-2.82783	0.844544	2.57137e-06	3.31499e-05
DN3481_c0_g1_i14	conditionA	conditionB	-1.70868	4.12593	2.58336e-06	3.32816e-05
DN42220_c0_g2_i1	conditionA	conditionB	-3.11457	2.65985	2.59107e-06	3.33468e-05
DN4070_c0_g2_i3	conditionA	conditionB	-2.1585	3.12177	2.59389e-06	3.33717e-05
DN95654_c0_g1_i1	conditionA	conditionB	-7.86875	1.28636	2.61136e-06	3.35734e-05
DN4659_c0_g3_i3	conditionA	conditionB	-3.11364	2.36918	2.62746e-06	3.374e-05
DN7464_c0_g2_i4	conditionA	conditionB	-3.24589	3.40133	2.64776e-06	3.39835e-05
DN13171_c0_g1_i3	conditionA	conditionB	-1.84669	3.82995	2.67953e-06	3.43679e-05
DN2841_c0_g1_i1	conditionA	conditionB	-1.8019	3.87434	2.69116e-06	3.4484e-05
DN8179_c0_g1_i3	conditionA	conditionB	-1.93421	3.22462	2.69133e-06	3.4484e-05
DN7516_c0_g1_i7	conditionA	conditionB	-2.04634	4.54283	2.69678e-06	3.45304e-05
DN85121_c0_g1_i2	conditionA	conditionB	-1.88949	4.48922	2.69993e-06	3.45541e-05
DN15812_c0_g2_i1	conditionA	conditionB	-3.7473	1.6928	2.70747e-06	3.4632e-05
DN37304_c0_g1_i2	conditionA	conditionB	-2.02053	5.59074	2.71635e-06	3.47234e-05
DN19502_c0_g1_i2	conditionA	conditionB	-2.54571	1.192	2.71647e-06	3.47234e-05
DN23167_c0_g1_i1	conditionA	conditionB	-2.78792	2.89639	2.72141e-06	3.47748e-05
DN9320_c0_g1_i1	conditionA	conditionB	-2.23413	2.40186	2.74682e-06	3.50756e-05
DN7118_c0_g1_i5	conditionA	conditionB	-1.5804	4.80651	2.76729e-06	3.53251e-05
DN12420_c0_g2_i1	conditionA	conditionB	-1.71022	6.80213	2.7774e-06	3.54302e-05
DN102527_c0_g1_i1	conditionA	conditionB	-3.32562	-0.119666	2.78129e-06	3.54615e-05
DN127662_c0_g1_i1	conditionA	conditionB	-1.98288	3.11798	2.78461e-06	3.54861e-05
DN6748_c0_g2_i2	conditionA	conditionB	-2.59753	3.15366	2.79646e-06	3.56251e-05
DN40334_c0_g1_i3	conditionA	conditionB	-1.66747	5.50592	2.80282e-06	3.5694e-05
DN23_c0_g1_i8	conditionA	conditionB	-1.95747	4.85268	2.80885e-06	3.57587e-05
DN886_c0_g3_i4	conditionA	conditionB	-2.01282	2.80137	2.81669e-06	3.58222e-05
DN2454_c0_g1_i14	conditionA	conditionB	-2.38794	4.50345	2.81925e-06	3.58428e-05
DN13721_c0_g2_i2	conditionA	conditionB	-2.36762	2.67216	2.83675e-06	3.60531e-05
DN16845_c0_g1_i5	conditionA	conditionB	-2.87975	0.669199	2.83985e-06	3.60803e-05
DN4018_c0_g1_i1	conditionA	conditionB	-1.98203	5.91637	2.85492e-06	3.62473e-05
DN5642_c0_g1_i8	conditionA	conditionB	-3.23827	1.19614	2.86292e-06	3.63231e-05
DN140224_c0_g1_i1	conditionA	conditionB	-4.6348	-0.118782	2.86378e-06	3.63231e-05
DN2449_c1_g5_i2	conditionA	conditionB	-2.38903	2.47229	2.87868e-06	3.64875e-05
DN3807_c0_g3_i1	conditionA	conditionB	-2.39942	2.10261	2.89468e-06	3.6678e-05
DN8152_c0_g1_i3	conditionA	conditionB	-1.60861	4.6534	2.89843e-06	3.67132e-05
DN9608_c0_g1_i2	conditionA	conditionB	-2.51507	2.74325	2.90789e-06	3.68082e-05
DN10154_c0_g1_i1	conditionA	conditionB	-2.03063	5.30273	2.91864e-06	3.69319e-05
DN607_c1_g1_i1	conditionA	conditionB	-2.18389	2.55205	2.94787e-06	3.72892e-05
DN5746_c0_g2_i2	conditionA	conditionB	-2.02041	2.47522	2.97466e-06	3.76029e-05
DN2202_c1_g1_i1	conditionA	conditionB	-1.57404	5.37667	2.98083e-06	3.76682e-05
DN10100_c0_g3_i1	conditionA	conditionB	-2.64832	1.62978	2.99124e-06	3.77871e-05
DN13703_c2_g2_i2	conditionA	conditionB	-2.2799	4.86555	3.00569e-06	3.79569e-05
DN3090_c0_g1_i4	conditionA	conditionB	-1.89475	4.8721	3.03097e-06	3.82506e-05
DN29937_c0_g1_i3	conditionA	conditionB	-4.98182	2.70381	3.05776e-06	3.85756e-05
DN97578_c0_g1_i1	conditionA	conditionB	-3.98577	2.08772	3.05888e-06	3.85769e-05
DN3466_c0_g1_i1	conditionA	conditionB	-2.10919	5.21498	3.06986e-06	3.86933e-05
DN21800_c0_g1_i2	conditionA	conditionB	-1.75401	5.16009	3.10051e-06	3.90627e-05
DN8536_c0_g1_i2	conditionA	conditionB	-2.23648	6.69862	3.11612e-06	3.92357e-05
DN8969_c0_g1_i10	conditionA	conditionB	-2.24552	5.27722	3.11632e-06	3.92357e-05
DN3948_c0_g1_i2	conditionA	conditionB	-4.97322	3.05916	3.12219e-06	3.92964e-05
DN4271_c0_g2_i2	conditionA	conditionB	-3.04192	2.07483	3.13152e-06	3.94007e-05
DN20395_c0_g3_i3	conditionA	conditionB	-1.70622	5.38509	3.18755e-06	4.00788e-05
DN1118_c0_g1_i5	conditionA	conditionB	-5.09772	1.03639	3.19886e-06	4.02043e-05
DN140483_c0_g1_i1	conditionA	conditionB	-1.61503	4.85445	3.19966e-06	4.02043e-05
DN5191_c0_g1_i2	conditionA	conditionB	-1.91	3.81364	3.24714e-06	4.07803e-05
DN3108_c0_g1_i1	conditionA	conditionB	-1.71264	4.97839	3.24767e-06	4.07803e-05
DN7307_c0_g1_i5	conditionA	conditionB	-2.81096	2.32481	3.26256e-06	4.09264e-05
DN30649_c0_g1_i8	conditionA	conditionB	-2.44536	7.3435	3.26653e-06	4.09626e-05
DN9722_c0_g1_i4	conditionA	conditionB	-3.58391	2.25755	3.287e-06	4.11919e-05
DN3688_c1_g1_i5	conditionA	conditionB	-2.23432	3.41074	3.29074e-06	4.12251e-05
DN566_c0_g1_i6	conditionA	conditionB	-2.8162	2.94115	3.3025e-06	4.13586e-05
DN15709_c0_g1_i6	conditionA	conditionB	-2.43133	3.25462	3.30533e-06	4.13803e-05
DN338_c0_g1_i4	conditionA	conditionB	-3.04201	2.96134	3.37441e-06	4.21751e-05
DN6281_c0_g1_i2	conditionA	conditionB	-2.07738	3.52714	3.37872e-06	4.21982e-05
DN27834_c0_g1_i1	conditionA	conditionB	-2.74289	5.22626	3.38779e-06	4.22722e-05
DN7067_c0_g1_i5	conditionA	conditionB	-1.8277	4.64926	3.38974e-06	4.22825e-05
DN4613_c0_g1_i5	conditionA	conditionB	-2.6002	6.033	3.39687e-06	4.23434e-05
DN2486_c0_g2_i3	conditionA	conditionB	-2.88221	2.70208	3.39804e-06	4.23441e-05
DN6094_c0_g2_i7	conditionA	conditionB	-3.05143	-0.239092	3.40828e-06	4.24156e-05
DN14123_c0_g1_i1	conditionA	conditionB	-1.94446	3.70972	3.43057e-06	4.26365e-05
DN6874_c0_g1_i1	conditionA	conditionB	-1.86399	7.14758	3.44891e-06	4.28363e-05
DN24928_c0_g3_i2	conditionA	conditionB	-2.07918	2.3669	3.45018e-06	4.2838e-05
DN4778_c0_g1_i2	conditionA	conditionB	-2.92556	-0.209517	3.48334e-06	4.32212e-05
DN13628_c0_g1_i1	conditionA	conditionB	-2.87767	3.3308	3.49386e-06	4.33231e-05
DN7370_c0_g1_i1	conditionA	conditionB	-1.72379	6.99194	3.53506e-06	4.37908e-05
DN22870_c0_g1_i2	conditionA	conditionB	-1.90919	4.51144	3.53875e-06	4.38221e-05
DN9327_c0_g1_i4	conditionA	conditionB	-2.11353	6.2822	3.61397e-06	4.46217e-05
DN33486_c0_g1_i3	conditionA	conditionB	-2.08843	3.5701	3.62795e-06	4.47796e-05
DN31122_c0_g1_i18	conditionA	conditionB	-3.43252	1.7602	3.65915e-06	4.51203e-05
DN2462_c0_g1_i22	conditionA	conditionB	-1.91394	4.62816	3.67894e-06	4.53347e-05
DN781_c0_g1_i1	conditionA	conditionB	-1.77073	5.04379	3.73897e-06	4.60142e-05
DN6181_c0_g1_i6	conditionA	conditionB	-1.93727	3.12527	3.74772e-06	4.61068e-05
DN6788_c0_g1_i1	conditionA	conditionB	-2.13243	2.97036	3.77369e-06	4.63961e-05
DN4889_c0_g3_i1	conditionA	conditionB	-3.06479	4.26697	3.81735e-06	4.6887e-05
DN271_c0_g1_i1	conditionA	conditionB	-2.78094	9.1319	3.8272e-06	4.69774e-05
DN3209_c0_g2_i1	conditionA	conditionB	-1.82739	4.07715	3.82924e-06	4.69871e-05
DN4101_c0_g1_i2	conditionA	conditionB	-1.80983	6.83467	3.83221e-06	4.70081e-05
DN149_c1_g3_i4	conditionA	conditionB	-2.26593	6.10491	3.83614e-06	4.70411e-05
DN34042_c0_g1_i3	conditionA	conditionB	-1.83053	4.2438	3.87141e-06	4.74427e-05
DN3407_c0_g1_i2	conditionA	conditionB	-1.87195	3.53079	3.8983e-06	4.77507e-05
DN5239_c1_g1_i24	conditionA	conditionB	-5.07906	0.0588174	3.89931e-06	4.77507e-05
DN6158_c0_g1_i2	conditionA	conditionB	-2.34359	5.57006	4.01282e-06	4.90481e-05
DN1721_c1_g2_i2	conditionA	conditionB	-2.68357	7.28777	4.08481e-06	4.98471e-05
DN144203_c0_g1_i1	conditionA	conditionB	-1.99206	3.4127	4.11925e-06	5.02511e-05
DN6683_c0_g1_i6	conditionA	conditionB	-2.81416	0.310295	4.14651e-06	5.05673e-05
DN5055_c0_g2_i2	conditionA	conditionB	-3.13993	2.27174	4.16334e-06	5.07561e-05
DN3597_c0_g1_i2	conditionA	conditionB	-2.28217	2.036	4.17326e-06	5.08606e-05
DN3614_c0_g1_i2	conditionA	conditionB	-2.62485	2.78834	4.18547e-06	5.09929e-05
DN10239_c0_g2_i1	conditionA	conditionB	-2.58977	1.35637	4.19716e-06	5.11188e-05
DN5887_c0_g1_i1	conditionA	conditionB	-3.36645	1.78277	4.27066e-06	5.19767e-05
DN1951_c0_g2_i9	conditionA	conditionB	-3.01135	3.58983	4.2818e-06	5.20656e-05
DN26513_c0_g3_i1	conditionA	conditionB	-2.07078	2.76259	4.28824e-06	5.2127e-05
DN5025_c0_g2_i3	conditionA	conditionB	-2.90705	2.33429	4.30684e-06	5.23362e-05
DN7606_c0_g1_i1	conditionA	conditionB	-1.71535	3.84191	4.32242e-06	5.24917e-05
DN2769_c0_g4_i1	conditionA	conditionB	-2.17696	4.82431	4.32867e-06	5.25338e-05
DN3046_c0_g1_i3	conditionA	conditionB	-4.53271	0.685843	4.34991e-06	5.27575e-05
DN10394_c0_g1_i21	conditionA	conditionB	-2.44873	3.53498	4.37383e-06	5.29965e-05
DN3595_c3_g1_i7	conditionA	conditionB	-2.38394	2.69	4.38419e-06	5.31049e-05
DN768_c1_g2_i1	conditionA	conditionB	-1.72668	3.86683	4.42224e-06	5.34971e-05
DN3953_c0_g1_i6	conditionA	conditionB	-2.0683	7.226	4.42632e-06	5.35293e-05
DN16808_c0_g2_i6	conditionA	conditionB	-1.86558	4.81706	4.44883e-06	5.37669e-05
DN37235_c0_g2_i1	conditionA	conditionB	-1.72649	5.27232	4.4707e-06	5.40139e-05
DN1465_c0_g6_i1	conditionA	conditionB	-1.76435	4.8689	4.48253e-06	5.41221e-05
DN8593_c0_g1_i1	conditionA	conditionB	-1.59287	4.59158	4.50438e-06	5.43511e-05
DN1899_c0_g2_i2	conditionA	conditionB	-2.70013	0.940701	4.50589e-06	5.43519e-05
DN6126_c0_g1_i1	conditionA	conditionB	-2.25592	8.16234	4.58387e-06	5.52395e-05
DN5303_c0_g1_i5	conditionA	conditionB	-2.78045	8.01751	4.6088e-06	5.55221e-05
DN5926_c0_g1_i1	conditionA	conditionB	-3.32872	2.46197	4.63576e-06	5.57935e-05
DN3627_c0_g2_i3	conditionA	conditionB	-2.63026	1.01884	4.65728e-06	5.60206e-05
DN4998_c0_g1_i1	conditionA	conditionB	-3.15487	-0.262898	4.65761e-06	5.60206e-05
DN722_c0_g3_i1	conditionA	conditionB	-1.90899	6.80497	4.65989e-06	5.60302e-05
DN28803_c0_g1_i1	conditionA	conditionB	-2.39178	1.30302	4.66983e-06	5.61317e-05
DN1567_c0_g1_i5	conditionA	conditionB	-2.10558	3.06486	4.67623e-06	5.61908e-05
DN24694_c0_g1_i1	conditionA	conditionB	-1.7483	3.54765	4.68786e-06	5.63125e-05
DN11249_c0_g2_i1	conditionA	conditionB	-3.67956	-0.168305	4.69391e-06	5.63673e-05
DN7246_c0_g1_i2	conditionA	conditionB	-2.05588	2.3725	4.70528e-06	5.64678e-05
DN16915_c0_g2_i1	conditionA	conditionB	-3.15051	0.103266	4.70945e-06	5.64999e-05
DN397_c1_g1_i9	conditionA	conditionB	-1.72634	5.65952	4.73849e-06	5.68303e-05
DN13011_c0_g1_i2	conditionA	conditionB	-1.66173	4.08837	4.75277e-06	5.69662e-05
DN3068_c0_g1_i1	conditionA	conditionB	-2.75082	0.885313	4.75286e-06	5.69662e-05
DN60360_c0_g2_i1	conditionA	conditionB	-1.8907	3.85048	4.79312e-06	5.73577e-05
DN8957_c0_g1_i4	conditionA	conditionB	-3.14183	5.16407	4.81595e-06	5.76125e-05
DN737_c1_g1_i1	conditionA	conditionB	-2.26718	1.60996	4.82163e-06	5.76621e-05
DN18832_c0_g2_i2	conditionA	conditionB	-3.91819	4.14881	4.82596e-06	5.76956e-05
DN4998_c0_g1_i2	conditionA	conditionB	-2.50639	3.37174	4.84106e-06	5.78578e-05
DN2491_c0_g2_i1	conditionA	conditionB	-2.37774	4.73151	4.85372e-06	5.79907e-05
DN583_c0_g1_i5	conditionA	conditionB	-2.13049	3.69649	4.86416e-06	5.8097e-05
DN45450_c0_g1_i4	conditionA	conditionB	-2.02491	4.52095	4.93894e-06	5.89046e-05
DN30299_c0_g2_i4	conditionA	conditionB	-2.19664	3.61445	4.93959e-06	5.89046e-05
DN1789_c1_g2_i8	conditionA	conditionB	-2.55939	2.2061	4.97809e-06	5.93074e-05
DN147_c0_g1_i3	conditionA	conditionB	-2.36372	7.04289	5.01813e-06	5.97278e-05
DN6483_c0_g1_i1	conditionA	conditionB	-5.14757	0.923456	5.03746e-06	5.99226e-05
DN1958_c0_g1_i10	conditionA	conditionB	-2.0201	2.80692	5.03768e-06	5.99226e-05
DN9885_c0_g2_i2	conditionA	conditionB	-1.57674	5.35643	5.05935e-06	6.01614e-05
DN16340_c0_g1_i1	conditionA	conditionB	-3.69785	1.20086	5.06774e-06	6.02232e-05
DN5401_c0_g1_i1	conditionA	conditionB	-3.28584	1.44944	5.09031e-06	6.04151e-05
DN21371_c0_g1_i2	conditionA	conditionB	-1.82007	6.12361	5.11254e-06	6.06408e-05
DN12515_c0_g1_i3	conditionA	conditionB	-2.46429	2.05379	5.11602e-06	6.0663e-05
DN19751_c1_g2_i1	conditionA	conditionB	-1.91278	2.87293	5.1318e-06	6.08309e-05
DN1276_c0_g2_i3	conditionA	conditionB	-1.83031	3.64019	5.15416e-06	6.10768e-05
DN858_c0_g2_i1	conditionA	conditionB	-2.65166	3.36288	5.16448e-06	6.11606e-05
DN12243_c0_g1_i2	conditionA	conditionB	-2.01582	2.71011	5.20332e-06	6.15625e-05
DN4097_c1_g1_i3	conditionA	conditionB	-2.01092	3.95148	5.22143e-06	6.17187e-05
DN1914_c0_g1_i3	conditionA	conditionB	-2.00599	6.32118	5.28289e-06	6.23669e-05
DN96924_c0_g1_i1	conditionA	conditionB	-2.16661	4.42947	5.2946e-06	6.24855e-05
DN2082_c0_g2_i1	conditionA	conditionB	-2.45005	1.37761	5.32367e-06	6.28089e-05
DN1671_c0_g4_i1	conditionA	conditionB	-2.20937	4.31017	5.33294e-06	6.28986e-05
DN9071_c0_g1_i1	conditionA	conditionB	-1.64436	5.37707	5.33811e-06	6.29202e-05
DN5206_c0_g3_i2	conditionA	conditionB	-4.57972	1.60387	5.34094e-06	6.29339e-05
DN36755_c0_g1_i2	conditionA	conditionB	-5.62528	2.30072	5.3749e-06	6.32945e-05
DN1576_c1_g1_i6	conditionA	conditionB	-1.93257	3.57337	5.37665e-06	6.32954e-05
DN2322_c0_g1_i7	conditionA	conditionB	-2.75325	2.72427	5.44665e-06	6.40194e-05
DN12511_c0_g1_i3	conditionA	conditionB	-1.98265	7.16288	5.46505e-06	6.41846e-05
DN3780_c0_g1_i9	conditionA	conditionB	-2.34576	5.37401	5.52517e-06	6.48412e-05
DN527_c0_g1_i16	conditionA	conditionB	-2.53698	2.45089	5.56415e-06	6.52616e-05
DN2219_c0_g1_i1	conditionA	conditionB	-2.36236	9.19215	5.56446e-06	6.52616e-05
DN7574_c0_g3_i2	conditionA	conditionB	-3.0633	3.90516	5.57593e-06	6.53758e-05
DN616_c0_g1_i2	conditionA	conditionB	-2.52468	7.29363	5.57966e-06	6.53901e-05
DN2695_c0_g1_i3	conditionA	conditionB	-2.81255	2.06134	5.58217e-06	6.53901e-05
DN858_c0_g3_i5	conditionA	conditionB	-2.26096	3.12365	5.58746e-06	6.54295e-05
DN4997_c0_g1_i1	conditionA	conditionB	-1.71337	3.84343	5.59117e-06	6.54526e-05
DN9826_c0_g1_i1	conditionA	conditionB	-2.72396	1.04843	5.60969e-06	6.56287e-05
DN2813_c1_g1_i1	conditionA	conditionB	-1.89823	10.4465	5.61306e-06	6.56376e-05
DN387_c0_g1_i5	conditionA	conditionB	-1.71149	6.55681	5.61482e-06	6.56376e-05
DN511_c0_g1_i3	conditionA	conditionB	-1.72311	3.99295	5.68005e-06	6.62872e-05
DN5263_c0_g1_i2	conditionA	conditionB	-2.82822	2.52342	5.71015e-06	6.66179e-05
DN1228_c0_g1_i11	conditionA	conditionB	-2.84569	1.96744	5.73587e-06	6.68971e-05
DN4983_c0_g1_i1	conditionA	conditionB	-1.85687	3.41699	5.75441e-06	6.70719e-05
DN26594_c0_g1_i1	conditionA	conditionB	-1.57737	4.83926	5.80335e-06	6.76214e-05
DN6159_c0_g1_i5	conditionA	conditionB	-3.17824	5.69607	5.80762e-06	6.76503e-05
DN11201_c0_g3_i1	conditionA	conditionB	-2.17191	4.03067	5.81561e-06	6.77015e-05
DN5334_c0_g1_i8	conditionA	conditionB	-1.85796	4.91192	5.84192e-06	6.79868e-05
DN28343_c0_g2_i1	conditionA	conditionB	-3.77731	4.41581	5.85548e-06	6.81025e-05
DN270_c0_g1_i12	conditionA	conditionB	-2.45757	2.31776	5.86591e-06	6.82028e-05
DN95854_c0_g1_i1	conditionA	conditionB	-1.92378	6.63006	5.90033e-06	6.85817e-05
DN5388_c0_g2_i7	conditionA	conditionB	-4.58289	3.91583	5.90233e-06	6.85838e-05
DN3735_c3_g1_i1	conditionA	conditionB	-3.25592	0.488482	5.91786e-06	6.87432e-05
DN4937_c0_g1_i13	conditionA	conditionB	-2.17867	5.50851	5.93901e-06	6.89463e-05
DN2137_c0_g2_i1	conditionA	conditionB	-1.81667	3.49442	5.94345e-06	6.89766e-05
DN4754_c0_g1_i19	conditionA	conditionB	-3.52239	2.6725	6.01422e-06	6.97549e-05
DN4282_c0_g1_i3	conditionA	conditionB	-2.9265	2.14614	6.02298e-06	6.98351e-05
DN9012_c0_g1_i7	conditionA	conditionB	-2.21159	9.89923	6.0432e-06	6.99859e-05
DN2663_c0_g2_i2	conditionA	conditionB	-2.24721	1.83648	6.04342e-06	6.99859e-05
DN26962_c0_g1_i10	conditionA	conditionB	-1.62386	5.39178	6.05278e-06	7.00728e-05
DN6231_c0_g1_i5	conditionA	conditionB	-1.60053	4.16237	6.06873e-06	7.02143e-05
DN2707_c0_g3_i1	conditionA	conditionB	-1.98533	2.47852	6.13104e-06	7.08917e-05
DN2576_c0_g3_i1	conditionA	conditionB	-1.59673	4.8785	6.14184e-06	7.09948e-05
DN13523_c0_g1_i19	conditionA	conditionB	-2.58457	0.455331	6.14785e-06	7.10425e-05
DN12859_c0_g1_i1	conditionA	conditionB	-2.11083	4.83857	6.18559e-06	7.13859e-05
DN4842_c0_g3_i1	conditionA	conditionB	-3.79763	2.81084	6.191e-06	7.14097e-05
DN13001_c0_g1_i2	conditionA	conditionB	-3.38253	4.20133	6.22975e-06	7.17687e-05
DN26609_c1_g2_i2	conditionA	conditionB	-2.09502	3.59127	6.26236e-06	7.21004e-05
DN7926_c0_g1_i4	conditionA	conditionB	-2.10854	7.1015	6.29506e-06	7.24189e-05
DN3131_c0_g3_i1	conditionA	conditionB	-2.48821	3.77223	6.29579e-06	7.24189e-05
DN1177_c0_g1_i2	conditionA	conditionB	-3.7171	6.09668	6.34767e-06	7.29934e-05
DN6361_c0_g3_i1	conditionA	conditionB	-1.87575	3.8009	6.36267e-06	7.31275e-05
DN5976_c0_g1_i2	conditionA	conditionB	-3.29319	2.76499	6.44276e-06	7.3974e-05
DN5732_c0_g1_i4	conditionA	conditionB	-2.71668	0.35105	6.46605e-06	7.4151e-05
DN12009_c0_g1_i1	conditionA	conditionB	-2.63924	1.39879	6.52287e-06	7.47571e-05
DN5916_c0_g1_i1	conditionA	conditionB	-3.5356	2.86315	6.53274e-06	7.48475e-05
DN39879_c0_g1_i2	conditionA	conditionB	-3.24776	5.31476	6.5593e-06	7.50833e-05
DN8948_c1_g1_i3	conditionA	conditionB	-1.65317	4.62356	6.74738e-06	7.70723e-05
DN50351_c0_g1_i8	conditionA	conditionB	-2.50701	5.62824	6.77444e-06	7.7358e-05
DN1406_c0_g4_i1	conditionA	conditionB	-4.82498	0.781943	6.78083e-06	7.73965e-05
DN4681_c0_g2_i2	conditionA	conditionB	-1.78645	3.23505	6.78193e-06	7.73965e-05
DN8401_c0_g1_i7	conditionA	conditionB	-6.73539	3.37596	6.88328e-06	7.85056e-05
DN9267_c0_g1_i7	conditionA	conditionB	-4.17436	2.93443	6.93393e-06	7.90594e-05
DN780_c1_g1_i5	conditionA	conditionB	-2.35638	1.45923	6.95856e-06	7.92923e-05
DN5443_c0_g1_i2	conditionA	conditionB	-2.50786	9.64264	7.00269e-06	7.97114e-05
DN936_c1_g2_i1	conditionA	conditionB	-2.20778	3.4008	7.00381e-06	7.97114e-05
DN8250_c0_g1_i1	conditionA	conditionB	-2.87028	0.658069	7.02457e-06	7.9893e-05
DN8030_c0_g2_i1	conditionA	conditionB	-2.40934	3.45354	7.03774e-06	8.0001e-05
DN8312_c0_g3_i1	conditionA	conditionB	-3.76389	2.94399	7.04131e-06	8.00174e-05
DN4645_c0_g1_i4	conditionA	conditionB	-3.09618	2.42366	7.05427e-06	8.01405e-05
DN17042_c0_g3_i1	conditionA	conditionB	-1.72018	3.70418	7.0663e-06	8.0253e-05
DN449_c0_g1_i7	conditionA	conditionB	-2.11142	3.90829	7.14956e-06	8.11496e-05
DN5691_c0_g1_i4	conditionA	conditionB	-2.14402	3.8887	7.22376e-06	8.19425e-05
DN2850_c0_g1_i12	conditionA	conditionB	-1.97334	3.2895	7.23524e-06	8.2048e-05
DN10449_c0_g1_i1	conditionA	conditionB	-2.96403	1.28146	7.24571e-06	8.2142e-05
DN199_c1_g2_i12	conditionA	conditionB	-2.36688	1.14421	7.28159e-06	8.25239e-05
DN10007_c0_g2_i3	conditionA	conditionB	-2.59143	2.49325	7.31585e-06	8.28624e-05
DN12673_c0_g1_i1	conditionA	conditionB	-4.55868	0.276798	7.37893e-06	8.35266e-05
DN7181_c0_g1_i1	conditionA	conditionB	-2.56004	0.379532	7.46759e-06	8.44541e-05
DN3501_c2_g3_i1	conditionA	conditionB	-2.17677	2.28304	7.47634e-06	8.45277e-05
DN3473_c0_g1_i4	conditionA	conditionB	-2.20139	2.48029	7.56127e-06	8.53599e-05
DN916_c5_g1_i3	conditionA	conditionB	-2.95315	0.645329	7.56711e-06	8.53896e-05
DN3540_c0_g1_i8	conditionA	conditionB	-2.63764	3.29195	7.56843e-06	8.53896e-05
DN6535_c0_g1_i3	conditionA	conditionB	-3.05572	2.65956	7.57213e-06	8.54058e-05
DN3047_c0_g1_i14	conditionA	conditionB	-2.38802	5.44705	7.58136e-06	8.54843e-05
DN2916_c0_g1_i2	conditionA	conditionB	-3.14488	3.20983	7.58916e-06	8.55466e-05
DN3805_c0_g1_i2	conditionA	conditionB	-2.56171	2.86902	7.60334e-06	8.56808e-05
DN19984_c0_g2_i1	conditionA	conditionB	-2.86839	2.59874	7.60707e-06	8.56972e-05
DN8932_c1_g1_i4	conditionA	conditionB	-1.83145	5.95999	7.62275e-06	8.58482e-05
DN7812_c0_g1_i3	conditionA	conditionB	-1.74482	4.73104	7.65259e-06	8.61328e-05
DN886_c0_g3_i5	conditionA	conditionB	-3.2719	3.34675	7.66291e-06	8.62232e-05
DN143823_c0_g1_i1	conditionA	conditionB	-2.21585	2.39536	7.67974e-06	8.63868e-05
DN3075_c0_g2_i1	conditionA	conditionB	-2.60911	1.58468	7.68515e-06	8.64218e-05
DN25111_c0_g1_i2	conditionA	conditionB	-2.5089	1.17454	7.68865e-06	8.64354e-05
DN7400_c0_g1_i1	conditionA	conditionB	-2.2476	2.92398	7.72739e-06	8.68191e-05
DN17280_c0_g1_i1	conditionA	conditionB	-1.81756	2.97494	7.74363e-06	8.69756e-05
DN155814_c0_g1_i1	conditionA	conditionB	-3.84708	3.6035	7.76755e-06	8.71923e-05
DN5075_c0_g1_i2	conditionA	conditionB	-2.57745	1.97447	7.81742e-06	8.76999e-05
DN19341_c1_g1_i1	conditionA	conditionB	-2.28049	3.16133	7.82472e-06	8.77556e-05
DN350_c0_g1_i3	conditionA	conditionB	-2.83693	3.66284	7.83133e-06	8.77776e-05
DN7309_c0_g2_i5	conditionA	conditionB	-2.25242	1.46513	7.83634e-06	8.77815e-05
DN7579_c0_g1_i1	conditionA	conditionB	-2.73232	1.76803	7.86324e-06	8.80566e-05
DN23718_c1_g1_i1	conditionA	conditionB	-2.81054	6.75974	7.87094e-06	8.81166e-05
DN8738_c0_g1_i2	conditionA	conditionB	-2.69086	2.14316	7.92394e-06	8.86837e-05
DN2082_c0_g1_i1	conditionA	conditionB	-1.93058	2.72112	7.97187e-06	8.91936e-05
DN12384_c0_g1_i1	conditionA	conditionB	-4.79084	1.74688	7.99901e-06	8.94441e-05
DN11016_c0_g1_i2	conditionA	conditionB	-1.57368	4.13209	8.02885e-06	8.97511e-05
DN463_c1_g1_i5	conditionA	conditionB	-1.94258	3.24717	8.04238e-06	8.98729e-05
DN15460_c0_g1_i1	conditionA	conditionB	-2.6312	-0.13759	8.13448e-06	9.08242e-05
DN880_c0_g4_i4	conditionA	conditionB	-3.17581	2.76097	8.14455e-06	9.08828e-05
DN8633_c0_g2_i8	conditionA	conditionB	-2.1248	2.3936	8.18952e-06	9.13575e-05
DN8570_c0_g1_i1	conditionA	conditionB	-3.59989	2.40007	8.19854e-06	9.14311e-05
DN41162_c0_g1_i1	conditionA	conditionB	-1.5568	5.23462	8.26749e-06	9.2091e-05
DN36235_c0_g1_i1	conditionA	conditionB	-3.46897	2.12817	8.32488e-06	9.27029e-05
DN9447_c0_g1_i20	conditionA	conditionB	-2.31745	2.78385	8.32917e-06	9.27233e-05
DN156667_c0_g1_i1	conditionA	conditionB	-2.40557	2.14293	8.36504e-06	9.30676e-05
DN8850_c0_g1_i2	conditionA	conditionB	-1.60698	4.53074	8.38266e-06	9.3236e-05
DN2676_c0_g1_i1	conditionA	conditionB	-1.72222	3.65613	8.39849e-06	9.33571e-05
DN7093_c0_g1_i1	conditionA	conditionB	-1.5195	4.4196	8.41898e-06	9.35296e-05
DN126743_c0_g1_i1	conditionA	conditionB	-2.63883	0.94082	8.6469e-06	9.5715e-05
DN4939_c0_g1_i2	conditionA	conditionB	-1.85488	3.16151	8.64979e-06	9.5715e-05
DN1382_c0_g1_i4	conditionA	conditionB	-2.66453	2.50862	8.65125e-06	9.5715e-05
DN15709_c0_g1_i5	conditionA	conditionB	-1.70098	6.79226	8.69723e-06	9.61718e-05
DN1588_c0_g3_i1	conditionA	conditionB	-1.997	4.32819	8.69765e-06	9.61718e-05
DN2096_c1_g1_i1	conditionA	conditionB	-2.02318	3.74738	8.70549e-06	9.6202e-05
DN1664_c0_g1_i5	conditionA	conditionB	-2.64172	5.76209	8.72937e-06	9.64302e-05
DN27_c0_g2_i2	conditionA	conditionB	-2.45215	1.53998	8.73125e-06	9.64302e-05
DN1493_c4_g1_i1	conditionA	conditionB	-2.43678	1.86894	8.81793e-06	9.73304e-05
DN3579_c0_g1_i1	conditionA	conditionB	-1.73863	6.83183	8.86054e-06	9.77435e-05
DN22250_c0_g1_i1	conditionA	conditionB	-1.50459	5.30984	8.93494e-06	9.85353e-05
DN6487_c0_g1_i10	conditionA	conditionB	-1.90341	4.19986	8.97546e-06	9.88908e-05
DN434_c0_g1_i4	conditionA	conditionB	-1.90638	6.32395	8.97766e-06	9.88908e-05
DN249_c0_g1_i1	conditionA	conditionB	-1.75618	6.81974	8.98887e-06	9.89853e-05
DN1917_c0_g1_i2	conditionA	conditionB	-1.49004	5.10615	9.01374e-06	9.92302e-05
DN15623_c0_g2_i1	conditionA	conditionB	-2.634	0.670546	9.01682e-06	9.92351e-05
DN3553_c0_g1_i4	conditionA	conditionB	-1.89629	3.25734	9.02899e-06	9.934e-05
DN4122_c0_g1_i1	conditionA	conditionB	-2.59514	0.0868168	9.03527e-06	9.938e-05
DN17480_c0_g4_i1	conditionA	conditionB	-1.82643	3.54366	9.12691e-06	0.0001003
DN3425_c0_g2_i1	conditionA	conditionB	-1.6216	5.03294	9.14436e-06	0.000100463
DN1528_c0_g1_i1	conditionA	conditionB	-2.08138	7.93186	9.1474e-06	0.000100467
DN396_c0_g1_i12	conditionA	conditionB	-3.23777	2.91193	9.16533e-06	0.000100605
DN291_c0_g1_i4	conditionA	conditionB	-2.59072	4.82081	9.18986e-06	0.000100816
DN6986_c0_g1_i1	conditionA	conditionB	-2.31264	0.712711	9.18991e-06	0.000100816
DN63722_c0_g1_i1	conditionA	conditionB	-3.25647	1.20024	9.21539e-06	0.000101066
DN7210_c0_g3_i3	conditionA	conditionB	-1.96425	9.96687	9.32408e-06	0.000102169
DN1865_c1_g1_i4	conditionA	conditionB	-1.77722	4.83751	9.35704e-06	0.0001025
DN14111_c0_g4_i2	conditionA	conditionB	-2.30865	2.79669	9.37782e-06	0.000102698
DN2730_c0_g1_i16	conditionA	conditionB	-1.82493	6.21393	9.38669e-06	0.000102739
DN3116_c1_g1_i5	conditionA	conditionB	-2.54407	2.29681	9.39248e-06	0.000102739
DN5719_c2_g1_i1	conditionA	conditionB	-2.34053	0.883106	9.43862e-06	0.000103214
DN7073_c0_g1_i1	conditionA	conditionB	-2.04207	4.19945	9.45342e-06	0.000103346
DN12037_c0_g1_i1	conditionA	conditionB	-1.69537	6.16943	9.52666e-06	0.000104086
DN268_c0_g1_i2	conditionA	conditionB	-1.73218	4.00725	9.54384e-06	0.000104244
DN29937_c0_g1_i4	conditionA	conditionB	-4.52673	2.94301	9.5643e-06	0.000104437
DN26317_c0_g2_i1	conditionA	conditionB	-1.54535	4.95395	9.58007e-06	0.000104579
DN410_c0_g1_i1	conditionA	conditionB	-1.90883	7.55467	9.64627e-06	0.00010518
DN3919_c0_g4_i2	conditionA	conditionB	-2.38342	6.71233	9.70203e-06	0.000105714
DN7049_c0_g1_i2	conditionA	conditionB	-2.25727	3.34874	9.70368e-06	0.000105714
DN3313_c3_g1_i1	conditionA	conditionB	-3.09583	0.991328	9.71816e-06	0.000105841
DN45_c0_g2_i1	conditionA	conditionB	-2.89704	2.66197	9.77189e-06	0.000106365
DN5465_c0_g1_i3	conditionA	conditionB	-1.65825	3.70311	9.78998e-06	0.000106531
DN5316_c0_g1_i6	conditionA	conditionB	-1.63115	3.93066	9.88173e-06	0.000107498
DN697_c0_g2_i8	conditionA	conditionB	-1.92343	8.11846	9.88565e-06	0.00010751
DN2447_c1_g2_i1	conditionA	conditionB	-2.79297	0.578904	9.90318e-06	0.000107669
DN1524_c0_g1_i4	conditionA	conditionB	-2.03861	2.50737	9.91938e-06	0.000107783
DN1258_c0_g3_i20	conditionA	conditionB	-1.4856	4.74107	9.92869e-06	0.000107853
DN290_c0_g1_i3	conditionA	conditionB	-4.07164	2.23226	9.93609e-06	0.000107902
DN6484_c1_g1_i1	conditionA	conditionB	-2.01741	4.44545	9.95616e-06	0.000108089
DN10213_c0_g1_i2	conditionA	conditionB	-2.36635	1.92707	1.0057e-05	0.000109122
DN133_c0_g2_i6	conditionA	conditionB	-2.33351	4.89931	1.00752e-05	0.000109288
DN2940_c0_g1_i12	conditionA	conditionB	-1.58627	4.93921	1.01729e-05	0.000110277
DN617_c0_g2_i1	conditionA	conditionB	-2.46012	0.265187	1.02943e-05	0.000111407
DN158_c0_g1_i8	conditionA	conditionB	-2.28572	2.36286	1.03328e-05	0.000111728
DN4052_c0_g1_i11	conditionA	conditionB	-1.61462	4.74966	1.03716e-05	0.000112115
DN2449_c1_g1_i1	conditionA	conditionB	-2.79117	1.90146	1.04097e-05	0.000112462
DN156019_c0_g1_i1	conditionA	conditionB	-1.94934	4.43231	1.04655e-05	0.000113001
DN5885_c0_g2_i4	conditionA	conditionB	-2.18449	2.65456	1.05902e-05	0.000114183
DN2751_c0_g1_i2	conditionA	conditionB	-1.92373	4.90979	1.06015e-05	0.000114242
DN1528_c0_g1_i11	conditionA	conditionB	-3.39617	0.608099	1.06017e-05	0.000114242
DN24745_c0_g1_i2	conditionA	conditionB	-1.93021	8.28647	1.06576e-05	0.000114746
DN126_c0_g1_i2	conditionA	conditionB	-2.58928	2.75465	1.0676e-05	0.000114878
DN2381_c0_g1_i11	conditionA	conditionB	-1.53041	4.6146	1.06856e-05	0.000114948
DN3830_c0_g1_i1	conditionA	conditionB	-2.53375	2.87096	1.07565e-05	0.000115645
DN5025_c0_g1_i1	conditionA	conditionB	-2.88097	0.452495	1.07955e-05	0.000116032
DN434_c0_g1_i7	conditionA	conditionB	-1.58896	5.27002	1.08304e-05	0.000116374
DN16849_c0_g1_i6	conditionA	conditionB	-2.21506	3.79407	1.08538e-05	0.000116559
DN155309_c0_g1_i1	conditionA	conditionB	-4.32077	1.38009	1.08702e-05	0.000116701
DN23152_c0_g1_i1	conditionA	conditionB	-1.97017	5.22125	1.09445e-05	0.000117399
DN11053_c0_g1_i3	conditionA	conditionB	-1.70975	4.28822	1.0958e-05	0.00011751
DN8429_c0_g1_i5	conditionA	conditionB	-1.51108	5.04756	1.09674e-05	0.000117577
DN4380_c0_g1_i7	conditionA	conditionB	-2.81014	7.56992	1.09834e-05	0.000117699
DN9267_c0_g1_i12	conditionA	conditionB	-7.00005	4.08047	1.1027e-05	0.000118116
DN24165_c0_g1_i3	conditionA	conditionB	-1.90642	9.72184	1.10909e-05	0.000118766
DN858_c0_g3_i8	conditionA	conditionB	-1.92651	4.08483	1.11583e-05	0.00011942
DN3204_c0_g2_i1	conditionA	conditionB	-1.81452	4.42389	1.1188e-05	0.000119704
DN1583_c0_g5_i1	conditionA	conditionB	-1.67802	5.40149	1.12582e-05	0.000120421
[truncated: 1,803 more rows]

## Sheet: Control vs 12 h
De novo transcriptome analysis provides insights into formation of in vitro adventitious root from leaf explants of Arnebia euchroma
Jyoti Devi1,2, Ekjot Kaur1,2, Mohit Kumar Swarnkar1, Vishal Acharya1,2*, Shashi Bhushan1,2,3*
1Biotechnology Division, CSIR-Institute of Himalayan Bioresource Technology (IHBT), Palampur, H.P.-176061, India
2Academy of Scientific and Innovative Research (AcSIR), Ghaziabad-201002, India
3Dietetic & Nutrition Technology Division, CSIR-Institute of Himalayan Bioresource Technology (IHBT), Palampur, H.P.-176061, India
* Correspondence: sbhushan@ihbt.res.in & vishal@ihbt.res.in
Table S2b: List of differentially expressed genes, fold change ≤ 1.0; conditionA= Intact leaf, conditionC= 12 h
Transcript_ID			log Fold Change	logCPM	PValue	FDR
DN5504_c0_g1_i9	conditionA	conditionC	-7.90036	5.32048	6.76967e-52	2.5915e-47
DN4019_c0_g1_i2	conditionA	conditionC	-15.7175	6.14866	1.63147e-50	3.12271e-46
DN3570_c0_g1_i9	conditionA	conditionC	-7.10018	5.46093	9.96196e-47	9.53384e-43
DN1949_c0_g3_i1	conditionA	conditionC	-8.669	4.12236	2.19689e-45	1.68198e-41
DN1196_c1_g1_i4	conditionA	conditionC	-11.0338	3.91522	1.0959e-44	6.99204e-41
DN3780_c0_g1_i1	conditionA	conditionC	-11.2522	5.89034	1.92339e-44	1.05185e-40
DN7370_c0_g2_i1	conditionA	conditionC	-6.54428	5.23717	1.02873e-43	4.9226e-40
DN5096_c0_g1_i2	conditionA	conditionC	-7.03474	4.68798	8.77107e-42	3.35765e-38
DN15304_c0_g1_i4	conditionA	conditionC	-10.1856	4.82636	2.88672e-39	1.00461e-35
DN26538_c1_g1_i1	conditionA	conditionC	-6.58421	8.06637	6.08126e-39	1.89971e-35
DN5203_c0_g1_i8	conditionA	conditionC	-6.24411	4.42693	6.4513e-39	1.89971e-35
DN9467_c0_g1_i4	conditionA	conditionC	-6.89791	4.93722	1.51016e-37	3.85403e-34
DN3770_c7_g2_i1	conditionA	conditionC	-6.85788	4.6427	1.95277e-37	4.67211e-34
DN3341_c1_g2_i3	conditionA	conditionC	-7.07364	7.27302	5.92058e-37	1.33321e-33
DN9118_c0_g1_i7	conditionA	conditionC	-6.05724	4.67791	6.6612e-37	1.41665e-33
DN9433_c0_g1_i7	conditionA	conditionC	-6.35083	5.86533	7.73343e-37	1.55812e-33
DN5504_c0_g1_i1	conditionA	conditionC	-6.35058	5.23689	8.51293e-37	1.62942e-33
DN4019_c0_g1_i24	conditionA	conditionC	-7.16936	8.40582	1.24676e-36	2.27273e-33
DN818_c0_g4_i1	conditionA	conditionC	-6.52974	3.9709	6.38364e-36	1.11078e-32
DN5353_c0_g2_i1	conditionA	conditionC	-6.79845	3.75287	3.3306e-34	5.09995e-31
DN10849_c0_g1_i4	conditionA	conditionC	-6.19618	4.22514	3.53047e-34	5.13265e-31
DN9118_c0_g1_i5	conditionA	conditionC	-6.72193	5.64319	3.62011e-34	5.13265e-31
DN2739_c0_g1_i1	conditionA	conditionC	-7.93831	3.72102	4.24362e-34	5.80179e-31
DN4306_c0_g1_i2	conditionA	conditionC	-5.92716	8.13397	5.32685e-34	7.03162e-31
DN4019_c0_g1_i20	conditionA	conditionC	-5.70756	4.628	6.36936e-34	8.12752e-31
DN8120_c0_g2_i2	conditionA	conditionC	-5.70502	6.26964	7.89886e-34	9.75407e-31
DN7262_c0_g2_i2	conditionA	conditionC	-10.0451	5.57551	8.37582e-34	1.00198e-30
DN26214_c0_g1_i1	conditionA	conditionC	-13.7022	4.13702	1.73298e-33	2.01031e-30
DN4927_c0_g1_i4	conditionA	conditionC	-5.13789	4.8807	3.46324e-33	3.8993e-30
DN271_c0_g1_i4	conditionA	conditionC	-14.6085	5.04104	1.28413e-32	1.40451e-29
DN4098_c0_g1_i10	conditionA	conditionC	-6.0272	8.38715	1.38379e-32	1.47147e-29
DN4306_c0_g1_i7	conditionA	conditionC	-5.9322	9.52887	3.13442e-32	3.24294e-29
DN3570_c0_g1_i3	conditionA	conditionC	-6.81521	4.90264	5.71776e-32	5.76004e-29
DN3341_c1_g2_i4	conditionA	conditionC	-6.94363	4.85973	7.60375e-32	7.27698e-29
DN1409_c1_g1_i1	conditionA	conditionC	-5.77858	6.34361	1.52421e-31	1.42313e-28
DN699_c0_g1_i2	conditionA	conditionC	-7.15995	3.82674	2.08207e-31	1.89771e-28
DN27570_c0_g1_i2	conditionA	conditionC	-6.62028	5.1618	2.50586e-31	2.23086e-28
DN993_c0_g1_i1	conditionA	conditionC	-7.30489	7.91566	4.5878e-31	3.90279e-28
DN9353_c0_g1_i6	conditionA	conditionC	-4.75613	5.70758	7.20121e-31	5.99282e-28
DN3098_c0_g1_i5	conditionA	conditionC	-13.6315	4.06651	1.50366e-30	1.22471e-27
DN11153_c0_g1_i2	conditionA	conditionC	-6.86627	3.60478	2.56898e-30	2.007e-27
DN5137_c0_g1_i5	conditionA	conditionC	-5.23162	5.48949	5.26686e-30	4.03241e-27
DN898_c0_g2_i1	conditionA	conditionC	-7.88594	3.88728	5.97104e-30	4.48191e-27
DN7370_c0_g1_i1	conditionA	conditionC	-4.96485	6.74237	8.19695e-30	5.99266e-27
DN3613_c0_g1_i1	conditionA	conditionC	-6.74696	6.58132	8.29683e-30	5.99266e-27
DN6890_c0_g1_i2	conditionA	conditionC	-5.73924	3.91656	9.56093e-30	6.77781e-27
DN2993_c8_g1_i1	conditionA	conditionC	-5.22682	4.32437	1.21076e-29	8.42708e-27
DN1473_c0_g1_i10	conditionA	conditionC	-12.3117	2.75447	1.87899e-29	1.28446e-26
DN31514_c2_g1_i1	conditionA	conditionC	-7.98377	7.46671	2.43013e-29	1.63207e-26
DN4613_c0_g3_i2	conditionA	conditionC	-4.6337	5.69261	2.47571e-29	1.63401e-26
DN19964_c0_g1_i1	conditionA	conditionC	-5.90343	6.93556	7.71275e-29	5.00427e-26
DN8669_c0_g1_i7	conditionA	conditionC	-5.45803	5.79944	9.55859e-29	6.09854e-26
DN1561_c0_g3_i2	conditionA	conditionC	-12.2274	2.67078	1.1354e-28	7.12526e-26
DN155956_c0_g1_i1	conditionA	conditionC	-6.41786	3.98681	1.20079e-28	7.41413e-26
DN6800_c0_g1_i7	conditionA	conditionC	-5.21147	4.17749	1.58468e-28	9.62909e-26
DN15442_c0_g1_i1	conditionA	conditionC	-7.23769	5.52421	1.76377e-28	1.05498e-25
DN1918_c0_g1_i7	conditionA	conditionC	-6.13917	6.97007	1.89178e-28	1.11414e-25
DN29725_c2_g5_i1	conditionA	conditionC	-7.32311	6.14663	3.24688e-28	1.88324e-25
DN5491_c0_g1_i5	conditionA	conditionC	-5.18073	4.57457	3.3525e-28	1.91548e-25
DN37235_c0_g2_i1	conditionA	conditionC	-4.88686	5.02547	3.47741e-28	1.95763e-25
DN149_c1_g3_i1	conditionA	conditionC	-6.23164	9.1688	4.13235e-28	2.29262e-25
DN3614_c0_g1_i1	conditionA	conditionC	-6.02649	5.81082	4.87486e-28	2.66592e-25
DN2149_c1_g1_i1	conditionA	conditionC	-4.5433	6.50904	7.04515e-28	3.76017e-25
DN17817_c0_g1_i1	conditionA	conditionC	-5.60314	7.3426	1.09891e-27	5.76268e-25
DN5931_c0_g1_i2	conditionA	conditionC	-6.28501	3.52914	1.24499e-27	6.44045e-25
DN232_c0_g4_i2	conditionA	conditionC	-12.2088	2.65234	1.31784e-27	6.72643e-25
DN27925_c0_g1_i6	conditionA	conditionC	-5.19741	3.93168	1.37627e-27	6.93225e-25
DN1947_c0_g1_i5	conditionA	conditionC	-5.75674	4.58941	2.48096e-27	1.23342e-24
DN47626_c0_g2_i1	conditionA	conditionC	-8.05569	3.47622	2.54555e-27	1.24931e-24
DN8401_c0_g1_i5	conditionA	conditionC	-8.12469	9.94959	3.08433e-27	1.48339e-24
DN3565_c0_g1_i1	conditionA	conditionC	-6.3134	7.5094	3.13012e-27	1.48339e-24
DN3613_c0_g1_i8	conditionA	conditionC	-6.6086	7.11833	3.13875e-27	1.48339e-24
DN16137_c0_g4_i1	conditionA	conditionC	-6.07845	3.43091	3.2434e-27	1.51415e-24
DN4711_c0_g1_i3	conditionA	conditionC	-5.25906	3.79922	4.62586e-27	2.13353e-24
DN544_c0_g1_i1	conditionA	conditionC	-6.06398	4.90592	4.91412e-27	2.23949e-24
DN8401_c0_g1_i10	conditionA	conditionC	-7.67533	5.67546	5.43013e-27	2.44554e-24
DN5802_c1_g1_i1	conditionA	conditionC	-4.81267	5.82244	8.57956e-27	3.819e-24
DN4271_c0_g2_i5	conditionA	conditionC	-4.50166	6.00477	9.37911e-27	4.12692e-24
DN7776_c0_g1_i1	conditionA	conditionC	-4.92005	5.53819	9.5741e-27	4.16484e-24
DN6079_c2_g1_i1	conditionA	conditionC	-6.09249	4.83982	1.01867e-26	4.38152e-24
DN3613_c1_g1_i1	conditionA	conditionC	-5.35388	4.26708	1.11437e-26	4.73989e-24
DN4019_c0_g1_i3	conditionA	conditionC	-7.71411	2.96987	1.32937e-26	5.59227e-24
DN7210_c0_g3_i1	conditionA	conditionC	-5.33413	8.15823	2.2926e-26	9.43687e-24
DN1644_c0_g1_i3	conditionA	conditionC	-6.0933	6.58809	2.79739e-26	1.13922e-23
DN5303_c0_g1_i4	conditionA	conditionC	-4.51422	7.24486	3.92292e-26	1.58077e-23
DN1912_c0_g1_i2	conditionA	conditionC	-5.59765	3.71758	4.35537e-26	1.73675e-23
DN1528_c0_g1_i6	conditionA	conditionC	-5.37137	6.34883	4.70586e-26	1.85717e-23
DN3655_c0_g4_i1	conditionA	conditionC	-6.67963	6.45946	5.63486e-26	2.16628e-23
DN11124_c0_g1_i2	conditionA	conditionC	-6.2674	7.97272	5.6589e-26	2.16628e-23
DN1644_c0_g1_i5	conditionA	conditionC	-6.70812	6.14313	7.19559e-26	2.72727e-23
DN2378_c0_g2_i1	conditionA	conditionC	-6.35427	6.33091	8.89036e-26	3.33659e-23
DN2916_c0_g3_i3	conditionA	conditionC	-5.6727	7.31444	1.14474e-25	4.25455e-23
DN96924_c0_g1_i1	conditionA	conditionC	-5.45406	4.25181	1.49978e-25	5.4679e-23
DN3098_c0_g1_i6	conditionA	conditionC	-8.3483	8.2184	1.77743e-25	6.35905e-23
DN193_c0_g2_i1	conditionA	conditionC	-5.76736	4.48964	2.1165e-25	7.50203e-23
DN11921_c0_g1_i5	conditionA	conditionC	-4.92335	4.25597	2.31119e-25	8.07365e-23
DN8922_c0_g2_i3	conditionA	conditionC	-5.57239	7.43891	2.31995e-25	8.07365e-23
DN19578_c0_g1_i1	conditionA	conditionC	-7.93367	5.66476	2.92372e-25	1.00831e-22
DN10531_c0_g1_i3	conditionA	conditionC	-4.5287	4.29983	3.193e-25	1.08169e-22
DN8401_c0_g1_i9	conditionA	conditionC	-6.76452	7.79639	4.15053e-25	1.39374e-22
DN4251_c0_g1_i10	conditionA	conditionC	-4.7629	6.75227	4.18928e-25	1.39452e-22
DN21377_c0_g2_i3	conditionA	conditionC	-6.13712	4.06966	4.40555e-25	1.45387e-22
DN4019_c0_g1_i15	conditionA	conditionC	-6.18615	7.88147	5.0587e-25	1.65515e-22
DN3614_c0_g1_i7	conditionA	conditionC	-6.56262	9.74008	7.2265e-25	2.34439e-22
DN1263_c0_g1_i7	conditionA	conditionC	-4.31404	5.00053	9.2977e-25	2.96929e-22
DN2634_c0_g1_i18	conditionA	conditionC	-5.48072	5.31439	9.30787e-25	2.96929e-22
DN141558_c0_g1_i1	conditionA	conditionC	-8.12812	3.11707	1.5349e-24	4.85599e-22
DN5206_c0_g3_i1	conditionA	conditionC	-4.30109	5.84446	1.84063e-24	5.77551e-22
DN10316_c0_g1_i1	conditionA	conditionC	-6.89802	7.34386	2.36991e-24	7.34057e-22
DN7643_c0_g1_i2	conditionA	conditionC	-4.35758	5.30312	2.37776e-24	7.34057e-22
DN3306_c0_g1_i3	conditionA	conditionC	-6.33568	2.67656	2.70612e-24	8.28745e-22
DN3159_c0_g2_i2	conditionA	conditionC	-4.91309	3.84439	3.37924e-24	1.02667e-21
DN3452_c0_g1_i2	conditionA	conditionC	-7.9144	6.75071	3.95207e-24	1.19125e-21
DN126111_c0_g1_i1	conditionA	conditionC	-6.87604	6.05494	4.1678e-24	1.24646e-21
DN444_c0_g1_i3	conditionA	conditionC	-12.7068	3.14629	5.87044e-24	1.74206e-21
DN3452_c0_g1_i6	conditionA	conditionC	-12.9866	3.42441	9.63523e-24	2.81142e-21
DN4592_c0_g1_i1	conditionA	conditionC	-4.23481	5.33659	9.6943e-24	2.81142e-21
DN136937_c0_g1_i1	conditionA	conditionC	-4.6069	4.33622	9.79413e-24	2.81902e-21
DN149_c1_g3_i2	conditionA	conditionC	-5.22446	6.65596	1.02548e-23	2.92959e-21
DN3090_c0_g1_i6	conditionA	conditionC	-5.50934	4.6055	1.12571e-23	3.19209e-21
DN370_c0_g1_i3	conditionA	conditionC	-6.77538	9.7152	1.17085e-23	3.29568e-21
DN89_c0_g2_i1	conditionA	conditionC	-5.108	3.85935	1.18547e-23	3.31247e-21
DN193_c0_g1_i7	conditionA	conditionC	-6.09327	5.00334	1.32449e-23	3.65206e-21
DN14026_c0_g1_i1	conditionA	conditionC	-5.2722	4.11194	1.32608e-23	3.65206e-21
DN5303_c0_g1_i2	conditionA	conditionC	-4.58683	8.46883	1.45828e-23	3.9746e-21
DN6027_c0_g2_i1	conditionA	conditionC	-6.9481	4.01524	1.46396e-23	3.9746e-21
DN2219_c0_g2_i1	conditionA	conditionC	-5.82737	6.44255	1.52508e-23	4.11139e-21
DN5353_c0_g2_i5	conditionA	conditionC	-4.22425	6.25243	1.56967e-23	4.20198e-21
DN6735_c0_g1_i1	conditionA	conditionC	-4.98755	4.49084	1.60767e-23	4.27384e-21
DN4888_c0_g1_i3	conditionA	conditionC	-6.13617	7.29369	1.74067e-23	4.5955e-21
DN993_c0_g2_i1	conditionA	conditionC	-4.98994	9.61251	1.99487e-23	5.23053e-21
DN9342_c0_g1_i3	conditionA	conditionC	-7.75815	4.33812	2.37882e-23	6.15294e-21
DN5821_c0_g1_i3	conditionA	conditionC	-4.88605	6.94027	2.56878e-23	6.59969e-21
DN6051_c0_g1_i4	conditionA	conditionC	-4.06282	6.73148	2.87446e-23	7.33582e-21
DN21033_c0_g1_i2	conditionA	conditionC	-4.48287	5.9796	4.05727e-23	1.02182e-20
DN5203_c0_g1_i6	conditionA	conditionC	-4.24702	4.36016	4.15148e-23	1.03871e-20
DN9051_c0_g1_i6	conditionA	conditionC	-4.03428	6.62834	4.80316e-23	1.19134e-20
DN24791_c0_g1_i1	conditionA	conditionC	-3.88304	5.55493	4.82374e-23	1.19134e-20
DN12300_c0_g1_i1	conditionA	conditionC	-7.30257	2.32336	5.01112e-23	1.22968e-20
DN7620_c0_g1_i1	conditionA	conditionC	-5.19768	4.8173	5.19128e-23	1.26578e-20
DN19964_c0_g1_i2	conditionA	conditionC	-5.39998	7.93304	5.29e-23	1.27676e-20
DN2018_c0_g2_i1	conditionA	conditionC	-7.5595	8.52895	5.30304e-23	1.27676e-20
DN3074_c0_g1_i5	conditionA	conditionC	-4.34314	5.47842	6.68029e-23	1.5983e-20
DN6180_c0_g1_i11	conditionA	conditionC	-4.39008	7.40214	7.49724e-23	1.78262e-20
DN5504_c0_g1_i13	conditionA	conditionC	-6.14154	3.06412	8.00837e-23	1.8924e-20
DN3180_c0_g1_i4	conditionA	conditionC	-5.81287	2.98116	8.29566e-23	1.94826e-20
DN6599_c0_g1_i1	conditionA	conditionC	-5.71601	4.28631	8.62123e-23	2.01237e-20
DN15755_c0_g1_i1	conditionA	conditionC	-6.49536	2.61068	1.1345e-22	2.63212e-20
DN271_c0_g1_i1	conditionA	conditionC	-7.29361	9.02241	1.17473e-22	2.70903e-20
DN3098_c0_g1_i1	conditionA	conditionC	-8.33721	6.68743	1.32288e-22	3.01436e-20
DN7740_c0_g1_i2	conditionA	conditionC	-4.31774	6.02809	1.36241e-22	3.08607e-20
DN6051_c0_g1_i2	conditionA	conditionC	-4.42063	7.28095	1.5503e-22	3.49101e-20
DN3614_c0_g1_i6	conditionA	conditionC	-7.28653	6.39984	1.97474e-22	4.42075e-20
DN2348_c0_g2_i1	conditionA	conditionC	-8.97496	4.45218	2.42908e-22	5.37501e-20
DN9725_c0_g1_i2	conditionA	conditionC	-5.45825	5.94033	2.97115e-22	6.5367e-20
DN580_c1_g1_i1	conditionA	conditionC	-4.28409	7.14047	3.09899e-22	6.77901e-20
DN6748_c0_g2_i2	conditionA	conditionC	-7.07518	3.01986	3.1797e-22	6.91603e-20
DN6599_c0_g1_i5	conditionA	conditionC	-5.21803	5.31214	3.29685e-22	7.13031e-20
DN6692_c0_g2_i7	conditionA	conditionC	-4.97764	4.60343	3.98048e-22	8.51267e-20
DN9359_c0_g1_i3	conditionA	conditionC	-4.72493	5.98761	5.23122e-22	1.11254e-19
DN281_c0_g1_i1	conditionA	conditionC	-4.86851	3.76523	5.58768e-22	1.18178e-19
DN6800_c0_g1_i6	conditionA	conditionC	-5.5976	9.73159	5.98904e-22	1.25971e-19
DN6180_c0_g1_i9	conditionA	conditionC	-4.819	6.21906	6.06021e-22	1.26771e-19
DN7210_c0_g3_i2	conditionA	conditionC	-4.96785	9.61839	7.21939e-22	1.48584e-19
DN28026_c0_g1_i1	conditionA	conditionC	-5.33011	3.5745	7.48032e-22	1.53131e-19
DN6558_c0_g1_i1	conditionA	conditionC	-4.48104	4.006	7.79354e-22	1.58694e-19
DN6079_c0_g1_i6	conditionA	conditionC	-6.29842	9.95984	7.85394e-22	1.58919e-19
DN2138_c0_g1_i4	conditionA	conditionC	-5.69157	3.04407	7.88762e-22	1.58919e-19
DN10626_c0_g1_i1	conditionA	conditionC	-3.93498	5.91127	9.86014e-22	1.97621e-19
DN3848_c0_g1_i9	conditionA	conditionC	-3.89449	6.458	1.00997e-21	2.01369e-19
DN4251_c0_g1_i6	conditionA	conditionC	-7.06967	4.9591	1.04953e-21	2.08172e-19
DN5972_c0_g1_i2	conditionA	conditionC	-5.6501	4.96276	1.16191e-21	2.28098e-19
DN2018_c0_g2_i2	conditionA	conditionC	-6.23112	10.3359	1.17322e-21	2.29142e-19
DN20662_c0_g1_i3	conditionA	conditionC	-7.71839	2.37069	1.54011e-21	2.97762e-19
DN4660_c0_g1_i4	conditionA	conditionC	-7.274	2.74131	1.5866e-21	3.05209e-19
DN3452_c0_g1_i3	conditionA	conditionC	-7.99214	4.44264	1.62524e-21	3.11078e-19
DN76504_c0_g1_i3	conditionA	conditionC	-4.38703	4.39988	1.72422e-21	3.28381e-19
DN1520_c0_g1_i7	conditionA	conditionC	-6.66828	6.1924	1.95533e-21	3.70555e-19
DN6748_c0_g2_i1	conditionA	conditionC	-5.66679	7.8783	2.02571e-21	3.80129e-19
DN8440_c0_g2_i3	conditionA	conditionC	-4.36066	3.80636	2.06542e-21	3.85689e-19
DN4176_c0_g1_i9	conditionA	conditionC	-4.38731	4.10585	2.1336e-21	3.96487e-19
DN3513_c0_g2_i3	conditionA	conditionC	-5.8705	5.24304	2.18164e-21	4.03455e-19
DN1495_c1_g1_i8	conditionA	conditionC	-4.81787	4.81353	2.43304e-21	4.47784e-19
DN9346_c0_g1_i1	conditionA	conditionC	-4.58292	5.91199	2.46729e-21	4.51916e-19
DN9267_c0_g1_i11	conditionA	conditionC	-6.89075	3.26888	2.59844e-21	4.73671e-19
DN1096_c0_g1_i1	conditionA	conditionC	-4.92708	4.19132	2.90884e-21	5.27741e-19
DN2403_c0_g3_i1	conditionA	conditionC	-4.72782	5.2847	3.43847e-21	6.20886e-19
DN1433_c0_g1_i4	conditionA	conditionC	-3.79607	5.48733	3.50015e-21	6.29058e-19
DN9267_c0_g1_i12	conditionA	conditionC	-13.7058	4.14045	3.56629e-21	6.37949e-19
DN38915_c0_g1_i4	conditionA	conditionC	-5.55935	6.7194	5.02128e-21	8.89906e-19
DN11235_c0_g1_i2	conditionA	conditionC	-4.88846	3.59671	5.51645e-21	9.73157e-19
DN26_c0_g1_i1	conditionA	conditionC	-5.87396	3.86656	6.33917e-21	1.11028e-18
DN4153_c0_g1_i1	conditionA	conditionC	-4.39656	4.879	6.53684e-21	1.13744e-18
DN5504_c0_g1_i10	conditionA	conditionC	-4.8719	5.08612	7.73067e-21	1.33305e-18
DN3613_c0_g1_i4	conditionA	conditionC	-5.18612	8.12676	8.12533e-21	1.39482e-18
DN29979_c1_g1_i1	conditionA	conditionC	-7.17217	3.80361	8.2592e-21	1.41147e-18
DN12117_c0_g2_i1	conditionA	conditionC	-4.84838	4.07206	8.58297e-21	1.46029e-18
DN4098_c0_g1_i9	conditionA	conditionC	-4.9013	10.4006	8.70191e-21	1.47397e-18
DN4097_c0_g1_i1	conditionA	conditionC	-6.46516	6.15662	9.15588e-21	1.54404e-18
DN11793_c0_g1_i1	conditionA	conditionC	-3.90871	4.27662	1.03694e-20	1.74101e-18
DN6046_c0_g1_i1	conditionA	conditionC	-4.35701	6.33027	1.28516e-20	2.14835e-18
DN2927_c0_g1_i1	conditionA	conditionC	-3.95895	5.73386	1.40436e-20	2.33741e-18
DN21470_c0_g2_i1	conditionA	conditionC	-3.85094	6.80077	1.86411e-20	3.08229e-18
DN7084_c0_g2_i3	conditionA	conditionC	-5.90962	7.0911	1.868e-20	3.08229e-18
DN992_c0_g1_i1	conditionA	conditionC	-6.30055	4.62231	1.9067e-20	3.13264e-18
DN5849_c0_g1_i2	conditionA	conditionC	-3.61729	5.34382	1.95351e-20	3.18243e-18
DN2634_c0_g1_i1	conditionA	conditionC	-4.59568	4.92428	2.26584e-20	3.67537e-18
DN89_c0_g1_i2	conditionA	conditionC	-4.22233	5.59459	3.03858e-20	4.90802e-18
DN28170_c0_g1_i2	conditionA	conditionC	-5.05566	7.02113	3.07325e-20	4.94316e-18
DN17597_c0_g1_i2	conditionA	conditionC	-3.7191	5.54492	3.94905e-20	6.29889e-18
DN2675_c0_g6_i1	conditionA	conditionC	-5.50483	4.10705	4.09059e-20	6.49236e-18
DN1427_c2_g1_i1	conditionA	conditionC	-4.83135	9.42119	4.10426e-20	6.49236e-18
DN4613_c0_g4_i1	conditionA	conditionC	-4.12795	3.72435	4.73521e-20	7.42904e-18
DN29773_c0_g1_i1	conditionA	conditionC	-3.69148	6.23897	6.2062e-20	9.61861e-18
DN2786_c0_g4_i1	conditionA	conditionC	-4.13302	5.0493	6.705e-20	1.03498e-17
DN3207_c0_g1_i1	conditionA	conditionC	-4.89548	4.41579	7.92052e-20	1.21769e-17
DN554_c0_g1_i7	conditionA	conditionC	-3.95035	8.33475	9.20222e-20	1.40887e-17
DN27438_c0_g1_i2	conditionA	conditionC	-3.95183	3.92469	9.23763e-20	1.40887e-17
DN2018_c0_g2_i10	conditionA	conditionC	-7.99082	9.61978	9.34229e-20	1.41918e-17
DN6945_c0_g1_i2	conditionA	conditionC	-3.93613	5.52312	9.42559e-20	1.42617e-17
DN126052_c0_g1_i1	conditionA	conditionC	-6.47839	7.29877	1.04787e-19	1.57927e-17
DN12307_c0_g6_i1	conditionA	conditionC	-5.73996	2.5031	1.14938e-19	1.72547e-17
DN1555_c0_g2_i1	conditionA	conditionC	-4.81458	8.25316	1.15799e-19	1.7316e-17
DN4592_c0_g1_i2	conditionA	conditionC	-6.92655	6.89049	1.22235e-19	1.82073e-17
DN12756_c1_g2_i2	conditionA	conditionC	-5.30033	3.37585	1.28274e-19	1.90328e-17
DN8401_c0_g1_i4	conditionA	conditionC	-6.90376	11.6488	1.37852e-19	2.02965e-17
DN6079_c2_g2_i1	conditionA	conditionC	-6.5315	2.18934	1.43718e-19	2.10791e-17
DN8243_c0_g1_i8	conditionA	conditionC	-7.02418	3.98695	1.4638e-19	2.13877e-17
DN2634_c0_g1_i2	conditionA	conditionC	-4.36322	5.30638	1.48239e-19	2.1577e-17
DN9397_c2_g1_i1	conditionA	conditionC	-4.51192	4.33588	1.54559e-19	2.24116e-17
DN26_c0_g1_i4	conditionA	conditionC	-5.77743	2.82804	1.59215e-19	2.29996e-17
DN16137_c0_g3_i4	conditionA	conditionC	-3.57215	4.90991	1.96619e-19	2.8085e-17
DN6764_c0_g1_i1	conditionA	conditionC	-5.96963	4.08464	2.01388e-19	2.86592e-17
DN10932_c0_g1_i3	conditionA	conditionC	-4.97259	3.62854	2.03803e-19	2.87889e-17
DN6775_c1_g1_i6	conditionA	conditionC	-6.5577	5.74869	2.07632e-19	2.92219e-17
DN10532_c0_g1_i14	conditionA	conditionC	-14.3153	4.74835	2.15522e-19	3.02212e-17
DN1972_c0_g1_i5	conditionA	conditionC	-6.75712	2.4098	2.28391e-19	3.1909e-17
DN3576_c0_g1_i5	conditionA	conditionC	-4.6664	7.33632	2.30798e-19	3.21279e-17
DN615_c0_g2_i3	conditionA	conditionC	-5.0207	4.53577	2.5733e-19	3.55626e-17
DN2739_c0_g1_i2	conditionA	conditionC	-7.83461	2.47956	3.07786e-19	4.19301e-17
DN6145_c0_g1_i2	conditionA	conditionC	-4.10918	6.66923	3.18411e-19	4.30721e-17
DN9500_c0_g3_i3	conditionA	conditionC	-12.0601	2.50471	3.72981e-19	5.01124e-17
DN10532_c0_g1_i1	conditionA	conditionC	-6.58398	7.36791	4.02591e-19	5.36989e-17
DN10537_c1_g4_i1	conditionA	conditionC	-6.13464	6.38155	4.3738e-19	5.81367e-17
DN140648_c0_g1_i1	conditionA	conditionC	-6.33961	4.64832	5.11295e-19	6.77262e-17
DN3604_c0_g1_i6	conditionA	conditionC	-4.6865	3.84106	5.83945e-19	7.70828e-17
DN6051_c0_g1_i6	conditionA	conditionC	-4.19511	4.06195	5.91278e-19	7.77825e-17
DN117101_c0_g1_i1	conditionA	conditionC	-3.82315	4.51302	7.41674e-19	9.69011e-17
DN4537_c0_g2_i1	conditionA	conditionC	-5.09794	4.75995	9.003e-19	1.16434e-16
DN3452_c0_g1_i5	conditionA	conditionC	-8.49257	4.17378	9.16984e-19	1.18192e-16
DN4560_c0_g2_i4	conditionA	conditionC	-11.0111	1.47132	1.00487e-18	1.29086e-16
DN27593_c0_g2_i7	conditionA	conditionC	-5.82873	2.16632	1.0345e-18	1.32447e-16
DN683_c0_g1_i1	conditionA	conditionC	-4.41024	7.18839	1.07361e-18	1.36716e-16
DN30786_c0_g1_i5	conditionA	conditionC	-3.93977	5.57202	1.07499e-18	1.36716e-16
DN1023_c0_g1_i6	conditionA	conditionC	-4.86655	4.8197	1.1216e-18	1.42172e-16
DN28406_c1_g1_i1	conditionA	conditionC	-3.95177	4.42349	1.14935e-18	1.45209e-16
DN11391_c0_g1_i1	conditionA	conditionC	-15.7981	6.22913	1.15586e-18	1.45551e-16
DN9944_c0_g1_i4	conditionA	conditionC	-3.66657	6.11923	1.18397e-18	1.48602e-16
DN9960_c0_g2_i1	conditionA	conditionC	-4.36817	6.25934	1.26147e-18	1.57812e-16
DN1096_c0_g1_i2	conditionA	conditionC	-4.86166	4.90882	1.34731e-18	1.68001e-16
DN1804_c0_g1_i3	conditionA	conditionC	-4.43914	4.19623	1.62473e-18	2.00633e-16
DN18047_c0_g1_i3	conditionA	conditionC	-10.6973	1.16551	1.68497e-18	2.07402e-16
DN781_c0_g1_i1	conditionA	conditionC	-3.61892	4.87027	1.73274e-18	2.12599e-16
DN6694_c0_g1_i1	conditionA	conditionC	-5.72512	3.24967	1.83495e-18	2.24421e-16
DN19622_c0_g1_i4	conditionA	conditionC	-3.99655	8.1723	1.91185e-18	2.32341e-16
DN155527_c0_g1_i1	conditionA	conditionC	-4.13408	6.02383	2.09364e-18	2.53289e-16
DN15496_c0_g3_i4	conditionA	conditionC	-4.59611	6.64504	2.09745e-18	2.53289e-16
DN1562_c0_g1_i3	conditionA	conditionC	-3.93599	6.21437	2.29526e-18	2.75438e-16
DN4704_c0_g1_i2	conditionA	conditionC	-3.90077	3.75795	2.38684e-18	2.85533e-16
DN8235_c0_g2_i7	conditionA	conditionC	-4.2859	8.44291	2.42039e-18	2.88645e-16
DN14117_c0_g1_i1	conditionA	conditionC	-5.1265	2.30552	2.47059e-18	2.93716e-16
DN27925_c0_g1_i4	conditionA	conditionC	-4.40075	7.76936	2.61603e-18	3.10045e-16
DN2208_c0_g1_i1	conditionA	conditionC	-7.12833	1.86478	2.72319e-18	3.21748e-16
DN95_c0_g1_i3	conditionA	conditionC	-3.70278	6.65281	2.86667e-18	3.36623e-16
DN5545_c0_g2_i1	conditionA	conditionC	-11.0567	1.5169	2.89486e-18	3.38894e-16
DN10820_c0_g2_i1	conditionA	conditionC	-3.9942	6.58468	3.4282e-18	3.97682e-16
DN1409_c1_g2_i1	conditionA	conditionC	-7.34847	4.58831	3.46176e-18	4.00361e-16
DN4019_c0_g1_i6	conditionA	conditionC	-7.01236	2.30363	3.75566e-18	4.33043e-16
DN2760_c0_g1_i2	conditionA	conditionC	-4.5067	4.10539	4.16916e-18	4.76416e-16
DN3147_c0_g1_i3	conditionA	conditionC	-4.04038	6.553	4.35762e-18	4.9647e-16
DN10932_c0_g1_i1	conditionA	conditionC	-3.93321	5.15217	4.70223e-18	5.34143e-16
DN15138_c0_g2_i1	conditionA	conditionC	-4.8832	5.94134	5.18128e-18	5.84957e-16
DN3377_c0_g1_i10	conditionA	conditionC	-3.97135	6.45533	5.1954e-18	5.84957e-16
DN9342_c0_g1_i6	conditionA	conditionC	-12.2258	2.66875	5.25741e-18	5.90203e-16
DN156403_c0_g1_i1	conditionA	conditionC	-3.91602	5.49731	5.40433e-18	6.04921e-16
DN906_c0_g1_i3	conditionA	conditionC	-4.22399	6.78305	5.69942e-18	6.36091e-16
DN16057_c0_g1_i1	conditionA	conditionC	-5.11376	8.68897	5.79341e-18	6.44702e-16
DN4019_c0_g1_i22	conditionA	conditionC	-6.72353	3.329	6.24253e-18	6.92668e-16
DN9012_c0_g1_i1	conditionA	conditionC	-4.35192	9.16784	6.56442e-18	7.26279e-16
DN4760_c0_g1_i2	conditionA	conditionC	-3.88075	6.45401	7.11081e-18	7.84464e-16
DN2634_c0_g1_i4	conditionA	conditionC	-4.59221	3.76911	7.14701e-18	7.86192e-16
DN5526_c0_g1_i3	conditionA	conditionC	-4.226	6.91007	7.34168e-18	8.05292e-16
DN2274_c0_g1_i7	conditionA	conditionC	-3.98353	7.47128	7.66574e-18	8.38435e-16
DN108050_c0_g1_i1	conditionA	conditionC	-5.00092	2.58089	8.26769e-18	8.99134e-16
DN169398_c0_g1_i1	conditionA	conditionC	-3.47947	4.79241	8.88946e-18	9.64016e-16
DN1049_c0_g1_i2	conditionA	conditionC	-4.7466	3.90459	9.13123e-18	9.87437e-16
DN1651_c0_g1_i2	conditionA	conditionC	-7.9656	3.19511	9.27099e-18	9.99726e-16
DN2916_c0_g3_i1	conditionA	conditionC	-4.74019	3.61424	9.53709e-18	1.02553e-15
DN7483_c0_g1_i1	conditionA	conditionC	-4.08303	5.03026	9.59996e-18	1.0294e-15
DN7740_c0_g1_i1	conditionA	conditionC	-4.52971	5.47652	9.7635e-18	1.0385e-15
DN6890_c0_g1_i3	conditionA	conditionC	-4.57428	3.02213	9.76623e-18	1.0385e-15
DN2592_c0_g1_i6	conditionA	conditionC	-4.68912	4.92727	9.88019e-18	1.04771e-15
DN39357_c0_g1_i1	conditionA	conditionC	-5.30208	2.58354	1.00098e-17	1.05561e-15
DN4081_c0_g2_i3	conditionA	conditionC	-3.94079	4.93406	1.02023e-17	1.07295e-15
DN2823_c0_g1_i2	conditionA	conditionC	-3.64792	5.27742	1.03797e-17	1.08565e-15
DN5504_c0_g1_i11	conditionA	conditionC	-5.14612	4.40164	1.09407e-17	1.1381e-15
DN21377_c0_g2_i1	conditionA	conditionC	-5.94668	9.19197	1.15544e-17	1.19868e-15
DN434_c0_g1_i4	conditionA	conditionC	-3.57269	6.18233	1.23484e-17	1.27415e-15
DN10422_c0_g1_i2	conditionA	conditionC	-4.31253	5.64308	1.25085e-17	1.2872e-15
DN8401_c0_g1_i7	conditionA	conditionC	-8.5147	3.43723	1.26479e-17	1.29459e-15
DN26178_c0_g1_i3	conditionA	conditionC	-7.75479	7.3874	1.35657e-17	1.38483e-15
DN1951_c0_g2_i9	conditionA	conditionC	-5.0375	3.54021	1.4616e-17	1.48808e-15
DN128283_c0_g1_i1	conditionA	conditionC	-8.75003	5.06819	1.53217e-17	1.55578e-15
DN10942_c1_g1_i1	conditionA	conditionC	-3.71391	7.81867	1.54725e-17	1.56478e-15
DN4710_c0_g1_i2	conditionA	conditionC	-3.5783	4.80286	1.54921e-17	1.56478e-15
DN126634_c0_g1_i1	conditionA	conditionC	-7.42465	1.7306	1.80084e-17	1.80939e-15
DN1307_c0_g2_i1	conditionA	conditionC	-6.77058	4.5626	1.84547e-17	1.84456e-15
DN20514_c0_g2_i4	conditionA	conditionC	-4.06972	6.191	2.38979e-17	2.38238e-15
DN9371_c0_g1_i5	conditionA	conditionC	-5.44555	8.84657	2.47544e-17	2.46136e-15
DN20297_c1_g2_i2	conditionA	conditionC	-5.23679	5.5066	2.69932e-17	2.67701e-15
DN3525_c0_g1_i2	conditionA	conditionC	-4.18467	6.26677	2.79612e-17	2.76585e-15
DN9180_c0_g1_i1	conditionA	conditionC	-3.66079	5.42824	2.96897e-17	2.92925e-15
DN11208_c0_g2_i14	conditionA	conditionC	-4.75678	5.51343	3.311e-17	3.24164e-15
DN6692_c0_g2_i9	conditionA	conditionC	-3.84825	5.26576	3.41781e-17	3.33769e-15
DN14890_c0_g1_i5	conditionA	conditionC	-5.05974	2.1829	3.49026e-17	3.39754e-15
DN51985_c0_g1_i1	conditionA	conditionC	-4.41447	4.12018	3.68235e-17	3.56871e-15
DN193_c0_g1_i5	conditionA	conditionC	-5.94295	3.13977	4.02328e-17	3.87947e-15
DN2018_c0_g2_i13	conditionA	conditionC	-3.67112	5.38353	4.09638e-17	3.94003e-15
DN25200_c0_g1_i2	conditionA	conditionC	-3.29503	4.91344	4.26119e-17	4.08829e-15
DN9371_c0_g1_i1	conditionA	conditionC	-5.90237	3.99339	4.28636e-17	4.10215e-15
DN8546_c0_g1_i10	conditionA	conditionC	-4.55484	8.98437	4.40636e-17	4.19602e-15
DN4313_c0_g2_i1	conditionA	conditionC	-7.05904	0.838264	4.44935e-17	4.22644e-15
DN4271_c0_g2_i3	conditionA	conditionC	-3.60355	5.93738	4.55282e-17	4.31403e-15
DN9710_c0_g1_i3	conditionA	conditionC	-3.14646	4.73919	4.68931e-17	4.43238e-15
DN3189_c2_g1_i2	conditionA	conditionC	-7.07331	6.96279	4.75137e-17	4.47998e-15
DN5295_c0_g1_i2	conditionA	conditionC	-4.69604	2.60146	5.15485e-17	4.84847e-15
DN23655_c0_g2_i2	conditionA	conditionC	-3.09194	5.40016	5.59369e-17	5.24834e-15
DN54853_c0_g1_i1	conditionA	conditionC	-4.37432	5.31164	5.68044e-17	5.30373e-15
DN7324_c0_g1_i3	conditionA	conditionC	-4.63454	3.94227	6.30353e-17	5.82863e-15
DN1876_c0_g1_i10	conditionA	conditionC	-4.08496	5.80032	6.42355e-17	5.92529e-15
DN406_c0_g2_i3	conditionA	conditionC	-10.3334	0.812042	6.51585e-17	5.99599e-15
DN10926_c0_g3_i2	conditionA	conditionC	-5.98851	1.50491	6.72548e-17	6.17406e-15
DN612_c0_g3_i1	conditionA	conditionC	-4.20732	6.50246	6.7957e-17	6.20874e-15
DN2877_c0_g1_i3	conditionA	conditionC	-3.73358	4.72908	7.44946e-17	6.7737e-15
DN7561_c0_g1_i5	conditionA	conditionC	-4.99413	10.8113	7.6671e-17	6.93863e-15
DN4937_c0_g1_i15	conditionA	conditionC	-6.99127	6.08626	9.00201e-17	8.10838e-15
DN145258_c0_g1_i1	conditionA	conditionC	-7.24978	1.58747	9.20109e-17	8.26824e-15
DN19393_c0_g1_i1	conditionA	conditionC	-9.7388	0.239266	9.80484e-17	8.78709e-15
DN13728_c0_g1_i1	conditionA	conditionC	-4.79395	2.11697	1.03419e-16	9.20698e-15
DN1454_c0_g1_i1	conditionA	conditionC	-4.70709	2.4703	1.04354e-16	9.26861e-15
DN43_c0_g1_i2	conditionA	conditionC	-3.21955	5.37819	1.04811e-16	9.2877e-15
DN19777_c0_g1_i3	conditionA	conditionC	-3.4744	5.24801	1.07153e-16	9.47322e-15
DN5303_c0_g1_i5	conditionA	conditionC	-3.45132	8.03239	1.1926e-16	1.04951e-14
DN140331_c0_g1_i1	conditionA	conditionC	-3.15628	4.7295	1.22089e-16	1.06949e-14
DN26888_c0_g2_i1	conditionA	conditionC	-5.05184	5.75335	1.23236e-16	1.07708e-14
DN8243_c0_g1_i5	conditionA	conditionC	-8.27767	6.57488	1.3086e-16	1.1411e-14
DN1663_c0_g1_i5	conditionA	conditionC	-7.24604	3.30917	1.31442e-16	1.14358e-14
DN2396_c1_g1_i5	conditionA	conditionC	-9.63523	0.140645	1.52096e-16	1.31431e-14
DN1912_c0_g1_i1	conditionA	conditionC	-4.53281	2.2574	1.62244e-16	1.39884e-14
DN12312_c0_g1_i5	conditionA	conditionC	-4.27992	8.10593	1.72532e-16	1.47756e-14
DN2592_c0_g2_i1	conditionA	conditionC	-4.14677	4.94042	1.75557e-16	1.49677e-14
DN29_c1_g1_i12	conditionA	conditionC	-5.68939	10.8624	1.76811e-16	1.50411e-14
DN3435_c0_g1_i4	conditionA	conditionC	-5.71965	2.89066	1.80338e-16	1.53072e-14
DN30655_c0_g2_i1	conditionA	conditionC	-3.78977	4.22543	1.93294e-16	1.63344e-14
DN10094_c0_g1_i1	conditionA	conditionC	-3.65844	8.09809	1.99589e-16	1.68292e-14
DN4098_c0_g2_i1	conditionA	conditionC	-4.08554	6.89717	2.18877e-16	1.8415e-14
DN5356_c0_g1_i5	conditionA	conditionC	-6.5733	9.13943	2.26258e-16	1.89942e-14
DN2819_c0_g1_i3	conditionA	conditionC	-4.21452	3.90539	2.30532e-16	1.93107e-14
DN2602_c0_g2_i4	conditionA	conditionC	-4.15609	4.00613	2.31304e-16	1.93331e-14
DN1663_c0_g1_i4	conditionA	conditionC	-6.46154	3.21341	2.36607e-16	1.96903e-14
DN27593_c0_g2_i2	conditionA	conditionC	-4.10865	4.36065	2.44127e-16	2.02721e-14
DN6621_c0_g1_i1	conditionA	conditionC	-6.75412	4.88916	2.57215e-16	2.13126e-14
DN7713_c1_g1_i2	conditionA	conditionC	-5.48131	2.80145	2.57866e-16	2.13205e-14
DN3756_c0_g1_i2	conditionA	conditionC	-3.4137	4.39146	2.63317e-16	2.16775e-14
DN26888_c0_g1_i1	conditionA	conditionC	-9.59337	0.101238	2.80452e-16	2.29892e-14
DN3306_c0_g1_i2	conditionA	conditionC	-3.50567	3.91866	2.85168e-16	2.33259e-14
DN4613_c1_g1_i5	conditionA	conditionC	-3.19932	6.18447	2.87318e-16	2.34517e-14
DN3466_c0_g2_i2	conditionA	conditionC	-4.14894	4.68683	2.90988e-16	2.37006e-14
DN10740_c0_g1_i1	conditionA	conditionC	-3.48561	6.47391	3.25578e-16	2.64056e-14
DN2942_c0_g1_i3	conditionA	conditionC	-5.671	7.78916	3.38477e-16	2.73937e-14
DN97286_c0_g1_i1	conditionA	conditionC	-5.08468	1.94537	3.52711e-16	2.84256e-14
DN16_c0_g1_i7	conditionA	conditionC	-4.00035	5.19459	3.56474e-16	2.86685e-14
DN14637_c0_g1_i2	conditionA	conditionC	-3.24749	4.95754	3.57694e-16	2.87063e-14
DN3627_c0_g2_i1	conditionA	conditionC	-4.9282	3.66444	3.58487e-16	2.87097e-14
DN23209_c0_g1_i12	conditionA	conditionC	-11.6902	2.14019	3.63914e-16	2.9029e-14
DN722_c0_g2_i1	conditionA	conditionC	-3.9062	6.13304	3.6399e-16	2.9029e-14
DN1721_c1_g2_i2	conditionA	conditionC	-4.09317	7.24198	3.72553e-16	2.96501e-14
DN129101_c0_g1_i1	conditionA	conditionC	-4.97534	5.10672	3.9662e-16	3.15001e-14
DN2896_c0_g1_i14	conditionA	conditionC	-5.95561	4.64254	4.03751e-16	3.2e-14
DN18721_c0_g1_i1	conditionA	conditionC	-3.69096	5.47867	4.17812e-16	3.3046e-14
DN8885_c0_g1_i3	conditionA	conditionC	-3.66849	5.26001	4.39024e-16	3.46522e-14
DN133985_c0_g1_i1	conditionA	conditionC	-5.11837	4.40992	4.41258e-16	3.46667e-14
DN844_c0_g4_i2	conditionA	conditionC	-5.06757	3.4805	4.41294e-16	3.46667e-14
DN2311_c1_g1_i1	conditionA	conditionC	-4.53177	2.63784	4.41925e-16	3.46667e-14
DN6395_c1_g1_i5	conditionA	conditionC	-7.24329	1.52367	4.45886e-16	3.49059e-14
DN6193_c0_g1_i3	conditionA	conditionC	-3.07874	5.17041	4.54673e-16	3.55211e-14
DN5146_c0_g1_i2	conditionA	conditionC	-3.18051	4.43508	4.64183e-16	3.61902e-14
DN4613_c1_g1_i1	conditionA	conditionC	-4.86827	3.17754	4.77698e-16	3.71682e-14
DN676_c0_g1_i3	conditionA	conditionC	-4.34176	6.52648	4.92193e-16	3.82183e-14
DN17526_c0_g3_i3	conditionA	conditionC	-3.20533	6.02094	5.60067e-16	4.3313e-14
DN958_c0_g2_i1	conditionA	conditionC	-3.97071	8.95237	5.83872e-16	4.50629e-14
DN59918_c0_g1_i1	conditionA	conditionC	-5.008	2.19118	5.92066e-16	4.56034e-14
DN6256_c0_g1_i16	conditionA	conditionC	-3.14421	5.49182	6.19501e-16	4.76207e-14
DN410_c0_g1_i1	conditionA	conditionC	-4.36062	7.36461	6.22133e-16	4.77272e-14
DN1081_c0_g1_i1	conditionA	conditionC	-3.08792	5.30381	6.54203e-16	5.00871e-14
DN5981_c1_g4_i1	conditionA	conditionC	-3.71377	3.71579	6.64206e-16	5.07514e-14
DN270_c0_g1_i6	conditionA	conditionC	-9.59155	0.0989411	6.72062e-16	5.12494e-14
DN2411_c1_g1_i1	conditionA	conditionC	-5.11618	3.51172	6.77729e-16	5.15788e-14
DN1033_c0_g1_i2	conditionA	conditionC	-4.16211	6.10008	7.33492e-16	5.57119e-14
DN6079_c1_g1_i1	conditionA	conditionC	-5.95419	4.44406	8.28874e-16	6.28319e-14
DN1837_c0_g1_i8	conditionA	conditionC	-3.46129	6.00358	8.53396e-16	6.4563e-14
DN37235_c0_g2_i7	conditionA	conditionC	-9.56377	0.0732544	8.76137e-16	6.61526e-14
DN1388_c0_g1_i3	conditionA	conditionC	-4.26818	2.38121	8.85745e-16	6.67464e-14
DN7990_c0_g1_i1	conditionA	conditionC	-4.67099	3.49958	9.73864e-16	7.32426e-14
DN8152_c0_g2_i1	conditionA	conditionC	-3.38137	5.45869	9.79235e-16	7.35022e-14
DN2042_c0_g2_i1	conditionA	conditionC	-4.59926	2.25781	9.98976e-16	7.48372e-14
DN2384_c0_g3_i1	conditionA	conditionC	-10.9933	1.45349	1.00113e-15	7.48518e-14
DN3063_c0_g1_i6	conditionA	conditionC	-3.25987	5.31753	1.01434e-15	7.56918e-14
DN4549_c1_g2_i1	conditionA	conditionC	-3.9509	3.58604	1.07535e-15	7.99327e-14
DN96983_c0_g1_i1	conditionA	conditionC	-4.31452	7.31127	1.0837e-15	8.03975e-14
DN31641_c0_g1_i1	conditionA	conditionC	-6.75292	0.544085	1.10713e-15	8.19767e-14
DN142_c0_g1_i3	conditionA	conditionC	-3.61183	7.96387	1.18133e-15	8.73018e-14
DN1644_c0_g1_i2	conditionA	conditionC	-3.22675	6.87402	1.19898e-15	8.8436e-14
DN89_c0_g1_i6	conditionA	conditionC	-4.3942	3.5186	1.21666e-15	8.9398e-14
DN992_c0_g1_i6	conditionA	conditionC	-5.32979	3.11642	1.2167e-15	8.9398e-14
DN3974_c0_g1_i2	conditionA	conditionC	-3.79817	6.55288	1.28306e-15	9.39134e-14
DN3614_c0_g1_i4	conditionA	conditionC	-4.54372	7.15293	1.34947e-15	9.85863e-14
DN1549_c0_g1_i1	conditionA	conditionC	-4.66191	2.92542	1.44232e-15	1.04969e-13
DN12639_c0_g1_i1	conditionA	conditionC	-3.03857	4.5526	1.51078e-15	1.09742e-13
DN13231_c0_g1_i2	conditionA	conditionC	-6.02933	1.32361	1.5957e-15	1.15691e-13
DN4937_c0_g1_i13	conditionA	conditionC	-3.91906	5.39195	1.6709e-15	1.20915e-13
DN5303_c0_g1_i1	conditionA	conditionC	-3.78896	7.55362	1.69043e-15	1.22097e-13
DN14932_c0_g2_i11	conditionA	conditionC	-6.35035	7.41972	1.69634e-15	1.22293e-13
DN8546_c0_g1_i13	conditionA	conditionC	-3.88231	8.65027	1.77476e-15	1.27466e-13
DN447_c0_g1_i15	conditionA	conditionC	-4.14972	5.08477	2.02899e-15	1.45181e-13
DN5855_c0_g1_i3	conditionA	conditionC	-3.0622	4.89981	2.0417e-15	1.45817e-13
DN527_c0_g1_i17	conditionA	conditionC	-3.85306	6.80291	2.05356e-15	1.46392e-13
DN20723_c0_g1_i2	conditionA	conditionC	-5.09795	2.18306	2.10429e-15	1.49729e-13
DN2462_c0_g1_i22	conditionA	conditionC	-3.57682	4.49243	2.18544e-15	1.55215e-13
DN9190_c0_g1_i1	conditionA	conditionC	-5.69865	3.6671	2.27099e-15	1.60992e-13
DN2356_c2_g1_i1	conditionA	conditionC	-3.79432	3.62842	2.33844e-15	1.65467e-13
DN7516_c0_g1_i7	conditionA	conditionC	-3.83817	4.40696	2.38355e-15	1.68348e-13
DN906_c0_g1_i6	conditionA	conditionC	-3.14179	6.37867	2.45595e-15	1.73142e-13
DN20274_c0_g1_i6	conditionA	conditionC	-5.33084	5.25052	2.55256e-15	1.79622e-13
DN1877_c0_g2_i2	conditionA	conditionC	-5.18129	4.24985	2.56172e-15	1.79936e-13
DN3420_c0_g1_i4	conditionA	conditionC	-5.01113	2.36887	2.71289e-15	1.89858e-13
DN2219_c0_g1_i1	conditionA	conditionC	-5.39567	9.0491	2.76532e-15	1.93174e-13
DN874_c0_g2_i5	conditionA	conditionC	-9.89314	2.76837	2.9579e-15	2.05502e-13
DN2414_c0_g2_i1	conditionA	conditionC	-5.61672	2.64665	3.06172e-15	2.11945e-13
DN927_c0_g1_i16	conditionA	conditionC	-3.12126	4.4374	3.24589e-15	2.23885e-13
DN10862_c0_g1_i2	conditionA	conditionC	-4.88754	6.10926	3.44616e-15	2.37271e-13
DN6422_c0_g2_i2	conditionA	conditionC	-5.22144	2.1755	3.75401e-15	2.58002e-13
DN11679_c0_g1_i7	conditionA	conditionC	-3.44839	7.5093	3.82006e-15	2.62071e-13
DN8718_c0_g1_i2	conditionA	conditionC	-5.98918	1.28505	3.84247e-15	2.63137e-13
DN588_c2_g1_i2	conditionA	conditionC	-3.50159	5.93724	4.16347e-15	2.83094e-13
DN3239_c0_g1_i2	conditionA	conditionC	-4.51688	5.02357	4.17088e-15	2.83095e-13
DN1922_c0_g1_i3	conditionA	conditionC	-4.06593	5.84567	4.33036e-15	2.92881e-13
DN6800_c0_g1_i3	conditionA	conditionC	-3.80722	9.81257	4.52303e-15	3.05373e-13
DN12186_c0_g1_i1	conditionA	conditionC	-3.94065	4.67732	4.62284e-15	3.11561e-13
DN1006_c0_g1_i3	conditionA	conditionC	-5.58053	2.7679	4.68999e-15	3.14978e-13
DN5936_c0_g1_i1	conditionA	conditionC	-3.96507	6.06257	4.75833e-15	3.19008e-13
DN5415_c0_g2_i1	conditionA	conditionC	-7.64867	5.271	4.82335e-15	3.22802e-13
DN8542_c0_g1_i4	conditionA	conditionC	-3.3203	5.72216	5.04392e-15	3.36974e-13
DN114046_c0_g1_i1	conditionA	conditionC	-3.43762	7.55974	5.07998e-15	3.38246e-13
DN11391_c0_g1_i3	conditionA	conditionC	-8.28676	9.05999	5.08063e-15	3.38246e-13
DN25967_c0_g1_i2	conditionA	conditionC	-4.57202	2.68415	5.30678e-15	3.52078e-13
DN4004_c0_g2_i1	conditionA	conditionC	-4.47827	3.03049	5.32158e-15	3.52449e-13
DN193_c0_g1_i10	conditionA	conditionC	-5.88605	4.38967	5.46851e-15	3.61554e-13
DN5821_c0_g1_i1	conditionA	conditionC	-5.8919	2.48206	5.49581e-15	3.62733e-13
DN6694_c0_g1_i2	conditionA	conditionC	-4.33017	6.6226	5.67145e-15	3.73039e-13
DN26101_c0_g1_i1	conditionA	conditionC	-4.96345	3.39726	5.76558e-15	3.7858e-13
DN13754_c0_g1_i3	conditionA	conditionC	-3.212	6.08531	6.0868e-15	3.98306e-13
DN3676_c1_g3_i1	conditionA	conditionC	-3.11799	5.67354	6.28164e-15	4.10354e-13
DN7612_c0_g1_i2	conditionA	conditionC	-4.57901	2.76118	6.91129e-15	4.50718e-13
DN2407_c2_g1_i1	conditionA	conditionC	-4.24453	3.66478	7.05922e-15	4.58864e-13
DN54052_c0_g1_i1	conditionA	conditionC	-6.3449	0.661583	7.06019e-15	4.58864e-13
DN10849_c0_g1_i3	conditionA	conditionC	-4.00152	6.47668	7.10304e-15	4.60867e-13
DN601_c0_g1_i1	conditionA	conditionC	-3.52747	3.76856	7.64888e-15	4.95443e-13
DN10326_c0_g1_i4	conditionA	conditionC	-3.33406	5.61079	7.70143e-15	4.98004e-13
DN4398_c0_g1_i1	conditionA	conditionC	-3.78232	5.00542	7.8063e-15	5.03934e-13
DN18320_c0_g1_i2	conditionA	conditionC	-3.26513	4.89024	7.84221e-15	5.054e-13
DN1855_c3_g2_i1	conditionA	conditionC	-2.95525	5.23441	8.23235e-15	5.29652e-13
DN116353_c0_g1_i1	conditionA	conditionC	-3.24415	5.45929	8.30864e-15	5.33663e-13
DN2231_c0_g1_i1	conditionA	conditionC	-4.15058	2.49149	8.88749e-15	5.69886e-13
DN4_c1_g1_i6	conditionA	conditionC	-3.02296	5.53669	9.00708e-15	5.76589e-13
DN554_c0_g1_i9	conditionA	conditionC	-4.70937	1.82549	9.07387e-15	5.79894e-13
DN26231_c1_g1_i16	conditionA	conditionC	-3.12658	5.72863	9.24459e-15	5.8982e-13
DN387_c0_g1_i5	conditionA	conditionC	-3.18715	6.40597	9.41657e-15	5.99793e-13
DN10801_c0_g3_i1	conditionA	conditionC	-4.6514	3.91081	9.87057e-15	6.26776e-13
DN89_c0_g1_i4	conditionA	conditionC	-3.63685	4.16566	9.87293e-15	6.26776e-13
DN3098_c0_g1_i4	conditionA	conditionC	-4.77893	7.63988	9.93097e-15	6.28376e-13
DN24165_c0_g1_i9	conditionA	conditionC	-4.16777	3.22328	1.00504e-14	6.34885e-13
DN6519_c0_g1_i4	conditionA	conditionC	-3.49587	6.02739	1.00898e-14	6.36322e-13
DN3570_c0_g1_i6	conditionA	conditionC	-10.2324	0.714695	1.04501e-14	6.55599e-13
DN3378_c0_g2_i2	conditionA	conditionC	-4.42282	3.68419	1.0464e-14	6.55599e-13
DN912_c0_g1_i5	conditionA	conditionC	-2.88654	5.71503	1.06427e-14	6.64625e-13
DN117915_c0_g1_i1	conditionA	conditionC	-2.96618	5.07331	1.09576e-14	6.78749e-13
DN6611_c0_g1_i5	conditionA	conditionC	-2.87594	5.14991	1.13125e-14	6.99604e-13
DN6602_c0_g1_i5	conditionA	conditionC	-4.16585	2.35074	1.19278e-14	7.34099e-13
DN9012_c0_g1_i7	conditionA	conditionC	-4.79098	9.74918	1.23417e-14	7.58351e-13
DN7643_c0_g1_i1	conditionA	conditionC	-4.46597	2.1272	1.28353e-14	7.86157e-13
DN2094_c1_g1_i3	conditionA	conditionC	-4.51043	6.64546	1.28648e-14	7.86704e-13
DN8715_c1_g2_i3	conditionA	conditionC	-3.39	5.35779	1.31705e-14	8.04113e-13
DN23084_c0_g3_i1	conditionA	conditionC	-4.65823	3.53593	1.36711e-14	8.32023e-13
DN13737_c0_g1_i1	conditionA	conditionC	-3.0212	6.05239	1.40174e-14	8.51743e-13
DN34142_c0_g1_i1	conditionA	conditionC	-5.09653	1.11738	1.40621e-14	8.53108e-13
DN1528_c0_g1_i10	conditionA	conditionC	-5.40071	1.07821	1.43242e-14	8.67635e-13
DN11521_c0_g3_i1	conditionA	conditionC	-3.55637	6.47947	1.52737e-14	9.22228e-13
DN711_c0_g1_i4	conditionA	conditionC	-5.96678	1.4426	1.53149e-14	9.23258e-13
DN1615_c0_g1_i2	conditionA	conditionC	-3.84048	3.69815	1.54061e-14	9.27296e-13
DN10518_c0_g2_i1	conditionA	conditionC	-5.95085	3.80637	1.61072e-14	9.65965e-13
DN5203_c0_g1_i5	conditionA	conditionC	-3.70932	4.61283	1.61242e-14	9.65965e-13
DN5203_c0_g1_i2	conditionA	conditionC	-4.44737	1.92592	1.7445e-14	1.0402e-12
DN173992_c0_g1_i1	conditionA	conditionC	-3.06028	5.04456	1.84496e-14	1.09669e-12
DN26888_c0_g2_i2	conditionA	conditionC	-5.10927	1.12936	1.85699e-14	1.10213e-12
DN7620_c0_g1_i2	conditionA	conditionC	-4.69847	3.11126	1.86306e-14	1.10402e-12
DN4754_c0_g1_i7	conditionA	conditionC	-4.18159	5.85198	1.88422e-14	1.11315e-12
DN3984_c0_g2_i3	conditionA	conditionC	-5.84815	4.91848	1.90476e-14	1.12351e-12
DN10820_c0_g4_i2	conditionA	conditionC	-4.20258	3.57747	1.94265e-14	1.1441e-12
DN17565_c0_g1_i3	conditionA	conditionC	-2.91944	5.15488	2.09198e-14	1.23016e-12
DN4750_c0_g1_i2	conditionA	conditionC	-3.09262	5.36022	2.29017e-14	1.34463e-12
DN996_c0_g1_i5	conditionA	conditionC	-4.58056	7.07187	2.42726e-14	1.42294e-12
DN4176_c0_g1_i19	conditionA	conditionC	-5.12394	2.88968	2.60139e-14	1.52036e-12
DN4760_c0_g1_i6	conditionA	conditionC	-4.43186	2.89214	2.64268e-14	1.5415e-12
DN6352_c0_g2_i1	conditionA	conditionC	-4.05288	4.38428	2.80994e-14	1.63228e-12
DN5643_c0_g1_i1	conditionA	conditionC	-5.04042	1.22131	2.95799e-14	1.71309e-12
DN14932_c0_g2_i7	conditionA	conditionC	-4.61964	6.45697	3.01135e-14	1.74135e-12
DN1490_c0_g1_i2	conditionA	conditionC	-4.36685	7.72302	3.02114e-14	1.74438e-12
DN7553_c0_g3_i3	conditionA	conditionC	-3.18654	9.00955	3.22402e-14	1.85872e-12
DN9197_c0_g1_i2	conditionA	conditionC	-3.34989	9.00187	3.26778e-14	1.87885e-12
DN13379_c0_g1_i1	conditionA	conditionC	-3.06575	6.86247	3.26875e-14	1.87885e-12
DN8957_c0_g1_i4	conditionA	conditionC	-3.61671	5.21208	3.37079e-14	1.93459e-12
DN5947_c0_g1_i5	conditionA	conditionC	-5.30707	7.38986	3.52711e-14	2.01524e-12
DN7154_c0_g1_i1	conditionA	conditionC	-4.49462	6.01835	3.55872e-14	2.03027e-12
DN790_c0_g1_i5	conditionA	conditionC	-3.09853	4.79681	3.67734e-14	2.09482e-12
DN6145_c0_g1_i1	conditionA	conditionC	-4.58412	2.26635	3.7183e-14	2.11187e-12
DN11208_c0_g2_i1	conditionA	conditionC	-4.25248	4.95735	3.96046e-14	2.24276e-12
DN12755_c0_g1_i1	conditionA	conditionC	-2.80357	5.29879	4.05863e-14	2.29157e-12
DN3627_c0_g2_i5	conditionA	conditionC	-4.33015	3.22041	4.18584e-14	2.35992e-12
DN4496_c0_g2_i1	conditionA	conditionC	-3.43833	5.81137	4.19875e-14	2.36024e-12
DN3239_c0_g1_i9	conditionA	conditionC	-5.70659	2.382	4.22819e-14	2.3733e-12
DN6312_c0_g1_i14	conditionA	conditionC	-3.00811	4.49341	4.25832e-14	2.38672e-12
DN6932_c0_g1_i1	conditionA	conditionC	-4.75615	7.31138	4.30137e-14	2.40732e-12
DN6051_c0_g1_i3	conditionA	conditionC	-3.81129	8.49244	4.60439e-14	2.56566e-12
DN3677_c0_g5_i1	conditionA	conditionC	-3.04594	7.07455	4.67892e-14	2.6034e-12
DN9813_c0_g1_i1	conditionA	conditionC	-2.99888	7.09778	4.71234e-14	2.61819e-12
DN1864_c0_g1_i1	conditionA	conditionC	-4.40038	9.69428	5.07835e-14	2.81745e-12
DN17634_c0_g1_i1	conditionA	conditionC	-6.96934	1.91551	5.17757e-14	2.86834e-12
DN3195_c0_g1_i6	conditionA	conditionC	-3.70912	7.1677	5.28918e-14	2.9214e-12
DN5504_c0_g1_i5	conditionA	conditionC	-3.7138	7.27018	5.29623e-14	2.9214e-12
DN5960_c0_g2_i2	conditionA	conditionC	-3.90126	4.46663	5.6408e-14	3.10252e-12
DN2775_c0_g3_i7	conditionA	conditionC	-6.32888	0.644354	5.65839e-14	3.10773e-12
DN6511_c0_g1_i2	conditionA	conditionC	-4.18014	3.47425	5.69512e-14	3.12342e-12
DN281_c0_g2_i2	conditionA	conditionC	-3.3832	6.1605	5.7309e-14	3.1296e-12
DN313_c0_g1_i1	conditionA	conditionC	-3.08973	3.97093	6.21141e-14	3.38075e-12
DN13754_c0_g1_i1	conditionA	conditionC	-3.01803	6.20556	6.2173e-14	3.38075e-12
DN1649_c0_g1_i2	conditionA	conditionC	-3.52425	4.25933	6.6998e-14	3.63794e-12
DN10441_c1_g1_i1	conditionA	conditionC	-5.35968	2.8286	6.84744e-14	3.71284e-12
DN98759_c0_g1_i1	conditionA	conditionC	-5.42067	1.83659	6.94168e-14	3.75862e-12
DN16966_c1_g1_i4	conditionA	conditionC	-4.23348	5.35021	6.96536e-14	3.76611e-12
DN9346_c0_g1_i2	conditionA	conditionC	-3.12024	4.41654	7.1321e-14	3.85083e-12
DN462_c0_g1_i5	conditionA	conditionC	-4.07559	5.87423	7.39644e-14	3.98793e-12
DN9854_c0_g2_i12	conditionA	conditionC	-3.7595	6.09091	7.4498e-14	4.01105e-12
DN6150_c0_g3_i2	conditionA	conditionC	-3.91103	5.25044	7.60552e-14	4.08445e-12
DN5897_c0_g1_i8	conditionA	conditionC	-4.12166	3.50304	7.60746e-14	4.08445e-12
DN5334_c0_g1_i8	conditionA	conditionC	-3.31384	4.77907	7.63779e-14	4.09499e-12
DN11521_c0_g1_i2	conditionA	conditionC	-4.1992	2.57621	7.83274e-14	4.19304e-12
DN10862_c0_g1_i1	conditionA	conditionC	-5.05198	2.12746	7.84258e-14	4.19304e-12
DN434_c0_g1_i7	conditionA	conditionC	-2.88019	5.12282	8.11843e-14	4.33447e-12
DN9273_c1_g1_i2	conditionA	conditionC	-3.89596	8.62381	8.36743e-14	4.45499e-12
DN43059_c0_g1_i1	conditionA	conditionC	-3.70862	3.52831	8.69794e-14	4.62452e-12
DN432_c0_g1_i1	conditionA	conditionC	-2.91424	6.35863	8.73052e-14	4.63541e-12
DN5931_c0_g1_i1	conditionA	conditionC	-3.99998	6.10611	8.81476e-14	4.67365e-12
DN3311_c0_g1_i2	conditionA	conditionC	-4.46205	2.31883	8.94953e-14	4.73855e-12
DN12509_c0_g1_i2	conditionA	conditionC	-3.90733	5.9403	9.37858e-14	4.95886e-12
DN1717_c0_g1_i1	conditionA	conditionC	-4.34053	7.63148	9.78487e-14	5.16655e-12
DN155726_c0_g1_i1	conditionA	conditionC	-3.2875	6.00975	9.98022e-14	5.26243e-12
DN4380_c0_g1_i2	conditionA	conditionC	-7.14027	7.8386	1.0159e-13	5.34931e-12
DN10531_c0_g1_i10	conditionA	conditionC	-5.36966	2.10107	1.04637e-13	5.50223e-12
DN15776_c0_g1_i1	conditionA	conditionC	-4.90576	4.73848	1.0549e-13	5.53188e-12
DN8235_c0_g2_i6	conditionA	conditionC	-3.41039	3.56563	1.06251e-13	5.55653e-12
DN169605_c0_g1_i1	conditionA	conditionC	-4.30622	5.87535	1.07633e-13	5.62114e-12
DN2466_c0_g1_i3	conditionA	conditionC	-4.55522	2.2805	1.09248e-13	5.6977e-12
DN89_c0_g1_i3	conditionA	conditionC	-2.83344	4.56329	1.15924e-13	6.02949e-12
DN5843_c0_g2_i1	conditionA	conditionC	-3.57424	8.05439	1.2104e-13	6.28704e-12
DN1930_c0_g2_i12	conditionA	conditionC	-3.62095	8.65063	1.25205e-13	6.48573e-12
DN916_c0_g1_i3	conditionA	conditionC	-4.55967	6.00783	1.26144e-13	6.51675e-12
DN818_c0_g1_i1	conditionA	conditionC	-3.19693	8.24446	1.27366e-13	6.57104e-12
DN1884_c0_g1_i1	conditionA	conditionC	-4.72109	4.5632	1.2859e-13	6.62524e-12
DN766_c0_g1_i5	conditionA	conditionC	-5.12411	1.56748	1.33805e-13	6.87541e-12
DN2047_c0_g1_i6	conditionA	conditionC	-4.93564	0.981915	1.34752e-13	6.90556e-12
DN5356_c0_g1_i11	conditionA	conditionC	-5.9713	2.83851	1.36097e-13	6.96514e-12
DN8570_c0_g1_i3	conditionA	conditionC	-4.1865	10.5221	1.38352e-13	7.06165e-12
DN54853_c0_g1_i2	conditionA	conditionC	-4.025	5.48735	1.4184e-13	7.22044e-12
DN3209_c0_g2_i1	conditionA	conditionC	-3.02537	3.97123	1.44372e-13	7.3396e-12
DN3389_c0_g1_i3	conditionA	conditionC	-3.9631	4.299	1.44914e-13	7.35736e-12
DN396_c0_g1_i24	conditionA	conditionC	-3.41462	4.03784	1.47344e-13	7.46221e-12
DN13631_c0_g1_i2	conditionA	conditionC	-3.03782	7.85592	1.47369e-13	7.46221e-12
DN10168_c0_g1_i2	conditionA	conditionC	-5.00552	3.74317	1.62179e-13	8.20128e-12
DN16926_c0_g1_i8	conditionA	conditionC	-3.02433	7.03738	1.63351e-13	8.24967e-12
DN6112_c0_g1_i1	conditionA	conditionC	-3.12477	4.01258	1.6398e-13	8.27049e-12
DN3521_c1_g2_i2	conditionA	conditionC	-3.32152	4.35709	1.69437e-13	8.53447e-12
DN9806_c0_g1_i1	conditionA	conditionC	-4.1939	5.49043	1.70264e-13	8.56491e-12
DN20_c0_g1_i1	conditionA	conditionC	-2.81195	5.75103	1.74063e-13	8.73415e-12
DN7515_c0_g2_i3	conditionA	conditionC	-3.88526	5.78523	1.74085e-13	8.73415e-12
DN708_c1_g1_i2	conditionA	conditionC	-2.8874	5.04371	1.7567e-13	8.80212e-12
DN612_c0_g2_i1	conditionA	conditionC	-4.76969	5.03986	1.81439e-13	9.07932e-12
DN4581_c0_g1_i11	conditionA	conditionC	-4.87692	2.79354	1.83554e-13	9.17314e-12
DN2602_c0_g2_i1	conditionA	conditionC	-5.3735	4.66441	1.89056e-13	9.43581e-12
DN30655_c0_g3_i1	conditionA	conditionC	-4.09978	3.9233	1.91446e-13	9.54266e-12
DN9859_c0_g1_i2	conditionA	conditionC	-4.27902	5.2107	1.98379e-13	9.84162e-12
DN14012_c0_g1_i2	conditionA	conditionC	-3.06909	5.02706	1.98473e-13	9.84162e-12
DN15100_c0_g1_i1	conditionA	conditionC	-4.68152	1.18073	1.99101e-13	9.86002e-12
DN37235_c0_g2_i2	conditionA	conditionC	-4.27565	2.98109	2.01084e-13	9.93252e-12
DN5175_c0_g1_i6	conditionA	conditionC	-4.22349	2.3616	2.02677e-13	9.99829e-12
DN2486_c0_g1_i4	conditionA	conditionC	-8.99017	-0.465733	2.05278e-13	1.01136e-11
DN3545_c1_g1_i1	conditionA	conditionC	-3.39562	5.11783	2.10875e-13	1.0376e-11
DN993_c0_g1_i2	conditionA	conditionC	-5.37812	8.11642	2.12329e-13	1.04341e-11
DN3961_c0_g1_i2	conditionA	conditionC	-3.33923	6.67722	2.16147e-13	1.06081e-11
DN25077_c0_g1_i1	conditionA	conditionC	-3.93814	3.55983	2.17237e-13	1.0648e-11
DN10154_c0_g1_i1	conditionA	conditionC	-3.28766	5.2074	2.26226e-13	1.10602e-11
DN1355_c2_g1_i19	conditionA	conditionC	-4.76038	2.2063	2.30001e-13	1.12304e-11
DN5055_c0_g2_i3	conditionA	conditionC	-3.86737	6.93334	2.35285e-13	1.14592e-11
DN410_c0_g2_i1	conditionA	conditionC	-2.76231	5.94435	2.49758e-13	1.21487e-11
DN6301_c0_g1_i3	conditionA	conditionC	-2.70975	5.44631	2.52223e-13	1.2253e-11
DN4531_c0_g2_i2	conditionA	conditionC	-4.89255	1.52893	2.53664e-13	1.23074e-11
DN697_c0_g2_i8	conditionA	conditionC	-3.49744	7.98505	2.5883e-13	1.25421e-11
DN8868_c0_g3_i1	conditionA	conditionC	-4.53423	1.96425	2.66914e-13	1.29175e-11
DN4613_c0_g1_i1	conditionA	conditionC	-4.22627	5.69535	2.71961e-13	1.31286e-11
DN12376_c0_g1_i1	conditionA	conditionC	-4.87657	7.13227	2.91147e-13	1.4037e-11
DN2224_c0_g1_i4	conditionA	conditionC	-3.26283	6.2482	2.93617e-13	1.41383e-11
DN1841_c0_g1_i4	conditionA	conditionC	-3.61443	4.9403	2.95449e-13	1.42086e-11
DN6095_c1_g1_i1	conditionA	conditionC	-4.20277	2.72982	2.98774e-13	1.43505e-11
DN1528_c0_g1_i1	conditionA	conditionC	-4.23758	7.78197	3.06659e-13	1.47108e-11
DN4422_c0_g1_i1	conditionA	conditionC	-3.42501	6.93981	3.13172e-13	1.49857e-11
DN12279_c0_g1_i1	conditionA	conditionC	-2.85391	6.49988	3.23616e-13	1.54661e-11
DN6161_c0_g3_i1	conditionA	conditionC	-2.73504	4.6175	3.27326e-13	1.56045e-11
DN3301_c0_g1_i6	conditionA	conditionC	-3.9064	8.53397	3.35745e-13	1.59859e-11
DN12673_c0_g1_i1	conditionA	conditionC	-5.51098	0.285439	3.374e-13	1.60447e-11
DN3116_c1_g1_i4	conditionA	conditionC	-4.81089	5.23374	3.43888e-13	1.63148e-11
DN15620_c0_g1_i1	conditionA	conditionC	-4.60706	3.99817	3.43932e-13	1.63148e-11
DN127199_c0_g1_i1	conditionA	conditionC	-3.05383	4.40883	3.48447e-13	1.65085e-11
DN7563_c0_g1_i1	conditionA	conditionC	-3.41099	3.83028	3.4947e-13	1.65348e-11
DN114567_c0_g1_i1	conditionA	conditionC	-3.40912	5.53594	3.49866e-13	1.65348e-11
DN30_c0_g1_i1	conditionA	conditionC	-3.41719	3.87425	3.50781e-13	1.65577e-11
DN246_c0_g2_i2	conditionA	conditionC	-3.50009	3.32481	3.60843e-13	1.70116e-11
DN6190_c0_g1_i1	conditionA	conditionC	-3.19004	6.46576	3.63572e-13	1.71192e-11
DN6270_c1_g1_i4	conditionA	conditionC	-4.57702	1.6993	3.64303e-13	1.71325e-11
DN271_c0_g1_i5	conditionA	conditionC	-7.24943	5.41893	3.73061e-13	1.75014e-11
DN1724_c0_g1_i5	conditionA	conditionC	-3.33895	3.838	3.74143e-13	1.75135e-11
DN5093_c0_g1_i3	conditionA	conditionC	-5.35088	5.25933	3.74233e-13	1.75135e-11
DN20723_c2_g1_i1	conditionA	conditionC	-4.52266	4.9333	3.86426e-13	1.8062e-11
DN5936_c0_g1_i2	conditionA	conditionC	-4.262	2.70401	3.91018e-13	1.82544e-11
DN5947_c0_g1_i1	conditionA	conditionC	-5.11315	5.68507	3.99429e-13	1.86243e-11
DN5491_c0_g1_i2	conditionA	conditionC	-3.55392	3.39205	4.02232e-13	1.87322e-11
DN10821_c0_g1_i1	conditionA	conditionC	-2.97286	4.76981	4.12317e-13	1.91552e-11
DN1387_c0_g2_i1	conditionA	conditionC	-3.18557	8.1497	4.15692e-13	1.92652e-11
DN1649_c0_g1_i1	conditionA	conditionC	-3.8208	4.02398	4.22602e-13	1.95478e-11
DN8905_c0_g1_i2	conditionA	conditionC	-3.42233	5.988	4.2281e-13	1.95478e-11
DN2322_c0_g1_i4	conditionA	conditionC	-3.91898	4.63429	4.77979e-13	2.19658e-11
DN39357_c0_g1_i4	conditionA	conditionC	-3.84493	10.5656	4.80048e-13	2.20344e-11
DN3891_c0_g1_i2	conditionA	conditionC	-2.74575	4.77097	4.84976e-13	2.2234e-11
DN4707_c0_g1_i1	conditionA	conditionC	-3.6276	2.63201	5.10104e-13	2.33301e-11
DN926_c0_g1_i4	conditionA	conditionC	-4.35826	3.81196	5.31126e-13	2.42626e-11
DN9310_c0_g2_i2	conditionA	conditionC	-4.31457	2.08972	5.43166e-13	2.4783e-11
DN8401_c0_g1_i1	conditionA	conditionC	-7.12146	3.0564	5.6124e-13	2.55772e-11
DN7116_c0_g2_i4	conditionA	conditionC	-3.57801	3.09496	5.62978e-13	2.56259e-11
DN25024_c1_g1_i1	conditionA	conditionC	-3.1311	6.77618	5.65235e-13	2.5698e-11
DN59116_c0_g1_i3	conditionA	conditionC	-3.84227	8.30684	5.71141e-13	2.5905e-11
DN10531_c0_g1_i1	conditionA	conditionC	-3.92118	3.59549	5.95195e-13	2.69322e-11
DN10316_c0_g1_i3	conditionA	conditionC	-5.6711	2.06353	6.1778e-13	2.78883e-11
DN13703_c2_g2_i2	conditionA	conditionC	-2.98871	4.85402	6.40024e-13	2.88584e-11
DN53273_c0_g3_i2	conditionA	conditionC	-3.02178	3.88315	6.69495e-13	3.01162e-11
DN10449_c0_g1_i1	conditionA	conditionC	-5.08482	1.21181	6.76405e-13	3.03914e-11
DN6742_c0_g3_i1	conditionA	conditionC	-3.90093	3.90697	6.82678e-13	3.06373e-11
DN11659_c0_g1_i2	conditionA	conditionC	-3.18955	4.98427	7.1395e-13	3.19657e-11
DN6945_c0_g1_i4	conditionA	conditionC	-4.98798	1.12065	7.22088e-13	3.22547e-11
DN1865_c1_g1_i4	conditionA	conditionC	-2.87237	4.73629	7.30963e-13	3.25751e-11
DN11201_c0_g3_i1	conditionA	conditionC	-3.66409	3.93058	7.38065e-13	3.28533e-11
DN17035_c1_g1_i2	conditionA	conditionC	-3.08953	6.71264	7.59495e-13	3.3768e-11
DN3459_c0_g1_i1	conditionA	conditionC	-2.73837	5.37444	7.60904e-13	3.37914e-11
DN9305_c0_g1_i1	conditionA	conditionC	-3.16986	5.14407	8.37878e-13	3.70807e-11
DN4274_c0_g1_i1	conditionA	conditionC	-2.7964	4.32822	8.5225e-13	3.76298e-11
DN8067_c1_g2_i1	conditionA	conditionC	-3.42933	6.02455	8.56306e-13	3.77653e-11
DN4659_c0_g3_i1	conditionA	conditionC	-4.11678	4.06857	8.57405e-13	3.77702e-11
DN2231_c0_g1_i2	conditionA	conditionC	-3.5076	3.79592	9.22428e-13	4.04948e-11
DN9160_c0_g1_i1	conditionA	conditionC	-4.96395	4.24984	9.49563e-13	4.15906e-11
DN8546_c0_g1_i7	conditionA	conditionC	-3.73018	3.4393	9.83295e-13	4.30189e-11
DN5074_c0_g1_i2	conditionA	conditionC	-4.59867	0.918047	9.86735e-13	4.31201e-11
DN3910_c0_g1_i8	conditionA	conditionC	-2.9443	4.82538	9.89688e-13	4.31998e-11
DN10562_c0_g2_i1	conditionA	conditionC	-4.45144	6.1225	1.02589e-12	4.47292e-11
DN12376_c0_g1_i5	conditionA	conditionC	-3.81154	8.57844	1.03055e-12	4.48811e-11
DN1006_c0_g1_i6	conditionA	conditionC	-5.14767	3.45137	1.03399e-12	4.49799e-11
DN4830_c0_g1_i5	conditionA	conditionC	-7.86143	5.48931	1.1479e-12	4.98781e-11
DN1003_c0_g1_i3	conditionA	conditionC	-5.41796	1.40253	1.17788e-12	5.11229e-11
DN116_c0_g1_i1	conditionA	conditionC	-2.71624	5.52635	1.21326e-12	5.24926e-11
DN10597_c0_g1_i1	conditionA	conditionC	-6.03303	1.11993	1.21355e-12	5.24926e-11
DN7926_c0_g1_i4	conditionA	conditionC	-2.90496	7.06783	1.22049e-12	5.27333e-11
DN8506_c0_g1_i5	conditionA	conditionC	-3.72794	6.04802	1.24884e-12	5.37615e-11
DN2813_c1_g1_i12	conditionA	conditionC	-3.84101	10.1099	1.24991e-12	5.37615e-11
DN15304_c0_g1_i2	conditionA	conditionC	-4.87595	8.02399	1.26443e-12	5.42643e-11
DN24745_c0_g1_i2	conditionA	conditionC	-3.3156	8.17013	1.26669e-12	5.43004e-11
DN1190_c0_g1_i3	conditionA	conditionC	-3.39663	4.80834	1.32565e-12	5.67644e-11
DN4613_c0_g1_i5	conditionA	conditionC	-2.80124	6.09162	1.38801e-12	5.93019e-11
DN7582_c0_g1_i1	conditionA	conditionC	-2.85627	4.51504	1.39988e-12	5.97421e-11
DN3147_c0_g1_i17	conditionA	conditionC	-3.19596	6.12501	1.43349e-12	6.10407e-11
DN589_c0_g1_i1	conditionA	conditionC	-2.81141	4.00131	1.5434e-12	6.52852e-11
DN271_c0_g1_i12	conditionA	conditionC	-6.00722	3.01084	1.62144e-12	6.8435e-11
DN11521_c0_g1_i5	conditionA	conditionC	-4.99124	0.861622	1.7146e-12	7.2049e-11
DN9218_c0_g3_i1	conditionA	conditionC	-6.64352	-0.369092	1.74405e-12	7.32061e-11
DN8042_c0_g1_i1	conditionA	conditionC	-5.17325	0.467327	1.8675e-12	7.78757e-11
DN5854_c0_g1_i1	conditionA	conditionC	-3.41047	5.00787	1.97522e-12	8.2245e-11
DN3046_c0_g1_i2	conditionA	conditionC	-4.11078	3.36617	1.97712e-12	8.2245e-11
DN1081_c0_g1_i7	conditionA	conditionC	-4.06896	2.05342	1.97873e-12	8.2245e-11
DN3158_c0_g1_i7	conditionA	conditionC	-2.57533	5.7765	2.01721e-12	8.37538e-11
DN1006_c0_g1_i5	conditionA	conditionC	-5.06835	5.04557	2.02122e-12	8.3829e-11
DN16367_c0_g2_i4	conditionA	conditionC	-3.61416	3.03189	2.04662e-12	8.46992e-11
DN7714_c0_g1_i2	conditionA	conditionC	-3.4556	4.39633	2.06125e-12	8.52126e-11
DN271_c0_g1_i11	conditionA	conditionC	-3.00945	7.40591	2.07379e-12	8.56385e-11
DN30649_c0_g1_i8	conditionA	conditionC	-3.81566	7.27799	2.12062e-12	8.73837e-11
DN3187_c0_g1_i7	conditionA	conditionC	-2.7398	6.00417	2.14559e-12	8.83176e-11
DN4981_c0_g1_i2	conditionA	conditionC	-3.02685	4.89858	2.16276e-12	8.89289e-11
DN2813_c1_g1_i1	conditionA	conditionC	-4.11814	10.2685	2.2063e-12	9.06217e-11
DN16888_c0_g1_i3	conditionA	conditionC	-3.04805	4.20382	2.22331e-12	9.12224e-11
DN14322_c0_g2_i3	conditionA	conditionC	-2.95644	6.07577	2.43636e-12	9.96433e-11
DN2841_c0_g1_i1	conditionA	conditionC	-3.02012	3.76005	2.7068e-12	1.10233e-10
DN4811_c1_g1_i1	conditionA	conditionC	-3.65437	7.5516	2.80243e-12	1.14006e-10
DN1690_c0_g1_i12	conditionA	conditionC	-4.51038	4.24763	2.85593e-12	1.16059e-10
DN4957_c0_g1_i3	conditionA	conditionC	-3.60627	4.72318	2.89856e-12	1.17667e-10
DN11680_c0_g1_i1	conditionA	conditionC	-9.76288	0.260912	2.94957e-12	1.19484e-10
DN98451_c0_g1_i1	conditionA	conditionC	-6.62698	1.32054	3.01629e-12	1.22058e-10
DN6270_c1_g1_i2	conditionA	conditionC	-3.31996	9.58665	3.27931e-12	1.32142e-10
DN2966_c0_g1_i2	conditionA	conditionC	-3.56576	7.9441	3.38619e-12	1.36306e-10
DN8570_c0_g1_i1	conditionA	conditionC	-3.78995	2.45768	3.407e-12	1.36999e-10
DN698_c0_g1_i5	conditionA	conditionC	-3.34532	4.00045	3.41469e-12	1.37164e-10
DN8203_c0_g1_i1	conditionA	conditionC	-2.57484	5.29869	3.43303e-12	1.37757e-10
DN20274_c0_g1_i1	conditionA	conditionC	-7.64869	2.80928	3.51921e-12	1.41067e-10
DN6788_c0_g1_i1	conditionA	conditionC	-3.70426	2.86605	3.6893e-12	1.47576e-10
DN6159_c0_g1_i5	conditionA	conditionC	-5.2591	5.65597	3.72106e-12	1.48691e-10
DN11974_c0_g5_i1	conditionA	conditionC	-7.10589	1.78432	3.73815e-12	1.49063e-10
DN89_c0_g1_i1	conditionA	conditionC	-3.78149	4.17427	3.76091e-12	1.49814e-10
DN411_c0_g3_i2	conditionA	conditionC	-4.86686	3.26555	4.01923e-12	1.59772e-10
DN124_c0_g3_i1	conditionA	conditionC	-2.73783	4.41703	4.02473e-12	1.59824e-10
DN3668_c0_g1_i2	conditionA	conditionC	-3.55631	3.67118	4.13854e-12	1.64174e-10
DN1187_c0_g2_i2	conditionA	conditionC	-2.71128	5.20824	4.16216e-12	1.6494e-10
DN47626_c0_g1_i1	conditionA	conditionC	-3.18432	4.51884	4.24065e-12	1.67876e-10
DN125996_c0_g1_i1	conditionA	conditionC	-3.64402	5.76236	4.25155e-12	1.68134e-10
DN16790_c0_g1_i10	conditionA	conditionC	-3.88747	1.61426	4.2982e-12	1.69803e-10
DN6933_c0_g1_i3	conditionA	conditionC	-3.50051	4.02014	4.33806e-12	1.71201e-10
DN10121_c2_g1_i1	conditionA	conditionC	-4.45438	2.31359	4.37077e-12	1.72315e-10
DN5613_c0_g1_i1	conditionA	conditionC	-3.01074	3.87508	4.59643e-12	1.80838e-10
DN11010_c1_g1_i1	conditionA	conditionC	-3.03697	3.90705	4.65839e-12	1.83088e-10
DN3618_c0_g1_i1	conditionA	conditionC	-3.99825	3.00035	4.73074e-12	1.85741e-10
DN4128_c2_g1_i1	conditionA	conditionC	-3.66614	2.55092	4.76007e-12	1.86701e-10
DN1874_c0_g1_i17	conditionA	conditionC	-3.78756	2.57651	4.92691e-12	1.9285e-10
DN17523_c0_g1_i2	conditionA	conditionC	-3.14736	3.47859	5.47e-12	2.13018e-10
DN9915_c0_g1_i1	conditionA	conditionC	-4.84118	3.2739	5.52718e-12	2.14808e-10
DN14294_c0_g1_i4	conditionA	conditionC	-3.82309	3.85173	5.55201e-12	2.15554e-10
DN6692_c0_g2_i3	conditionA	conditionC	-10.6125	1.08091	5.5597e-12	2.15634e-10
DN1781_c0_g1_i1	conditionA	conditionC	-4.55929	1.17033	5.63944e-12	2.18506e-10
DN9012_c0_g1_i5	conditionA	conditionC	-4.86656	2.93181	5.92178e-12	2.29213e-10
DN5660_c0_g1_i3	conditionA	conditionC	-3.46053	5.6278	5.94099e-12	2.29724e-10
DN6079_c0_g1_i8	conditionA	conditionC	-4.30508	10.8227	6.18467e-12	2.38424e-10
DN12228_c0_g1_i1	conditionA	conditionC	-3.49414	2.92981	6.31033e-12	2.4278e-10
DN8804_c0_g2_i3	conditionA	conditionC	-3.543	2.37838	6.97213e-12	2.67703e-10
DN711_c0_g1_i2	conditionA	conditionC	-3.29385	3.8758	7.15032e-12	2.7427e-10
DN15776_c0_g3_i1	conditionA	conditionC	-3.94465	7.3403	7.30064e-12	2.79756e-10
DN3513_c0_g1_i1	conditionA	conditionC	-5.22873	3.31264	7.48417e-12	2.86501e-10
DN1012_c2_g2_i1	conditionA	conditionC	-2.93389	4.86923	7.63931e-12	2.91857e-10
DN7049_c0_g1_i4	conditionA	conditionC	-3.58905	7.89465	7.78024e-12	2.96945e-10
DN4581_c0_g1_i4	conditionA	conditionC	-4.87402	1.76131	7.92327e-12	3.02102e-10
DN3984_c0_g2_i5	conditionA	conditionC	-3.06168	4.96593	7.9792e-12	3.0363e-10
DN144203_c0_g1_i1	conditionA	conditionC	-3.11141	3.3294	8.0883e-12	3.07476e-10
DN13754_c0_g1_i8	conditionA	conditionC	-3.92405	2.84247	8.31528e-12	3.15791e-10
DN19940_c0_g1_i8	conditionA	conditionC	-2.93345	6.9316	8.37033e-12	3.16938e-10
DN10531_c0_g1_i7	conditionA	conditionC	-3.12393	4.08736	8.54258e-12	3.22822e-10
DN3388_c0_g1_i3	conditionA	conditionC	-2.79703	5.14576	8.64499e-12	3.2637e-10
DN7447_c0_g1_i5	conditionA	conditionC	-2.98073	4.39447	8.65747e-12	3.26519e-10
DN6945_c0_g1_i3	conditionA	conditionC	-4.28601	1.42566	8.87673e-12	3.34459e-10
DN4176_c0_g1_i4	conditionA	conditionC	-3.76438	3.17221	9.016e-12	3.39372e-10
DN4424_c0_g1_i9	conditionA	conditionC	-2.4876	5.10902	9.07395e-12	3.41218e-10
DN4223_c0_g1_i4	conditionA	conditionC	-2.50232	4.58587	9.62533e-12	3.60536e-10
DN24899_c0_g1_i2	conditionA	conditionC	-2.89926	5.57732	9.76869e-12	3.65548e-10
DN9915_c0_g2_i1	conditionA	conditionC	-4.0289	4.55343	9.84494e-12	3.68041e-10
DN4395_c0_g1_i2	conditionA	conditionC	-4.55218	6.30762	9.86231e-12	3.68331e-10
DN3195_c0_g1_i1	conditionA	conditionC	-3.25476	4.6945	1.00957e-11	3.76214e-10
DN645_c0_g2_i3	conditionA	conditionC	-3.61193	2.76639	1.01029e-11	3.76214e-10
DN7516_c0_g1_i12	conditionA	conditionC	-4.72249	2.88521	1.07294e-11	3.9877e-10
DN89_c0_g1_i5	conditionA	conditionC	-3.62763	3.31686	1.09713e-11	4.0697e-10
DN3881_c0_g1_i5	conditionA	conditionC	-2.79085	3.94515	1.18774e-11	4.39728e-10
DN3234_c0_g1_i1	conditionA	conditionC	-2.69798	4.16004	1.20887e-11	4.47117e-10
DN1260_c0_g1_i1	conditionA	conditionC	-2.86665	3.66915	1.2312e-11	4.54937e-10
DN1951_c0_g2_i4	conditionA	conditionC	-2.87806	5.30081	1.26243e-11	4.66029e-10
DN16414_c0_g1_i2	conditionA	conditionC	-3.66794	2.15075	1.26473e-11	4.66426e-10
DN3301_c0_g1_i7	conditionA	conditionC	-3.70351	7.14002	1.27149e-11	4.68468e-10
DN2378_c0_g2_i5	conditionA	conditionC	-8.02374	2.2676	1.28673e-11	4.73627e-10
DN19094_c0_g1_i1	conditionA	conditionC	-3.14975	3.52974	1.32472e-11	4.87145e-10
DN5363_c0_g1_i1	conditionA	conditionC	-4.51026	0.449213	1.32863e-11	4.88113e-10
DN14595_c0_g1_i1	conditionA	conditionC	-4.96882	0.646195	1.33781e-11	4.91013e-10
DN193_c0_g1_i3	conditionA	conditionC	-5.45759	3.46861	1.36483e-11	4.99493e-10
DN6742_c0_g1_i2	conditionA	conditionC	-2.59942	6.27915	1.37899e-11	5.04195e-10
DN447_c0_g2_i1	conditionA	conditionC	-3.87077	3.08249	1.47064e-11	5.35266e-10
DN4097_c0_g1_i4	conditionA	conditionC	-8.30628	2.03106	1.47096e-11	5.35266e-10
DN490_c0_g1_i5	conditionA	conditionC	-3.18461	4.06834	1.49164e-11	5.42274e-10
DN3403_c0_g1_i9	conditionA	conditionC	-2.83129	6.86425	1.51134e-11	5.48914e-10
DN3988_c0_g1_i15	conditionA	conditionC	-2.74426	4.12604	1.56738e-11	5.68727e-10
DN3147_c0_g1_i8	conditionA	conditionC	-3.35874	4.85478	1.57036e-11	5.69272e-10
DN8297_c0_g2_i9	conditionA	conditionC	-6.57784	1.30608	1.61473e-11	5.84802e-10
DN15246_c0_g1_i3	conditionA	conditionC	-4.62119	2.626	1.62328e-11	5.87343e-10
DN9011_c0_g1_i6	conditionA	conditionC	-3.01057	6.4808	1.64256e-11	5.93757e-10
DN3075_c0_g4_i1	conditionA	conditionC	-5.07846	1.89674	1.70644e-11	6.15687e-10
DN9273_c0_g1_i5	conditionA	conditionC	-3.98131	8.15401	1.75556e-11	6.32216e-10
DN434_c0_g1_i5	conditionA	conditionC	-2.6348	4.9441	1.82113e-11	6.55214e-10
DN2407_c0_g1_i3	conditionA	conditionC	-3.82468	9.23722	1.90141e-11	6.82812e-10
DN4090_c0_g1_i1	conditionA	conditionC	-3.98995	5.39106	1.95495e-11	7.00068e-10
DN2466_c0_g1_i1	conditionA	conditionC	-4.32699	2.13771	1.99486e-11	7.13027e-10
DN7119_c1_g2_i1	conditionA	conditionC	-4.48798	0.581406	1.99878e-11	7.13763e-10
DN5156_c2_g1_i2	conditionA	conditionC	-4.1245	3.20263	2.08738e-11	7.44011e-10
DN9267_c0_g1_i3	conditionA	conditionC	-6.24168	1.90328	2.16079e-11	7.68033e-10
DN7024_c0_g1_i1	conditionA	conditionC	-3.77021	5.83596	2.18406e-11	7.7493e-10
DN2609_c0_g1_i18	conditionA	conditionC	-2.87942	5.76757	2.23972e-11	7.93141e-10
DN5814_c0_g1_i5	conditionA	conditionC	-3.17236	8.28959	2.24464e-11	7.9415e-10
DN156525_c0_g1_i1	conditionA	conditionC	-5.5169	3.01275	2.29125e-11	8.09894e-10
DN9267_c0_g1_i10	conditionA	conditionC	-4.91869	10.3858	2.3618e-11	8.33289e-10
DN4098_c0_g1_i12	conditionA	conditionC	-3.59139	3.32056	2.42824e-11	8.55155e-10
DN4153_c0_g1_i3	conditionA	conditionC	-4.94216	3.04743	2.44527e-11	8.60361e-10
DN438_c0_g1_i1	conditionA	conditionC	-2.88772	4.03312	2.47691e-11	8.69895e-10
DN5343_c0_g1_i3	conditionA	conditionC	-3.4278	3.84966	2.57439e-11	9.02476e-10
DN4592_c0_g1_i3	conditionA	conditionC	-3.85963	7.71442	2.59803e-11	9.0993e-10
DN15828_c0_g1_i1	conditionA	conditionC	-3.71897	2.67675	2.60308e-11	9.10863e-10
DN15709_c0_g1_i5	conditionA	conditionC	-3.06498	6.65185	2.64388e-11	9.23019e-10
DN4306_c0_g1_i4	conditionA	conditionC	-4.05285	1.93582	2.64505e-11	9.23019e-10
DN3890_c0_g2_i2	conditionA	conditionC	-3.92678	1.4952	2.65484e-11	9.25593e-10
DN3513_c0_g2_i1	conditionA	conditionC	-7.77761	3.37426	2.67295e-11	9.31058e-10
DN704_c0_g1_i1	conditionA	conditionC	-3.52161	4.31901	2.83236e-11	9.83897e-10
DN140761_c0_g1_i1	conditionA	conditionC	-3.10318	3.50978	2.84376e-11	9.86962e-10
DN14447_c0_g2_i2	conditionA	conditionC	-4.3385	3.47835	2.86632e-11	9.9389e-10
DN2957_c0_g1_i7	conditionA	conditionC	-3.3503	5.99773	2.93156e-11	1.01468e-09
DN3140_c0_g1_i2	conditionA	conditionC	-3.4835	7.92344	2.93663e-11	1.01551e-09
DN4369_c1_g2_i2	conditionA	conditionC	-3.16884	3.13519	3.00836e-11	1.03938e-09
DN156019_c0_g1_i1	conditionA	conditionC	-2.98131	4.35159	3.03441e-11	1.04743e-09
DN7187_c0_g1_i6	conditionA	conditionC	-4.1859	2.72452	3.10668e-11	1.07141e-09
DN9267_c0_g1_i8	conditionA	conditionC	-6.2996	4.8406	3.30804e-11	1.13778e-09
DN10973_c0_g2_i1	conditionA	conditionC	-5.79832	0.614792	3.31274e-11	1.13837e-09
DN9271_c0_g1_i1	conditionA	conditionC	-2.8662	8.62518	3.32687e-11	1.14221e-09
DN4574_c0_g1_i2	conditionA	conditionC	-3.15681	6.29712	3.44117e-11	1.18039e-09
DN12001_c1_g1_i5	conditionA	conditionC	-3.05243	4.61717	3.58158e-11	1.22526e-09
DN86_c0_g1_i2	conditionA	conditionC	-3.31149	3.52841	3.61493e-11	1.23556e-09
DN16790_c0_g1_i1	conditionA	conditionC	-3.16377	4.03245	3.64638e-11	1.2452e-09
DN1562_c0_g1_i4	conditionA	conditionC	-3.23923	8.28119	3.64976e-11	1.24525e-09
DN3594_c0_g1_i1	conditionA	conditionC	-2.59141	6.79418	3.67536e-11	1.25233e-09
DN4889_c0_g3_i1	conditionA	conditionC	-5.10573	4.219	3.67708e-11	1.25233e-09
DN7483_c0_g1_i2	conditionA	conditionC	-4.84499	1.50413	3.69394e-11	1.25696e-09
DN4830_c0_g1_i4	conditionA	conditionC	-3.80889	3.41705	3.71117e-11	1.2617e-09
DN6142_c0_g3_i1	conditionA	conditionC	-3.52378	2.25969	3.8224e-11	1.29491e-09
DN4395_c0_g1_i7	conditionA	conditionC	-4.83809	4.67695	3.8432e-11	1.30081e-09
DN18989_c0_g3_i5	conditionA	conditionC	-3.4184	5.02764	3.88889e-11	1.31279e-09
DN9725_c0_g1_i1	conditionA	conditionC	-5.21808	1.29422	3.90692e-11	1.31772e-09
DN3395_c1_g2_i1	conditionA	conditionC	-4.12245	4.70911	3.93327e-11	1.32544e-09
DN4130_c0_g1_i15	conditionA	conditionC	-3.08147	3.50661	3.94763e-11	1.32911e-09
DN9504_c0_g1_i2	conditionA	conditionC	-3.52495	3.27976	4.08085e-11	1.37275e-09
DN24791_c0_g1_i4	conditionA	conditionC	-3.63788	2.78176	4.12388e-11	1.38601e-09
DN11386_c0_g1_i2	conditionA	conditionC	-3.03863	3.94029	4.1502e-11	1.39363e-09
DN26825_c0_g5_i1	conditionA	conditionC	-3.7252	4.40276	4.31406e-11	1.44485e-09
DN13740_c0_g1_i2	conditionA	conditionC	-2.897	6.04173	4.34945e-11	1.45412e-09
DN2018_c0_g2_i3	conditionA	conditionC	-4.10628	4.89996	4.35314e-11	1.45412e-09
DN14257_c1_g1_i1	conditionA	conditionC	-4.22706	0.787404	4.4784e-11	1.49466e-09
DN1819_c0_g1_i2	conditionA	conditionC	-2.98246	4.8137	4.60413e-11	1.53528e-09
DN19350_c0_g1_i1	conditionA	conditionC	-5.30626	1.71284	4.69918e-11	1.56561e-09
DN3983_c0_g1_i6	conditionA	conditionC	-3.41174	3.40496	4.93634e-11	1.63863e-09
DN15260_c0_g1_i4	conditionA	conditionC	-2.7296	5.66444	4.93974e-11	1.63863e-09
DN32014_c0_g1_i3	conditionA	conditionC	-3.57331	2.57983	5.01791e-11	1.66168e-09
DN162_c1_g1_i5	conditionA	conditionC	-4.22772	3.19186	5.05031e-11	1.67097e-09
DN6530_c0_g3_i3	conditionA	conditionC	-3.06062	4.47735	5.19941e-11	1.71881e-09
DN9790_c0_g3_i3	conditionA	conditionC	-5.43772	-0.140699	5.20793e-11	1.72014e-09
DN2300_c0_g1_i2	conditionA	conditionC	-3.52915	2.53861	5.39709e-11	1.78109e-09
DN6487_c0_g1_i6	conditionA	conditionC	-7.1095	0.0993955	5.6167e-11	1.85196e-09
DN263_c5_g1_i4	conditionA	conditionC	-3.38873	7.11888	5.63201e-11	1.85541e-09
DN3974_c0_g1_i1	conditionA	conditionC	-3.27115	2.50866	5.71304e-11	1.88049e-09
DN3948_c0_g1_i1	conditionA	conditionC	-6.07333	7.45704	5.87578e-11	1.92908e-09
DN34768_c0_g1_i6	conditionA	conditionC	-4.97056	5.51098	5.93801e-11	1.94784e-09
DN12179_c1_g3_i1	conditionA	conditionC	-3.30699	2.50707	5.97195e-11	1.9573e-09
DN1528_c0_g1_i3	conditionA	conditionC	-3.4089	8.30201	5.98707e-11	1.96057e-09
DN16137_c0_g3_i2	conditionA	conditionC	-3.91016	2.42469	6.10856e-11	1.99865e-09
DN4283_c1_g1_i1	conditionA	conditionC	-2.38363	5.70865	6.28596e-11	2.05318e-09
DN2942_c0_g1_i10	conditionA	conditionC	-3.51599	8.59704	6.36741e-11	2.07801e-09
DN4721_c0_g1_i1	conditionA	conditionC	-3.31236	2.32928	6.43995e-11	2.09989e-09
DN4283_c1_g1_i6	conditionA	conditionC	-3.20393	5.58965	6.44926e-11	2.10114e-09
DN30200_c0_g1_i1	conditionA	conditionC	-4.67001	2.96526	6.53042e-11	2.12551e-09
DN3980_c0_g3_i1	conditionA	conditionC	-4.60767	1.57344	6.53515e-11	2.12551e-09
DN6079_c0_g1_i10	conditionA	conditionC	-5.21751	10.8826	6.58211e-11	2.13896e-09
DN12037_c0_g1_i1	conditionA	conditionC	-4.10712	5.94581	6.68978e-11	2.16659e-09
DN5545_c0_g2_i2	conditionA	conditionC	-4.85842	0.369219	6.86663e-11	2.22199e-09
DN4808_c1_g2_i1	conditionA	conditionC	-3.22613	6.45342	7.16457e-11	2.31644e-09
DN143591_c0_g1_i1	conditionA	conditionC	-5.59254	2.973	7.3489e-11	2.37203e-09
DN1841_c0_g1_i1	conditionA	conditionC	-3.38661	2.38196	7.40803e-11	2.38911e-09
DN9423_c0_g4_i1	conditionA	conditionC	-3.0965	3.37892	7.47713e-11	2.40936e-09
DN113_c1_g2_i3	conditionA	conditionC	-4.61613	2.36651	7.53879e-11	2.42719e-09
DN226_c0_g2_i5	conditionA	conditionC	-3.63697	3.33862	7.70387e-11	2.47825e-09
DN96437_c0_g1_i1	conditionA	conditionC	-3.64544	3.86517	7.97482e-11	2.55468e-09
DN4994_c0_g1_i6	conditionA	conditionC	-4.51148	2.7321	8.12824e-11	2.60165e-09
DN9946_c0_g1_i2	conditionA	conditionC	-3.89525	0.558093	8.67377e-11	2.77162e-09
DN2447_c1_g1_i1	conditionA	conditionC	-4.06382	0.999536	8.82184e-11	2.81424e-09
DN1423_c0_g4_i1	conditionA	conditionC	-2.62972	4.40782	8.95207e-11	2.85341e-09
DN9273_c0_g1_i6	conditionA	conditionC	-3.46499	3.48775	9.1263e-11	2.9041e-09
DN30152_c0_g1_i1	conditionA	conditionC	-2.42152	4.53039	9.25888e-11	2.94385e-09
DN2300_c0_g1_i1	conditionA	conditionC	-2.42879	4.29986	9.45546e-11	3.00386e-09
DN23_c0_g1_i11	conditionA	conditionC	-2.37884	4.73621	9.5751e-11	3.03934e-09
DN19138_c0_g5_i1	conditionA	conditionC	-5.59632	1.13464	9.92203e-11	3.14685e-09
DN8241_c0_g1_i1	conditionA	conditionC	-2.56675	7.65148	1.00258e-10	3.17712e-09
DN4638_c0_g2_i1	conditionA	conditionC	-4.34933	0.837937	1.03204e-10	3.26777e-09
DN1395_c1_g1_i5	conditionA	conditionC	-4.27721	0.802827	1.03389e-10	3.27093e-09
DN17115_c0_g3_i1	conditionA	conditionC	-6.0072	1.41996	1.03673e-10	3.2772e-09
DN5936_c0_g1_i4	conditionA	conditionC	-4.99204	1.59483	1.05175e-10	3.31647e-09
DN6511_c0_g1_i3	conditionA	conditionC	-3.58659	6.22094	1.06743e-10	3.36039e-09
DN5709_c0_g1_i4	conditionA	conditionC	-4.07183	4.08598	1.07249e-10	3.37354e-09
DN4158_c0_g1_i1	conditionA	conditionC	-3.52879	3.05526	1.08731e-10	3.41736e-09
DN4741_c1_g1_i1	conditionA	conditionC	-4.24165	0.44402	1.10577e-10	3.46966e-09
DN5108_c0_g1_i2	conditionA	conditionC	-3.46156	4.22367	1.1214e-10	3.51583e-09
DN5936_c0_g1_i5	conditionA	conditionC	-4.85989	2.91379	1.12941e-10	3.53806e-09
DN1874_c0_g1_i5	conditionA	conditionC	-4.16897	1.41738	1.13445e-10	3.55093e-09
DN4479_c0_g1_i1	conditionA	conditionC	-3.11822	2.68782	1.14975e-10	3.59587e-09
DN51985_c0_g1_i4	conditionA	conditionC	-3.62002	6.70497	1.15303e-10	3.60318e-09
DN24698_c0_g1_i1	conditionA	conditionC	-2.485	6.1737	1.16128e-10	3.626e-09
DN10493_c0_g1_i4	conditionA	conditionC	-2.97282	4.55651	1.18545e-10	3.69847e-09
DN16567_c0_g2_i1	conditionA	conditionC	-2.54428	5.4772	1.23359e-10	3.83926e-09
DN3047_c0_g1_i14	conditionA	conditionC	-3.54528	5.39039	1.24805e-10	3.88112e-09
DN2784_c5_g1_i1	conditionA	conditionC	-2.34713	5.83269	1.29855e-10	4.03161e-09
DN2274_c0_g1_i5	conditionA	conditionC	-3.73746	3.82665	1.31048e-10	4.06534e-09
DN12314_c0_g1_i1	conditionA	conditionC	-2.45307	4.38207	1.31523e-10	4.07678e-09
DN3369_c0_g1_i1	conditionA	conditionC	-3.30297	6.76624	1.32984e-10	4.11874e-09
DN1670_c0_g1_i1	conditionA	conditionC	-9.62695	0.130674	1.35546e-10	4.1947e-09
DN163272_c0_g1_i1	conditionA	conditionC	-4.63813	0.419302	1.35681e-10	4.19548e-09
DN507_c0_g4_i2	conditionA	conditionC	-4.89522	7.04047	1.40265e-10	4.33022e-09
DN4203_c0_g3_i1	conditionA	conditionC	-2.42928	5.6117	1.41328e-10	4.35952e-09
DN3134_c0_g1_i6	conditionA	conditionC	-2.72394	5.29731	1.44479e-10	4.45257e-09
DN9769_c0_g1_i4	conditionA	conditionC	-2.94746	5.36355	1.47643e-10	4.54336e-09
DN1154_c0_g1_i2	conditionA	conditionC	-2.72863	4.14431	1.54913e-10	4.75179e-09
DN4904_c0_g1_i2	conditionA	conditionC	-3.87413	1.355	1.59634e-10	4.88876e-09
DN89_c0_g2_i5	conditionA	conditionC	-3.56508	3.93562	1.63807e-10	5.01254e-09
DN4382_c0_g1_i2	conditionA	conditionC	-2.64295	5.0073	1.67259e-10	5.11e-09
DN6270_c1_g1_i1	conditionA	conditionC	-3.74132	5.60894	1.68703e-10	5.15001e-09
DN5580_c0_g3_i1	conditionA	conditionC	-3.59875	2.35129	1.68884e-10	5.15144e-09
DN1528_c0_g1_i5	conditionA	conditionC	-4.63711	5.62776	1.69571e-10	5.16828e-09
DN1012_c2_g2_i2	conditionA	conditionC	-3.50519	3.78376	1.72453e-10	5.25191e-09
DN3189_c2_g1_i1	conditionA	conditionC	-10.0744	0.559189	1.72779e-10	5.25768e-09
DN3116_c1_g1_i1	conditionA	conditionC	-3.54609	7.72404	1.75432e-10	5.33416e-09
DN2730_c0_g1_i16	conditionA	conditionC	-2.44915	6.18135	1.76082e-10	5.34966e-09
DN7210_c0_g3_i3	conditionA	conditionC	-3.76915	9.82204	1.77444e-10	5.38251e-09
DN17853_c0_g1_i1	conditionA	conditionC	-2.84209	6.84045	1.79003e-10	5.42552e-09
DN5443_c0_g1_i2	conditionA	conditionC	-3.39631	9.63205	1.8021e-10	5.45776e-09
DN3532_c1_g4_i1	conditionA	conditionC	-4.64768	0.197005	1.82344e-10	5.51802e-09
DN50351_c0_g1_i8	conditionA	conditionC	-3.71412	5.57697	1.84456e-10	5.57755e-09
DN20923_c0_g1_i2	conditionA	conditionC	-2.29761	5.30725	1.89812e-10	5.72592e-09
DN1699_c1_g1_i1	conditionA	conditionC	-4.09404	0.170876	1.97108e-10	5.93667e-09
DN612_c0_g3_i2	conditionA	conditionC	-4.31189	3.23903	1.97904e-10	5.95594e-09
DN34768_c0_g1_i7	conditionA	conditionC	-4.37554	2.6303	1.99116e-10	5.98771e-09
DN3540_c0_g1_i7	conditionA	conditionC	-2.92105	5.38647	1.99324e-10	5.98927e-09
DN13432_c2_g1_i1	conditionA	conditionC	-3.05029	6.11807	1.99724e-10	5.99618e-09
DN17261_c0_g3_i4	conditionA	conditionC	-2.47567	5.45301	2.03041e-10	6.08187e-09
DN15799_c0_g1_i7	conditionA	conditionC	-3.14122	5.50232	2.06039e-10	6.162e-09
DN9045_c0_g1_i1	conditionA	conditionC	-3.82746	1.87115	2.09263e-10	6.25354e-09
DN3500_c0_g1_i6	conditionA	conditionC	-3.3485	3.10179	2.11961e-10	6.32925e-09
DN5253_c0_g1_i7	conditionA	conditionC	-3.86752	2.47046	2.14798e-10	6.39897e-09
DN4245_c0_g5_i1	conditionA	conditionC	-3.31893	7.13745	2.16808e-10	6.45383e-09
DN10410_c3_g1_i3	conditionA	conditionC	-2.93316	5.5034	2.1704e-10	6.45572e-09
DN23655_c0_g2_i3	conditionA	conditionC	-3.34909	1.95693	2.1758e-10	6.46175e-09
DN9500_c0_g3_i1	conditionA	conditionC	-2.69178	6.96666	2.21916e-10	6.58541e-09
DN1039_c2_g1_i3	conditionA	conditionC	-4.57918	1.69753	2.24008e-10	6.64232e-09
DN3161_c0_g1_i8	conditionA	conditionC	-3.73264	5.1613	2.24952e-10	6.66516e-09
DN19053_c0_g1_i1	conditionA	conditionC	-2.96195	3.00363	2.33779e-10	6.92135e-09
DN23429_c0_g1_i9	conditionA	conditionC	-3.79359	1.74845	2.41537e-10	7.14551e-09
DN1598_c0_g1_i7	conditionA	conditionC	-3.49124	1.95781	2.43076e-10	7.17994e-09
DN24165_c0_g1_i3	conditionA	conditionC	-3.90332	9.55668	2.50203e-10	7.38474e-09
DN4830_c0_g2_i1	conditionA	conditionC	-3.17808	6.93742	2.52824e-10	7.45635e-09
DN2926_c1_g1_i2	conditionA	conditionC	-5.76294	3.56701	2.53173e-10	7.46091e-09
DN678_c0_g3_i1	conditionA	conditionC	-2.96985	5.28989	2.54443e-10	7.49257e-09
DN160437_c0_g1_i1	conditionA	conditionC	-6.18108	2.49852	2.60634e-10	7.65573e-09
DN14645_c1_g1_i1	conditionA	conditionC	-4.90588	6.70359	2.62848e-10	7.71041e-09
DN3994_c0_g1_i1	conditionA	conditionC	-3.56685	2.09446	2.65765e-10	7.78404e-09
DN8820_c0_g2_i3	conditionA	conditionC	-2.36905	5.17845	2.6926e-10	7.88039e-09
DN1423_c0_g3_i2	conditionA	conditionC	-2.71111	5.02142	2.74497e-10	8.02139e-09
DN2634_c0_g1_i20	conditionA	conditionC	-3.95782	2.65285	2.81706e-10	8.21951e-09
DN3140_c0_g1_i1	conditionA	conditionC	-4.02413	5.42333	2.97323e-10	8.65538e-09
DN1681_c0_g1_i14	conditionA	conditionC	-3.18877	3.69867	3.03094e-10	8.81666e-09
DN4428_c2_g1_i1	conditionA	conditionC	-3.33463	3.0129	3.14632e-10	9.13149e-09
DN15799_c0_g1_i6	conditionA	conditionC	-3.84306	2.20022	3.19605e-10	9.25541e-09
DN2531_c0_g1_i5	conditionA	conditionC	-2.52124	4.85056	3.19627e-10	9.25541e-09
DN17479_c0_g1_i24	conditionA	conditionC	-3.11909	3.49208	3.40647e-10	9.84494e-09
DN511_c2_g1_i1	conditionA	conditionC	-2.81849	3.48245	3.40758e-10	9.84494e-09
DN6614_c0_g1_i1	conditionA	conditionC	-4.83501	0.435211	3.42356e-10	9.88366e-09
DN48260_c1_g1_i6	conditionA	conditionC	-2.36403	4.50063	3.44161e-10	9.92827e-09
DN1884_c0_g2_i1	conditionA	conditionC	-6.11316	1.72116	3.52284e-10	1.01473e-08
DN3988_c0_g1_i10	conditionA	conditionC	-3.69798	2.46469	3.55202e-10	1.02237e-08
DN6408_c0_g1_i3	conditionA	conditionC	-2.29262	5.34013	3.5605e-10	1.02327e-08
DN5402_c0_g1_i5	conditionA	conditionC	-2.26065	4.76268	3.56512e-10	1.02383e-08
DN1681_c0_g1_i2	conditionA	conditionC	-2.51479	4.67077	3.59242e-10	1.0309e-08
DN664_c0_g1_i1	conditionA	conditionC	-2.68996	4.0429	3.60606e-10	1.03326e-08
DN6309_c0_g3_i1	conditionA	conditionC	-3.83807	1.61757	3.69847e-10	1.0585e-08
DN10394_c0_g1_i13	conditionA	conditionC	-3.42918	4.08514	3.69969e-10	1.0585e-08
DN3831_c0_g3_i1	conditionA	conditionC	-2.76403	3.66943	3.76109e-10	1.07447e-08
DN1956_c0_g1_i4	conditionA	conditionC	-2.40959	4.9899	3.76727e-10	1.07543e-08
DN16665_c0_g1_i1	conditionA	conditionC	-3.16851	2.16477	3.80165e-10	1.08443e-08
DN4271_c0_g2_i6	conditionA	conditionC	-3.00658	9.47282	3.82505e-10	1.08948e-08
DN6932_c0_g1_i4	conditionA	conditionC	-5.1433	3.43798	3.87572e-10	1.1031e-08
DN25961_c0_g1_i1	conditionA	conditionC	-5.23163	1.56307	3.89209e-10	1.10693e-08
DN589_c0_g2_i1	conditionA	conditionC	-2.58164	4.041	3.89998e-10	1.10835e-08
DN1647_c1_g1_i2	conditionA	conditionC	-4.05084	5.77772	4.02884e-10	1.14328e-08
DN21623_c0_g1_i2	conditionA	conditionC	-3.19715	4.09786	4.05965e-10	1.15032e-08
DN1450_c0_g2_i4	conditionA	conditionC	-4.43644	2.02232	4.19714e-10	1.18751e-08
DN7010_c1_g1_i2	conditionA	conditionC	-3.12876	4.14946	4.2212e-10	1.19256e-08
DN4592_c0_g1_i7	conditionA	conditionC	-3.10856	2.78797	4.26902e-10	1.20487e-08
DN11679_c0_g1_i4	conditionA	conditionC	-2.3491	5.88281	4.27108e-10	1.20487e-08
DN5303_c0_g1_i3	conditionA	conditionC	-2.64064	7.71265	4.33382e-10	1.22077e-08
DN117115_c0_g1_i1	conditionA	conditionC	-5.35759	0.684119	4.39832e-10	1.23803e-08
DN7998_c0_g1_i1	conditionA	conditionC	-7.0614	0.0558664	4.73698e-10	1.32847e-08
DN9342_c0_g1_i5	conditionA	conditionC	-6.86324	5.3362	4.89998e-10	1.37217e-08
DN7464_c0_g2_i1	conditionA	conditionC	-3.43845	9.87583	4.96419e-10	1.38812e-08
DN2898_c1_g1_i2	conditionA	conditionC	-3.57812	2.66855	5.05848e-10	1.41156e-08
DN4969_c1_g1_i1	conditionA	conditionC	-3.08666	5.12158	5.05907e-10	1.41156e-08
DN2688_c0_g1_i4	conditionA	conditionC	-2.26386	5.82267	5.07887e-10	1.41605e-08
DN9854_c0_g2_i3	conditionA	conditionC	-4.55506	1.63645	5.14763e-10	1.43418e-08
DN3192_c0_g1_i2	conditionA	conditionC	-3.48763	1.93233	5.19412e-10	1.44503e-08
DN21_c0_g2_i3	conditionA	conditionC	-2.38238	4.72578	5.25245e-10	1.4602e-08
DN5751_c0_g1_i2	conditionA	conditionC	-4.10282	1.502	5.318e-10	1.47735e-08
DN21800_c0_g1_i2	conditionA	conditionC	-2.66411	5.07954	5.37952e-10	1.49227e-08
DN3388_c0_g2_i2	conditionA	conditionC	-4.28991	1.72805	5.47729e-10	1.51829e-08
DN171905_c0_g1_i1	conditionA	conditionC	-4.81252	1.98704	5.55287e-10	1.53813e-08
DN11532_c0_g1_i2	conditionA	conditionC	-3.15305	4.19421	5.58795e-10	1.54673e-08
DN855_c0_g3_i2	conditionA	conditionC	-3.47414	3.0098	5.72626e-10	1.58158e-08
DN13754_c0_g1_i9	conditionA	conditionC	-3.03861	3.54313	5.92385e-10	1.6338e-08
DN60360_c0_g2_i1	conditionA	conditionC	-2.86135	3.77277	6.09439e-10	1.67841e-08
DN10874_c1_g1_i2	conditionA	conditionC	-2.72144	4.54837	6.13302e-10	1.68784e-08
DN2384_c0_g3_i2	conditionA	conditionC	-4.58771	1.77908	6.21347e-10	1.70875e-08
DN6775_c1_g1_i5	conditionA	conditionC	-6.93454	1.57241	6.38166e-10	1.75374e-08
DN6089_c0_g1_i3	conditionA	conditionC	-3.95343	7.84657	6.52851e-10	1.79281e-08
DN10489_c0_g2_i3	conditionA	conditionC	-2.45987	4.65011	6.57473e-10	1.80421e-08
DN26178_c0_g1_i2	conditionA	conditionC	-2.34754	4.91298	6.71415e-10	1.83983e-08
DN9012_c0_g1_i6	conditionA	conditionC	-4.1028	3.3905	6.91788e-10	1.89295e-08
DN3420_c0_g1_i3	conditionA	conditionC	-3.77388	2.47998	6.97708e-10	1.90778e-08
DN6079_c0_g1_i4	conditionA	conditionC	-4.6243	11.6368	7.05028e-10	1.92505e-08
DN601_c0_g2_i2	conditionA	conditionC	-4.49915	4.73561	7.09283e-10	1.93529e-08
DN2578_c1_g1_i1	conditionA	conditionC	-5.03714	0.796774	7.19867e-10	1.96107e-08
DN12860_c0_g1_i2	conditionA	conditionC	-2.52097	5.91939	7.20442e-10	1.96107e-08
DN3243_c0_g2_i1	conditionA	conditionC	-4.32667	1.76231	7.20782e-10	1.96107e-08
DN4248_c0_g1_i1	conditionA	conditionC	-2.51875	4.45098	7.48513e-10	2.03363e-08
DN6179_c0_g1_i1	conditionA	conditionC	-2.71035	6.57991	7.572e-10	2.05577e-08
DN25111_c0_g1_i2	conditionA	conditionC	-3.52491	1.12941	7.60339e-10	2.06188e-08
DN2447_c1_g2_i1	conditionA	conditionC	-4.21511	0.512976	7.76184e-10	2.09986e-08
DN5897_c2_g1_i3	conditionA	conditionC	-3.02413	2.93951	7.88424e-10	2.13147e-08
DN10005_c0_g3_i1	conditionA	conditionC	-3.13744	4.2626	7.99458e-10	2.15978e-08
DN5947_c0_g1_i8	conditionA	conditionC	-6.93983	3.68697	8.06744e-10	2.17792e-08
DN37528_c0_g2_i4	conditionA	conditionC	-3.797	5.16358	8.22437e-10	2.2156e-08
DN259_c1_g1_i3	conditionA	conditionC	-4.21329	2.05038	8.359e-10	2.25029e-08
DN1094_c0_g1_i5	conditionA	conditionC	-2.36645	4.82981	8.37016e-10	2.25171e-08
DN3783_c0_g1_i2	conditionA	conditionC	-3.90831	2.14455	8.56152e-10	2.29995e-08
DN19940_c0_g1_i4	conditionA	conditionC	-2.47636	4.70631	8.57304e-10	2.30143e-08
DN283_c0_g1_i1	conditionA	conditionC	-3.8006	2.70072	8.75872e-10	2.34799e-08
DN2002_c0_g1_i4	conditionA	conditionC	-2.18775	5.36929	8.86777e-10	2.37058e-08
DN3275_c0_g1_i19	conditionA	conditionC	-3.04624	3.99873	8.99242e-10	2.39977e-08
DN8542_c0_g1_i3	conditionA	conditionC	-3.63358	1.45039	8.99576e-10	2.39977e-08
DN7318_c0_g1_i3	conditionA	conditionC	-3.73765	0.92135	9.15183e-10	2.43645e-08
DN5575_c0_g1_i8	conditionA	conditionC	-2.42969	5.10798	9.22284e-10	2.4518e-08
DN15550_c0_g1_i1	conditionA	conditionC	-3.49131	0.969685	9.37515e-10	2.49056e-08
DN8969_c0_g1_i10	conditionA	conditionC	-2.75173	5.28058	9.49734e-10	2.51953e-08
DN3916_c0_g1_i8	conditionA	conditionC	-3.18016	3.04798	9.57351e-10	2.53622e-08
DN20573_c0_g1_i3	conditionA	conditionC	-4.74918	0.674925	9.93282e-10	2.62777e-08
DN7197_c0_g2_i2	conditionA	conditionC	-5.21727	1.28647	1.01297e-09	2.67801e-08
DN49520_c0_g1_i1	conditionA	conditionC	-5.54144	0.83028	1.01556e-09	2.683e-08
DN5302_c0_g4_i1	conditionA	conditionC	-4.29286	3.921	1.04799e-09	2.76487e-08
DN2168_c0_g1_i5	conditionA	conditionC	-4.02096	-0.0298953	1.0494e-09	2.76668e-08
DN6516_c0_g1_i1	conditionA	conditionC	-3.53042	6.10575	1.05533e-09	2.78039e-08
DN2110_c0_g3_i1	conditionA	conditionC	-3.80844	0.361732	1.082e-09	2.84673e-08
DN3403_c0_g1_i10	conditionA	conditionC	-3.02274	3.68074	1.08377e-09	2.84944e-08
DN6969_c0_g1_i2	conditionA	conditionC	-3.50606	0.783069	1.08824e-09	2.85924e-08
DN4153_c0_g1_i6	conditionA	conditionC	-4.17339	3.23812	1.11483e-09	2.92507e-08
DN7167_c0_g1_i1	conditionA	conditionC	-2.73398	3.27031	1.12614e-09	2.95272e-08
DN3604_c0_g1_i2	conditionA	conditionC	-4.57656	2.28488	1.14224e-09	2.99289e-08
DN4659_c0_g4_i2	conditionA	conditionC	-3.92522	6.02988	1.15378e-09	3.02107e-08
DN3792_c0_g1_i10	conditionA	conditionC	-2.76746	4.3217	1.15876e-09	3.03201e-08
DN16426_c0_g1_i2	conditionA	conditionC	-2.29225	4.74613	1.17171e-09	3.06382e-08
DN6420_c0_g1_i3	conditionA	conditionC	-3.85131	1.7395	1.19827e-09	3.12686e-08
DN30299_c0_g2_i4	conditionA	conditionC	-3.14736	3.56155	1.22306e-09	3.18937e-08
DN9297_c0_g1_i4	conditionA	conditionC	-2.60017	7.3202	1.23531e-09	3.21908e-08
DN8651_c0_g1_i1	conditionA	conditionC	-2.93124	4.16562	1.23613e-09	3.21908e-08
DN7049_c0_g1_i2	conditionA	conditionC	-3.66978	3.26069	1.28129e-09	3.33364e-08
DN12037_c0_g1_i3	conditionA	conditionC	-3.71373	0.680579	1.28187e-09	3.33364e-08
DN554_c0_g1_i2	conditionA	conditionC	-3.25576	2.12682	1.28765e-09	3.3464e-08
DN4019_c0_g1_i9	conditionA	conditionC	-5.18081	3.18348	1.29302e-09	3.35808e-08
DN6495_c0_g2_i1	conditionA	conditionC	-2.72371	3.84212	1.30594e-09	3.38935e-08
DN8_c1_g1_i2	conditionA	conditionC	-3.14252	2.20358	1.34062e-09	3.47463e-08
DN926_c1_g1_i1	conditionA	conditionC	-4.40094	-0.430333	1.34172e-09	3.47512e-08
DN50177_c0_g1_i4	conditionA	conditionC	-3.5882	6.16207	1.34377e-09	3.47807e-08
DN7179_c0_g2_i10	conditionA	conditionC	-3.44123	1.80607	1.37458e-09	3.55062e-08
DN5324_c0_g1_i1	conditionA	conditionC	-2.42678	5.58743	1.39486e-09	3.60058e-08
DN787_c0_g1_i6	conditionA	conditionC	-3.17662	5.48384	1.41827e-09	3.65854e-08
DN722_c0_g2_i2	conditionA	conditionC	-3.1338	4.6186	1.42144e-09	3.66425e-08
DN8152_c0_g1_i3	conditionA	conditionC	-2.19746	4.61226	1.42793e-09	3.67849e-08
DN2769_c0_g2_i3	conditionA	conditionC	-2.25054	5.33144	1.43236e-09	3.68744e-08
DN8906_c0_g1_i3	conditionA	conditionC	-5.06046	1.2891	1.4397e-09	3.70385e-08
DN3605_c0_g1_i6	conditionA	conditionC	-10.8495	1.31177	1.44714e-09	3.72047e-08
DN4223_c0_g1_i1	conditionA	conditionC	-2.46484	7.47908	1.45244e-09	3.72917e-08
DN15502_c0_g4_i1	conditionA	conditionC	-4.80197	1.68591	1.45247e-09	3.72917e-08
DN9308_c0_g1_i2	conditionA	conditionC	-5.27778	-0.315274	1.49018e-09	3.82344e-08
DN7454_c0_g1_i2	conditionA	conditionC	-3.29923	2.9456	1.49803e-09	3.841e-08
DN18476_c0_g1_i2	conditionA	conditionC	-3.65438	1.70317	1.5398e-09	3.94017e-08
DN1335_c0_g1_i8	conditionA	conditionC	-2.43861	4.70682	1.55677e-09	3.98094e-08
DN11087_c0_g1_i1	conditionA	conditionC	-3.44926	3.29754	1.56653e-09	4.00323e-08
DN2750_c0_g1_i2	conditionA	conditionC	-2.40296	4.89115	1.57594e-09	4.02458e-08
DN8437_c0_g1_i1	conditionA	conditionC	-2.88918	3.1685	1.57905e-09	4.02985e-08
DN4225_c0_g2_i2	conditionA	conditionC	-3.57508	2.08818	1.62088e-09	4.13385e-08
DN3046_c0_g1_i6	conditionA	conditionC	-2.92503	8.62751	1.64399e-09	4.18999e-08
DN3041_c0_g2_i5	conditionA	conditionC	-4.36488	2.30874	1.64699e-09	4.1945e-08
DN128093_c0_g1_i1	conditionA	conditionC	-5.75311	0.765334	1.66179e-09	4.22691e-08
DN4128_c0_g2_i1	conditionA	conditionC	-2.71777	5.37386	1.67065e-09	4.24663e-08
DN129209_c0_g1_i1	conditionA	conditionC	-3.53159	2.34554	1.68934e-09	4.29128e-08
DN3474_c1_g1_i1	conditionA	conditionC	-3.43405	2.71222	1.72753e-09	4.38247e-08
DN26494_c0_g2_i2	conditionA	conditionC	-4.12951	1.07664	1.74146e-09	4.41488e-08
DN5353_c0_g3_i1	conditionA	conditionC	-2.82147	7.91161	1.76712e-09	4.47697e-08
DN1757_c0_g2_i2	conditionA	conditionC	-3.52749	1.45431	1.78334e-09	4.51509e-08
DN11161_c0_g1_i4	conditionA	conditionC	-2.9977	5.10521	1.82843e-09	4.62617e-08
DN5288_c0_g1_i4	conditionA	conditionC	-2.7586	4.37234	1.83023e-09	4.62767e-08
DN105016_c0_g1_i1	conditionA	conditionC	-7.6414	0.560043	1.84037e-09	4.64717e-08
DN9940_c0_g1_i2	conditionA	conditionC	-2.26117	4.80088	1.85515e-09	4.68142e-08
DN1865_c1_g1_i1	conditionA	conditionC	-2.35252	4.06523	1.87227e-09	4.7215e-08
DN1520_c0_g1_i4	conditionA	conditionC	-5.68922	2.05237	1.89031e-09	4.76384e-08
DN15457_c1_g1_i1	conditionA	conditionC	-3.72225	3.65387	1.9141e-09	4.81909e-08
DN143967_c0_g1_i1	conditionA	conditionC	-3.16653	3.77011	1.91518e-09	4.81909e-08
DN2813_c1_g1_i9	conditionA	conditionC	-4.10334	11.8726	1.916e-09	4.81909e-08
DN2335_c0_g1_i3	conditionA	conditionC	-2.32997	4.71293	1.94868e-09	4.89485e-08
DN16074_c0_g1_i12	conditionA	conditionC	-2.87564	4.3133	1.97286e-09	4.95233e-08
DN1679_c0_g1_i3	conditionA	conditionC	-2.39388	5.43365	1.98704e-09	4.97815e-08
DN3253_c0_g1_i1	conditionA	conditionC	-3.29994	5.07997	2.00027e-09	5.00591e-08
DN16453_c0_g1_i6	conditionA	conditionC	-2.27167	5.07225	2.05004e-09	5.12256e-08
DN1874_c0_g1_i11	conditionA	conditionC	-3.4729	1.77272	2.06988e-09	5.1654e-08
DN1679_c0_g1_i7	conditionA	conditionC	-2.82987	3.86865	2.07449e-09	5.17352e-08
DN396_c0_g1_i12	conditionA	conditionC	-3.53726	2.95748	2.08783e-09	5.20341e-08
DN14536_c0_g1_i1	conditionA	conditionC	-4.99734	1.3792	2.09792e-09	5.22514e-08
DN7983_c0_g1_i1	conditionA	conditionC	-3.9449	5.76134	2.10381e-09	5.23642e-08
DN2204_c0_g2_i1	conditionA	conditionC	-2.17456	4.65819	2.12556e-09	5.28711e-08
DN7547_c0_g1_i3	conditionA	conditionC	-3.44181	1.2278	2.12882e-09	5.29177e-08
DN3906_c1_g3_i13	conditionA	conditionC	-5.76141	4.969	2.14241e-09	5.32211e-08
DN14797_c1_g1_i1	conditionA	conditionC	-5.54622	0.633004	2.16596e-09	5.37712e-08
DN23754_c0_g2_i1	conditionA	conditionC	-2.85953	3.2169	2.17082e-09	5.38569e-08
DN12529_c0_g1_i1	conditionA	conditionC	-2.96294	2.79559	2.1908e-09	5.43175e-08
DN1804_c0_g1_i11	conditionA	conditionC	-3.28842	3.26777	2.34975e-09	5.8183e-08
DN11473_c0_g1_i3	conditionA	conditionC	-4.73193	3.20979	2.39042e-09	5.91134e-08
DN6519_c0_g1_i2	conditionA	conditionC	-3.50582	3.07091	2.41683e-09	5.97279e-08
DN2873_c0_g1_i2	conditionA	conditionC	-2.57861	7.55171	2.42566e-09	5.98744e-08
DN154353_c0_g1_i1	conditionA	conditionC	-6.90351	-0.0918909	2.43865e-09	6.01507e-08
DN4118_c0_g1_i3	conditionA	conditionC	-2.55171	5.48933	2.44977e-09	6.03862e-08
DN20257_c0_g1_i3	conditionA	conditionC	-3.36885	2.45404	2.48181e-09	6.10972e-08
DN1639_c0_g1_i1	conditionA	conditionC	-2.94469	4.48757	2.48413e-09	6.11151e-08
DN5290_c0_g1_i3	conditionA	conditionC	-2.73706	6.80232	2.50548e-09	6.16008e-08
DN6624_c0_g1_i1	conditionA	conditionC	-2.3874	5.16629	2.59103e-09	6.36224e-08
DN9150_c1_g2_i1	conditionA	conditionC	-3.13005	4.80025	2.64768e-09	6.493e-08
DN19544_c0_g1_i3	conditionA	conditionC	-2.30418	5.00583	2.66345e-09	6.5275e-08
DN57012_c0_g2_i4	conditionA	conditionC	-2.94073	9.44847	2.67016e-09	6.53977e-08
DN2190_c0_g2_i1	conditionA	conditionC	-3.15906	6.39021	2.67653e-09	6.55116e-08
DN2966_c0_g1_i1	conditionA	conditionC	-2.58167	8.10158	2.7068e-09	6.62103e-08
DN6422_c0_g2_i5	conditionA	conditionC	-3.13195	3.58766	2.72895e-09	6.66669e-08
DN2813_c1_g1_i6	conditionA	conditionC	-4.10377	1.74471	2.78726e-09	6.80249e-08
DN1276_c0_g2_i3	conditionA	conditionC	-2.6295	3.57977	2.78809e-09	6.80249e-08
DN11161_c0_g1_i10	conditionA	conditionC	-3.51237	3.09901	2.85287e-09	6.95342e-08
DN10118_c0_g1_i4	conditionA	conditionC	-2.949	2.2646	2.85359e-09	6.95342e-08
DN1244_c0_g1_i1	conditionA	conditionC	-2.58617	3.54861	2.9487e-09	7.17605e-08
DN4707_c0_g3_i1	conditionA	conditionC	-2.5746	4.55341	2.95579e-09	7.18874e-08
DN7352_c0_g1_i2	conditionA	conditionC	-2.5695	3.77638	2.96931e-09	7.21245e-08
DN4939_c0_g1_i4	conditionA	conditionC	-2.63209	4.3696	3.02353e-09	7.33949e-08
DN6180_c0_g1_i12	conditionA	conditionC	-3.46458	3.32993	3.03809e-09	7.3684e-08
DN588_c2_g1_i1	conditionA	conditionC	-3.22576	3.00106	3.06682e-09	7.43044e-08
DN1024_c0_g1_i9	conditionA	conditionC	-4.81765	0.808893	3.1013e-09	7.50337e-08
DN95989_c0_g1_i1	conditionA	conditionC	-2.73285	5.53465	3.1028e-09	7.50337e-08
DN64365_c0_g1_i5	conditionA	conditionC	-4.36172	3.74809	3.10851e-09	7.51242e-08
DN4248_c0_g1_i2	conditionA	conditionC	-2.98817	6.65583	3.1559e-09	7.62216e-08
DN324_c0_g1_i2	conditionA	conditionC	-2.43791	5.26404	3.19322e-09	7.70255e-08
DN1571_c1_g1_i11	conditionA	conditionC	-3.57796	1.11729	3.23408e-09	7.79621e-08
DN4425_c0_g1_i7	conditionA	conditionC	-3.34314	1.16937	3.2663e-09	7.86015e-08
DN462_c0_g2_i2	conditionA	conditionC	-3.26675	4.88156	3.26676e-09	7.86015e-08
DN14128_c0_g1_i1	conditionA	conditionC	-3.24096	4.50841	3.2768e-09	7.87659e-08
DN3627_c0_g2_i7	conditionA	conditionC	-3.15034	3.01679	3.34644e-09	8.03671e-08
DN4836_c2_g1_i2	conditionA	conditionC	-3.44887	1.31185	3.38095e-09	8.1125e-08
DN14682_c0_g1_i2	conditionA	conditionC	-3.32852	2.36233	3.39031e-09	8.12289e-08
DN5087_c1_g2_i1	conditionA	conditionC	-3.37456	1.55735	3.39082e-09	8.12289e-08
DN1833_c0_g1_i3	conditionA	conditionC	-2.7966	3.29266	3.40045e-09	8.14087e-08
DN1263_c0_g1_i2	conditionA	conditionC	-3.74792	3.08414	3.43732e-09	8.22249e-08
DN5718_c0_g1_i1	conditionA	conditionC	-6.09995	-0.0864738	3.43884e-09	8.22249e-08
DN865_c0_g2_i1	conditionA	conditionC	-2.7756	3.83007	3.4603e-09	8.26866e-08
DN814_c0_g1_i4	conditionA	conditionC	-2.40018	5.15597	3.51097e-09	8.3845e-08
DN8243_c0_g1_i10	conditionA	conditionC	-5.45993	2.59397	3.54542e-09	8.46148e-08
DN5401_c0_g1_i1	conditionA	conditionC	-4.45281	1.43345	3.57445e-09	8.52015e-08
DN7428_c0_g1_i16	conditionA	conditionC	-2.677	3.51533	3.58657e-09	8.5437e-08
DN3780_c0_g1_i4	conditionA	conditionC	-2.60172	6.57613	3.59016e-09	8.54694e-08
DN4019_c0_g1_i21	conditionA	conditionC	-4.07137	2.8251	3.60633e-09	8.57477e-08
DN14_c0_g1_i5	conditionA	conditionC	-3.60377	2.80005	3.74196e-09	8.88088e-08
DN2578_c1_g1_i3	conditionA	conditionC	-3.1316	7.57015	3.74203e-09	8.88088e-08
DN713_c0_g4_i2	conditionA	conditionC	-2.23919	6.24078	3.76011e-09	8.91827e-08
DN3473_c0_g1_i1	conditionA	conditionC	-2.86177	2.83514	3.85189e-09	9.1303e-08
DN14031_c0_g1_i6	conditionA	conditionC	-4.96234	-0.194345	3.88983e-09	9.20881e-08
DN8312_c0_g3_i1	conditionA	conditionC	-3.35617	3.04711	3.93715e-09	9.31508e-08
DN28861_c0_g1_i1	conditionA	conditionC	-4.29565	-0.54476	4.01388e-09	9.4849e-08
DN1708_c0_g1_i3	conditionA	conditionC	-2.40037	4.26818	4.02167e-09	9.49744e-08
DN21883_c0_g1_i6	conditionA	conditionC	-2.08204	4.74347	4.02567e-09	9.50103e-08
DN193_c0_g2_i2	conditionA	conditionC	-7.65977	3.61773	4.06917e-09	9.5805e-08
DN2564_c1_g2_i5	conditionA	conditionC	-4.29003	1.38508	4.06976e-09	9.5805e-08
DN95935_c0_g1_i1	conditionA	conditionC	-2.56151	7.20064	4.07289e-09	9.5805e-08
DN11201_c0_g1_i5	conditionA	conditionC	-2.45211	8.05921	4.08626e-09	9.60259e-08
DN9512_c0_g1_i5	conditionA	conditionC	-2.8715	2.78773	4.11546e-09	9.66527e-08
DN7527_c0_g1_i7	conditionA	conditionC	-11.1662	1.62208	4.16449e-09	9.76844e-08
DN1164_c0_g1_i3	conditionA	conditionC	-2.58506	4.40844	4.178e-09	9.79413e-08
DN2841_c0_g1_i3	conditionA	conditionC	-2.42958	4.26739	4.20979e-09	9.8626e-08
DN14932_c0_g2_i5	conditionA	conditionC	-5.0278	3.69333	4.23407e-09	9.91342e-08
DN11008_c0_g1_i2	conditionA	conditionC	-6.26406	0.110671	4.25504e-09	9.95642e-08
DN11337_c1_g1_i5	conditionA	conditionC	-2.66746	4.85853	4.2819e-09	1.00132e-07
DN9773_c0_g1_i2	conditionA	conditionC	-2.536	6.69519	4.3525e-09	1.01596e-07
DN5500_c1_g1_i1	conditionA	conditionC	-3.57998	2.56556	4.36509e-09	1.01828e-07
DN7051_c0_g1_i1	conditionA	conditionC	-3.97161	10.2296	4.37398e-09	1.01973e-07
DN896_c0_g1_i5	conditionA	conditionC	-2.46039	5.12342	4.4024e-09	1.02511e-07
DN768_c1_g2_i1	conditionA	conditionC	-2.3928	3.81937	4.40639e-09	1.02542e-07
DN36076_c0_g1_i4	conditionA	conditionC	-3.77252	3.9633	4.44494e-09	1.03376e-07
DN4967_c0_g1_i10	conditionA	conditionC	-2.5742	8.15225	4.49367e-09	1.04446e-07
DN270_c0_g1_i12	conditionA	conditionC	-3.62467	2.26065	4.54658e-09	1.05611e-07
DN11010_c1_g2_i3	conditionA	conditionC	-3.4135	0.643456	4.60589e-09	1.06797e-07
DN6814_c0_g1_i2	conditionA	conditionC	-2.59988	6.92205	4.60598e-09	1.06797e-07
DN11137_c0_g1_i5	conditionA	conditionC	-3.66784	2.52757	4.64956e-09	1.07742e-07
DN15812_c0_g2_i1	conditionA	conditionC	-5.04454	1.69122	4.66527e-09	1.08041e-07
DN7016_c0_g1_i3	conditionA	conditionC	-4.09819	5.63678	4.68824e-09	1.08507e-07
DN22832_c0_g1_i1	conditionA	conditionC	-2.16527	6.1769	4.73001e-09	1.09408e-07
DN443_c0_g2_i1	conditionA	conditionC	-3.23362	1.53895	4.73426e-09	1.0944e-07
DN3668_c0_g1_i1	conditionA	conditionC	-4.42591	3.31754	4.81048e-09	1.11135e-07
DN2502_c0_g2_i6	conditionA	conditionC	-2.47052	7.26351	4.84042e-09	1.11759e-07
DN7222_c0_g1_i12	conditionA	conditionC	-2.54664	7.84294	4.84347e-09	1.11762e-07
DN25390_c0_g1_i1	conditionA	conditionC	-2.27931	5.0578	4.87039e-09	1.12315e-07
DN1243_c0_g1_i1	conditionA	conditionC	-4.81442	2.45096	4.89938e-09	1.12916e-07
DN7280_c0_g1_i1	conditionA	conditionC	-2.37495	6.49267	4.98321e-09	1.14779e-07
DN2955_c0_g1_i5	conditionA	conditionC	-2.64396	7.16063	5.21831e-09	1.19864e-07
DN7776_c0_g1_i2	conditionA	conditionC	-4.38805	2.58123	5.21966e-09	1.19864e-07
DN36939_c0_g1_i4	conditionA	conditionC	-2.89196	7.19865	5.22824e-09	1.19989e-07
DN13210_c0_g3_i4	conditionA	conditionC	-5.26459	-0.265314	5.27953e-09	1.21094e-07
DN12260_c0_g3_i1	conditionA	conditionC	-2.69576	6.61347	5.31226e-09	1.21699e-07
DN7601_c0_g1_i1	conditionA	conditionC	-3.58598	9.07673	5.37934e-09	1.23088e-07
DN10248_c0_g1_i2	conditionA	conditionC	-2.37639	4.48068	5.52511e-09	1.26348e-07
DN3074_c0_g1_i17	conditionA	conditionC	-3.10922	3.25688	5.56044e-09	1.2708e-07
DN8312_c0_g3_i3	conditionA	conditionC	-4.10122	5.52728	5.59259e-09	1.27586e-07
DN12533_c0_g1_i3	conditionA	conditionC	-2.51979	5.9123	5.63903e-09	1.28493e-07
DN3798_c2_g1_i1	conditionA	conditionC	-2.83242	6.12412	5.80438e-09	1.32182e-07
DN664_c0_g1_i3	conditionA	conditionC	-3.35707	3.46979	5.82572e-09	1.3251e-07
DN9608_c0_g4_i1	conditionA	conditionC	-3.07344	4.297	5.99478e-09	1.36032e-07
DN7435_c0_g1_i4	conditionA	conditionC	-3.32573	7.61755	6.22514e-09	1.4071e-07
DN1742_c0_g1_i7	conditionA	conditionC	-2.75987	3.52887	6.23712e-09	1.40863e-07
DN20514_c0_g2_i1	conditionA	conditionC	-4.47042	-0.11688	6.25497e-09	1.41183e-07
DN3677_c0_g5_i2	conditionA	conditionC	-2.9201	2.39535	6.34046e-09	1.43028e-07
DN9146_c0_g1_i2	conditionA	conditionC	-3.24245	2.35722	6.37731e-09	1.43775e-07
DN234_c0_g1_i3	conditionA	conditionC	-4.62737	3.1041	6.39895e-09	1.44178e-07
DN3411_c0_g1_i8	conditionA	conditionC	-3.32499	3.96621	6.41837e-09	1.4453e-07
DN14932_c0_g2_i4	conditionA	conditionC	-3.57498	1.95602	6.47938e-09	1.45733e-07
DN7656_c0_g1_i4	conditionA	conditionC	-4.81445	7.28794	6.53368e-09	1.46781e-07
DN13756_c0_g1_i1	conditionA	conditionC	-4.23423	1.10023	6.64462e-09	1.49186e-07
DN3724_c1_g1_i2	conditionA	conditionC	-3.15289	3.32771	6.68536e-09	1.50013e-07
DN8262_c0_g1_i10	conditionA	conditionC	-4.14079	0.314102	6.71012e-09	1.50392e-07
DN3688_c1_g1_i11	conditionA	conditionC	-2.71059	2.76342	6.9232e-09	1.55077e-07
DN37573_c0_g2_i1	conditionA	conditionC	-3.4532	2.98476	7.06936e-09	1.58166e-07
DN1972_c1_g1_i1	conditionA	conditionC	-4.86199	2.96912	7.08814e-09	1.58494e-07
DN7392_c0_g1_i1	conditionA	conditionC	-3.06276	3.21315	7.11454e-09	1.58991e-07
DN7884_c0_g1_i2	conditionA	conditionC	-2.22365	4.76141	7.13538e-09	1.59364e-07
DN947_c0_g1_i7	conditionA	conditionC	-2.29002	5.91072	7.16088e-09	1.5984e-07
DN133272_c0_g1_i1	conditionA	conditionC	-4.5221	-0.319818	7.184e-09	1.60263e-07
DN3426_c0_g1_i1	conditionA	conditionC	-2.91038	3.16824	7.20048e-09	1.60537e-07
DN2157_c0_g1_i6	conditionA	conditionC	-2.49775	5.34983	7.44867e-09	1.6578e-07
DN4380_c0_g1_i8	conditionA	conditionC	-4.00364	6.56852	7.49649e-09	1.66748e-07
DN6513_c0_g1_i1	conditionA	conditionC	-3.08503	6.42406	7.55638e-09	1.67885e-07
DN3515_c1_g1_i1	conditionA	conditionC	-2.13141	4.97506	7.86912e-09	1.74732e-07
DN9146_c0_g1_i9	conditionA	conditionC	-2.22846	6.88973	8.12951e-09	1.80305e-07
DN7169_c0_g1_i2	conditionA	conditionC	-3.56639	2.11241	8.19439e-09	1.81533e-07
DN30152_c0_g1_i9	conditionA	conditionC	-3.72141	3.30617	8.21772e-09	1.81945e-07
DN23839_c0_g1_i2	conditionA	conditionC	-3.18994	1.49302	8.26061e-09	1.82789e-07
DN6095_c0_g3_i1	conditionA	conditionC	-2.59078	3.44448	8.28707e-09	1.83162e-07
DN4889_c0_g4_i1	conditionA	conditionC	-4.46482	2.73375	8.31194e-09	1.83606e-07
DN10706_c0_g1_i3	conditionA	conditionC	-3.74029	0.00793502	8.45167e-09	1.86585e-07
DN7222_c0_g1_i7	conditionA	conditionC	-3.95899	2.81304	8.51252e-09	1.8782e-07
DN5203_c0_g1_i13	conditionA	conditionC	-2.5174	5.07368	8.52704e-09	1.88e-07
DN8010_c0_g2_i6	conditionA	conditionC	-2.35643	5.83646	8.53048e-09	1.88e-07
DN774_c2_g1_i3	conditionA	conditionC	-3.41767	1.76084	8.6305e-09	1.90095e-07
DN1186_c0_g1_i11	conditionA	conditionC	-3.22321	4.90953	8.67361e-09	1.90934e-07
DN28774_c0_g1_i1	conditionA	conditionC	-2.89642	7.25036	8.78844e-09	1.9324e-07
DN3802_c0_g1_i4	conditionA	conditionC	-10.7835	1.24706	8.81087e-09	1.93622e-07
DN1664_c0_g1_i5	conditionA	conditionC	-2.85579	5.81237	8.84617e-09	1.94286e-07
DN3443_c3_g1_i1	conditionA	conditionC	-2.58396	5.59356	8.8924e-09	1.95077e-07
DN3688_c0_g1_i6	conditionA	conditionC	-2.15681	5.81234	8.98604e-09	1.97019e-07
DN1515_c0_g2_i1	conditionA	conditionC	-4.27162	-0.297386	9.02863e-09	1.97839e-07
DN10420_c0_g1_i12	conditionA	conditionC	-2.12127	4.62833	9.15034e-09	2.00277e-07
DN6193_c0_g2_i1	conditionA	conditionC	-4.15297	0.758261	9.20606e-09	2.01381e-07
DN126091_c0_g1_i1	conditionA	conditionC	-2.12321	4.57555	9.25182e-09	2.02267e-07
DN2813_c1_g1_i11	conditionA	conditionC	-3.70059	11.2292	9.35006e-09	2.03832e-07
DN12993_c0_g2_i1	conditionA	conditionC	-2.54726	6.07223	9.46247e-09	2.06166e-07
DN8483_c0_g1_i1	conditionA	conditionC	-2.7393	5.80052	9.63953e-09	2.09665e-07
DN5899_c0_g1_i7	conditionA	conditionC	-5.54821	0.703503	9.64646e-09	2.09697e-07
DN6470_c2_g1_i1	conditionA	conditionC	-5.45144	0.575701	9.77551e-09	2.12382e-07
DN1859_c0_g1_i2	conditionA	conditionC	-2.04848	5.07226	9.79536e-09	2.12692e-07
DN2454_c0_g1_i14	conditionA	conditionC	-2.49836	4.56488	9.82099e-09	2.13128e-07
DN4476_c0_g2_i4	conditionA	conditionC	-3.07726	4.43235	9.93861e-09	2.15558e-07
DN2525_c0_g1_i3	conditionA	conditionC	-3.11685	2.4898	1.00736e-08	2.18363e-07
DN86_c0_g2_i1	conditionA	conditionC	-2.75522	6.75064	1.01201e-08	2.19245e-07
DN490_c0_g1_i1	conditionA	conditionC	-3.09767	8.62166	1.01735e-08	2.20277e-07
DN5401_c0_g1_i8	conditionA	conditionC	-3.25465	3.13935	1.02886e-08	2.22644e-07
DN4422_c0_g1_i5	conditionA	conditionC	-4.52757	2.23691	1.02964e-08	2.22686e-07
DN17176_c0_g1_i2	conditionA	conditionC	-2.39447	5.04132	1.04953e-08	2.2686e-07
DN4417_c0_g2_i1	conditionA	conditionC	-4.78784	7.70604	1.05469e-08	2.27848e-07
DN9280_c0_g1_i5	conditionA	conditionC	-2.77752	3.20403	1.07191e-08	2.31176e-07
DN8472_c0_g1_i1	conditionA	conditionC	-2.85805	2.62662	1.07728e-08	2.32204e-07
DN4721_c0_g1_i8	conditionA	conditionC	-2.92857	2.05256	1.08906e-08	2.34612e-07
DN173478_c0_g1_i1	conditionA	conditionC	-3.68391	0.940573	1.09066e-08	2.34824e-07
DN16849_c0_g1_i18	conditionA	conditionC	-3.31571	3.64549	1.096e-08	2.35709e-07
DN9439_c1_g1_i1	conditionA	conditionC	-2.29445	6.57161	1.1017e-08	2.36801e-07
DN11516_c0_g1_i2	conditionA	conditionC	-3.6702	2.66927	1.11028e-08	2.38511e-07
DN450_c0_g1_i3	conditionA	conditionC	-2.634	2.96093	1.14981e-08	2.46726e-07
DN8759_c1_g1_i1	conditionA	conditionC	-4.91481	1.1554	1.15722e-08	2.48176e-07
DN2592_c0_g1_i5	conditionA	conditionC	-3.00784	3.35801	1.16187e-08	2.49034e-07
DN43059_c0_g1_i2	conditionA	conditionC	-3.2731	3.27015	1.17647e-08	2.52023e-07
DN12588_c0_g5_i1	conditionA	conditionC	-2.83066	4.60405	1.18377e-08	2.53445e-07
DN6530_c0_g3_i2	conditionA	conditionC	-2.894	9.10695	1.20537e-08	2.5778e-07
DN6956_c0_g1_i1	conditionA	conditionC	-2.01827	4.90427	1.20971e-08	2.58419e-07
DN1263_c0_g1_i8	conditionA	conditionC	-3.59353	1.28667	1.21889e-08	2.60236e-07
DN1833_c0_g1_i8	conditionA	conditionC	-6.40933	2.51238	1.22027e-08	2.60386e-07
DN4812_c0_g1_i10	conditionA	conditionC	-4.28671	2.29818	1.22769e-08	2.61822e-07
DN12945_c0_g2_i1	conditionA	conditionC	-3.08593	1.36031	1.23877e-08	2.64038e-07
DN7032_c0_g1_i3	conditionA	conditionC	-2.50274	8.09196	1.25655e-08	2.67582e-07
DN1043_c0_g1_i2	conditionA	conditionC	-3.14049	4.28139	1.274e-08	2.70945e-07
DN4636_c0_g1_i8	conditionA	conditionC	-3.80895	1.11584	1.28339e-08	2.72791e-07
DN2775_c0_g4_i1	conditionA	conditionC	-2.49462	4.62162	1.3124e-08	2.78646e-07
DN26746_c0_g1_i1	conditionA	conditionC	-2.4889	5.85162	1.3179e-08	2.7966e-07
DN20662_c0_g1_i6	conditionA	conditionC	-2.21522	4.42532	1.32704e-08	2.81443e-07
DN14956_c0_g1_i5	conditionA	conditionC	-3.35758	8.70819	1.33197e-08	2.82331e-07
DN5242_c1_g1_i2	conditionA	conditionC	-2.56738	5.88857	1.34445e-08	2.8482e-07
DN2163_c1_g3_i3	conditionA	conditionC	-2.84485	2.4593	1.34672e-08	2.85143e-07
DN7744_c0_g1_i2	conditionA	conditionC	-3.27803	1.28223	1.34893e-08	2.85454e-07
DN3090_c0_g2_i1	conditionA	conditionC	-3.71324	1.60305	1.35505e-08	2.86431e-07
DN5903_c0_g1_i1	conditionA	conditionC	-2.56534	4.55574	1.35595e-08	2.86463e-07
DN24947_c0_g2_i1	conditionA	conditionC	-2.75498	5.20439	1.38501e-08	2.92252e-07
DN675_c0_g3_i2	conditionA	conditionC	-2.90639	3.08512	1.38564e-08	2.92252e-07
DN1939_c0_g1_i5	conditionA	conditionC	-2.23222	4.67778	1.41465e-08	2.98043e-07
DN5238_c0_g1_i3	conditionA	conditionC	-3.59273	3.61735	1.42138e-08	2.99131e-07
DN2792_c0_g1_i4	conditionA	conditionC	-4.18625	2.72301	1.42901e-08	3.00405e-07
DN21735_c0_g1_i1	conditionA	conditionC	-2.59881	3.26567	1.43194e-08	3.00857e-07
DN2321_c0_g2_i3	conditionA	conditionC	-2.5065	3.75691	1.44427e-08	3.03282e-07
DN2003_c0_g1_i1	conditionA	conditionC	-2.97188	3.8015	1.46272e-08	3.06987e-07
DN2707_c0_g3_i1	conditionA	conditionC	-2.78855	2.4265	1.50524e-08	3.15393e-07
DN9392_c1_g2_i1	conditionA	conditionC	-2.15706	5.82601	1.5119e-08	3.16614e-07
DN7179_c0_g1_i1	conditionA	conditionC	-2.96868	5.08174	1.52026e-08	3.18192e-07
DN5916_c0_g1_i6	conditionA	conditionC	-3.67841	3.73422	1.53843e-08	3.21642e-07
DN7857_c0_g1_i3	conditionA	conditionC	-2.87255	2.93033	1.54785e-08	3.23252e-07
DN2337_c0_g2_i1	conditionA	conditionC	-3.32793	4.38943	1.54866e-08	3.23252e-07
DN10431_c0_g1_i2	conditionA	conditionC	-5.73957	5.44198	1.55634e-08	3.24501e-07
DN2235_c0_g1_i8	conditionA	conditionC	-4.49799	3.28227	1.56571e-08	3.26277e-07
DN9006_c0_g2_i1	conditionA	conditionC	-4.71408	0.302987	1.56958e-08	3.26905e-07
DN112202_c0_g1_i1	conditionA	conditionC	-3.77804	3.85148	1.57107e-08	3.27038e-07
DN14646_c0_g2_i5	conditionA	conditionC	-2.29637	4.22251	1.59176e-08	3.30983e-07
DN10116_c0_g1_i1	conditionA	conditionC	-2.20704	5.18608	1.60753e-08	3.34082e-07
DN19661_c0_g1_i2	conditionA	conditionC	-2.54117	4.94172	1.63118e-08	3.38813e-07
DN150_c2_g1_i4	conditionA	conditionC	-3.26231	3.52176	1.63248e-08	3.38898e-07
DN7897_c0_g1_i3	conditionA	conditionC	-3.26792	0.84005	1.63419e-08	3.39069e-07
DN9998_c0_g1_i5	conditionA	conditionC	-3.12703	1.03577	1.64257e-08	3.40623e-07
DN30313_c0_g1_i3	conditionA	conditionC	-3.28159	10.3262	1.66173e-08	3.44411e-07
DN5942_c0_g1_i3	conditionA	conditionC	-2.94476	3.68825	1.66447e-08	3.44791e-07
DN6775_c1_g1_i3	conditionA	conditionC	-5.87045	1.80709	1.6924e-08	3.50387e-07
DN2235_c0_g1_i10	conditionA	conditionC	-2.72101	6.30594	1.70632e-08	3.53078e-07
DN49_c0_g1_i3	conditionA	conditionC	-2.08562	4.34088	1.70846e-08	3.53332e-07
DN13001_c0_g1_i2	conditionA	conditionC	-4.23343	4.21544	1.73572e-08	3.58775e-07
DN7656_c0_g1_i3	conditionA	conditionC	-3.97411	1.7785	1.74385e-08	3.6026e-07
DN290_c0_g1_i1	conditionA	conditionC	-3.03166	8.82924	1.74482e-08	3.60266e-07
DN2823_c0_g1_i3	conditionA	conditionC	-3.04378	2.01208	1.75845e-08	3.62886e-07
DN114600_c0_g1_i1	conditionA	conditionC	-6.78843	3.51561	1.80521e-08	3.72134e-07
DN16790_c0_g1_i15	conditionA	conditionC	-2.65862	3.20152	1.83403e-08	3.77299e-07
DN1528_c0_g1_i11	conditionA	conditionC	-5.86774	0.548993	1.83421e-08	3.77299e-07
DN5434_c0_g2_i3	conditionA	conditionC	-2.14105	4.69531	1.85869e-08	3.81561e-07
DN5093_c0_g1_i1	conditionA	conditionC	-4.40213	3.23289	1.85892e-08	3.81561e-07
DN19393_c0_g1_i2	conditionA	conditionC	-3.67262	1.5425	1.87169e-08	3.83771e-07
DN3313_c3_g1_i2	conditionA	conditionC	-3.27443	1.11889	1.87296e-08	3.83826e-07
DN1042_c0_g2_i3	conditionA	conditionC	-2.84097	4.44029	1.8781e-08	3.84469e-07
DN11516_c0_g1_i1	conditionA	conditionC	-3.06783	5.70369	1.8876e-08	3.86207e-07
DN21435_c0_g2_i1	conditionA	conditionC	-4.06005	2.08539	1.89341e-08	3.87189e-07
DN2986_c1_g2_i1	conditionA	conditionC	-2.86476	2.03518	1.92658e-08	3.9334e-07
DN4693_c0_g1_i10	conditionA	conditionC	-3.13254	0.926096	1.96589e-08	4.0094e-07
DN10610_c0_g1_i1	conditionA	conditionC	-4.02846	4.28257	1.96894e-08	4.01348e-07
DN3948_c0_g1_i2	conditionA	conditionC	-6.28824	3.0967	1.97381e-08	4.02126e-07
DN6489_c2_g1_i9	conditionA	conditionC	-2.75905	3.39284	2.00739e-08	4.08099e-07
DN8320_c0_g1_i3	conditionA	conditionC	-2.64787	3.82694	2.03192e-08	4.12867e-07
DN2857_c2_g1_i1	conditionA	conditionC	-3.05955	3.87233	2.09564e-08	4.25363e-07
DN39879_c0_g1_i2	conditionA	conditionC	-4.00037	5.33193	2.15192e-08	4.36092e-07
DN3388_c0_g2_i1	conditionA	conditionC	-4.83258	2.77516	2.17243e-08	4.39783e-07
DN6160_c0_g1_i1	conditionA	conditionC	-2.75578	4.48076	2.17957e-08	4.40995e-07
DN8260_c0_g3_i1	conditionA	conditionC	-2.38442	3.81888	2.19026e-08	4.42923e-07
DN18603_c0_g1_i2	conditionA	conditionC	-3.16269	0.556497	2.22916e-08	4.50552e-07
DN13509_c0_g1_i2	conditionA	conditionC	-4.93249	2.09841	2.23511e-08	4.5104e-07
DN1239_c0_g1_i9	conditionA	conditionC	-2.89992	3.73375	2.24864e-08	4.53291e-07
DN126242_c0_g1_i1	conditionA	conditionC	-3.96792	0.269059	2.25321e-08	4.53975e-07
DN2706_c1_g1_i1	conditionA	conditionC	-3.94606	0.33751	2.2566e-08	4.54419e-07
DN6179_c0_g1_i2	conditionA	conditionC	-2.96431	1.76642	2.28492e-08	4.59465e-07
DN2130_c0_g1_i7	conditionA	conditionC	-2.9015	7.18284	2.28526e-08	4.59465e-07
DN24685_c0_g2_i1	conditionA	conditionC	-2.97523	1.36657	2.28663e-08	4.595e-07
DN2235_c0_g1_i6	conditionA	conditionC	-3.22259	2.92011	2.29863e-08	4.61425e-07
DN7983_c0_g1_i2	conditionA	conditionC	-4.43875	4.25413	2.31452e-08	4.64128e-07
DN12994_c0_g1_i3	conditionA	conditionC	-2.5068	4.88808	2.3217e-08	4.65307e-07
DN5047_c0_g1_i12	conditionA	conditionC	-3.51477	0.404804	2.32861e-08	4.66222e-07
DN11854_c0_g1_i1	conditionA	conditionC	-2.32417	4.30781	2.3665e-08	4.7356e-07
DN2300_c0_g1_i3	conditionA	conditionC	-2.85961	1.9888	2.39236e-08	4.78016e-07
DN5630_c0_g1_i1	conditionA	conditionC	-2.78307	2.1202	2.39251e-08	4.78016e-07
DN2760_c0_g1_i1	conditionA	conditionC	-2.82442	3.78406	2.47416e-08	4.93556e-07
DN4019_c0_g1_i29	conditionA	conditionC	-6.75709	3.05802	2.47583e-08	4.93632e-07
DN8546_c0_g1_i3	conditionA	conditionC	-4.35141	0.419423	2.51711e-08	5.0134e-07
DN5887_c0_g1_i2	conditionA	conditionC	-2.7829	8.0471	2.55397e-08	5.08153e-07
DN28822_c0_g2_i1	conditionA	conditionC	-2.73194	4.15779	2.59596e-08	5.14901e-07
DN2074_c0_g1_i7	conditionA	conditionC	-2.14037	5.13218	2.60661e-08	5.16745e-07
DN6322_c0_g1_i2	conditionA	conditionC	-2.23641	6.36969	2.63601e-08	5.22034e-07
DN2877_c2_g1_i1	conditionA	conditionC	-2.69123	4.0689	2.65455e-08	5.25434e-07
DN1465_c0_g5_i3	conditionA	conditionC	-3.3648	5.21946	2.68243e-08	5.30403e-07
DN5857_c0_g1_i1	conditionA	conditionC	-2.88855	3.02633	2.72448e-08	5.38163e-07
DN2163_c1_g1_i9	conditionA	conditionC	-4.41713	4.05298	2.76917e-08	5.45862e-07
DN12515_c0_g1_i3	conditionA	conditionC	-3.88267	1.99135	2.79778e-08	5.50653e-07
DN54877_c2_g1_i1	conditionA	conditionC	-3.09171	2.49037	2.84203e-08	5.59073e-07
DN20876_c0_g1_i11	conditionA	conditionC	-2.46442	3.36148	2.87351e-08	5.64977e-07
DN103_c0_g1_i1	conditionA	conditionC	-3.3231	2.16366	2.90626e-08	5.71121e-07
DN2942_c0_g1_i11	conditionA	conditionC	-6.89692	2.73673	2.92948e-08	5.75095e-07
DN3780_c0_g1_i9	conditionA	conditionC	-2.47732	5.44283	2.95686e-08	5.80171e-07
DN1234_c0_g2_i1	conditionA	conditionC	-3.68548	1.43957	2.9683e-08	5.82118e-07
DN3045_c0_g1_i2	conditionA	conditionC	-3.25113	0.313784	3.04558e-08	5.96662e-07
DN7579_c0_g1_i1	conditionA	conditionC	-3.47258	1.75801	3.05325e-08	5.97859e-07
DN2410_c0_g3_i3	conditionA	conditionC	-2.43604	5.64738	3.07638e-08	6.01772e-07
DN2550_c0_g1_i1	conditionA	conditionC	-3.21149	4.41215	3.087e-08	6.03541e-07
DN4592_c1_g1_i1	conditionA	conditionC	-2.48055	4.60252	3.10201e-08	6.05549e-07
DN2751_c0_g2_i5	conditionA	conditionC	-2.78778	2.38227	3.13222e-08	6.10823e-07
DN5443_c0_g1_i4	conditionA	conditionC	-2.5592	2.93381	3.19954e-08	6.23316e-07
DN7280_c0_g1_i11	conditionA	conditionC	-3.03593	1.27372	3.20422e-08	6.23593e-07
DN482_c0_g2_i4	conditionA	conditionC	-2.46133	4.12784	3.2258e-08	6.27242e-07
DN24568_c0_g1_i1	conditionA	conditionC	-2.99392	3.12412	3.32509e-08	6.45475e-07
DN21832_c0_g1_i1	conditionA	conditionC	-3.68353	2.00036	3.33248e-08	6.46582e-07
DN27445_c0_g2_i3	conditionA	conditionC	-2.12021	4.27714	3.36797e-08	6.53137e-07
DN397_c4_g1_i1	conditionA	conditionC	-3.38727	1.46139	3.50077e-08	6.7786e-07
DN48472_c0_g3_i2	conditionA	conditionC	-3.59753	0.171757	3.53412e-08	6.83971e-07
DN781_c0_g1_i2	conditionA	conditionC	-2.84945	2.49743	3.58854e-08	6.93452e-07
DN3086_c0_g1_i11	conditionA	conditionC	-4.11568	6.46033	3.59575e-08	6.94494e-07
DN19128_c0_g2_i1	conditionA	conditionC	-2.07547	4.98121	3.64043e-08	7.02416e-07
DN259_c1_g1_i10	conditionA	conditionC	-3.9781	2.51735	3.6771e-08	7.08777e-07
DN3010_c0_g1_i11	conditionA	conditionC	-2.25053	4.73095	3.68325e-08	7.09605e-07
DN9156_c0_g1_i2	conditionA	conditionC	-3.61575	6.61496	3.6859e-08	7.09758e-07
DN3108_c0_g1_i1	conditionA	conditionC	-2.0747	4.98345	3.70968e-08	7.1394e-07
DN112156_c0_g1_i1	conditionA	conditionC	-3.76504	0.0475003	3.71135e-08	7.1394e-07
DN281_c0_g2_i1	conditionA	conditionC	-2.85184	2.06595	3.75054e-08	7.21118e-07
DN3195_c0_g2_i1	conditionA	conditionC	-2.991	2.02328	3.79985e-08	7.30231e-07
DN3784_c0_g2_i5	conditionA	conditionC	-2.6364	3.48913	3.89277e-08	7.47338e-07
DN18589_c1_g1_i1	conditionA	conditionC	-2.17989	4.85912	3.92458e-08	7.5269e-07
DN231_c0_g1_i5	conditionA	conditionC	-2.89464	4.53701	3.93685e-08	7.54665e-07
DN1588_c0_g3_i3	conditionA	conditionC	-3.56328	1.81382	3.97637e-08	7.6186e-07
DN2523_c0_g2_i1	conditionA	conditionC	-2.16443	3.98101	4.0229e-08	7.70388e-07
DN2253_c0_g1_i1	conditionA	conditionC	-2.83976	2.03913	4.02565e-08	7.70529e-07
DN814_c0_g1_i6	conditionA	conditionC	-2.08444	4.17873	4.05237e-08	7.7471e-07
DN4161_c0_g5_i1	conditionA	conditionC	-2.62456	3.34078	4.05356e-08	7.7471e-07
DN22694_c0_g1_i5	conditionA	conditionC	-3.68601	1.79345	4.11573e-08	7.86198e-07
DN2418_c0_g3_i2	conditionA	conditionC	-3.28278	0.0151776	4.13801e-08	7.90061e-07
DN149_c1_g3_i4	conditionA	conditionC	-2.83071	6.10064	4.15151e-08	7.92243e-07
DN4422_c0_g1_i3	conditionA	conditionC	-4.30673	1.89271	4.15575e-08	7.92657e-07
DN12454_c0_g1_i12	conditionA	conditionC	-2.38796	6.32458	4.1724e-08	7.95437e-07
DN8942_c0_g1_i2	conditionA	conditionC	-2.79745	1.85131	4.17808e-08	7.95972e-07
DN10562_c0_g1_i6	conditionA	conditionC	-2.6986	4.57639	4.17937e-08	7.95972e-07
DN18369_c0_g1_i2	conditionA	conditionC	-2.09916	5.44093	4.1842e-08	7.96496e-07
DN1362_c0_g2_i11	conditionA	conditionC	-2.18655	5.96509	4.31181e-08	8.19566e-07
DN1929_c0_g1_i1	conditionA	conditionC	-2.4966	3.30255	4.4889e-08	8.51112e-07
DN4574_c0_g1_i3	conditionA	conditionC	-5.51823	2.20434	4.57385e-08	8.66361e-07
DN4338_c0_g1_i1	conditionA	conditionC	-4.63078	2.58962	4.63651e-08	8.77795e-07
DN11843_c0_g1_i1	conditionA	conditionC	-2.95719	0.905183	4.66016e-08	8.81401e-07
DN535_c0_g2_i2	conditionA	conditionC	-2.86196	2.60728	4.69345e-08	8.86822e-07
DN412_c0_g2_i9	conditionA	conditionC	-2.26111	5.40795	4.72408e-08	8.91728e-07
DN11875_c0_g1_i2	conditionA	conditionC	-2.34051	4.84057	4.78407e-08	9.02607e-07
DN2562_c1_g1_i1	conditionA	conditionC	-2.69365	4.00718	4.79011e-08	9.03301e-07
DN1561_c2_g1_i2	conditionA	conditionC	-3.32963	1.20506	4.83673e-08	9.11644e-07
DN9747_c0_g1_i1	conditionA	conditionC	-2.65951	7.53731	4.84483e-08	9.12722e-07
DN4969_c0_g1_i5	conditionA	conditionC	-2.35482	5.51207	4.89025e-08	9.20809e-07
DN2003_c0_g2_i1	conditionA	conditionC	-3.79654	2.50597	4.89257e-08	9.20809e-07
DN18_c0_g1_i6	conditionA	conditionC	-2.19827	4.02617	4.99023e-08	9.38267e-07
DN2981_c1_g1_i7	conditionA	conditionC	-2.27316	11.4476	5.00414e-08	9.39958e-07
DN9203_c0_g1_i3	conditionA	conditionC	-3.03088	9.70648	5.10214e-08	9.55553e-07
DN10140_c0_g2_i3	conditionA	conditionC	-2.40084	8.49716	5.13416e-08	9.61079e-07
DN3823_c0_g1_i15	conditionA	conditionC	-3.33672	1.79797	5.18236e-08	9.69628e-07
DN5556_c0_g3_i1	conditionA	conditionC	-2.21556	4.72153	5.20704e-08	9.73769e-07
DN30995_c0_g1_i2	conditionA	conditionC	-3.42226	3.81883	5.25578e-08	9.81926e-07
DN30313_c0_g1_i2	conditionA	conditionC	-3.47458	2.30641	5.29317e-08	9.88428e-07
DN8608_c0_g1_i7	conditionA	conditionC	-2.05144	5.38114	5.31461e-08	9.91948e-07
DN7268_c1_g1_i1	conditionA	conditionC	-2.7424	3.41069	5.34034e-08	9.96265e-07
DN2898_c1_g1_i1	conditionA	conditionC	-3.46843	2.84914	5.37606e-08	1.00244e-06
DN1726_c0_g1_i5	conditionA	conditionC	-1.96544	4.44553	5.3969e-08	1.00584e-06
DN846_c0_g2_i4	conditionA	conditionC	-2.37411	6.29808	5.42313e-08	1.01003e-06
DN3639_c0_g2_i3	conditionA	conditionC	-2.95463	2.63856	5.42469e-08	1.01003e-06
DN23207_c0_g5_i1	conditionA	conditionC	-3.07492	3.02833	5.46253e-08	1.01658e-06
DN6126_c0_g1_i1	conditionA	conditionC	-2.67774	8.17744	5.52539e-08	1.02778e-06
DN3768_c0_g1_i1	conditionA	conditionC	-2.57112	5.12112	5.57121e-08	1.03482e-06
DN3565_c0_g2_i1	conditionA	conditionC	-3.47116	1.92492	5.57134e-08	1.03482e-06
DN4052_c0_g1_i11	conditionA	conditionC	-2.07142	4.73178	5.63855e-08	1.04629e-06
DN2322_c0_g1_i2	conditionA	conditionC	-2.66659	4.71967	5.69413e-08	1.05558e-06
DN14932_c0_g2_i1	conditionA	conditionC	-4.16222	4.84197	5.86302e-08	1.08531e-06
DN2607_c0_g2_i1	conditionA	conditionC	-4.82823	1.79309	5.8975e-08	1.09064e-06
DN149_c1_g3_i3	conditionA	conditionC	-2.24261	7.3177	5.90328e-08	1.09118e-06
DN3953_c0_g1_i2	conditionA	conditionC	-2.93644	8.95676	5.91642e-08	1.09308e-06
DN7210_c0_g2_i1	conditionA	conditionC	-3.27635	2.70836	6.06893e-08	1.1191e-06
DN4776_c1_g1_i2	conditionA	conditionC	-4.35278	-0.544805	6.11253e-08	1.12605e-06
DN4888_c0_g1_i1	conditionA	conditionC	-5.06985	3.54631	6.14387e-08	1.13074e-06
DN13804_c0_g1_i2	conditionA	conditionC	-2.19034	5.55071	6.1851e-08	1.13778e-06
DN5206_c0_g3_i2	conditionA	conditionC	-5.25936	1.64196	6.24805e-08	1.14844e-06
DN2631_c0_g3_i1	conditionA	conditionC	-2.19964	4.39224	6.24904e-08	1.14844e-06
DN15460_c0_g1_i1	conditionA	conditionC	-3.38885	-0.174335	6.36902e-08	1.1688e-06
DN2671_c0_g1_i10	conditionA	conditionC	-2.91687	3.55589	6.37842e-08	1.16997e-06
DN13316_c1_g1_i1	conditionA	conditionC	-3.68567	0.0522808	6.38591e-08	1.17078e-06
DN6314_c1_g1_i1	conditionA	conditionC	-2.39412	5.27678	6.4236e-08	1.17713e-06
DN3374_c0_g1_i10	conditionA	conditionC	-2.67243	3.44926	6.51514e-08	1.19219e-06
DN22965_c0_g1_i1	conditionA	conditionC	-2.48047	2.91975	6.58101e-08	1.20367e-06
DN234_c0_g1_i6	conditionA	conditionC	-2.22731	3.90407	6.62572e-08	1.21127e-06
DN8553_c0_g1_i7	conditionA	conditionC	-2.09726	6.47662	6.71358e-08	1.22674e-06
DN7606_c0_g1_i4	conditionA	conditionC	-2.09293	4.00065	6.80793e-08	1.2428e-06
DN8396_c0_g1_i6	conditionA	conditionC	-3.21546	2.37227	6.86554e-08	1.25272e-06
DN1941_c0_g2_i1	conditionA	conditionC	-1.99633	4.50555	6.96942e-08	1.26925e-06
DN5509_c0_g1_i2	conditionA	conditionC	-3.73633	1.73615	7.05348e-08	1.28395e-06
DN8133_c0_g1_i6	conditionA	conditionC	-3.78567	5.37046	7.06402e-08	1.28521e-06
DN2664_c0_g1_i1	conditionA	conditionC	-2.56949	7.05975	7.06714e-08	1.28521e-06
DN5821_c0_g1_i4	conditionA	conditionC	-4.04021	2.07677	7.08807e-08	1.28718e-06
DN121_c0_g1_i1	conditionA	conditionC	-3.27919	4.78805	7.11701e-08	1.29183e-06
DN11679_c0_g1_i9	conditionA	conditionC	-2.58321	6.09835	7.14899e-08	1.2964e-06
DN4259_c0_g1_i12	conditionA	conditionC	-2.36336	5.99859	7.19523e-08	1.30417e-06
DN5897_c1_g1_i14	conditionA	conditionC	-1.90328	5.30499	7.21e-08	1.30623e-06
DN4274_c0_g1_i2	conditionA	conditionC	-2.05008	6.05494	7.22135e-08	1.30767e-06
DN19341_c1_g1_i1	conditionA	conditionC	-3.1452	3.1337	7.3194e-08	1.32417e-06
DN6411_c0_g1_i3	conditionA	conditionC	-2.10368	5.50065	7.32761e-08	1.32503e-06
DN1644_c0_g1_i9	conditionA	conditionC	-2.42677	6.90699	7.42684e-08	1.34234e-06
DN8738_c0_g1_i2	conditionA	conditionC	-2.68743	2.21626	7.51971e-08	1.35848e-06
DN3553_c0_g2_i1	conditionA	conditionC	-4.29899	2.72794	7.59416e-08	1.37128e-06
DN10537_c1_g2_i2	conditionA	conditionC	-5.36638	3.64504	7.77995e-08	1.40285e-06
DN6353_c0_g1_i4	conditionA	conditionC	-2.32628	4.50236	7.80128e-08	1.40603e-06
DN2675_c0_g6_i2	conditionA	conditionC	-3.18047	9.94448	7.82263e-08	1.40917e-06
DN20395_c0_g3_i1	conditionA	conditionC	-3.44858	2.29381	7.8414e-08	1.41113e-06
DN4282_c0_g1_i2	conditionA	conditionC	-2.46119	5.29563	7.84434e-08	1.41113e-06
DN8305_c1_g1_i12	conditionA	conditionC	-2.30883	4.00721	7.87915e-08	1.41673e-06
DN11635_c0_g1_i6	conditionA	conditionC	-4.63339	0.0648716	7.94841e-08	1.42784e-06
DN3730_c0_g1_i1	conditionA	conditionC	-3.08314	3.62286	8.10507e-08	1.4553e-06
DN10870_c0_g1_i4	conditionA	conditionC	-3.0199	3.67017	8.158e-08	1.46343e-06
DN2184_c0_g2_i7	conditionA	conditionC	-2.90051	1.30169	8.16214e-08	1.46349e-06
DN5253_c0_g1_i18	conditionA	conditionC	-2.76572	4.69576	8.18791e-08	1.46742e-06
DN14617_c0_g3_i4	conditionA	conditionC	-3.82942	2.15086	8.30692e-08	1.48736e-06
DN10094_c0_g1_i2	conditionA	conditionC	-2.641	3.04091	8.31798e-08	1.48864e-06
DN5231_c1_g1_i2	conditionA	conditionC	-1.94017	4.95999	8.35066e-08	1.49379e-06
DN5916_c0_g1_i10	conditionA	conditionC	-2.75209	5.87129	8.39508e-08	1.49894e-06
DN8320_c0_g1_i1	conditionA	conditionC	-3.55847	1.30292	8.45186e-08	1.50837e-06
DN13429_c0_g2_i2	conditionA	conditionC	-2.62535	2.37048	8.531e-08	1.52037e-06
DN5463_c0_g2_i3	conditionA	conditionC	-2.17989	3.86832	8.8158e-08	1.57039e-06
DN4937_c0_g1_i12	conditionA	conditionC	-2.79884	3.34533	8.84882e-08	1.57554e-06
DN722_c0_g3_i1	conditionA	conditionC	-2.26241	6.81894	8.88992e-08	1.58139e-06
DN141043_c0_g1_i1	conditionA	conditionC	-3.30543	3.09985	9.07504e-08	1.61357e-06
DN6270_c1_g1_i3	conditionA	conditionC	-2.54161	3.47117	9.16583e-08	1.62896e-06
DN72318_c1_g1_i3	conditionA	conditionC	-2.04971	4.63898	9.18453e-08	1.63152e-06
DN27645_c0_g1_i1	conditionA	conditionC	-4.01481	2.05138	9.21149e-08	1.63526e-06
DN9267_c0_g1_i9	conditionA	conditionC	-5.49038	3.48867	9.21411e-08	1.63526e-06
DN5008_c0_g1_i4	conditionA	conditionC	-2.22036	3.95058	9.24317e-08	1.63966e-06
DN768_c1_g1_i2	conditionA	conditionC	-2.39473	3.0032	9.26942e-08	1.64355e-06
DN8010_c0_g2_i5	conditionA	conditionC	-2.57601	2.36202	9.27617e-08	1.64399e-06
DN59116_c0_g1_i1	conditionA	conditionC	-2.95919	3.60839	9.48026e-08	1.67783e-06
DN9377_c0_g1_i1	conditionA	conditionC	-2.21779	6.85254	9.49251e-08	1.67922e-06
DN3693_c0_g1_i2	conditionA	conditionC	-3.2032	3.9615	9.60233e-08	1.69786e-06
DN25581_c0_g1_i1	conditionA	conditionC	-5.34773	1.87227	9.7042e-08	1.71508e-06
DN11256_c0_g1_i1	conditionA	conditionC	-3.58454	3.38115	9.74219e-08	1.721e-06
DN5126_c1_g1_i7	conditionA	conditionC	-2.21613	5.38303	9.84167e-08	1.73697e-06
DN7929_c0_g1_i6	conditionA	conditionC	-2.32534	4.2379	9.88506e-08	1.74383e-06
DN27198_c0_g1_i1	conditionA	conditionC	-2.3316	3.59381	1.00271e-07	1.76807e-06
DN6978_c0_g1_i1	conditionA	conditionC	-4.28072	5.31355	1.00634e-07	1.77283e-06
DN1857_c0_g1_i1	conditionA	conditionC	-3.45898	4.96452	1.008e-07	1.77495e-06
DN13128_c0_g1_i3	conditionA	conditionC	-3.35285	0.645781	1.01228e-07	1.78164e-06
DN29433_c0_g1_i3	conditionA	conditionC	-4.25341	1.81931	1.01274e-07	1.78164e-06
DN1855_c0_g1_i1	conditionA	conditionC	-2.29152	5.99797	1.02073e-07	1.79488e-06
DN10589_c0_g2_i1	conditionA	conditionC	-5.24238	2.26458	1.02165e-07	1.79567e-06
DN2322_c0_g1_i7	conditionA	conditionC	-3.02345	2.76334	1.02986e-07	1.80844e-06
DN11147_c0_g1_i1	conditionA	conditionC	-2.31845	5.29129	1.03849e-07	1.82193e-06
DN443_c0_g1_i1	conditionA	conditionC	-3.53312	4.01051	1.04137e-07	1.8253e-06
DN4090_c0_g1_i2	conditionA	conditionC	-3.16922	2.37806	1.0464e-07	1.83328e-06
DN4428_c2_g1_i2	conditionA	conditionC	-2.74153	2.90856	1.05087e-07	1.84028e-06
DN217_c1_g4_i2	conditionA	conditionC	-2.68301	1.75315	1.05287e-07	1.84294e-06
DN13749_c0_g2_i2	conditionA	conditionC	-2.22595	4.54654	1.06721e-07	1.86718e-06
DN9962_c0_g2_i1	conditionA	conditionC	-2.11506	4.08513	1.07644e-07	1.88161e-06
DN2631_c0_g2_i2	conditionA	conditionC	-2.6892	2.4174	1.08523e-07	1.89611e-06
DN2942_c0_g1_i1	conditionA	conditionC	-2.29841	5.41312	1.08978e-07	1.90197e-06
DN14339_c0_g1_i1	conditionA	conditionC	-2.43156	5.73608	1.09008e-07	1.90197e-06
DN5443_c0_g1_i1	conditionA	conditionC	-2.68872	2.86312	1.09185e-07	1.90419e-06
DN3749_c0_g2_i2	conditionA	conditionC	-2.58171	4.46416	1.10021e-07	1.91704e-06
DN268_c0_g1_i8	conditionA	conditionC	-2.78221	2.31578	1.10172e-07	1.9188e-06
DN2634_c0_g1_i12	conditionA	conditionC	-3.78035	3.08578	1.11573e-07	1.9423e-06
DN24791_c0_g1_i9	conditionA	conditionC	-2.52196	2.75623	1.13391e-07	1.96875e-06
DN408_c0_g1_i6	conditionA	conditionC	-3.26507	-0.195179	1.13401e-07	1.96875e-06
DN3090_c0_g1_i4	conditionA	conditionC	-2.371	4.8723	1.14366e-07	1.98461e-06
DN591_c1_g2_i1	conditionA	conditionC	-4.63268	3.93018	1.14981e-07	1.99309e-06
DN16780_c0_g1_i1	conditionA	conditionC	-3.15188	3.19189	1.15011e-07	1.99309e-06
DN20876_c0_g1_i13	conditionA	conditionC	-2.47566	2.70931	1.15132e-07	1.99428e-06
DN3768_c0_g1_i4	conditionA	conditionC	-2.63899	3.80425	1.16704e-07	2.01877e-06
DN7606_c0_g1_i1	conditionA	conditionC	-2.12948	3.83761	1.17575e-07	2.03292e-06
DN126_c1_g2_i15	conditionA	conditionC	-2.20849	6.25907	1.18331e-07	2.04507e-06
DN10227_c0_g1_i4	conditionA	conditionC	-2.46436	5.47117	1.18473e-07	2.04659e-06
DN10531_c0_g1_i5	conditionA	conditionC	-1.99626	5.77025	1.18612e-07	2.04807e-06
DN923_c0_g1_i2	conditionA	conditionC	-2.82308	7.09637	1.18826e-07	2.05085e-06
DN9267_c0_g1_i13	conditionA	conditionC	-2.63471	2.52605	1.1927e-07	2.05758e-06
DN3134_c0_g1_i9	conditionA	conditionC	-3.22558	2.84988	1.19754e-07	2.065e-06
DN3466_c0_g1_i1	conditionA	conditionC	-2.40214	5.24298	1.20148e-07	2.07087e-06
DN9591_c0_g1_i3	conditionA	conditionC	-3.29109	3.69774	1.2115e-07	2.08625e-06
DN2751_c0_g2_i2	conditionA	conditionC	-3.21155	1.74396	1.21573e-07	2.09166e-06
DN14086_c0_g1_i1	conditionA	conditionC	-3.83029	-0.390511	1.21744e-07	2.09366e-06
DN10537_c1_g4_i2	conditionA	conditionC	-7.14314	0.886357	1.22144e-07	2.0996e-06
DN10394_c0_g1_i21	conditionA	conditionC	-2.99493	3.53815	1.23957e-07	2.12884e-06
DN193_c0_g1_i4	conditionA	conditionC	-6.81585	2.96037	1.24535e-07	2.13707e-06
DN21703_c0_g2_i1	conditionA	conditionC	-2.10383	6.41769	1.25814e-07	2.15591e-06
DN9607_c1_g1_i1	conditionA	conditionC	-2.858	1.46901	1.2599e-07	2.15794e-06
DN5660_c0_g1_i9	conditionA	conditionC	-3.12442	2.56324	1.27089e-07	2.17482e-06
DN1713_c0_g1_i1	conditionA	conditionC	-2.62061	2.4723	1.27311e-07	2.17668e-06
DN35025_c0_g1_i8	conditionA	conditionC	-2.38956	3.12489	1.28226e-07	2.19135e-06
DN4663_c0_g1_i6	conditionA	conditionC	-1.93021	5.53889	1.30903e-07	2.23212e-06
DN4369_c1_g2_i3	conditionA	conditionC	-2.84096	4.22209	1.31111e-07	2.23368e-06
DN18047_c0_g1_i7	conditionA	conditionC	-3.15828	4.45026	1.32097e-07	2.24847e-06
DN2594_c0_g1_i3	conditionA	conditionC	-2.47282	3.25786	1.3254e-07	2.25501e-06
DN2872_c0_g1_i5	conditionA	conditionC	-2.60765	7.34472	1.35783e-07	2.30916e-06
DN2631_c0_g2_i3	conditionA	conditionC	-3.02124	3.40618	1.37117e-07	2.3308e-06
DN1138_c0_g1_i7	conditionA	conditionC	-2.03724	6.04535	1.37335e-07	2.33244e-06
DN27382_c0_g2_i1	conditionA	conditionC	-3.15022	1.33921	1.37944e-07	2.34071e-06
DN87878_c1_g1_i1	conditionA	conditionC	-3.31422	2.04239	1.41047e-07	2.39124e-06
DN4613_c1_g1_i3	conditionA	conditionC	-3.14805	1.28709	1.43667e-07	2.4335e-06
DN3948_c0_g1_i7	conditionA	conditionC	-4.50866	3.13525	1.44333e-07	2.44261e-06
DN10991_c0_g1_i1	conditionA	conditionC	-2.8535	5.15299	1.45618e-07	2.4622e-06
DN8764_c0_g1_i2	conditionA	conditionC	-3.26879	2.3633	1.45963e-07	2.46694e-06
DN630_c0_g2_i2	conditionA	conditionC	-2.26355	5.63592	1.48387e-07	2.50294e-06
DN1049_c0_g1_i1	conditionA	conditionC	-4.51467	2.43864	1.48485e-07	2.50294e-06
DN1387_c0_g2_i2	conditionA	conditionC	-2.65962	6.05314	1.48823e-07	2.50753e-06
DN20793_c0_g1_i1	conditionA	conditionC	-2.77909	8.72315	1.51723e-07	2.55301e-06
DN1936_c0_g1_i14	conditionA	conditionC	-3.00677	1.70137	1.52354e-07	2.5625e-06
DN1590_c0_g1_i10	conditionA	conditionC	-3.00652	1.06038	1.56037e-07	2.62329e-06
DN18438_c0_g1_i1	conditionA	conditionC	-2.02347	4.79989	1.56554e-07	2.63083e-06
DN10248_c0_g1_i3	conditionA	conditionC	-3.52169	1.24106	1.57191e-07	2.63923e-06
DN16971_c0_g1_i1	conditionA	conditionC	-2.24719	5.08079	1.58682e-07	2.66308e-06
DN5667_c0_g1_i1	conditionA	conditionC	-2.85963	4.17518	1.60649e-07	2.69492e-06
DN2857_c0_g3_i2	conditionA	conditionC	-3.18074	4.47606	1.61022e-07	2.7e-06
DN12740_c0_g1_i3	conditionA	conditionC	-2.45257	4.78589	1.6117e-07	2.70129e-06
DN2038_c1_g1_i7	conditionA	conditionC	-2.55881	3.37092	1.61398e-07	2.70394e-06
DN3204_c1_g1_i2	conditionA	conditionC	-1.91175	5.35148	1.62276e-07	2.71745e-06
DN7297_c0_g1_i1	conditionA	conditionC	-3.90264	0.404266	1.62954e-07	2.72642e-06
DN16790_c0_g1_i14	conditionA	conditionC	-4.52736	1.25213	1.63877e-07	2.74066e-06
DN6519_c0_g1_i3	conditionA	conditionC	-2.95132	2.94461	1.66137e-07	2.77603e-06
DN5525_c0_g3_i1	conditionA	conditionC	-2.54198	3.79974	1.6657e-07	2.78206e-06
DN5356_c0_g1_i8	conditionA	conditionC	-6.4807	3.27191	1.70052e-07	2.83649e-06
DN57119_c0_g1_i4	conditionA	conditionC	-3.0633	1.19161	1.70323e-07	2.83978e-06
DN41842_c0_g1_i2	conditionA	conditionC	-3.9077	5.79948	1.7341e-07	2.88623e-06
DN19669_c0_g1_i1	conditionA	conditionC	-3.20319	9.01076	1.73805e-07	2.89154e-06
DN6109_c0_g1_i5	conditionA	conditionC	-2.52941	3.22718	1.75381e-07	2.91649e-06
DN7960_c0_g1_i2	conditionA	conditionC	-2.43136	4.78339	1.76936e-07	2.94108e-06
DN12277_c0_g3_i1	conditionA	conditionC	-4.9907	0.98808	1.77191e-07	2.94403e-06
DN13023_c0_g1_i2	conditionA	conditionC	-2.0076	5.29771	1.8658e-07	3.09466e-06
DN6530_c0_g3_i1	conditionA	conditionC	-2.89614	3.51658	1.8691e-07	3.09879e-06
DN213_c0_g2_i4	conditionA	conditionC	-2.51703	5.57194	1.8734e-07	3.10457e-06
DN5976_c0_g1_i5	conditionA	conditionC	-2.74516	5.72532	1.87605e-07	3.10761e-06
DN3142_c0_g1_i16	conditionA	conditionC	-2.13582	4.67807	1.89025e-07	3.12843e-06
DN1722_c0_g1_i2	conditionA	conditionC	-2.95196	4.382	1.90152e-07	3.14573e-06
DN7965_c0_g1_i9	conditionA	conditionC	-4.17032	7.00764	1.9232e-07	3.18021e-06
DN3756_c0_g1_i1	conditionA	conditionC	-2.38681	2.66469	1.95725e-07	3.23389e-06
DN37304_c0_g1_i2	conditionA	conditionC	-2.18389	5.64063	1.95735e-07	3.23389e-06
DN2544_c1_g2_i2	conditionA	conditionC	-3.27651	2.61853	1.95984e-07	3.23662e-06
DN16310_c0_g2_i1	conditionA	conditionC	-3.68185	1.9328	1.96225e-07	3.23798e-06
DN16092_c0_g1_i1	conditionA	conditionC	-3.00945	1.88842	1.97478e-07	3.25707e-06
DN23878_c1_g1_i1	conditionA	conditionC	-4.44567	1.08025	1.97634e-07	3.25824e-06
DN1730_c0_g2_i5	conditionA	conditionC	-2.3417	3.23511	2.02542e-07	3.33342e-06
DN5740_c0_g2_i1	conditionA	conditionC	-2.21275	4.03386	2.03052e-07	3.34037e-06
DN4826_c0_g1_i3	conditionA	conditionC	-3.1063	-0.0545519	2.03198e-07	3.34134e-06
DN155602_c0_g1_i1	conditionA	conditionC	-3.15631	2.35392	2.0898e-07	3.43346e-06
DN3548_c0_g2_i4	conditionA	conditionC	-1.94194	5.74094	2.1132e-07	3.46745e-06
DN2706_c0_g1_i11	conditionA	conditionC	-3.88039	3.06779	2.12196e-07	3.48032e-06
DN19695_c0_g1_i3	conditionA	conditionC	-2.22434	4.59908	2.12472e-07	3.48335e-06
DN16849_c0_g1_i6	conditionA	conditionC	-2.34538	3.85062	2.17583e-07	3.56562e-06
DN13457_c0_g1_i1	conditionA	conditionC	-2.82022	3.39705	2.18264e-07	3.57525e-06
DN109_c0_g2_i1	conditionA	conditionC	-5.68547	0.736719	2.18891e-07	3.58399e-06
DN23742_c0_g2_i1	conditionA	conditionC	-2.87836	7.93993	2.21224e-07	3.61909e-06
DN605_c0_g2_i1	conditionA	conditionC	-2.14624	4.528	2.21899e-07	3.62858e-06
DN10423_c0_g3_i3	conditionA	conditionC	-3.44358	1.56497	2.22488e-07	3.63667e-06
DN34653_c0_g1_i1	conditionA	conditionC	-2.18066	5.76044	2.24098e-07	3.66141e-06
DN237_c0_g1_i4	conditionA	conditionC	-2.08369	6.81677	2.26868e-07	3.70351e-06
DN5070_c0_g2_i3	conditionA	conditionC	-2.54588	2.11063	2.2706e-07	3.70506e-06
DN15059_c0_g1_i1	conditionA	conditionC	-1.86722	5.35604	2.27688e-07	3.71215e-06
DN1894_c0_g2_i1	conditionA	conditionC	-2.47726	6.58874	2.28067e-07	3.71674e-06
DN11110_c0_g1_i4	conditionA	conditionC	-1.98352	4.16335	2.28265e-07	3.71839e-06
DN133971_c0_g1_i1	conditionA	conditionC	-2.63643	4.17541	2.28854e-07	3.7264e-06
DN2652_c0_g1_i1	conditionA	conditionC	-2.84204	0.705365	2.32978e-07	3.79032e-06
DN5732_c0_g1_i3	conditionA	conditionC	-2.292	5.20205	2.39764e-07	3.89245e-06
DN63722_c0_g1_i1	conditionA	conditionC	-4.24369	1.18937	2.44147e-07	3.95857e-06
DN27415_c0_g1_i1	conditionA	conditionC	-2.40369	2.88102	2.45329e-07	3.97606e-06
DN1708_c0_g1_i2	conditionA	conditionC	-3.16032	2.46338	2.46376e-07	3.9912e-06
DN23271_c0_g1_i2	conditionA	conditionC	-2.74597	5.53679	2.46927e-07	3.99687e-06
DN95654_c0_g1_i1	conditionA	conditionC	-8.35953	1.32966	2.47549e-07	4.00526e-06
DN2679_c0_g2_i1	conditionA	conditionC	-1.9504	4.39574	2.49338e-07	4.0325e-06
DN7268_c1_g1_i2	conditionA	conditionC	-3.10687	0.923739	2.50296e-07	4.04628e-06
DN114943_c0_g1_i1	conditionA	conditionC	-2.44462	2.67862	2.54424e-07	4.10954e-06
DN14123_c0_g1_i1	conditionA	conditionC	-2.1546	3.75103	2.57553e-07	4.15482e-06
DN1187_c1_g1_i8	conditionA	conditionC	-3.09661	3.56257	2.58585e-07	4.16972e-06
DN7817_c0_g2_i1	conditionA	conditionC	-3.20599	0.235369	2.59217e-07	4.17725e-06
DN12498_c0_g1_i2	conditionA	conditionC	-3.16887	0.956842	2.59271e-07	4.17725e-06
DN3112_c0_g1_i4	conditionA	conditionC	-2.66519	7.13393	2.60175e-07	4.19005e-06
DN11604_c0_g3_i1	conditionA	conditionC	-2.18437	4.64526	2.65488e-07	4.27382e-06
DN1297_c0_g1_i7	conditionA	conditionC	-3.9333	-0.15461	2.688e-07	4.32532e-06
DN156045_c0_g1_i1	conditionA	conditionC	-2.0683	6.32907	2.69454e-07	4.33221e-06
DN7268_c1_g1_i3	conditionA	conditionC	-3.04693	0.456539	2.70038e-07	4.33976e-06
DN7223_c0_g1_i1	conditionA	conditionC	-2.19354	5.66075	2.71488e-07	4.3594e-06
DN12336_c0_g2_i1	conditionA	conditionC	-2.89861	0.942185	2.73008e-07	4.38199e-06
DN1695_c0_g1_i4	conditionA	conditionC	-2.79926	1.7879	2.73801e-07	4.39286e-06
DN73_c1_g1_i1	conditionA	conditionC	-2.97915	-0.000740699	2.74257e-07	4.39834e-06
DN111080_c0_g1_i1	conditionA	conditionC	-2.45056	4.25504	2.764e-07	4.42392e-06
DN8633_c0_g2_i8	conditionA	conditionC	-3.32571	2.31209	2.7643e-07	4.42392e-06
DN128063_c0_g1_i1	conditionA	conditionC	-3.09015	4.07033	2.76802e-07	4.42803e-06
DN29937_c0_g1_i12	conditionA	conditionC	-3.34559	3.09033	2.79063e-07	4.46233e-06
DN18036_c0_g2_i1	conditionA	conditionC	-3.69674	2.60997	2.80151e-07	4.47599e-06
DN1026_c1_g2_i1	conditionA	conditionC	-1.95894	5.19951	2.811e-07	4.48927e-06
DN734_c0_g3_i3	conditionA	conditionC	-3.68921	2.22159	2.84514e-07	4.53434e-06
DN1454_c0_g1_i3	conditionA	conditionC	-5.17932	0.331351	2.84926e-07	4.53902e-06
DN2584_c0_g2_i1	conditionA	conditionC	-2.30468	7.89601	2.85901e-07	4.55076e-06
DN1465_c0_g5_i2	conditionA	conditionC	-2.75381	3.00572	2.86711e-07	4.55901e-06
DN6788_c0_g1_i2	conditionA	conditionC	-2.80678	0.937684	2.86777e-07	4.55901e-06
DN1110_c1_g2_i2	conditionA	conditionC	-2.87849	1.2997	2.87315e-07	4.56567e-06
DN5300_c0_g1_i1	conditionA	conditionC	-2.96024	1.30303	2.91675e-07	4.62919e-06
DN12258_c0_g1_i1	conditionA	conditionC	-2.61009	5.51671	2.9263e-07	4.64242e-06
DN4857_c0_g1_i11	conditionA	conditionC	-4.23067	2.67825	2.98842e-07	4.73508e-06
DN18668_c0_g1_i6	conditionA	conditionC	-3.72913	0.922493	2.99232e-07	4.7393e-06
DN4404_c1_g2_i1	conditionA	conditionC	-2.23517	4.3177	2.99738e-07	4.74535e-06
DN17175_c0_g1_i2	conditionA	conditionC	-2.61618	7.03519	3.00061e-07	4.74851e-06
DN3792_c0_g1_i3	conditionA	conditionC	-3.01132	2.328	3.02118e-07	4.77908e-06
DN9481_c1_g1_i3	conditionA	conditionC	-2.16387	6.83754	3.03207e-07	4.79433e-06
DN4315_c0_g1_i1	conditionA	conditionC	-1.84643	5.11613	3.04278e-07	4.8073e-06
DN275_c0_g2_i2	conditionA	conditionC	-2.12716	4.80775	3.05022e-07	4.81706e-06
DN439_c0_g1_i8	conditionA	conditionC	-2.05175	4.76735	3.06116e-07	4.83234e-06
DN3207_c0_g1_i3	conditionA	conditionC	-2.60459	2.89866	3.07569e-07	4.85328e-06
DN15666_c1_g4_i1	conditionA	conditionC	-2.7755	1.74877	3.1662e-07	4.99198e-06
DN5184_c0_g2_i4	conditionA	conditionC	-1.87625	5.78405	3.21951e-07	5.07185e-06
DN5765_c0_g1_i6	conditionA	conditionC	-3.35909	4.30333	3.22797e-07	5.0831e-06
DN5660_c0_g1_i5	conditionA	conditionC	-3.94465	1.28145	3.23231e-07	5.08784e-06
DN19669_c0_g1_i5	conditionA	conditionC	-3.06829	3.35715	3.24064e-07	5.09675e-06
DN714_c0_g1_i3	conditionA	conditionC	-3.3154	2.84666	3.24385e-07	5.09971e-06
DN80326_c0_g1_i3	conditionA	conditionC	-2.95863	0.524068	3.27753e-07	5.15054e-06
DN85121_c0_g1_i2	conditionA	conditionC	-2.17385	4.51349	3.28757e-07	5.16419e-06
DN4184_c0_g1_i3	conditionA	conditionC	-2.7188	2.21427	3.35495e-07	5.26355e-06
DN3509_c0_g1_i6	conditionA	conditionC	-2.08886	4.5206	3.43983e-07	5.38789e-06
DN6652_c0_g1_i8	conditionA	conditionC	-1.88972	5.31707	3.47103e-07	5.43454e-06
DN14797_c1_g4_i2	conditionA	conditionC	-2.50777	3.99315	3.49661e-07	5.47236e-06
DN198_c0_g2_i1	conditionA	conditionC	-2.21953	5.91914	3.49855e-07	5.47315e-06
DN26231_c1_g1_i17	conditionA	conditionC	-2.69844	3.70985	3.53122e-07	5.5175e-06
DN5464_c0_g1_i12	conditionA	conditionC	-2.41069	3.08848	3.55259e-07	5.5441e-06
DN28461_c0_g1_i1	conditionA	conditionC	-2.76015	2.87044	3.56707e-07	5.56442e-06
DN18207_c0_g3_i1	conditionA	conditionC	-1.93456	7.00811	3.58785e-07	5.59229e-06
DN2779_c0_g1_i5	conditionA	conditionC	-3.34546	1.22113	3.61661e-07	5.63482e-06
DN96900_c0_g1_i1	conditionA	conditionC	-1.97204	5.9181	3.63307e-07	5.65815e-06
DN9156_c0_g1_i5	conditionA	conditionC	-2.19309	6.6741	3.64101e-07	5.66822e-06
DN155645_c0_g1_i1	conditionA	conditionC	-3.83457	3.86364	3.71046e-07	5.76462e-06
DN3117_c0_g1_i15	conditionA	conditionC	-3.03374	2.73896	3.75989e-07	5.83905e-06
DN2232_c1_g5_i1	conditionA	conditionC	-2.08174	5.79903	3.89199e-07	6.04174e-06
DN16888_c0_g1_i2	conditionA	conditionC	-1.78587	5.58445	3.99123e-07	6.18575e-06
DN780_c1_g1_i4	conditionA	conditionC	-2.17412	4.0245	4.01712e-07	6.22336e-06
DN2639_c0_g1_i2	conditionA	conditionC	-2.67562	2.17102	4.02397e-07	6.23146e-06
DN5264_c0_g1_i10	conditionA	conditionC	-2.92763	1.73281	4.03425e-07	6.24484e-06
DN1986_c0_g3_i1	conditionA	conditionC	-2.48817	3.35762	4.05356e-07	6.26967e-06
DN42072_c0_g1_i1	conditionA	conditionC	-4.13345	1.0896	4.12904e-07	6.37868e-06
DN7170_c0_g1_i3	conditionA	conditionC	-2.68703	5.53151	4.13715e-07	6.38864e-06
DN5526_c0_g1_i2	conditionA	conditionC	-2.7764	3.15873	4.15123e-07	6.40521e-06
DN10206_c0_g1_i3	conditionA	conditionC	-2.49331	3.51537	4.17806e-07	6.44142e-06
DN1717_c0_g1_i2	conditionA	conditionC	-2.50962	8.491	4.18786e-07	6.45392e-06
DN116_c0_g1_i2	conditionA	conditionC	-2.85815	0.981061	4.20616e-07	6.47951e-06
DN1164_c0_g1_i4	conditionA	conditionC	-3.01754	3.06945	4.23134e-07	6.51568e-06
DN8907_c0_g3_i2	conditionA	conditionC	-2.83805	1.46188	4.23691e-07	6.52164e-06
DN22004_c0_g1_i10	conditionA	conditionC	-3.227	4.50992	4.3306e-07	6.66318e-06
DN15872_c0_g1_i6	conditionA	conditionC	-1.9648	3.94258	4.36155e-07	6.7081e-06
DN7102_c0_g1_i8	conditionA	conditionC	-2.77663	2.10007	4.37714e-07	6.72937e-06
DN3250_c0_g2_i1	conditionA	conditionC	-2.11232	5.15477	4.40397e-07	6.76789e-06
DN3988_c0_g1_i1	conditionA	conditionC	-3.13994	1.79937	4.41463e-07	6.78064e-06
DN949_c0_g1_i2	conditionA	conditionC	-3.05524	4.81406	4.4158e-07	6.78064e-06
DN7093_c0_g1_i1	conditionA	conditionC	-1.85137	4.42549	4.42311e-07	6.78642e-06
DN4893_c0_g1_i1	conditionA	conditionC	-4.30014	0.583884	4.43011e-07	6.79379e-06
DN8327_c0_g1_i6	conditionA	conditionC	-2.02974	5.26715	4.43146e-07	6.79379e-06
DN4448_c0_g1_i1	conditionA	conditionC	-3.38568	0.754733	4.44934e-07	6.81846e-06
DN5055_c0_g2_i1	conditionA	conditionC	-2.69115	7.48074	4.4688e-07	6.84554e-06
DN6018_c0_g1_i3	conditionA	conditionC	-2.30565	3.07469	4.52691e-07	6.93178e-06
DN136_c0_g1_i3	conditionA	conditionC	-2.41493	6.80307	4.55737e-07	6.97564e-06
DN13269_c0_g2_i1	conditionA	conditionC	-3.46364	0.100922	4.68472e-07	7.15341e-06
DN1742_c0_g1_i11	conditionA	conditionC	-2.81605	0.871536	4.69049e-07	7.15935e-06
DN5334_c0_g1_i4	conditionA	conditionC	-3.46082	2.17869	4.70875e-07	7.18436e-06
DN9537_c0_g1_i3	conditionA	conditionC	-2.16311	4.4323	4.71841e-07	7.19623e-06
DN2993_c0_g2_i1	conditionA	conditionC	-2.55666	4.56182	4.72883e-07	7.20926e-06
DN10359_c0_g1_i8	conditionA	conditionC	-3.73866	1.72854	4.73685e-07	7.21573e-06
DN9576_c0_g1_i2	conditionA	conditionC	-1.95674	5.09693	4.75281e-07	7.23716e-06
DN5220_c0_g1_i3	conditionA	conditionC	-1.82966	4.54085	4.76164e-07	7.24721e-06
DN4830_c0_g1_i11	conditionA	conditionC	-2.78005	4.72869	4.76319e-07	7.24721e-06
DN16834_c0_g1_i4	conditionA	conditionC	-3.15436	6.65143	4.77918e-07	7.26864e-06
DN430_c1_g1_i3	conditionA	conditionC	-4.12922	8.70013	4.78891e-07	7.27766e-06
DN3535_c0_g1_i2	conditionA	conditionC	-2.69106	3.12342	4.90698e-07	7.44822e-06
DN7130_c0_g1_i3	conditionA	conditionC	-4.76611	2.86947	4.92356e-07	7.47042e-06
DN1589_c0_g1_i1	conditionA	conditionC	-2.41142	2.57883	4.93797e-07	7.48932e-06
DN1789_c1_g2_i8	conditionA	conditionC	-2.7313	2.25256	4.99785e-07	7.56814e-06
DN793_c0_g1_i6	conditionA	conditionC	-1.93496	4.05792	5.06103e-07	7.65473e-06
DN29937_c0_g1_i8	conditionA	conditionC	-3.59085	3.32213	5.09754e-07	7.70386e-06
DN202_c0_g1_i4	conditionA	conditionC	-1.88938	5.66946	5.20974e-07	7.87033e-06
DN7154_c0_g1_i4	conditionA	conditionC	-3.63673	1.84895	5.25935e-07	7.94214e-06
DN750_c0_g2_i5	conditionA	conditionC	-4.71721	1.99162	5.29884e-07	7.99862e-06
DN1189_c0_g3_i1	conditionA	conditionC	-2.50499	4.73053	5.50073e-07	8.28051e-06
DN13227_c0_g1_i4	conditionA	conditionC	-1.88132	4.51171	5.54349e-07	8.3416e-06
DN2333_c0_g1_i4	conditionA	conditionC	-2.52003	2.81038	5.55559e-07	8.35652e-06
DN4504_c0_g2_i10	conditionA	conditionC	-2.09083	3.99766	5.56399e-07	8.36587e-06
DN5300_c0_g1_i2	conditionA	conditionC	-1.89209	4.65242	5.57025e-07	8.372e-06
DN447_c0_g2_i2	conditionA	conditionC	-2.86981	6.39447	5.57773e-07	8.37995e-06
DN17028_c1_g1_i2	conditionA	conditionC	-2.44402	2.99671	5.6463e-07	8.47299e-06
DN10403_c0_g3_i1	conditionA	conditionC	-2.64744	4.39189	5.83091e-07	8.72949e-06
DN64365_c1_g2_i1	conditionA	conditionC	-3.55152	0.282338	5.84917e-07	8.75134e-06
DN5946_c0_g3_i1	conditionA	conditionC	-2.6508	1.26671	5.85008e-07	8.75134e-06
DN952_c0_g1_i5	conditionA	conditionC	-2.51039	8.9183	5.99597e-07	8.95858e-06
DN155543_c0_g1_i1	conditionA	conditionC	-3.51235	6.69905	5.99797e-07	8.95858e-06
DN35025_c0_g1_i11	conditionA	conditionC	-2.19848	6.22808	6.04002e-07	9.01084e-06
DN3994_c0_g2_i1	conditionA	conditionC	-1.92136	4.47799	6.05993e-07	9.03702e-06
DN2345_c0_g1_i2	conditionA	conditionC	-2.1233	4.00469	6.06638e-07	9.03959e-06
DN137460_c0_g1_i1	conditionA	conditionC	-4.27924	0.17179	6.07912e-07	9.05506e-06
DN15789_c0_g1_i5	conditionA	conditionC	-3.3994	0.937308	6.09539e-07	9.07575e-06
DN136286_c0_g1_i1	conditionA	conditionC	-2.61661	1.71008	6.14488e-07	9.14589e-06
DN851_c0_g2_i1	conditionA	conditionC	-2.03228	5.40239	6.18767e-07	9.20241e-06
DN3094_c0_g1_i4	conditionA	conditionC	-3.52421	2.25215	6.20504e-07	9.22109e-06
DN303_c1_g1_i4	conditionA	conditionC	-1.82401	5.36303	6.22034e-07	9.24024e-06
DN13835_c0_g2_i2	conditionA	conditionC	-2.64344	3.15964	6.23429e-07	9.25737e-06
DN17115_c0_g3_i5	conditionA	conditionC	-2.57635	1.75418	6.24036e-07	9.26279e-06
DN37235_c0_g2_i6	conditionA	conditionC	-3.03849	0.80284	6.30162e-07	9.35009e-06
DN7195_c0_g1_i3	conditionA	conditionC	-1.92634	7.75928	6.36713e-07	9.44364e-06
DN3840_c0_g1_i8	conditionA	conditionC	-4.65864	5.05637	6.37046e-07	9.44491e-06
DN350_c0_g1_i3	conditionA	conditionC	-2.03972	3.87076	6.41979e-07	9.51436e-06
DN7409_c0_g3_i1	conditionA	conditionC	-2.36349	5.57956	6.44593e-07	9.54572e-06
DN170_c0_g1_i6	conditionA	conditionC	-2.26964	3.34036	6.46483e-07	9.5663e-06
DN1406_c0_g4_i1	conditionA	conditionC	-5.35393	0.809163	6.47656e-07	9.57995e-06
DN1204_c1_g1_i3	conditionA	conditionC	-2.85856	1.32672	6.50617e-07	9.62003e-06
DN874_c0_g1_i1	conditionA	conditionC	-2.11016	3.93352	6.59247e-07	9.73635e-06
DN5342_c0_g2_i14	conditionA	conditionC	-3.13861	0.849238	6.60971e-07	9.75429e-06
DN28747_c0_g1_i4	conditionA	conditionC	-4.26086	3.36607	6.64121e-07	9.797e-06
DN2232_c1_g2_i1	conditionA	conditionC	-2.83421	4.57858	6.65295e-07	9.81054e-06
DN7076_c0_g2_i5	conditionA	conditionC	-1.95323	6.33749	6.71875e-07	9.89452e-06
DN858_c0_g1_i4	conditionA	conditionC	-2.18095	4.94453	6.7392e-07	9.91481e-06
DN2224_c4_g1_i2	conditionA	conditionC	-1.98744	6.34852	6.7723e-07	9.95585e-06
DN21466_c0_g2_i4	conditionA	conditionC	-3.33245	0.185296	6.83783e-07	1.00406e-05
DN1381_c0_g3_i1	conditionA	conditionC	-2.13045	6.52824	6.85232e-07	1.0058e-05
DN5229_c0_g1_i4	conditionA	conditionC	-2.2906	4.44475	6.88312e-07	1.00955e-05
DN72318_c0_g2_i2	conditionA	conditionC	-2.58886	1.63944	6.91666e-07	1.01369e-05
DN6411_c1_g1_i2	conditionA	conditionC	-2.50293	3.1959	6.9792e-07	1.02208e-05
DN2282_c0_g1_i2	conditionA	conditionC	-2.30412	2.45798	7.00446e-07	1.02528e-05
DN139_c0_g2_i6	conditionA	conditionC	-2.79689	1.7109	7.00642e-07	1.02528e-05
DN2994_c0_g1_i2	conditionA	conditionC	-2.07322	3.95663	7.02675e-07	1.02748e-05
DN6962_c0_g1_i28	conditionA	conditionC	-2.63962	3.91054	7.02707e-07	1.02748e-05
DN11017_c0_g1_i5	conditionA	conditionC	-2.19382	5.17816	7.02952e-07	1.02748e-05
DN99453_c0_g1_i1	conditionA	conditionC	-4.57577	0.372272	7.10558e-07	1.03672e-05
DN16629_c0_g1_i1	conditionA	conditionC	-3.44274	0.398119	7.18855e-07	1.04713e-05
DN6347_c0_g1_i1	conditionA	conditionC	-3.7871	4.40508	7.34529e-07	1.06874e-05
DN9267_c0_g1_i7	conditionA	conditionC	-4.30104	2.99708	7.35181e-07	1.06928e-05
DN5720_c0_g1_i2	conditionA	conditionC	-3.28642	1.90739	7.36062e-07	1.07015e-05
DN4857_c0_g1_i8	conditionA	conditionC	-2.75991	0.929649	7.46175e-07	1.08404e-05
DN1258_c0_g3_i16	conditionA	conditionC	-1.98512	5.97924	7.50862e-07	1.09002e-05
DN140224_c0_g1_i1	conditionA	conditionC	-3.84816	-0.0567699	7.54412e-07	1.09476e-05
DN9659_c0_g1_i1	conditionA	conditionC	-5.78388	0.592224	7.61529e-07	1.10467e-05
DN4834_c0_g1_i4	conditionA	conditionC	-1.76305	4.86824	7.6736e-07	1.1127e-05
DN25456_c0_g1_i1	conditionA	conditionC	-1.87917	5.72768	7.75178e-07	1.12276e-05
DN1109_c1_g1_i1	conditionA	conditionC	-2.50401	3.74381	7.79869e-07	1.12913e-05
DN3906_c1_g3_i14	conditionA	conditionC	-1.83855	4.56908	7.81619e-07	1.13123e-05
DN2730_c0_g1_i11	conditionA	conditionC	-2.62263	4.54186	7.84885e-07	1.13553e-05
DN857_c0_g1_i2	conditionA	conditionC	-2.51148	2.75467	7.88594e-07	1.14047e-05
DN4602_c0_g1_i14	conditionA	conditionC	-2.13302	3.45179	7.91758e-07	1.14418e-05
DN7062_c1_g1_i5	conditionA	conditionC	-3.60162	5.20037	7.99511e-07	1.15495e-05
DN10729_c0_g1_i1	conditionA	conditionC	-2.44259	3.73226	8.05104e-07	1.16259e-05
DN7130_c0_g1_i1	conditionA	conditionC	-3.81676	1.85203	8.08495e-07	1.16704e-05
DN1833_c0_g1_i10	conditionA	conditionC	-2.79548	1.7885	8.11287e-07	1.17063e-05
DN2178_c1_g5_i1	conditionA	conditionC	-2.28976	6.1578	8.17198e-07	1.17783e-05
DN3509_c0_g1_i3	conditionA	conditionC	-1.97901	5.82341	8.23465e-07	1.18642e-05
DN3380_c0_g1_i24	conditionA	conditionC	-2.05452	3.70376	8.26286e-07	1.19003e-05
DN4396_c0_g1_i1	conditionA	conditionC	-1.84499	4.36285	8.27944e-07	1.19197e-05
DN14797_c1_g1_i2	conditionA	conditionC	-3.87191	0.802691	8.28662e-07	1.19214e-05
DN8297_c0_g2_i5	conditionA	conditionC	-2.18661	3.43128	8.38171e-07	1.20437e-05
DN1929_c0_g1_i4	conditionA	conditionC	-2.36608	2.37372	8.38444e-07	1.20437e-05
DN12511_c0_g1_i3	conditionA	conditionC	-2.18388	7.20635	8.48661e-07	1.21768e-05
DN5925_c0_g3_i6	conditionA	conditionC	-2.27542	2.48181	8.49778e-07	1.21882e-05
DN2734_c2_g4_i1	conditionA	conditionC	-2.10227	4.3604	8.50636e-07	1.2196e-05
DN10100_c0_g3_i1	conditionA	conditionC	-2.8496	1.66955	8.62647e-07	1.23497e-05
DN9274_c0_g1_i7	conditionA	conditionC	-1.82867	4.55279	8.67116e-07	1.2405e-05
DN4334_c0_g1_i4	conditionA	conditionC	-2.23615	6.70634	8.6716e-07	1.2405e-05
DN2751_c0_g1_i2	conditionA	conditionC	-2.2511	4.92643	8.68451e-07	1.24188e-05
DN10335_c0_g2_i1	conditionA	conditionC	-2.89225	5.58532	8.69315e-07	1.24265e-05
DN7960_c0_g1_i1	conditionA	conditionC	-2.29692	4.13086	8.75659e-07	1.25032e-05
DN673_c0_g2_i6	conditionA	conditionC	-2.55866	1.30559	8.78873e-07	1.25444e-05
DN4659_c0_g3_i3	conditionA	conditionC	-4.72479	2.33621	8.80188e-07	1.25585e-05
DN8010_c0_g2_i1	conditionA	conditionC	-2.64798	1.64693	8.83271e-07	1.25978e-05
DN4754_c0_g1_i15	conditionA	conditionC	-2.35542	4.71369	8.86036e-07	1.26325e-05
DN19145_c0_g1_i2	conditionA	conditionC	-3.12302	5.17881	9.10217e-07	1.29676e-05
DN2465_c0_g3_i1	conditionA	conditionC	-2.3353	2.45355	9.13437e-07	1.30067e-05
DN1561_c1_g1_i1	conditionA	conditionC	-2.94658	0.358586	9.13789e-07	1.30067e-05
DN15263_c1_g1_i1	conditionA	conditionC	-3.34091	1.81442	9.13981e-07	1.30067e-05
DN12963_c0_g2_i5	conditionA	conditionC	-2.31827	5.14024	9.21417e-07	1.31028e-05
DN8581_c1_g1_i5	conditionA	conditionC	-7.14604	3.93496	9.21889e-07	1.31036e-05
DN4251_c0_g1_i11	conditionA	conditionC	-4.41851	1.82398	9.22155e-07	1.31036e-05
DN10573_c1_g1_i10	conditionA	conditionC	-2.70337	1.50958	9.25469e-07	1.31458e-05
DN17608_c0_g1_i1	conditionA	conditionC	-3.47885	2.39759	9.41119e-07	1.33532e-05
DN2847_c0_g1_i1	conditionA	conditionC	-2.27779	4.81181	9.62998e-07	1.36283e-05
DN4380_c0_g1_i7	conditionA	conditionC	-3.0554	7.6176	9.78704e-07	1.38352e-05
DN5721_c0_g1_i4	conditionA	conditionC	-3.08517	3.15282	9.80707e-07	1.38533e-05
DN157395_c0_g1_i1	conditionA	conditionC	-3.23526	2.70471	9.81608e-07	1.38597e-05
DN145781_c0_g1_i1	conditionA	conditionC	-5.40894	1.76959	9.81886e-07	1.38597e-05
DN1056_c1_g1_i15	conditionA	conditionC	-2.68121	4.21968	9.8678e-07	1.39237e-05
DN126743_c0_g1_i1	conditionA	conditionC	-3.25182	0.939547	9.87241e-07	1.3925e-05
DN7777_c0_g1_i1	conditionA	conditionC	-2.82891	-0.0348262	9.94442e-07	1.4006e-05
DN2038_c1_g1_i1	conditionA	conditionC	-1.75396	5.27967	9.99931e-07	1.40781e-05
DN128980_c0_g1_i1	conditionA	conditionC	-5.93027	1.66604	1.0007e-06	1.40838e-05
DN8954_c0_g2_i1	conditionA	conditionC	-2.74268	3.08263	1.0085e-06	1.41831e-05
DN6549_c0_g1_i2	conditionA	conditionC	-2.9241	1.16108	1.04225e-06	1.46416e-05
DN11001_c0_g1_i10	conditionA	conditionC	-2.64318	1.77578	1.04862e-06	1.47203e-05
DN8185_c1_g1_i1	conditionA	conditionC	-2.19459	6.76581	1.05327e-06	1.47801e-05
DN3770_c7_g1_i10	conditionA	conditionC	-2.6694	0.634177	1.05822e-06	1.48442e-05
DN3784_c0_g2_i9	conditionA	conditionC	-2.61699	3.44568	1.06063e-06	1.4867e-05
DN1575_c5_g1_i1	conditionA	conditionC	-2.71615	1.38256	1.06186e-06	1.48734e-05
DN16908_c0_g1_i1	conditionA	conditionC	-2.1075	3.91001	1.06698e-06	1.49285e-05
DN28715_c0_g1_i1	conditionA	conditionC	-3.47212	2.8412	1.06715e-06	1.49285e-05
DN444_c0_g1_i4	conditionA	conditionC	-1.964	4.58778	1.06754e-06	1.49285e-05
DN4580_c0_g1_i6	conditionA	conditionC	-2.30016	4.8119	1.06774e-06	1.49285e-05
DN8969_c0_g1_i1	conditionA	conditionC	-2.3629	5.94317	1.0811e-06	1.50878e-05
DN2311_c0_g3_i1	conditionA	conditionC	-2.69714	2.46487	1.084e-06	1.51226e-05
DN23084_c0_g1_i3	conditionA	conditionC	-2.77443	0.0567052	1.08578e-06	1.5142e-05
DN8711_c0_g1_i2	conditionA	conditionC	-2.91029	3.37547	1.11547e-06	1.55447e-05
DN2352_c0_g1_i1	conditionA	conditionC	-1.80684	4.82849	1.1206e-06	1.56105e-05
DN63304_c0_g1_i1	conditionA	conditionC	-3.23173	2.71792	1.12269e-06	1.5634e-05
DN5259_c0_g3_i3	conditionA	conditionC	-1.88585	6.30983	1.12354e-06	1.56401e-05
DN9267_c0_g1_i1	conditionA	conditionC	-5.31197	3.31619	1.12771e-06	1.56924e-05
DN66168_c0_g1_i1	conditionA	conditionC	-2.32628	7.49935	1.14215e-06	1.58768e-05
DN8905_c0_g1_i1	conditionA	conditionC	-3.15402	1.8125	1.14883e-06	1.59412e-05
DN14112_c0_g1_i1	conditionA	conditionC	-2.8625	0.177518	1.14892e-06	1.59412e-05
DN1804_c0_g1_i5	conditionA	conditionC	-3.0647	4.30574	1.15208e-06	1.59707e-05
DN3826_c0_g1_i4	conditionA	conditionC	-1.89314	4.55753	1.15229e-06	1.59707e-05
DN4245_c0_g1_i1	conditionA	conditionC	-2.14587	8.39565	1.15939e-06	1.60573e-05
DN6079_c0_g1_i3	conditionA	conditionC	-4.31082	9.98703	1.16278e-06	1.60928e-05
DN1711_c0_g1_i1	conditionA	conditionC	-2.42891	3.45906	1.16631e-06	1.61358e-05
DN10299_c0_g1_i2	conditionA	conditionC	-1.78394	5.95435	1.1916e-06	1.64677e-05
DN4800_c1_g3_i1	conditionA	conditionC	-2.12486	8.19379	1.21655e-06	1.67883e-05
DN5897_c0_g1_i12	conditionA	conditionC	-1.8305	5.56464	1.22514e-06	1.69007e-05
DN693_c0_g3_i1	conditionA	conditionC	-2.72871	5.90175	1.23796e-06	1.70653e-05
DN18196_c0_g1_i3	conditionA	conditionC	-3.48396	1.17464	1.24178e-06	1.71118e-05
DN396_c0_g1_i8	conditionA	conditionC	-3.33441	3.33832	1.24462e-06	1.71386e-05
DN137190_c0_g1_i1	conditionA	conditionC	-2.79679	0.110889	1.26478e-06	1.73975e-05
DN34132_c1_g3_i1	conditionA	conditionC	-2.60966	2.41475	1.27208e-06	1.74852e-05
DN992_c0_g1_i7	conditionA	conditionC	-6.44842	2.60402	1.28398e-06	1.76362e-05
DN158_c0_g1_i8	conditionA	conditionC	-2.23747	2.44814	1.30081e-06	1.78481e-05
DN3607_c2_g1_i4	conditionA	conditionC	-3.79125	2.32062	1.30588e-06	1.79113e-05
DN408_c1_g4_i1	conditionA	conditionC	-3.76926	0.300014	1.31042e-06	1.79661e-05
DN4659_c0_g5_i1	conditionA	conditionC	-3.38244	1.29216	1.31081e-06	1.79661e-05
DN2942_c0_g1_i7	conditionA	conditionC	-3.67104	1.18287	1.3167e-06	1.80404e-05
DN3425_c0_g1_i2	conditionA	conditionC	-1.85811	4.61301	1.31808e-06	1.80487e-05
DN4839_c0_g1_i11	conditionA	conditionC	-2.89302	2.8208	1.32332e-06	1.81116e-05
DN11839_c0_g1_i2	conditionA	conditionC	-3.96365	3.75345	1.32942e-06	1.8182e-05
DN2942_c0_g1_i5	conditionA	conditionC	-5.08413	2.88592	1.33404e-06	1.82388e-05
DN886_c0_g3_i4	conditionA	conditionC	-2.20708	2.84416	1.35897e-06	1.85597e-05
DN3441_c0_g2_i4	conditionA	conditionC	-2.66235	2.63942	1.37206e-06	1.87051e-05
DN1492_c0_g4_i1	conditionA	conditionC	-2.08412	4.58244	1.37458e-06	1.87328e-05
DN3466_c0_g2_i5	conditionA	conditionC	-3.72493	1.58845	1.37685e-06	1.8757e-05
DN10518_c0_g1_i1	conditionA	conditionC	-3.95421	1.40507	1.39228e-06	1.89605e-05
DN8726_c0_g3_i2	conditionA	conditionC	-1.79811	4.61788	1.39403e-06	1.89776e-05
DN15729_c0_g3_i1	conditionA	conditionC	-1.79697	5.39953	1.40263e-06	1.90675e-05
DN4693_c0_g1_i2	conditionA	conditionC	-2.19846	3.61264	1.40955e-06	1.91547e-05
DN36182_c1_g1_i1	conditionA	conditionC	-2.61438	0.782691	1.41469e-06	1.92178e-05
DN11249_c0_g2_i1	conditionA	conditionC	-4.09445	-0.169484	1.41547e-06	1.92216e-05
DN1804_c0_g1_i13	conditionA	conditionC	-3.67053	8.07614	1.41655e-06	1.92295e-05
DN2423_c0_g2_i2	conditionA	conditionC	-1.736	4.90006	1.43244e-06	1.94176e-05
DN1307_c0_g1_i1	conditionA	conditionC	-4.1042	1.33845	1.43414e-06	1.94337e-05
DN7286_c0_g1_i3	conditionA	conditionC	-1.87893	6.28561	1.44548e-06	1.95736e-05
DN3107_c0_g1_i9	conditionA	conditionC	-2.38255	4.1837	1.45585e-06	1.97069e-05
DN5837_c0_g1_i1	conditionA	conditionC	-3.26916	0.607963	1.46489e-06	1.98153e-05
DN9156_c0_g1_i4	conditionA	conditionC	-3.9071	3.08193	1.47441e-06	1.99371e-05
DN1809_c0_g1_i7	conditionA	conditionC	-2.38588	5.73782	1.49019e-06	2.01363e-05
DN26317_c0_g2_i1	conditionA	conditionC	-1.78639	4.98187	1.49829e-06	2.02385e-05
DN4939_c0_g1_i2	conditionA	conditionC	-3.09304	3.052	1.50021e-06	2.02573e-05
DN6494_c0_g1_i1	conditionA	conditionC	-4.97677	3.75797	1.50564e-06	2.03234e-05
DN99173_c0_g1_i1	conditionA	conditionC	-3.61014	-0.284932	1.53475e-06	2.07018e-05
DN15263_c1_g1_i2	conditionA	conditionC	-2.68114	5.62846	1.54303e-06	2.07916e-05
DN11797_c1_g2_i1	conditionA	conditionC	-2.36548	5.63738	1.56625e-06	2.10747e-05
DN465_c0_g1_i8	conditionA	conditionC	-2.95901	3.44443	1.57393e-06	2.11558e-05
DN5174_c0_g1_i1	conditionA	conditionC	-2.03879	8.73226	1.57548e-06	2.11618e-05
DN1833_c0_g1_i4	conditionA	conditionC	-2.97284	2.05109	1.57655e-06	2.11686e-05
DN6866_c0_g1_i1	conditionA	conditionC	-1.78165	5.17906	1.61623e-06	2.16711e-05
DN5583_c0_g1_i6	conditionA	conditionC	-2.57114	1.77469	1.61906e-06	2.17014e-05
DN715_c0_g1_i1	conditionA	conditionC	-3.3618	2.22131	1.62193e-06	2.17322e-05
DN7259_c0_g1_i1	conditionA	conditionC	-3.48719	0.763658	1.63754e-06	2.19338e-05
DN8452_c1_g2_i3	conditionA	conditionC	-2.37776	3.6504	1.64257e-06	2.19857e-05
DN4636_c0_g1_i13	conditionA	conditionC	-2.93811	1.59502	1.65164e-06	2.2084e-05
DN14476_c0_g1_i2	conditionA	conditionC	-2.86637	6.85797	1.6854e-06	2.25196e-05
DN4800_c1_g2_i3	conditionA	conditionC	-3.08652	3.38802	1.70265e-06	2.27422e-05
DN3352_c2_g2_i2	conditionA	conditionC	-2.08789	5.61388	1.70847e-06	2.2804e-05
DN20649_c0_g1_i1	conditionA	conditionC	-3.30736	2.25096	1.72413e-06	2.29784e-05
[truncated: 2,093 more rows]

## Sheet: Control vs 24 h
De novo transcriptome analysis provides insights into formation of in vitro adventitious root from leaf explants of Arnebia euchroma
Jyoti Devi1,2, Ekjot Kaur1,2, Mohit Kumar Swarnkar1, Vishal Acharya1,2*, Shashi Bhushan1,2,3*
1Biotechnology Division, CSIR-Institute of Himalayan Bioresource Technology (IHBT), Palampur, H.P.-176061, India
2Academy of Scientific and Innovative Research (AcSIR), Ghaziabad-201002, India
3Dietetic & Nutrition Technology Division, CSIR-Institute of Himalayan Bioresource Technology (IHBT), Palampur, H.P.-176061, India
* Correspondence: sbhushan@ihbt.res.in & vishal@ihbt.res.in
Table S2b: List of differentially expressed genes, fold change ≤ 1.0; conditionA= Intact leaf, conditionD= 24 h
Transcript_ID			log Fold Change	logCPM	PValue	FDR
DN8243_c0_g1_i5	conditionA	conditionD	-8.64694	6.49723	1.63392e-47	6.16577e-43
DN15304_c0_g1_i4	conditionA	conditionD	-14.3302	4.74933	1.1253e-45	1.41548e-41
DN3341_c1_g2_i3	conditionA	conditionD	-6.89005	7.19711	7.45736e-43	7.03528e-39
DN3341_c1_g2_i4	conditionA	conditionD	-6.91132	4.78331	2.35965e-41	1.49903e-37
DN5504_c0_g1_i1	conditionA	conditionD	-5.81481	5.16741	5.10552e-41	2.75231e-37
DN4537_c0_g2_i1	conditionA	conditionD	-5.91952	4.66494	6.30576e-38	2.64393e-34
DN898_c0_g2_i1	conditionA	conditionD	-10.0183	3.80642	1.66265e-37	6.27417e-34
DN3780_c0_g1_i1	conditionA	conditionD	-6.94275	5.8251	1.91019e-37	6.55299e-34
DN8401_c0_g1_i10	conditionA	conditionD	-7.25209	5.60174	5.73711e-37	1.80413e-33
DN1949_c0_g3_i1	conditionA	conditionD	-6.82371	4.05453	6.60953e-36	1.78155e-32
DN29725_c2_g5_i1	conditionA	conditionD	-6.45538	6.07736	3.60214e-35	9.06203e-32
DN699_c0_g1_i2	conditionA	conditionD	-7.387	3.74829	5.35751e-35	1.26357e-31
DN9433_c0_g1_i7	conditionA	conditionD	-5.37998	5.80506	7.93433e-34	1.76123e-30
DN7776_c0_g1_i1	conditionA	conditionD	-5.24802	5.45209	8.8767e-34	1.86095e-30
DN818_c0_g4_i1	conditionA	conditionD	-6.08733	3.89983	1.79037e-33	3.21722e-30
DN17817_c0_g1_i1	conditionA	conditionD	-5.36989	7.27045	4.97185e-33	8.52808e-30
DN3570_c0_g1_i9	conditionA	conditionD	-4.96061	5.41927	6.6799e-32	9.6951e-29
DN3752_c0_g3_i1	conditionA	conditionD	-13.5735	3.99519	8.56482e-32	1.16389e-28
DN271_c0_g1_i4	conditionA	conditionD	-14.5469	4.96548	8.636e-32	1.16389e-28
DN26214_c0_g1_i1	conditionA	conditionD	-9.7178	4.06322	1.00153e-31	1.30323e-28
DN615_c0_g2_i3	conditionA	conditionD	-5.25137	4.4526	1.42815e-31	1.79642e-28
DN9118_c0_g1_i5	conditionA	conditionD	-5.06559	5.59527	3.57074e-30	4.34663e-27
DN4927_c0_g1_i4	conditionA	conditionD	-4.71057	4.81709	9.50986e-30	1.12145e-26
DN4306_c0_g1_i2	conditionA	conditionD	-5.34029	8.06834	2.2176e-29	2.53586e-26
DN6599_c0_g1_i5	conditionA	conditionD	-5.01065	5.24136	2.51779e-29	2.71461e-26
DN15442_c0_g1_i1	conditionA	conditionD	-6.84719	5.45098	5.66719e-29	5.94047e-26
DN9118_c0_g1_i7	conditionA	conditionD	-4.74467	4.63218	1.9235e-27	1.81463e-24
DN6079_c2_g1_i1	conditionA	conditionD	-4.57425	4.80145	4.72968e-27	4.35315e-24
DN8312_c0_g3_i3	conditionA	conditionD	-4.35613	5.43759	5.09346e-27	4.57635e-24
DN30655_c0_g2_i1	conditionA	conditionD	-5.4404	4.08086	1.97538e-26	1.69416e-23
DN5353_c0_g2_i1	conditionA	conditionD	-8.05324	3.66874	2.72352e-26	2.28388e-23
DN544_c0_g1_i1	conditionA	conditionD	-4.99747	4.85292	3.61858e-26	2.9685e-23
DN5802_c1_g1_i1	conditionA	conditionD	-4.26113	5.76839	5.34355e-26	4.2903e-23
DN12376_c0_g1_i1	conditionA	conditionD	-4.38627	7.07399	5.96151e-26	4.68674e-23
DN3614_c0_g1_i6	conditionA	conditionD	-6.65461	6.32873	6.74474e-26	5.19428e-23
DN1947_c0_g1_i5	conditionA	conditionD	-4.95331	4.53233	1.39847e-25	1.03476e-22
DN6735_c0_g1_i1	conditionA	conditionD	-4.55824	4.42927	2.51941e-25	1.82832e-22
DN21033_c0_g1_i1	conditionA	conditionD	-4.61114	6.43285	2.68408e-25	1.91106e-22
DN10849_c0_g1_i3	conditionA	conditionD	-4.3714	6.38052	9.88942e-25	6.78522e-22
DN4711_c0_g1_i3	conditionA	conditionD	-5.17719	3.72456	1.90855e-24	1.28609e-21
DN7370_c0_g1_i1	conditionA	conditionD	-4.16679	6.69759	2.32016e-24	1.50954e-21
DN5491_c0_g1_i5	conditionA	conditionD	-4.31244	4.52944	3.11617e-24	1.95986e-21
DN6079_c0_g1_i6	conditionA	conditionD	-5.29599	9.90099	3.24532e-24	2.00763e-21
DN5765_c0_g1_i6	conditionA	conditionD	-4.36504	4.1614	3.4597e-24	2.10573e-21
DN19964_c0_g1_i1	conditionA	conditionD	-5.65144	6.86321	4.8941e-24	2.93149e-21
DN21377_c0_g2_i1	conditionA	conditionD	-5.04442	9.13495	5.62743e-24	3.31807e-21
DN28170_c0_g1_i2	conditionA	conditionD	-5.03543	6.94513	7.1775e-24	4.16693e-21
DN2993_c8_g1_i1	conditionA	conditionD	-4.49125	4.27162	8.78773e-24	5.02445e-21
DN126111_c0_g1_i1	conditionA	conditionD	-6.03603	5.98808	1.11638e-23	6.19526e-21
DN10316_c0_g1_i1	conditionA	conditionD	-5.13372	7.29568	1.48487e-23	8.12075e-21
DN1520_c0_g1_i7	conditionA	conditionD	-6.60124	6.11701	1.56727e-23	8.33364e-21
DN3770_c7_g2_i1	conditionA	conditionD	-5.76556	4.57921	1.56797e-23	8.33364e-21
DN141558_c0_g1_i1	conditionA	conditionD	-7.97972	3.04326	2.08544e-23	1.093e-20
DN992_c0_g1_i1	conditionA	conditionD	-4.42379	4.59297	2.80678e-23	1.45091e-20
DN6027_c0_g2_i1	conditionA	conditionD	-6.56753	3.94248	3.88639e-23	1.98185e-20
DN155956_c0_g1_i1	conditionA	conditionD	-5.19314	3.93314	5.97186e-23	2.92668e-20
DN4271_c0_g2_i5	conditionA	conditionD	-3.7305	5.96998	6.3194e-23	3.05729e-20
DN21377_c0_g2_i3	conditionA	conditionD	-5.59504	4.00347	9.16548e-23	4.37808e-20
DN8120_c0_g2_i2	conditionA	conditionD	-5.20322	6.20396	1.07253e-22	4.93574e-20
DN30655_c0_g3_i1	conditionA	conditionD	-5.32454	3.80054	1.27096e-22	5.70965e-20
DN11153_c0_g1_i2	conditionA	conditionD	-7.22926	3.52478	1.50511e-22	6.60427e-20
DN3452_c0_g1_i6	conditionA	conditionD	-12.925	3.35001	1.53724e-22	6.66772e-20
DN14026_c0_g1_i1	conditionA	conditionD	-5.13285	4.0392	1.5785e-22	6.76888e-20
DN818_c0_g1_i3	conditionA	conditionD	-4.4397	4.40076	1.86601e-22	7.91189e-20
DN11921_c0_g1_i5	conditionA	conditionD	-4.87053	4.18203	2.05469e-22	8.61509e-20
DN3614_c0_g1_i7	conditionA	conditionD	-5.29612	9.68459	2.32937e-22	9.65948e-20
DN4613_c1_g1_i5	conditionA	conditionD	-3.7563	6.06107	2.9369e-22	1.20464e-19
DN16137_c0_g3_i4	conditionA	conditionD	-3.93242	4.80834	3.83111e-22	1.53799e-19
DN11235_c0_g1_i2	conditionA	conditionD	-4.78622	3.52355	5.60569e-22	2.2035e-19
DN9342_c0_g1_i5	conditionA	conditionD	-6.1058	5.26848	1.01477e-21	3.88346e-19
DN4306_c0_g1_i7	conditionA	conditionD	-5.06566	9.47068	1.01882e-21	3.88346e-19
DN23742_c0_g2_i1	conditionA	conditionD	-4.02459	7.76498	1.39622e-21	5.2166e-19
DN1912_c0_g1_i2	conditionA	conditionD	-4.73589	3.66545	1.51606e-21	5.60884e-19
DN507_c0_g4_i1	conditionA	conditionD	-4.57351	4.05729	1.53956e-21	5.64049e-19
DN5206_c0_g3_i1	conditionA	conditionD	-3.6354	5.80746	1.66451e-21	6.03962e-19
DN3306_c0_g1_i3	conditionA	conditionD	-6.60497	2.59829	1.7605e-21	6.32707e-19
DN3614_c0_g1_i1	conditionA	conditionD	-5.46012	5.74476	1.88801e-21	6.72132e-19
DN9467_c0_g1_i4	conditionA	conditionD	-4.43388	4.91381	2.48663e-21	8.76967e-19
DN6800_c0_g1_i6	conditionA	conditionD	-4.39523	9.69187	2.64157e-21	9.22985e-19
DN6270_c1_g1_i1	conditionA	conditionD	-4.32965	5.49782	3.15864e-21	1.07884e-18
DN8922_c0_g2_i3	conditionA	conditionD	-4.32784	7.40216	3.51087e-21	1.18291e-18
DN37235_c0_g2_i1	conditionA	conditionD	-3.50093	5.02221	3.57143e-21	1.19267e-18
DN5821_c0_g1_i3	conditionA	conditionD	-4.20636	6.89149	3.93011e-21	1.29435e-18
DN4215_c0_g1_i8	conditionA	conditionD	-5.07818	3.10935	3.94451e-21	1.29435e-18
DN6599_c0_g1_i1	conditionA	conditionD	-5.86726	4.20855	4.32543e-21	1.40711e-18
DN27593_c0_g2_i2	conditionA	conditionD	-4.03325	4.28812	6.85381e-21	2.15529e-18
DN993_c0_g1_i1	conditionA	conditionD	-7.43952	7.83724	8.07167e-21	2.49666e-18
DN8401_c0_g1_i4	conditionA	conditionD	-4.85462	11.6091	1.5188e-20	4.65964e-18
DN12307_c0_g6_i1	conditionA	conditionD	-7.13333	2.4119	1.58893e-20	4.83548e-18
DN5096_c0_g1_i2	conditionA	conditionD	-5.13807	4.6416	1.75498e-20	5.29807e-18
DN3098_c0_g1_i6	conditionA	conditionD	-6.75039	8.15119	1.78592e-20	5.34869e-18
DN2739_c0_g1_i1	conditionA	conditionD	-7.16888	3.64822	1.82227e-20	5.41459e-18
DN2813_c1_g1_i9	conditionA	conditionD	-5.96266	11.7365	1.89701e-20	5.59263e-18
DN21033_c0_g1_i2	conditionA	conditionD	-5.99575	5.86221	2.30415e-20	6.74026e-18
DN2219_c0_g1_i1	conditionA	conditionD	-5.19328	8.97766	2.38069e-20	6.88147e-18
DN4592_c0_g1_i1	conditionA	conditionD	-3.6583	5.29432	2.38889e-20	6.88147e-18
DN2671_c0_g1_i11	conditionA	conditionD	-9.35589	2.29334	2.61102e-20	7.46436e-18
DN2602_c0_g2_i1	conditionA	conditionD	-4.62817	4.61109	3.08182e-20	8.73742e-18
DN2675_c0_g6_i1	conditionA	conditionD	-5.27235	4.03656	3.10265e-20	8.73742e-18
DN12300_c0_g1_i1	conditionA	conditionD	-7.92495	2.24488	3.8899e-20	1.08733e-17
DN7643_c0_g1_i2	conditionA	conditionD	-3.68646	5.26512	4.70998e-20	1.30688e-17
DN7370_c0_g2_i1	conditionA	conditionD	-6.18221	5.16385	4.89446e-20	1.33839e-17
DN6079_c0_g1_i10	conditionA	conditionD	-6.69877	10.7815	6.46405e-20	1.72998e-17
DN750_c0_g2_i5	conditionA	conditionD	-11.424	1.8663	7.79406e-20	2.07124e-17
DN4019_c0_g1_i3	conditionA	conditionD	-5.9792	2.9115	9.13319e-20	2.3769e-17
DN29_c1_g1_i12	conditionA	conditionD	-4.52438	10.819	1.21743e-19	3.12524e-17
DN3452_c0_g1_i5	conditionA	conditionD	-8.23982	4.09953	1.30442e-19	3.32592e-17
DN9267_c0_g1_i10	conditionA	conditionD	-6.7924	10.2754	1.52316e-19	3.85758e-17
DN2219_c0_g2_i1	conditionA	conditionD	-4.66764	6.39651	1.57777e-19	3.96924e-17
DN6890_c0_g1_i2	conditionA	conditionD	-3.98373	3.90176	1.89414e-19	4.70245e-17
DN12037_c0_g1_i1	conditionA	conditionD	-3.56814	5.9043	2.56655e-19	6.33016e-17
DN8401_c0_g1_i5	conditionA	conditionD	-5.8749	9.89224	2.82906e-19	6.93229e-17
DN16137_c0_g4_i1	conditionA	conditionD	-4.86673	3.3812	3.01098e-19	7.28348e-17
DN16966_c1_g1_i4	conditionA	conditionD	-5.18117	5.23845	3.09146e-19	7.38349e-17
DN11124_c0_g1_i2	conditionA	conditionD	-4.54813	7.9377	4.0924e-19	9.65193e-17
DN5303_c0_g1_i1	conditionA	conditionD	-3.77676	7.47746	4.48147e-19	1.05039e-16
DN10227_c0_g1_i4	conditionA	conditionD	-3.53622	5.27385	5.08715e-19	1.18499e-16
DN781_c0_g1_i1	conditionA	conditionD	-4.26039	4.75485	5.28388e-19	1.22327e-16
DN2378_c0_g2_i1	conditionA	conditionD	-5.19818	6.2757	5.52842e-19	1.27208e-16
DN6046_c0_g1_i1	conditionA	conditionD	-4.04632	6.26977	6.02566e-19	1.37809e-16
DN4176_c0_g1_i9	conditionA	conditionD	-3.81454	4.06117	6.31158e-19	1.43478e-16
DN11391_c0_g1_i1	conditionA	conditionD	-15.7373	6.15409	6.49338e-19	1.46727e-16
DN4613_c0_g3_i2	conditionA	conditionD	-3.74993	5.66136	6.59599e-19	1.48158e-16
DN9725_c0_g1_i2	conditionA	conditionD	-4.36176	5.89989	7.35718e-19	1.64278e-16
DN6180_c0_g1_i9	conditionA	conditionD	-4.04111	6.17745	7.48131e-19	1.66068e-16
DN3452_c0_g1_i2	conditionA	conditionD	-8.70108	6.67214	8.23457e-19	1.81719e-16
DN26178_c0_g1_i3	conditionA	conditionD	-7.61842	7.31227	8.32543e-19	1.82656e-16
DN3604_c0_g1_i6	conditionA	conditionD	-4.54547	3.7707	8.58304e-19	1.87219e-16
DN28406_c1_g1_i1	conditionA	conditionD	-3.61842	4.3691	9.06076e-19	1.96504e-16
DN5093_c0_g1_i3	conditionA	conditionD	-4.24817	5.22204	9.49037e-19	2.04645e-16
DN4830_c0_g1_i5	conditionA	conditionD	-4.53411	5.4671	1.0046e-18	2.15394e-16
DN6051_c0_g1_i2	conditionA	conditionD	-3.98036	7.22664	1.09763e-18	2.34013e-16
DN10532_c0_g1_i14	conditionA	conditionD	-11.7673	4.67383	1.286e-18	2.69602e-16
DN2356_c2_g1_i1	conditionA	conditionD	-4.121	3.53211	1.41206e-18	2.91177e-16
DN15496_c0_g3_i4	conditionA	conditionD	-4.19218	6.58669	1.61788e-18	3.31806e-16
DN3771_c0_g1_i5	conditionA	conditionD	-7.8219	2.69444	1.76904e-18	3.58826e-16
DN26538_c1_g1_i1	conditionA	conditionD	-5.12471	8.01494	1.91483e-18	3.82317e-16
DN1877_c0_g2_i2	conditionA	conditionD	-7.15512	4.14535	2.00171e-18	3.9756e-16
DN3984_c0_g2_i3	conditionA	conditionD	-4.42677	4.8826	2.09328e-18	4.13571e-16
DN19578_c0_g1_i1	conditionA	conditionD	-8.10625	5.58808	2.45616e-18	4.82738e-16
DN10532_c0_g1_i1	conditionA	conditionD	-6.423	7.29379	2.56959e-18	5.02414e-16
DN6692_c0_g2_i7	conditionA	conditionD	-4.33127	4.55216	2.88902e-18	5.61958e-16
DN2942_c0_g1_i11	conditionA	conditionD	-12.2215	2.65238	3.22058e-18	6.16914e-16
DN6800_c0_g1_i7	conditionA	conditionD	-4.60059	4.1218	3.64801e-18	6.88307e-16
DN1465_c0_g5_i3	conditionA	conditionD	-4.39061	5.07683	3.99544e-18	7.49829e-16
DN28026_c0_g1_i1	conditionA	conditionD	-4.49768	3.52476	4.39823e-18	8.17594e-16
DN2348_c0_g2_i1	conditionA	conditionD	-6.67835	4.38803	4.69006e-18	8.6757e-16
DN12376_c0_g1_i5	conditionA	conditionD	-3.56367	8.51876	4.85931e-18	8.94493e-16
DN3910_c0_g1_i8	conditionA	conditionD	-3.27033	4.71519	5.00198e-18	9.16284e-16
DN4019_c0_g1_i20	conditionA	conditionD	-4.02361	4.61071	5.13627e-18	9.36339e-16
DN1918_c0_g1_i7	conditionA	conditionD	-5.42489	6.90489	5.27998e-18	9.57911e-16
DN6051_c0_g1_i4	conditionA	conditionD	-3.7369	6.67451	5.53299e-18	9.94252e-16
DN271_c0_g1_i1	conditionA	conditionD	-5.72691	8.96408	5.78835e-18	1.03521e-15
DN5660_c0_g1_i3	conditionA	conditionD	-3.17405	5.57673	6.51027e-18	1.15883e-15
DN1263_c0_g1_i7	conditionA	conditionD	-3.48311	4.97673	6.90774e-18	1.22381e-15
DN29979_c1_g1_i1	conditionA	conditionD	-6.15552	3.73866	6.94602e-18	1.22484e-15
DN5709_c0_g1_i4	conditionA	conditionD	-3.61144	4.03956	7.11707e-18	1.24916e-15
DN8401_c0_g1_i7	conditionA	conditionD	-6.54247	3.37473	7.23497e-18	1.26398e-15
DN7210_c0_g3_i2	conditionA	conditionD	-4.37316	9.56401	7.89112e-18	1.37225e-15
DN2739_c0_g1_i2	conditionA	conditionD	-7.71945	2.40634	8.72309e-18	1.50997e-15
DN4251_c0_g1_i6	conditionA	conditionD	-4.77182	4.92426	9.55259e-18	1.63853e-15
DN12509_c0_g1_i2	conditionA	conditionD	-3.90619	5.86386	1.04475e-17	1.78393e-15
DN11208_c0_g2_i14	conditionA	conditionD	-4.54388	5.44506	1.06552e-17	1.81119e-15
DN5303_c0_g1_i2	conditionA	conditionD	-4.48602	8.39588	1.18736e-17	2.00924e-15
DN140648_c0_g1_i1	conditionA	conditionD	-5.05528	4.59697	1.30242e-17	2.19412e-15
DN11016_c0_g1_i3	conditionA	conditionD	-10.7527	1.21024	1.38569e-17	2.31957e-15
DN169605_c0_g1_i1	conditionA	conditionD	-3.57905	5.84337	1.41527e-17	2.35271e-15
DN8235_c0_g2_i7	conditionA	conditionD	-4.00808	8.38104	1.4458e-17	2.38715e-15
DN1409_c1_g1_i1	conditionA	conditionD	-3.97031	6.32948	1.44863e-17	2.38715e-15
DN108050_c0_g1_i1	conditionA	conditionD	-5.637	2.49062	1.58663e-17	2.59191e-15
DN133985_c0_g1_i1	conditionA	conditionD	-4.00622	4.37984	1.65697e-17	2.69515e-15
DN4019_c0_g1_i2	conditionA	conditionD	-5.66681	6.10014	1.87338e-17	3.02111e-15
DN8669_c0_g1_i7	conditionA	conditionD	-4.12171	5.77037	1.97288e-17	3.16802e-15
DN1409_c1_g2_i1	conditionA	conditionD	-7.38725	4.51263	2.16482e-17	3.43243e-15
DN2018_c0_g2_i10	conditionA	conditionD	-5.40173	9.57152	2.31661e-17	3.65772e-15
DN149_c1_g3_i1	conditionA	conditionD	-4.92345	9.11986	2.41728e-17	3.80076e-15
DN27570_c0_g1_i2	conditionA	conditionD	-4.41768	5.13657	2.62277e-17	4.07296e-15
DN3378_c0_g2_i2	conditionA	conditionD	-4.87756	3.59063	2.73483e-17	4.22957e-15
DN1096_c0_g1_i1	conditionA	conditionD	-3.93744	4.15952	2.8203e-17	4.34395e-15
DN3090_c0_g1_i6	conditionA	conditionD	-3.54961	4.61531	2.94063e-17	4.51088e-15
DN370_c0_g1_i3	conditionA	conditionD	-4.68039	9.68077	3.09863e-17	4.73401e-15
DN5303_c0_g1_i4	conditionA	conditionD	-4.20053	7.18203	3.27802e-17	4.98788e-15
DN30786_c0_g1_i5	conditionA	conditionD	-3.7913	5.50453	3.44607e-17	5.18091e-15
DN9267_c0_g1_i8	conditionA	conditionD	-6.87797	4.75896	3.79365e-17	5.68084e-15
DN15755_c0_g1_i1	conditionA	conditionD	-5.71847	2.54572	4.10764e-17	6.12672e-15
DN9156_c0_g1_i2	conditionA	conditionD	-4.67185	6.48031	4.42273e-17	6.57072e-15
DN5972_c0_g1_i2	conditionA	conditionD	-4.53688	4.91926	4.6865e-17	6.9082e-15
DN4613_c1_g1_i1	conditionA	conditionD	-4.94287	3.09895	4.77035e-17	7.00443e-15
DN8240_c0_g1_i14	conditionA	conditionD	-3.1904	5.36134	5.32665e-17	7.79095e-15
DN3207_c0_g1_i1	conditionA	conditionD	-4.15913	4.37054	5.90383e-17	8.56872e-15
DN3629_c0_g1_i4	conditionA	conditionD	-7.75579	3.88	6.02268e-17	8.70773e-15
DN17175_c0_g1_i2	conditionA	conditionD	-3.36614	6.87377	6.14893e-17	8.85634e-15
DN6748_c0_g2_i1	conditionA	conditionD	-4.60935	7.83174	6.20259e-17	8.89966e-15
DN7620_c0_g1_i1	conditionA	conditionD	-5.23731	4.73865	6.51454e-17	9.31184e-15
DN2138_c0_g1_i4	conditionA	conditionD	-5.23463	2.9801	6.58364e-17	9.37511e-15
DN26888_c0_g2_i2	conditionA	conditionD	-10.5586	1.02182	8.28529e-17	1.17539e-14
DN16_c0_g1_i7	conditionA	conditionD	-3.91604	5.12315	8.64677e-17	1.22208e-14
DN6079_c1_g1_i1	conditionA	conditionD	-6.12735	4.36611	1.05878e-16	1.47433e-14
DN4830_c0_g1_i4	conditionA	conditionD	-4.79045	3.29354	1.23536e-16	1.7076e-14
DN19964_c0_g1_i2	conditionA	conditionD	-3.93385	7.9138	1.2453e-16	1.71506e-14
DN117915_c0_g1_i1	conditionA	conditionD	-3.18036	4.9739	1.26361e-16	1.73394e-14
DN3239_c0_g1_i2	conditionA	conditionD	-2.99509	5.05476	1.28047e-16	1.75072e-14
DN9342_c0_g1_i3	conditionA	conditionD	-5.09848	4.2977	1.35571e-16	1.8469e-14
DN10862_c0_g1_i2	conditionA	conditionD	-3.4843	6.10768	1.43683e-16	1.95036e-14
DN2018_c0_g2_i2	conditionA	conditionD	-4.1683	10.3181	1.52033e-16	2.05632e-14
DN8546_c0_g1_i10	conditionA	conditionD	-3.85755	8.94371	1.58261e-16	2.13291e-14
DN3890_c0_g2_i2	conditionA	conditionD	-7.53154	1.34263	1.66431e-16	2.23503e-14
DN2942_c0_g1_i3	conditionA	conditionD	-4.26808	7.75762	1.69521e-16	2.26845e-14
DN676_c0_g1_i3	conditionA	conditionD	-4.33469	6.45054	1.7738e-16	2.36524e-14
DN7713_c1_g1_i2	conditionA	conditionD	-5.71621	2.72202	1.80554e-16	2.39908e-14
DN19622_c0_g1_i4	conditionA	conditionD	-3.42233	8.13618	1.90947e-16	2.51943e-14
DN1555_c0_g2_i1	conditionA	conditionD	-3.63728	8.23726	2.17647e-16	2.86171e-14
DN16057_c0_g1_i1	conditionA	conditionD	-4.39545	8.63784	2.44164e-16	3.18815e-14
DN2602_c0_g2_i4	conditionA	conditionD	-3.90226	3.94491	2.74096e-16	3.56665e-14
DN9012_c0_g1_i1	conditionA	conditionD	-3.92909	9.11378	3.02176e-16	3.91853e-14
DN2760_c0_g1_i2	conditionA	conditionD	-3.93537	4.0585	3.07545e-16	3.96156e-14
DN3377_c0_g1_i10	conditionA	conditionD	-3.58723	6.40447	3.11636e-16	3.99997e-14
DN12312_c0_g1_i5	conditionA	conditionD	-3.70511	8.06327	3.14956e-16	4.02887e-14
DN10820_c0_g4_i2	conditionA	conditionD	-5.75073	3.45188	3.68351e-16	4.64965e-14
DN4613_c0_g4_i1	conditionA	conditionD	-4.22463	3.64236	3.68414e-16	4.64965e-14
DN5504_c0_g1_i9	conditionA	conditionD	-7.47607	5.24494	3.87382e-16	4.87275e-14
DN271_c0_g1_i5	conditionA	conditionD	-6.61332	5.34866	4.12393e-16	5.17012e-14
DN9346_c0_g1_i1	conditionA	conditionD	-3.66409	5.88609	4.45741e-16	5.5697e-14
DN1864_c0_g1_i1	conditionA	conditionD	-3.82457	9.64914	4.4985e-16	5.60249e-14
DN212_c0_g1_i9	conditionA	conditionD	-8.07758	1.04517	4.81762e-16	5.96058e-14
DN3655_c0_g4_i1	conditionA	conditionD	-5.35681	6.40176	4.84518e-16	5.97509e-14
DN9012_c0_g1_i7	conditionA	conditionD	-4.04695	9.70604	5.27134e-16	6.45842e-14
DN27593_c0_g2_i7	conditionA	conditionD	-5.36686	2.10295	5.62819e-16	6.85115e-14
DN1427_c2_g1_i1	conditionA	conditionD	-3.58953	9.40939	5.81591e-16	7.05689e-14
DN10154_c0_g1_i1	conditionA	conditionD	-3.83245	5.08832	6.02453e-16	7.2866e-14
DN9353_c0_g1_i6	conditionA	conditionD	-3.18963	5.72784	6.13639e-16	7.39817e-14
DN1972_c0_g1_i5	conditionA	conditionD	-5.91686	2.34701	6.72278e-16	8.05368e-14
DN14932_c0_g2_i11	conditionA	conditionD	-3.78346	7.42658	6.79502e-16	8.11446e-14
DN2927_c0_g1_i1	conditionA	conditionD	-3.27642	5.70883	7.37117e-16	8.74712e-14
DN4081_c0_g2_i3	conditionA	conditionD	-3.22866	4.91252	7.64051e-16	9.03831e-14
DN1833_c0_g1_i8	conditionA	conditionD	-5.33733	2.45611	7.74199e-16	9.12881e-14
DN444_c0_g1_i3	conditionA	conditionD	-5.88819	3.0961	8.06397e-16	9.45037e-14
DN24791_c0_g1_i1	conditionA	conditionD	-3.01778	5.5508	8.82231e-16	1.03071e-13
DN20297_c1_g2_i2	conditionA	conditionD	-5.15489	5.43283	9.00069e-16	1.0483e-13
DN2916_c0_g3_i1	conditionA	conditionD	-4.32405	3.5568	9.76731e-16	1.13237e-13
DN4969_c1_g1_i1	conditionA	conditionD	-3.2503	5.02862	9.78254e-16	1.13237e-13
DN7084_c0_g2_i3	conditionA	conditionD	-4.20115	7.06726	1.00265e-15	1.15707e-13
DN10932_c0_g1_i3	conditionA	conditionD	-4.05337	3.59196	1.05272e-15	1.21114e-13
DN8546_c0_g1_i13	conditionA	conditionD	-3.661	8.58849	1.09927e-15	1.26085e-13
DN149_c1_g3_i2	conditionA	conditionD	-3.36741	6.67431	1.15716e-15	1.32323e-13
DN12588_c0_g5_i1	conditionA	conditionD	-4.34041	4.40873	1.16552e-15	1.32876e-13
DN16137_c0_g3_i2	conditionA	conditionD	-5.0903	2.30033	1.39264e-15	1.57815e-13
DN993_c0_g2_i1	conditionA	conditionD	-3.94255	9.58108	1.50405e-15	1.68919e-13
DN5356_c0_g1_i5	conditionA	conditionD	-5.67546	9.07636	1.76509e-15	1.97648e-13
DN3984_c0_g2_i5	conditionA	conditionD	-2.93004	4.90395	1.82371e-15	2.03007e-13
DN2403_c0_g3_i1	conditionA	conditionD	-3.90834	5.24784	1.84301e-15	2.04552e-13
DN126052_c0_g1_i1	conditionA	conditionD	-6.26934	7.22521	2.15955e-15	2.37588e-13
DN5356_c0_g1_i11	conditionA	conditionD	-6.80229	2.75522	2.31996e-15	2.5326e-13
DN18320_c0_g1_i2	conditionA	conditionD	-3.32759	4.80802	2.32213e-15	2.5326e-13
DN26948_c0_g2_i2	conditionA	conditionD	-4.07731	3.23613	2.35678e-15	2.55562e-13
DN1495_c1_g1_i8	conditionA	conditionD	-3.85175	4.78172	2.39798e-15	2.59284e-13
DN12639_c0_g1_i1	conditionA	conditionD	-3.05512	4.47452	2.59264e-15	2.79531e-13
DN142_c0_g1_i3	conditionA	conditionD	-3.33227	7.91	2.63915e-15	2.83735e-13
DN47626_c0_g2_i1	conditionA	conditionD	-4.41852	3.46087	2.76347e-15	2.96257e-13
DN5203_c0_g1_i8	conditionA	conditionD	-5.57311	4.36047	2.77927e-15	2.97107e-13
DN3452_c0_g1_i3	conditionA	conditionD	-7.3563	4.37019	2.97947e-15	3.17608e-13
DN4251_c0_g1_i10	conditionA	conditionD	-3.22078	6.77008	3.02029e-15	3.21053e-13
DN87878_c1_g1_i1	conditionA	conditionD	-5.66242	1.86052	3.09904e-15	3.28498e-13
DN3677_c0_g5_i1	conditionA	conditionD	-3.03801	6.99805	3.30172e-15	3.49002e-13
DN76504_c0_g1_i3	conditionA	conditionD	-3.58673	4.37174	3.70981e-15	3.91043e-13
DN2786_c0_g4_i1	conditionA	conditionD	-3.37331	5.02577	3.73521e-15	3.92624e-13
DN4313_c0_g2_i1	conditionA	conditionD	-7.78784	0.766205	3.87559e-15	4.06248e-13
DN21470_c0_g2_i1	conditionA	conditionD	-3.65663	6.7367	3.93331e-15	4.11156e-13
DN156403_c0_g1_i1	conditionA	conditionD	-3.29183	5.46845	3.96474e-15	4.13297e-13
DN2384_c0_g3_i2	conditionA	conditionD	-5.47719	1.68227	4.34907e-15	4.48406e-13
DN10820_c0_g2_i1	conditionA	conditionD	-2.99536	6.58987	4.65467e-15	4.78606e-13
DN9915_c0_g2_i1	conditionA	conditionD	-3.83583	4.48891	4.83478e-15	4.95775e-13
DN12117_c0_g2_i1	conditionA	conditionD	-3.76641	4.04865	5.17e-15	5.28713e-13
DN4613_c0_g1_i5	conditionA	conditionD	-3.20224	5.96991	5.46675e-15	5.57549e-13
DN4153_c0_g1_i1	conditionA	conditionD	-3.44794	4.8623	5.74915e-15	5.8477e-13
DN1562_c0_g1_i3	conditionA	conditionD	-3.66378	6.15502	5.76841e-15	5.85153e-13
DN3098_c0_g1_i4	conditionA	conditionD	-4.67483	7.56752	5.8117e-15	5.86453e-13
DN4560_c0_g2_i4	conditionA	conditionD	-7.54648	1.40818	5.81231e-15	5.86453e-13
DN3613_c0_g1_i1	conditionA	conditionD	-5.1407	6.53176	6.65935e-15	6.66571e-13
DN4130_c0_g1_i15	conditionA	conditionD	-3.86966	3.36601	7.33894e-15	7.27471e-13
DN9310_c0_g2_i2	conditionA	conditionD	-5.53579	1.97825	7.34488e-15	7.27471e-13
DN1721_c1_g2_i2	conditionA	conditionD	-3.60795	7.19691	7.85186e-15	7.73624e-13
DN916_c0_g1_i3	conditionA	conditionD	-3.84653	5.9685	8.40496e-15	8.25963e-13
DN129101_c0_g1_i1	conditionA	conditionD	-3.99869	5.07093	8.75891e-15	8.56286e-13
DN8401_c0_g1_i9	conditionA	conditionD	-4.34451	7.77572	8.80071e-15	8.58148e-13
DN5137_c0_g1_i5	conditionA	conditionD	-2.90824	5.55474	9.29742e-15	9.04246e-13
DN2813_c1_g1_i1	conditionA	conditionD	-4.98498	10.1554	1.25622e-14	1.20931e-12
DN2018_c0_g2_i1	conditionA	conditionD	-5.62409	8.47409	1.31542e-14	1.26022e-12
DN3676_c1_g3_i1	conditionA	conditionD	-3.01759	5.60741	1.31608e-14	1.26022e-12
DN3112_c0_g1_i4	conditionA	conditionD	-3.3248	6.98307	1.31913e-14	1.26022e-12
DN4760_c0_g1_i2	conditionA	conditionD	-3.35742	6.4168	1.35613e-14	1.29229e-12
DN4398_c0_g1_i1	conditionA	conditionD	-3.60718	4.94152	1.36715e-14	1.29952e-12
DN11208_c0_g2_i1	conditionA	conditionD	-4.27668	4.88046	1.46804e-14	1.39191e-12
DN7262_c0_g2_i2	conditionA	conditionD	-9.35673	5.49956	1.51165e-14	1.42966e-12
DN9190_c0_g1_i1	conditionA	conditionD	-5.00118	3.60875	1.55929e-14	1.47103e-12
DN10094_c0_g1_i1	conditionA	conditionD	-3.95204	8.00149	1.83265e-14	1.72032e-12
DN10626_c0_g1_i1	conditionA	conditionD	-3.13661	5.89817	1.92944e-14	1.80221e-12
DN10531_c0_g1_i3	conditionA	conditionD	-3.07165	4.32388	1.9493e-14	1.81626e-12
DN411_c0_g3_i2	conditionA	conditionD	-4.32333	3.21081	1.99285e-14	1.85227e-12
DN8067_c1_g2_i1	conditionA	conditionD	-3.2141	5.96757	2.12861e-14	1.96737e-12
DN3613_c1_g1_i1	conditionA	conditionD	-4.09096	4.23763	2.13232e-14	1.96737e-12
DN3180_c0_g1_i4	conditionA	conditionD	-5.09469	2.92107	2.17202e-14	1.99911e-12
DN3613_c0_g1_i8	conditionA	conditionD	-5.34685	7.06223	2.23213e-14	2.04943e-12
DN4019_c0_g1_i21	conditionA	conditionD	-5.24866	2.70625	2.30212e-14	2.10857e-12
DN1233_c0_g1_i27	conditionA	conditionD	-7.40271	2.37249	2.39064e-14	2.17906e-12
DN281_c0_g1_i1	conditionA	conditionD	-3.31896	3.77671	2.62174e-14	2.38395e-12
DN23655_c0_g2_i2	conditionA	conditionD	-2.99135	5.33369	2.6532e-14	2.40676e-12
DN2235_c0_g1_i8	conditionA	conditionD	-3.93716	3.23611	2.66442e-14	2.41114e-12
DN6079_c0_g1_i4	conditionA	conditionD	-3.85103	11.5993	2.70526e-14	2.44224e-12
DN4245_c0_g5_i1	conditionA	conditionD	-3.27807	7.06443	2.83665e-14	2.55475e-12
DN3086_c0_g1_i11	conditionA	conditionD	-4.63977	6.36022	3.00715e-14	2.70185e-12
DN4004_c0_g2_i1	conditionA	conditionD	-4.5733	2.94936	3.16762e-14	2.83927e-12
DN176_c0_g1_i2	conditionA	conditionD	-5.08606	2.33844	3.48776e-14	3.11881e-12
DN4315_c0_g1_i1	conditionA	conditionD	-2.89271	4.86795	3.77838e-14	3.35485e-12
DN96437_c0_g1_i1	conditionA	conditionD	-3.17044	3.83036	3.87338e-14	3.43112e-12
DN26231_c1_g1_i16	conditionA	conditionD	-3.22315	5.64213	3.94934e-14	3.49022e-12
DN19544_c0_g1_i3	conditionA	conditionD	-3.29461	4.8032	4.05849e-14	3.56166e-12
DN683_c0_g1_i1	conditionA	conditionD	-3.40858	7.17509	4.24933e-14	3.72048e-12
DN9371_c0_g1_i5	conditionA	conditionD	-3.62202	8.84969	4.36769e-14	3.81526e-12
DN28070_c0_g2_i1	conditionA	conditionD	-4.23581	2.97809	4.59097e-14	4.00104e-12
DN2311_c1_g1_i1	conditionA	conditionD	-5.03324	2.54656	4.60365e-14	4.00284e-12
DN14595_c0_g1_i1	conditionA	conditionD	-6.7059	0.550093	4.88183e-14	4.23496e-12
DN2942_c0_g1_i5	conditionA	conditionD	-6.12843	2.79097	5.17061e-14	4.46495e-12
DN2407_c2_g1_i1	conditionA	conditionD	-3.34593	3.6488	5.24953e-14	4.52275e-12
DN7612_c0_g1_i2	conditionA	conditionD	-4.38276	2.69478	5.6266e-14	4.83657e-12
DN15304_c0_g1_i2	conditionA	conditionD	-3.72083	8.00456	5.82623e-14	4.99679e-12
DN136937_c0_g1_i1	conditionA	conditionD	-3.66986	4.31047	6.16477e-14	5.27514e-12
DN7776_c0_g1_i2	conditionA	conditionD	-6.68424	2.45575	6.78656e-14	5.78099e-12
DN27925_c0_g1_i4	conditionA	conditionD	-3.37147	7.75892	6.96539e-14	5.91995e-12
DN145258_c0_g1_i1	conditionA	conditionD	-7.59506	1.5159	7.06112e-14	5.98783e-12
DN6694_c0_g1_i1	conditionA	conditionD	-4.29281	3.21904	7.24465e-14	6.11598e-12
DN16567_c0_g2_i1	conditionA	conditionD	-2.75119	5.37177	8.24908e-14	6.91749e-12
DN6945_c0_g1_i2	conditionA	conditionD	-2.87014	5.53986	9.41197e-14	7.85775e-12
DN5353_c0_g3_i1	conditionA	conditionD	-3.11075	7.80185	9.43367e-14	7.85847e-12
DN3098_c0_g1_i1	conditionA	conditionD	-6.13325	6.62743	9.94853e-14	8.25094e-12
DN6611_c0_g1_i5	conditionA	conditionD	-2.77567	5.08521	1.02182e-13	8.43446e-12
DN34768_c0_g1_i6	conditionA	conditionD	-4.66741	5.44559	1.02369e-13	8.43446e-12
DN313_c0_g1_i1	conditionA	conditionD	-3.08585	3.89534	1.04757e-13	8.6124e-12
DN693_c0_g5_i1	conditionA	conditionD	-3.14455	7.05407	1.07252e-13	8.79841e-12
DN25200_c0_g1_i2	conditionA	conditionD	-2.82189	4.88745	1.09092e-13	8.91062e-12
DN5302_c0_g4_i1	conditionA	conditionD	-5.61917	3.80387	1.17151e-13	9.54817e-12
DN410_c0_g1_i1	conditionA	conditionD	-3.26254	7.36214	1.25846e-13	1.02128e-11
DN844_c0_g4_i2	conditionA	conditionD	-4.3328	3.43194	1.26136e-13	1.02143e-11
DN10326_c0_g1_i4	conditionA	conditionD	-2.80694	5.59016	1.27758e-13	1.03181e-11
DN6530_c0_g3_i3	conditionA	conditionD	-3.5562	4.35612	1.27965e-13	1.03181e-11
DN4574_c0_g1_i2	conditionA	conditionD	-2.80034	6.26014	1.28377e-13	1.03293e-11
DN7625_c1_g1_i6	conditionA	conditionD	-2.78204	5.74323	1.28886e-13	1.03482e-11
DN9267_c0_g1_i1	conditionA	conditionD	-6.11546	3.22625	1.32315e-13	1.06009e-11
DN1663_c0_g1_i4	conditionA	conditionD	-5.31242	3.15798	1.3393e-13	1.07076e-11
DN3613_c0_g1_i4	conditionA	conditionD	-3.87786	8.10576	1.37855e-13	1.09518e-11
DN5821_c0_g1_i1	conditionA	conditionD	-4.76942	2.43618	1.41731e-13	1.12234e-11
DN4019_c0_g1_i24	conditionA	conditionD	-5.10015	8.36054	1.41869e-13	1.12234e-11
DN7392_c0_g1_i1	conditionA	conditionD	-3.76018	3.0777	1.4355e-13	1.13326e-11
DN8401_c0_g1_i1	conditionA	conditionD	-8.70049	2.97585	1.48274e-13	1.16811e-11
DN14447_c0_g2_i2	conditionA	conditionD	-4.74118	3.38562	1.57513e-13	1.23574e-11
DN6933_c0_g1_i3	conditionA	conditionD	-3.44667	3.94831	1.60437e-13	1.25607e-11
DN7128_c0_g2_i3	conditionA	conditionD	-3.32703	4.78986	1.66027e-13	1.29179e-11
DN6511_c0_g1_i2	conditionA	conditionD	-4.22756	3.39738	1.75299e-13	1.35555e-11
DN24890_c0_g2_i2	conditionA	conditionD	-3.01514	6.08221	1.77319e-13	1.36836e-11
DN8203_c0_g1_i1	conditionA	conditionD	-2.62182	5.21503	1.80808e-13	1.39244e-11
DN20514_c0_g2_i4	conditionA	conditionD	-3.49192	6.15347	1.83467e-13	1.41004e-11
DN4760_c0_g1_i6	conditionA	conditionD	-4.49751	2.81441	1.85965e-13	1.42634e-11
DN162_c1_g1_i5	conditionA	conditionD	-4.41233	3.10693	1.99964e-13	1.5306e-11
DN4019_c0_g1_i29	conditionA	conditionD	-3.6852	3.07643	2.06177e-13	1.57488e-11
DN4019_c0_g1_i22	conditionA	conditionD	-6.28731	3.25871	2.06584e-13	1.57488e-11
DN9273_c1_g1_i2	conditionA	conditionD	-3.31856	8.59081	2.16176e-13	1.64373e-11
DN4097_c0_g1_i1	conditionA	conditionD	-4.8857	6.11252	2.16487e-13	1.64373e-11
DN4704_c0_g1_i2	conditionA	conditionD	-3.51653	3.708	2.20806e-13	1.67316e-11
DN96924_c0_g1_i1	conditionA	conditionD	-3.35504	4.27706	2.27974e-13	1.72401e-11
DN14012_c0_g1_i2	conditionA	conditionD	-2.75613	4.98699	2.36917e-13	1.78449e-11
DN434_c0_g1_i4	conditionA	conditionD	-2.8598	6.17507	2.42055e-13	1.81956e-11
DN6558_c0_g1_i1	conditionA	conditionD	-4.25503	3.93872	2.58137e-13	1.93659e-11
DN722_c0_g2_i1	conditionA	conditionD	-2.98333	6.13483	2.7022e-13	2.01922e-11
DN27438_c0_g1_i2	conditionA	conditionD	-3.06307	3.91997	2.8014e-13	2.0892e-11
DN7116_c0_g2_i4	conditionA	conditionD	-4.09242	2.98518	2.99542e-13	2.2251e-11
DN5203_c0_g1_i5	conditionA	conditionD	-2.74981	4.62857	3.10796e-13	2.30416e-11
DN5415_c0_g2_i1	conditionA	conditionD	-7.06037	5.19945	3.30676e-13	2.43719e-11
DN3848_c0_g1_i9	conditionA	conditionD	-2.72311	6.4903	3.40597e-13	2.50542e-11
DN7010_c1_g1_i2	conditionA	conditionD	-2.95231	4.09183	3.45919e-13	2.53961e-11
DN3189_c2_g1_i2	conditionA	conditionD	-5.58559	6.90613	3.57493e-13	2.61949e-11
DN6800_c0_g1_i3	conditionA	conditionD	-3.33061	9.77279	3.62172e-13	2.64863e-11
DN24165_c0_g1_i3	conditionA	conditionD	-3.27445	9.52825	3.63978e-13	2.65669e-11
DN1307_c0_g2_i1	conditionA	conditionD	-5.12767	4.51485	3.66077e-13	2.66685e-11
DN9156_c0_g1_i8	conditionA	conditionD	-3.04507	8.00616	3.84445e-13	2.79526e-11
DN17479_c0_g1_i24	conditionA	conditionD	-3.52462	3.37984	4.0559e-13	2.94333e-11
DN9371_c0_g1_i1	conditionA	conditionD	-4.78108	3.94565	4.11149e-13	2.97732e-11
DN3756_c0_g1_i2	conditionA	conditionD	-2.96015	4.36009	4.11851e-13	2.97732e-11
DN1922_c0_g1_i3	conditionA	conditionD	-3.17307	5.83704	4.48612e-13	3.22454e-11
DN36076_c0_g1_i4	conditionA	conditionD	-5.19774	3.82594	4.5502e-13	3.26438e-11
DN9359_c0_g1_i3	conditionA	conditionD	-2.62144	6.07363	4.61484e-13	3.30447e-11
DN15776_c0_g1_i1	conditionA	conditionD	-4.9423	4.65888	4.66161e-13	3.32495e-11
DN170598_c0_g1_i1	conditionA	conditionD	-4.26439	2.12595	4.66988e-13	3.32495e-11
DN140331_c0_g1_i1	conditionA	conditionD	-2.92466	4.67697	4.89346e-13	3.47105e-11
DN25967_c0_g1_i2	conditionA	conditionD	-3.90687	2.64236	5.15054e-13	3.63972e-11
DN580_c1_g1_i1	conditionA	conditionD	-2.94331	7.1675	5.51303e-13	3.87411e-11
DN12037_c0_g1_i3	conditionA	conditionD	-6.15535	0.528414	5.94299e-13	4.15305e-11
DN6764_c0_g1_i1	conditionA	conditionD	-5.1283	4.02633	6.36814e-13	4.44192e-11
DN4862_c0_g1_i4	conditionA	conditionD	-6.41871	0.775166	6.60593e-13	4.59082e-11
DN9156_c0_g1_i5	conditionA	conditionD	-2.82356	6.50262	6.67326e-13	4.61213e-11
DN1528_c0_g1_i6	conditionA	conditionD	-3.63498	6.34939	7.05056e-13	4.85511e-11
DN13379_c0_g1_i1	conditionA	conditionD	-3.39148	6.75353	7.06919e-13	4.85907e-11
DN11679_c0_g1_i7	conditionA	conditionD	-3.02118	7.47351	7.48842e-13	5.09332e-11
DN527_c0_g1_i17	conditionA	conditionD	-3.27295	6.77182	7.49097e-13	5.09332e-11
DN8718_c0_g1_i2	conditionA	conditionD	-5.82689	1.21846	7.51574e-13	5.09755e-11
DN5931_c0_g1_i1	conditionA	conditionD	-3.63871	6.05388	7.52421e-13	5.09755e-11
DN3306_c0_g1_i2	conditionA	conditionD	-3.14665	3.87437	8.15739e-13	5.51662e-11
DN7464_c0_g2_i1	conditionA	conditionD	-3.00833	9.84043	8.27592e-13	5.58676e-11
DN8905_c0_g1_i2	conditionA	conditionD	-2.87666	5.96652	8.39855e-13	5.64933e-11
DN7601_c0_g1_i1	conditionA	conditionD	-3.32475	9.02185	8.6353e-13	5.79825e-11
DN12756_c1_g2_i2	conditionA	conditionD	-3.96668	3.35375	8.6684e-13	5.81014e-11
DN3553_c0_g2_i1	conditionA	conditionD	-4.22792	2.65699	8.75859e-13	5.86018e-11
DN2819_c0_g1_i3	conditionA	conditionD	-3.50283	3.87583	9.10176e-13	6.07901e-11
DN17035_c1_g1_i2	conditionA	conditionD	-3.01026	6.64427	9.2977e-13	6.194e-11
DN5947_c0_g1_i1	conditionA	conditionD	-4.91434	5.61513	9.30675e-13	6.194e-11
DN19669_c0_g1_i1	conditionA	conditionD	-3.20371	8.93389	9.3605e-13	6.2188e-11
DN6079_c2_g2_i1	conditionA	conditionD	-6.25799	2.12154	9.41804e-13	6.24603e-11
DN4098_c0_g1_i9	conditionA	conditionD	-3.88007	10.3711	9.89236e-13	6.53762e-11
DN270_c0_g1_i6	conditionA	conditionD	-9.52915	0.0364283	1.0033e-12	6.61895e-11
DN9012_c0_g1_i5	conditionA	conditionD	-4.80501	2.85945	1.05732e-12	6.94886e-11
DN127199_c0_g1_i1	conditionA	conditionD	-3.03099	4.33499	1.05883e-12	6.94886e-11
DN8240_c0_g1_i13	conditionA	conditionD	-3.89097	3.09778	1.07495e-12	7.0381e-11
DN5055_c0_g2_i3	conditionA	conditionD	-3.41774	6.89029	1.07715e-12	7.0381e-11
DN9500_c0_g3_i3	conditionA	conditionD	-5.76282	2.45696	1.07802e-12	7.0381e-11
DN5526_c0_g1_i3	conditionA	conditionD	-3.1511	6.91215	1.13711e-12	7.39826e-11
DN19094_c0_g1_i1	conditionA	conditionD	-3.13769	3.45446	1.16474e-12	7.56501e-11
DN7197_c0_g2_i2	conditionA	conditionD	-6.48252	1.195	1.17618e-12	7.62616e-11
DN15828_c0_g1_i1	conditionA	conditionD	-4.21409	2.57195	1.25362e-12	8.10044e-11
DN116353_c0_g1_i1	conditionA	conditionD	-2.85995	5.42393	1.37517e-12	8.87065e-11
DN116_c0_g1_i1	conditionA	conditionD	-2.9397	5.42106	1.4044e-12	9.04375e-11
DN6312_c0_g1_i14	conditionA	conditionD	-2.63581	4.46286	1.40895e-12	9.05763e-11
DN9710_c0_g1_i3	conditionA	conditionD	-2.65605	4.71981	1.48824e-12	9.53481e-11
DN3570_c0_g1_i3	conditionA	conditionD	-4.88897	4.86104	1.534e-12	9.79477e-11
DN1651_c0_g1_i2	conditionA	conditionD	-5.93833	3.13791	1.5493e-12	9.87574e-11
DN1355_c2_g1_i19	conditionA	conditionD	-5.1565	2.12208	1.56556e-12	9.96253e-11
DN155527_c0_g1_i1	conditionA	conditionD	-3.13236	6.02311	1.56967e-12	9.97192e-11
DN26_c0_g1_i4	conditionA	conditionD	-4.05664	2.81102	1.59187e-12	1.0096e-10
DN7990_c0_g1_i1	conditionA	conditionD	-3.56037	3.48492	1.59527e-12	1.01005e-10
DN5353_c0_g2_i5	conditionA	conditionD	-4.4255	6.16577	1.61574e-12	1.0213e-10
DN5288_c0_g1_i4	conditionA	conditionD	-2.67448	4.30609	1.70385e-12	1.0734e-10
DN3311_c0_g1_i2	conditionA	conditionD	-4.38869	2.2461	1.76134e-12	1.10592e-10
DN2411_c1_g1_i1	conditionA	conditionD	-4.18227	3.47295	1.80676e-12	1.13255e-10
DN4_c1_g1_i6	conditionA	conditionD	-2.47539	5.53052	1.88967e-12	1.18256e-10
DN1804_c0_g1_i3	conditionA	conditionD	-3.36094	4.18789	1.89588e-12	1.1842e-10
DN3570_c0_g1_i6	conditionA	conditionD	-10.1685	0.646516	1.89855e-12	1.1842e-10
DN20274_c0_g1_i1	conditionA	conditionD	-5.47826	2.76056	2.08875e-12	1.29886e-10
DN121_c0_g1_i1	conditionA	conditionD	-3.04451	4.73422	2.08928e-12	1.29886e-10
DN19669_c0_g1_i5	conditionA	conditionD	-4.22503	3.19637	2.1631e-12	1.34171e-10
DN1049_c0_g1_i2	conditionA	conditionD	-3.13384	3.92912	2.16531e-12	1.34171e-10
DN20723_c2_g1_i1	conditionA	conditionD	-3.14803	4.94956	2.22937e-12	1.37914e-10
DN554_c0_g1_i9	conditionA	conditionD	-4.81972	1.74818	2.42866e-12	1.49264e-10
DN447_c0_g1_i15	conditionA	conditionD	-2.75251	5.12817	2.60672e-12	1.59428e-10
DN27925_c0_g1_i6	conditionA	conditionD	-3.63816	3.92866	2.78348e-12	1.69689e-10
DN1006_c0_g1_i5	conditionA	conditionD	-3.76986	5.02899	2.94201e-12	1.78202e-10
DN2598_c0_g1_i1	conditionA	conditionD	-9.29558	-0.182556	2.96619e-12	1.79092e-10
DN601_c0_g1_i1	conditionA	conditionD	-3.26566	3.71374	2.98344e-12	1.79791e-10
DN5849_c0_g1_i2	conditionA	conditionD	-2.49864	5.38825	2.9873e-12	1.79791e-10
DN8715_c1_g2_i3	conditionA	conditionD	-2.9749	5.32267	3.0682e-12	1.84366e-10
DN8152_c0_g2_i1	conditionA	conditionD	-2.70149	5.45598	3.1248e-12	1.87468e-10
DN86_c0_g1_i2	conditionA	conditionD	-3.5368	3.43384	3.16636e-12	1.8966e-10
DN1951_c0_g2_i9	conditionA	conditionD	-4.33246	3.49084	3.2e-12	1.91371e-10
DN6694_c0_g1_i2	conditionA	conditionD	-2.94719	6.65149	3.30809e-12	1.97522e-10
DN24165_c0_g1_i9	conditionA	conditionD	-3.69188	3.1767	3.35381e-12	1.99936e-10
DN8297_c0_g2_i9	conditionA	conditionD	-8.27693	1.2263	3.54374e-12	2.10262e-10
DN18_c0_g1_i6	conditionA	conditionD	-2.9689	3.83975	3.76474e-12	2.22674e-10
DN1781_c0_g1_i1	conditionA	conditionD	-5.29854	1.07726	3.8877e-12	2.29587e-10
DN169398_c0_g1_i1	conditionA	conditionD	-3.13278	4.74647	3.92126e-12	2.31208e-10
DN432_c0_g1_i1	conditionA	conditionD	-2.51913	6.33353	3.97976e-12	2.3429e-10
DN8413_c0_g2_i9	conditionA	conditionD	-2.98084	4.20402	4.06608e-12	2.38999e-10
DN4581_c0_g1_i11	conditionA	conditionD	-4.78973	2.72195	4.13047e-12	2.42407e-10
DN3063_c0_g1_i6	conditionA	conditionD	-4.12402	5.17778	4.21124e-12	2.4638e-10
DN25024_c1_g1_i1	conditionA	conditionD	-2.66659	6.75397	4.25787e-12	2.48723e-10
DN13509_c0_g1_i2	conditionA	conditionD	-5.8504	2.00545	4.29308e-12	2.50392e-10
DN21466_c0_g2_i4	conditionA	conditionD	-9.49161	0.000810635	4.31656e-12	2.51373e-10
DN20659_c0_g1_i3	conditionA	conditionD	-3.73145	3.37955	4.41028e-12	2.56435e-10
DN5504_c0_g1_i10	conditionA	conditionD	-3.29772	5.10131	4.4442e-12	2.5801e-10
DN4128_c2_g1_i1	conditionA	conditionD	-5.09598	2.40836	4.63963e-12	2.68942e-10
DN3116_c1_g1_i4	conditionA	conditionD	-3.36567	5.24038	4.87964e-12	2.81988e-10
DN41842_c0_g1_i2	conditionA	conditionD	-2.83743	5.81857	4.93144e-12	2.84546e-10
DN1562_c0_g1_i4	conditionA	conditionD	-3.30841	8.19809	5.05596e-12	2.90332e-10
DN4271_c0_g2_i3	conditionA	conditionD	-2.96447	5.92056	5.20634e-12	2.98128e-10
DN26888_c0_g1_i1	conditionA	conditionD	-6.1775	0.0517589	5.26057e-12	3.00777e-10
DN6079_c0_g1_i3	conditionA	conditionD	-6.68205	9.85409	5.27521e-12	3.01158e-10
DN9397_c2_g1_i1	conditionA	conditionD	-3.36015	4.3314	5.34312e-12	3.04115e-10
DN1490_c0_g1_i2	conditionA	conditionD	-3.6871	7.68629	5.56375e-12	3.1572e-10
DN29773_c0_g1_i1	conditionA	conditionD	-2.64653	6.2679	5.93054e-12	3.36028e-10
DN10706_c0_g1_i3	conditionA	conditionD	-6.83336	-0.139361	6.0349e-12	3.41429e-10
DN2552_c0_g1_i4	conditionA	conditionD	-9.7828	0.275995	6.05856e-12	3.42254e-10
DN16790_c0_g1_i10	conditionA	conditionD	-4.34626	1.51801	6.401e-12	3.61058e-10
DN1930_c0_g2_i12	conditionA	conditionD	-2.93302	8.63843	6.61398e-12	3.71407e-10
DN39357_c0_g1_i3	conditionA	conditionD	-3.68623	2.78156	6.67903e-12	3.74502e-10
DN10932_c0_g1_i1	conditionA	conditionD	-3.06483	5.14691	6.87883e-12	3.84562e-10
DN1884_c0_g2_i1	conditionA	conditionD	-6.83749	1.64399	7.01397e-12	3.91537e-10
DN6270_c1_g1_i2	conditionA	conditionD	-2.98983	9.54299	7.07409e-12	3.9431e-10
DN10422_c0_g1_i2	conditionA	conditionD	-3.19119	5.64572	7.25331e-12	4.03703e-10
DN5356_c0_g1_i8	conditionA	conditionD	-6.47339	3.19826	7.43969e-12	4.13157e-10
DN26101_c0_g1_i1	conditionA	conditionD	-4.11348	3.35696	7.49986e-12	4.15587e-10
DN3890_c0_g2_i1	conditionA	conditionD	-3.78167	2.67964	7.5957e-12	4.20281e-10
DN6145_c0_g1_i2	conditionA	conditionD	-2.59283	6.73199	7.69704e-12	4.25264e-10
DN4888_c0_g1_i3	conditionA	conditionD	-3.74525	7.30073	7.81651e-12	4.31234e-10
DN1520_c0_g1_i4	conditionA	conditionD	-5.35624	1.98726	7.8464e-12	4.32251e-10
DN1096_c0_g1_i2	conditionA	conditionD	-3.247	4.9276	8.00604e-12	4.39761e-10
DN6051_c0_g1_i3	conditionA	conditionD	-3.06313	8.47942	8.08503e-12	4.43455e-10
DN20274_c0_g1_i6	conditionA	conditionD	-4.44704	5.20404	8.494e-12	4.63863e-10
DN4098_c0_g1_i12	conditionA	conditionD	-3.57241	3.24687	8.62703e-12	4.70447e-10
DN3435_c0_g1_i4	conditionA	conditionD	-4.65478	2.84449	9.26741e-12	5.02464e-10
DN554_c0_g1_i7	conditionA	conditionD	-3.07223	8.32914	9.56401e-12	5.1632e-10
DN11010_c1_g1_i1	conditionA	conditionD	-2.96834	3.83848	9.68383e-12	5.22041e-10
DN1450_c0_g2_i4	conditionA	conditionD	-4.87552	1.93432	1.02987e-11	5.53606e-10
DN958_c0_g2_i1	conditionA	conditionD	-2.99125	8.95704	1.10659e-11	5.93159e-10
DN5936_c0_g1_i1	conditionA	conditionD	-2.65929	6.10758	1.11948e-11	5.98053e-10
DN612_c0_g2_i1	conditionA	conditionD	-4.165	4.99028	1.1246e-11	5.99405e-10
DN6352_c0_g2_i1	conditionA	conditionD	-3.57014	4.33932	1.13873e-11	6.06081e-10
DN17526_c0_g3_i3	conditionA	conditionD	-2.94364	5.97166	1.14304e-11	6.07518e-10
DN9504_c0_g1_i2	conditionA	conditionD	-3.66949	3.1938	1.15984e-11	6.14714e-10
DN4889_c0_g3_i1	conditionA	conditionD	-4.9959	4.14679	1.16158e-11	6.14773e-10
DN10441_c1_g1_i1	conditionA	conditionD	-3.97415	2.80724	1.22051e-11	6.45058e-10
DN1260_c0_g1_i1	conditionA	conditionD	-2.8853	3.59083	1.30986e-11	6.88424e-10
DN6051_c0_g1_i6	conditionA	conditionD	-3.6485	4.01989	1.31732e-11	6.91382e-10
DN6270_c1_g1_i4	conditionA	conditionD	-4.42458	1.63356	1.34564e-11	7.04286e-10
DN14257_c1_g1_i1	conditionA	conditionD	-5.92563	0.666802	1.35162e-11	7.06434e-10
DN1874_c0_g1_i5	conditionA	conditionD	-4.45297	1.33507	1.35538e-11	7.07423e-10
DN13740_c0_g1_i2	conditionA	conditionD	-2.90962	5.96381	1.35785e-11	7.07729e-10
DN6487_c0_g1_i6	conditionA	conditionD	-9.52187	0.028598	1.35972e-11	7.07729e-10
DN6180_c0_g1_i11	conditionA	conditionD	-2.69783	7.4646	1.36517e-11	7.09588e-10
DN3195_c0_g1_i1	conditionA	conditionD	-3.37806	4.60759	1.45214e-11	7.52719e-10
DN438_c0_g1_i1	conditionA	conditionD	-2.95995	3.9489	1.475e-11	7.63519e-10
DN1433_c0_g1_i4	conditionA	conditionD	-2.47963	5.54743	1.5328e-11	7.92351e-10
DN6112_c0_g1_i1	conditionA	conditionD	-2.81798	3.97056	1.54834e-11	7.98199e-10
DN4098_c0_g2_i1	conditionA	conditionD	-3.07195	6.89991	1.61388e-11	8.2972e-10
DN7714_c0_g1_i2	conditionA	conditionD	-3.13152	4.35028	1.63871e-11	8.41341e-10
DN8440_c0_g2_i3	conditionA	conditionD	-3.54003	3.77912	1.65598e-11	8.47897e-10
DN11635_c0_g1_i6	conditionA	conditionD	-9.43745	-0.0503656	1.76217e-11	8.98613e-10
DN10801_c0_g3_i1	conditionA	conditionD	-3.8736	3.87362	1.76868e-11	9.00715e-10
DN38617_c0_g1_i9	conditionA	conditionD	-2.73317	4.1733	1.79758e-11	9.14199e-10
DN5504_c0_g1_i11	conditionA	conditionD	-4.65028	4.34265	1.88848e-11	9.56697e-10
DN3906_c1_g3_i13	conditionA	conditionD	-3.55698	4.98311	1.88875e-11	9.56697e-10
DN9267_c0_g1_i7	conditionA	conditionD	-5.15216	2.89229	1.97905e-11	1.00109e-09
DN6095_c1_g1_i1	conditionA	conditionD	-4.00674	2.66475	2.02242e-11	1.02166e-09
DN3195_c0_g1_i6	conditionA	conditionD	-3.04577	7.14965	2.02938e-11	1.02381e-09
DN3668_c0_g1_i1	conditionA	conditionD	-3.44474	3.30286	2.15106e-11	1.0823e-09
DN143591_c0_g1_i1	conditionA	conditionD	-5.96382	2.89287	2.16114e-11	1.08592e-09
DN996_c0_g1_i7	conditionA	conditionD	-2.91498	6.55274	2.16714e-11	1.08749e-09
DN2841_c0_g1_i1	conditionA	conditionD	-2.87161	3.70098	2.23304e-11	1.11907e-09
DN4613_c0_g1_i1	conditionA	conditionD	-3.71669	5.65008	2.25719e-11	1.12967e-09
DN2094_c1_g1_i3	conditionA	conditionD	-3.55887	6.62477	2.30333e-11	1.15006e-09
DN10168_c0_g1_i2	conditionA	conditionD	-4.56386	3.68344	2.30401e-11	1.15006e-09
DN25077_c0_g1_i1	conditionA	conditionD	-3.4939	3.51441	2.36851e-11	1.18069e-09
DN3974_c0_g1_i2	conditionA	conditionD	-3.0122	6.54469	2.42449e-11	1.20382e-09
DN4422_c0_g1_i1	conditionA	conditionD	-2.75651	6.93359	2.43498e-11	1.20744e-09
DN5660_c0_g1_i5	conditionA	conditionD	-4.75048	1.17387	2.49522e-11	1.23569e-09
DN6181_c0_g1_i1	conditionA	conditionD	-2.63296	5.86923	2.52319e-11	1.2479e-09
DN3576_c0_g1_i5	conditionA	conditionD	-3.07804	7.3654	2.56661e-11	1.26772e-09
DN7154_c0_g1_i1	conditionA	conditionD	-3.19231	6.02899	2.59615e-11	1.28063e-09
DN24698_c0_g1_i1	conditionA	conditionD	-2.48129	6.09731	2.61519e-11	1.28834e-09
DN16888_c0_g1_i3	conditionA	conditionD	-2.71357	4.1667	2.70261e-11	1.32967e-09
DN5203_c0_g1_i6	conditionA	conditionD	-2.90179	4.38915	2.76074e-11	1.35551e-09
DN4382_c0_g1_i2	conditionA	conditionD	-2.34428	4.97514	2.76232e-11	1.35551e-09
DN14932_c0_g2_i7	conditionA	conditionD	-3.16372	6.4755	2.85864e-11	1.39733e-09
DN2966_c0_g1_i2	conditionA	conditionD	-3.06038	7.91381	2.97126e-11	1.4505e-09
DN6602_c0_g1_i5	conditionA	conditionD	-3.80754	2.29842	2.97647e-11	1.45117e-09
DN1819_c0_g1_i2	conditionA	conditionD	-2.48751	4.80164	3.06138e-11	1.48871e-09
DN4830_c0_g2_i1	conditionA	conditionD	-3.27603	6.8516	3.08663e-11	1.49713e-09
DN31641_c0_g1_i1	conditionA	conditionD	-5.0767	0.507404	3.13233e-11	1.51735e-09
DN443_c0_g1_i1	conditionA	conditionD	-3.17258	3.966	3.13986e-11	1.51905e-09
DN2322_c0_g1_i4	conditionA	conditionD	-3.47204	4.5906	3.2384e-11	1.56471e-09
DN7620_c0_g1_i2	conditionA	conditionD	-4.89389	3.02807	3.39644e-11	1.63271e-09
DN54853_c0_g1_i1	conditionA	conditionD	-2.67822	5.3756	3.41191e-11	1.63807e-09
DN9156_c0_g1_i4	conditionA	conditionD	-4.59255	2.97167	3.46898e-11	1.66335e-09
DN3994_c0_g1_i1	conditionA	conditionD	-3.94028	1.99675	3.60238e-11	1.72293e-09
DN38617_c0_g1_i8	conditionA	conditionD	-4.12403	2.0469	3.6159e-11	1.72503e-09
DN7483_c0_g1_i1	conditionA	conditionD	-2.68554	5.07918	3.71739e-11	1.76897e-09
DN1006_c0_g1_i3	conditionA	conditionD	-5.02248	2.70864	3.80044e-11	1.80167e-09
DN4098_c0_g1_i10	conditionA	conditionD	-4.57511	8.34746	3.89134e-11	1.84015e-09
DN9342_c0_g1_i6	conditionA	conditionD	-5.99787	2.61818	3.90343e-11	1.84355e-09
DN2942_c0_g1_i10	conditionA	conditionD	-2.86723	8.58453	3.97113e-11	1.87084e-09
DN6256_c0_g1_i16	conditionA	conditionD	-2.40449	5.50962	4.00589e-11	1.88487e-09
DN3388_c0_g1_i3	conditionA	conditionD	-2.93989	5.05245	4.04965e-11	1.90308e-09
DN246_c0_g2_i2	conditionA	conditionD	-3.01972	3.2939	4.07969e-11	1.91481e-09
DN1395_c1_g1_i5	conditionA	conditionD	-5.36469	0.697901	4.13364e-11	1.93772e-09
DN4274_c0_g1_i1	conditionA	conditionD	-3.49893	4.1813	4.17974e-11	1.95448e-09
DN6692_c0_g2_i9	conditionA	conditionD	-3.19038	5.242	4.20671e-11	1.96466e-09
DN2926_c1_g1_i2	conditionA	conditionD	-5.72976	3.4935	4.26019e-11	1.98718e-09
DN15457_c1_g1_i1	conditionA	conditionD	-2.99114	3.64257	4.35019e-11	2.02665e-09
DN5947_c0_g1_i5	conditionA	conditionD	-4.73864	7.331	4.36594e-11	2.03148e-09
DN1033_c0_g1_i2	conditionA	conditionD	-3.12073	6.10225	4.39168e-11	2.04094e-09
DN6932_c0_g1_i1	conditionA	conditionD	-3.90395	7.27613	4.58614e-11	2.12347e-09
DN12186_c0_g1_i1	conditionA	conditionD	-3.20917	4.65808	4.63664e-11	2.14422e-09
DN2149_c1_g1_i1	conditionA	conditionD	-2.97908	6.54319	4.66758e-11	2.15588e-09
DN2634_c0_g1_i1	conditionA	conditionD	-3.26451	4.93245	4.87998e-11	2.25123e-09
DN855_c0_g3_i2	conditionA	conditionD	-3.82701	2.90975	5.29913e-11	2.42974e-09
DN2224_c0_g1_i4	conditionA	conditionD	-2.52927	6.25883	5.35788e-11	2.4522e-09
DN116_c0_g1_i2	conditionA	conditionD	-4.94788	0.781173	5.36111e-11	2.4522e-09
DN2407_c0_g1_i3	conditionA	conditionD	-2.69805	9.26834	5.41917e-11	2.46978e-09
DN1039_c2_g1_i3	conditionA	conditionD	-5.31731	1.60337	5.69917e-11	2.58801e-09
DN8570_c0_g1_i3	conditionA	conditionD	-3.11562	10.5257	5.70971e-11	2.58968e-09
DN39357_c0_g1_i1	conditionA	conditionD	-4.54862	2.53512	5.77494e-11	2.61613e-09
DN7324_c0_g1_i3	conditionA	conditionD	-2.93517	3.9858	5.80569e-11	2.62376e-09
DN4019_c0_g1_i15	conditionA	conditionD	-3.46683	7.91025	5.92753e-11	2.67561e-09
DN11521_c0_g3_i1	conditionA	conditionD	-2.71901	6.48891	5.96994e-11	2.69154e-09
DN3116_c1_g1_i1	conditionA	conditionD	-2.95692	7.70357	6.01126e-11	2.70515e-09
DN1006_c0_g1_i6	conditionA	conditionD	-4.60254	3.395	6.01447e-11	2.70515e-09
DN5972_c0_g1_i1	conditionA	conditionD	-4.47003	1.74552	6.25674e-11	2.81077e-09
DN4090_c0_g1_i1	conditionA	conditionD	-2.37397	5.4802	6.3585e-11	2.84631e-09
DN9180_c0_g1_i1	conditionA	conditionD	-2.5205	5.47317	6.48014e-11	2.89733e-09
DN7435_c0_g1_i4	conditionA	conditionD	-2.90097	7.58452	7.00675e-11	3.12538e-09
DN59918_c0_g1_i1	conditionA	conditionD	-5.33709	2.10783	7.08083e-11	3.15469e-09
DN89_c0_g1_i6	conditionA	conditionD	-2.82846	3.56541	7.15121e-11	3.18229e-09
DN2823_c0_g1_i2	conditionA	conditionD	-2.5832	5.31249	7.41569e-11	3.28064e-09
DN114567_c0_g1_i1	conditionA	conditionD	-2.94901	5.50537	7.43332e-11	3.28214e-09
DN8243_c0_g1_i10	conditionA	conditionD	-7.05142	2.49975	7.43648e-11	3.28214e-09
DN24791_c0_g1_i4	conditionA	conditionD	-3.75058	2.69949	7.47074e-11	3.29341e-09
DN3627_c0_g2_i1	conditionA	conditionD	-4.66451	3.59755	7.57134e-11	3.33387e-09
DN10316_c0_g1_i3	conditionA	conditionD	-5.58153	1.99406	7.85887e-11	3.4484e-09
DN9051_c0_g1_i6	conditionA	conditionD	-2.41299	6.7137	8.44847e-11	3.7028e-09
DN39357_c0_g1_i4	conditionA	conditionD	-2.68936	10.599	8.47529e-11	3.71025e-09
DN7998_c0_g1_i1	conditionA	conditionD	-9.47629	-0.0146834	8.70238e-11	3.80525e-09
DN5981_c1_g4_i1	conditionA	conditionD	-3.40035	3.66507	9.09061e-11	3.97041e-09
DN4019_c0_g1_i9	conditionA	conditionD	-4.36335	3.13752	9.14263e-11	3.98851e-09
DN54853_c1_g1_i1	conditionA	conditionD	-5.79069	-0.3064	9.23589e-11	4.02455e-09
DN3891_c0_g1_i2	conditionA	conditionD	-2.39748	4.74445	9.31828e-11	4.05576e-09
DN450_c0_g1_i3	conditionA	conditionD	-3.19113	2.82072	9.88091e-11	4.29569e-09
DN4710_c0_g1_i2	conditionA	conditionD	-2.53623	4.83948	1.00969e-10	4.38454e-09
DN1855_c3_g2_i1	conditionA	conditionD	-2.41724	5.2299	1.01791e-10	4.41517e-09
DN26_c0_g1_i1	conditionA	conditionD	-3.5697	3.883	1.05875e-10	4.5765e-09
DN1381_c0_g3_i1	conditionA	conditionD	-2.57815	6.37816	1.11515e-10	4.80382e-09
DN3614_c0_g1_i4	conditionA	conditionD	-2.88647	7.19862	1.15517e-10	4.96488e-09
DN9160_c0_g1_i1	conditionA	conditionD	-2.84902	4.31469	1.22797e-10	5.2598e-09
DN114046_c0_g1_i1	conditionA	conditionD	-2.51769	7.58738	1.25665e-10	5.37045e-09
DN34142_c0_g1_i1	conditionA	conditionD	-4.53303	1.06401	1.26076e-10	5.38189e-09
DN589_c0_g2_i1	conditionA	conditionD	-2.94492	3.91725	1.26988e-10	5.41469e-09
DN14294_c0_g1_i4	conditionA	conditionD	-2.88936	3.85936	1.29121e-10	5.48089e-09
DN15263_c1_g1_i2	conditionA	conditionD	-2.6024	5.56273	1.30745e-10	5.54357e-09
DN19053_c0_g1_i1	conditionA	conditionD	-3.3418	2.88906	1.31444e-10	5.56697e-09
DN193_c0_g2_i1	conditionA	conditionD	-3.62998	4.4985	1.36805e-10	5.78105e-09
DN7210_c0_g3_i1	conditionA	conditionD	-4.1516	8.12498	1.41239e-10	5.95508e-09
DN3075_c0_g4_i1	conditionA	conditionD	-5.13542	1.82298	1.45892e-10	6.13793e-09
DN11386_c0_g1_i2	conditionA	conditionD	-2.94996	3.8745	1.45901e-10	6.13793e-09
DN554_c0_g1_i2	conditionA	conditionD	-4.01517	1.99985	1.57292e-10	6.59507e-09
DN3041_c0_g2_i5	conditionA	conditionD	-4.36501	2.23423	1.58568e-10	6.64095e-09
DN4981_c0_g1_i2	conditionA	conditionD	-2.4373	4.89908	1.58738e-10	6.64095e-09
DN3234_c0_g1_i1	conditionA	conditionD	-2.53196	4.10675	1.5987e-10	6.68089e-09
DN992_c0_g1_i6	conditionA	conditionD	-4.74789	3.05949	1.60547e-10	6.6874e-09
DN28747_c0_g1_i4	conditionA	conditionD	-3.34994	3.35165	1.60557e-10	6.6874e-09
DN6180_c0_g1_i12	conditionA	conditionD	-2.97987	3.30128	1.61311e-10	6.71139e-09
DN3380_c0_g1_i24	conditionA	conditionD	-2.79551	3.51083	1.62435e-10	6.74327e-09
DN5443_c0_g1_i4	conditionA	conditionD	-3.17727	2.78445	1.73155e-10	7.16467e-09
DN1387_c0_g2_i1	conditionA	conditionD	-2.49479	8.15758	1.80343e-10	7.44575e-09
DN155814_c0_g1_i1	conditionA	conditionD	-4.22633	3.58236	1.85031e-10	7.63098e-09
DN18206_c0_g1_i4	conditionA	conditionD	-9.28744	-0.191313	1.85324e-10	7.63472e-09
DN15620_c0_g1_i1	conditionA	conditionD	-3.9717	3.95378	1.87157e-10	7.70179e-09
DN3668_c0_g1_i2	conditionA	conditionD	-3.20191	3.62679	1.92281e-10	7.89546e-09
DN9271_c0_g1_i1	conditionA	conditionD	-2.5437	8.59081	1.9448e-10	7.97704e-09
DN5203_c0_g1_i2	conditionA	conditionD	-3.77567	1.89	1.95127e-10	7.99491e-09
DN3301_c0_g1_i6	conditionA	conditionD	-3.04833	8.52886	1.95781e-10	8.01302e-09
DN8868_c0_g3_i1	conditionA	conditionD	-3.80304	1.92917	2.03194e-10	8.30738e-09
DN11201_c0_g3_i1	conditionA	conditionD	-2.92671	3.92247	2.0439e-10	8.34454e-09
DN4176_c0_g1_i19	conditionA	conditionD	-3.96696	2.86351	2.04545e-10	8.34454e-09
DN143823_c0_g1_i1	conditionA	conditionD	-3.50904	2.23804	2.05658e-10	8.38088e-09
DN96983_c0_g1_i1	conditionA	conditionD	-3.12107	7.321	2.09345e-10	8.52193e-09
DN3986_c2_g1_i6	conditionA	conditionD	-2.67186	4.53633	2.10541e-10	8.5614e-09
DN434_c0_g1_i5	conditionA	conditionD	-2.78422	4.84823	2.15544e-10	8.74601e-09
DN213_c0_g2_i4	conditionA	conditionD	-2.37747	5.51679	2.16411e-10	8.77174e-09
DN13631_c0_g1_i2	conditionA	conditionD	-2.46744	7.8527	2.21762e-10	8.97897e-09
DN2706_c0_g1_i11	conditionA	conditionD	-3.60103	3.0129	2.22278e-10	8.99024e-09
DN711_c0_g1_i12	conditionA	conditionD	-3.00646	3.91795	2.24358e-10	9.06465e-09
DN54052_c0_g1_i1	conditionA	conditionD	-5.15066	0.619718	2.29114e-10	9.24689e-09
DN10449_c0_g1_i1	conditionA	conditionD	-4.63454	1.15543	2.41586e-10	9.73986e-09
DN10531_c0_g1_i1	conditionA	conditionD	-2.73077	3.62792	2.42039e-10	9.74767e-09
DN14822_c0_g1_i2	conditionA	conditionD	-3.6333	3.23066	2.42474e-10	9.7548e-09
DN281_c0_g2_i1	conditionA	conditionD	-3.84899	1.90376	2.43808e-10	9.78761e-09
DN43059_c0_g1_i1	conditionA	conditionD	-3.04608	3.50957	2.51328e-10	1.00681e-08
DN434_c0_g1_i7	conditionA	conditionD	-2.38294	5.11534	2.6031e-10	1.04058e-08
DN3532_c1_g4_i1	conditionA	conditionD	-5.71174	0.104656	2.64729e-10	1.05712e-08
DN4800_c1_g3_i1	conditionA	conditionD	-2.65798	8.03126	2.77855e-10	1.1072e-08
DN2231_c0_g1_i1	conditionA	conditionD	-3.43764	2.46411	2.78401e-10	1.1082e-08
DN51985_c0_g1_i1	conditionA	conditionD	-2.94257	4.15408	2.80572e-10	1.11567e-08
DN3046_c0_g1_i2	conditionA	conditionD	-3.92231	3.30313	2.83323e-10	1.12542e-08
DN10942_c1_g1_i1	conditionA	conditionD	-2.66845	7.8464	2.85214e-10	1.13055e-08
DN2857_c0_g3_i2	conditionA	conditionD	-2.90178	4.42937	2.8556e-10	1.13073e-08
DN3369_c0_g1_i1	conditionA	conditionD	-3.06353	6.71357	2.8935e-10	1.14454e-08
DN7582_c0_g1_i1	conditionA	conditionD	-2.3867	4.50389	2.97103e-10	1.17275e-08
DN28861_c0_g1_i1	conditionA	conditionD	-6.27689	-0.650476	3.02031e-10	1.18971e-08
DN1956_c0_g1_i11	conditionA	conditionD	-2.50799	4.66641	3.03472e-10	1.19414e-08
DN3301_c0_g1_i7	conditionA	conditionD	-2.39058	7.20777	3.04484e-10	1.19688e-08
DN2671_c0_g1_i10	conditionA	conditionD	-3.00201	3.47049	3.07027e-10	1.20561e-08
DN5443_c0_g1_i2	conditionA	conditionD	-3.4636	9.54792	3.07863e-10	1.20764e-08
DN4660_c0_g1_i4	conditionA	conditionD	-3.72599	2.75944	3.09758e-10	1.21381e-08
DN10821_c0_g1_i1	conditionA	conditionD	-2.437	4.7637	3.12349e-10	1.2227e-08
DN9346_c0_g1_i2	conditionA	conditionD	-2.57666	4.40621	3.16651e-10	1.23825e-08
DN4176_c0_g1_i5	conditionA	conditionD	-3.83369	3.62129	3.25028e-10	1.26787e-08
DN996_c0_g1_i5	conditionA	conditionD	-3.4455	7.06323	3.31782e-10	1.29207e-08
DN95_c0_g1_i3	conditionA	conditionD	-2.34578	6.72795	3.37671e-10	1.31229e-08
DN28020_c0_g3_i1	conditionA	conditionD	-3.53534	5.43732	3.46384e-10	1.34477e-08
DN4830_c0_g1_i11	conditionA	conditionD	-5.27793	4.49459	3.57359e-10	1.38595e-08
DN1649_c0_g1_i2	conditionA	conditionD	-2.82631	4.25296	3.65183e-10	1.41339e-08
DN6089_c0_g1_i3	conditionA	conditionD	-3.90045	7.77385	3.66775e-10	1.4181e-08
DN5303_c0_g1_i5	conditionA	conditionD	-3.14567	7.98331	3.70632e-10	1.43154e-08
DN8906_c0_g1_i3	conditionA	conditionD	-4.65316	1.2307	3.86333e-10	1.49066e-08
DN64365_c1_g2_i1	conditionA	conditionD	-5.27094	0.146794	3.87303e-10	1.49288e-08
DN5718_c0_g1_i1	conditionA	conditionD	-9.31951	-0.162092	3.91922e-10	1.50914e-08
DN31514_c2_g1_i1	conditionA	conditionD	-8.22667	7.38951	3.93156e-10	1.51235e-08
DN7561_c0_g1_i5	conditionA	conditionD	-3.4073	10.8201	3.96579e-10	1.52396e-08
DN37606_c0_g2_i3	conditionA	conditionD	-3.48468	2.72208	4.0169e-10	1.54203e-08
DN4707_c0_g3_i1	conditionA	conditionD	-2.7528	4.45328	4.10373e-10	1.57376e-08
DN124_c0_g3_i1	conditionA	conditionD	-2.38009	4.39181	4.22194e-10	1.61254e-08
DN3388_c0_g2_i1	conditionA	conditionD	-4.82457	2.70341	4.52759e-10	1.72579e-08
DN18989_c0_g3_i5	conditionA	conditionD	-3.0888	4.98194	4.61049e-10	1.75562e-08
DN11797_c1_g2_i1	conditionA	conditionD	-2.31251	5.56926	4.66888e-10	1.77606e-08
DN24899_c0_g1_i2	conditionA	conditionD	-2.4748	5.55776	4.77795e-10	1.81572e-08
DN2841_c0_g1_i3	conditionA	conditionD	-2.63045	4.16176	4.86776e-10	1.84798e-08
DN12673_c0_g1_i1	conditionA	conditionD	-4.86402	0.233612	5.01367e-10	1.89956e-08
DN2578_c1_g1_i1	conditionA	conditionD	-6.74019	0.703045	5.01995e-10	1.90003e-08
DN15729_c0_g3_i1	conditionA	conditionD	-2.37859	5.2118	5.10542e-10	1.92851e-08
DN4306_c0_g1_i4	conditionA	conditionD	-3.69093	1.88535	5.18855e-10	1.95795e-08
DN6748_c0_g2_i2	conditionA	conditionD	-6.84478	2.94655	5.2393e-10	1.97352e-08
DN4271_c0_g2_i6	conditionA	conditionD	-2.60859	9.44552	5.24223e-10	1.97352e-08
DN698_c0_g1_i5	conditionA	conditionD	-2.84493	3.97665	5.26947e-10	1.98056e-08
DN4369_c1_g2_i2	conditionA	conditionD	-2.97203	3.08086	5.27672e-10	1.98131e-08
DN3627_c0_g2_i5	conditionA	conditionD	-4.22647	3.1518	5.32223e-10	1.99642e-08
DN2675_c0_g6_i2	conditionA	conditionD	-2.76617	9.91446	5.42584e-10	2.03326e-08
DN9915_c0_g1_i1	conditionA	conditionD	-4.19529	3.226	5.48261e-10	2.0525e-08
DN2957_c0_g1_i7	conditionA	conditionD	-2.89817	5.96777	5.48893e-10	2.05283e-08
DN19777_c0_g1_i3	conditionA	conditionD	-2.50982	5.28002	5.62146e-10	2.09501e-08
DN8542_c0_g1_i4	conditionA	conditionD	-2.48583	5.74475	5.62394e-10	2.09501e-08
DN6519_c0_g1_i4	conditionA	conditionD	-2.20624	6.11022	5.72271e-10	2.12761e-08
DN2916_c0_g3_i3	conditionA	conditionD	-2.68693	7.41784	5.73826e-10	2.12919e-08
DN5060_c0_g6_i1	conditionA	conditionD	-2.66371	4.06107	5.74767e-10	2.13059e-08
DN9308_c0_g1_i2	conditionA	conditionD	-6.56193	-0.394481	5.78722e-10	2.14315e-08
DN2466_c0_g1_i3	conditionA	conditionD	-3.53929	2.26477	5.85759e-10	2.16708e-08
DN133971_c0_g1_i1	conditionA	conditionD	-2.4596	4.12526	6.00179e-10	2.21825e-08
DN4754_c0_g1_i7	conditionA	conditionD	-3.09242	5.85746	6.16023e-10	2.27236e-08
DN1154_c0_g1_i2	conditionA	conditionD	-2.99868	4.03532	6.26433e-10	2.304e-08
DN3837_c0_g1_i8	conditionA	conditionD	-2.39837	4.09944	6.52575e-10	2.39548e-08
DN8546_c0_g1_i7	conditionA	conditionD	-3.74883	3.36357	6.53702e-10	2.39729e-08
DN173992_c0_g1_i1	conditionA	conditionD	-2.48732	5.04071	6.62018e-10	2.42543e-08
DN588_c2_g1_i2	conditionA	conditionD	-2.25379	6.01253	6.73974e-10	2.46683e-08
DN708_c1_g1_i2	conditionA	conditionD	-2.26723	5.05579	6.74873e-10	2.46773e-08
DN9960_c0_g2_i1	conditionA	conditionD	-2.42225	6.36085	6.7872e-10	2.477e-08
DN1190_c0_g1_i3	conditionA	conditionD	-2.6172	4.81874	7.10382e-10	2.58754e-08
DN193_c0_g2_i2	conditionA	conditionD	-4.14971	3.61508	7.53424e-10	2.7364e-08
DN12860_c0_g1_i2	conditionA	conditionD	-2.48215	5.8485	7.95995e-10	2.88269e-08
DN5156_c2_g1_i2	conditionA	conditionD	-3.58484	3.16225	8.0692e-10	2.91946e-08
DN5580_c0_g3_i1	conditionA	conditionD	-3.62611	2.2757	8.36741e-10	3.02156e-08
DN18721_c0_g1_i1	conditionA	conditionD	-2.14021	5.58815	8.47465e-10	3.05736e-08
DN10973_c0_g2_i1	conditionA	conditionD	-4.68668	0.575769	8.77637e-10	3.16318e-08
DN128283_c0_g1_i1	conditionA	conditionD	-7.64931	4.99596	8.99709e-10	3.23964e-08
DN993_c0_g1_i2	conditionA	conditionD	-4.24237	8.07753	9.05528e-10	3.25274e-08
DN2940_c0_g1_i11	conditionA	conditionD	-2.59039	3.89888	9.05934e-10	3.25274e-08
DN271_c0_g1_i12	conditionA	conditionD	-7.37355	2.92321	9.0919e-10	3.26018e-08
DN14117_c0_g1_i1	conditionA	conditionD	-5.19502	2.22791	9.09735e-10	3.26018e-08
DN8042_c0_g1_i1	conditionA	conditionD	-4.27465	0.434305	9.15671e-10	3.27835e-08
DN10410_c3_g1_i3	conditionA	conditionD	-2.75112	5.44946	9.41135e-10	3.36632e-08
DN5303_c0_g1_i3	conditionA	conditionD	-2.34031	7.68078	9.44831e-10	3.37634e-08
DN4424_c0_g1_i9	conditionA	conditionD	-2.15372	5.08783	9.67969e-10	3.4536e-08
DN5093_c0_g1_i1	conditionA	conditionD	-4.1632	3.1702	9.73503e-10	3.46894e-08
DN20723_c0_g1_i2	conditionA	conditionD	-3.63807	2.17695	9.75123e-10	3.47144e-08
DN2813_c1_g1_i12	conditionA	conditionD	-2.49182	10.1713	1.02245e-09	3.6365e-08
DN1726_c0_g1_i5	conditionA	conditionD	-2.26423	4.31263	1.07625e-09	3.82422e-08
DN490_c0_g1_i5	conditionA	conditionD	-2.98619	4.01364	1.08207e-09	3.84128e-08
DN2634_c0_g1_i2	conditionA	conditionD	-2.57854	5.3845	1.0876e-09	3.8504e-08
DN5206_c0_g3_i2	conditionA	conditionD	-4.92645	1.58049	1.08769e-09	3.8504e-08
DN2857_c2_g1_i1	conditionA	conditionD	-2.74366	3.83302	1.09081e-09	3.8578e-08
DN16629_c0_g1_i1	conditionA	conditionD	-5.80133	0.239373	1.09248e-09	3.86009e-08
DN3881_c0_g1_i5	conditionA	conditionD	-2.39384	3.92488	1.15991e-09	4.09069e-08
DN9267_c0_g1_i12	conditionA	conditionD	-8.11936	4.07042	1.16814e-09	4.11588e-08
DN1837_c0_g1_i8	conditionA	conditionD	-2.49117	6.03731	1.19363e-09	4.20175e-08
DN14322_c0_g2_i3	conditionA	conditionD	-2.48746	6.06088	1.23149e-09	4.331e-08
DN19341_c1_g1_i1	conditionA	conditionD	-3.55607	3.02058	1.26674e-09	4.44667e-08
DN2592_c0_g2_i1	conditionA	conditionD	-3.79758	4.8849	1.3008e-09	4.562e-08
DN396_c0_g1_i24	conditionA	conditionD	-2.80978	4.02487	1.35866e-09	4.76047e-08
DN2047_c0_g1_i6	conditionA	conditionD	-4.51973	0.923692	1.3816e-09	4.83638e-08
DN2531_c0_g1_i5	conditionA	conditionD	-2.36451	4.79842	1.39503e-09	4.87739e-08
DN13703_c2_g2_i2	conditionA	conditionD	-2.47632	4.84316	1.3959e-09	4.87739e-08
DN9854_c0_g2_i3	conditionA	conditionD	-3.94076	1.59373	1.40567e-09	4.90696e-08
DN30200_c0_g1_i1	conditionA	conditionD	-4.11435	2.91627	1.42542e-09	4.97131e-08
DN6781_c0_g1_i5	conditionA	conditionD	-2.47088	3.80669	1.45861e-09	5.08237e-08
DN4380_c0_g1_i2	conditionA	conditionD	-6.03758	7.77462	1.48402e-09	5.15664e-08
DN3239_c0_g1_i9	conditionA	conditionD	-4.21281	2.35538	1.50516e-09	5.22047e-08
DN6775_c1_g1_i6	conditionA	conditionD	-4.45417	5.72192	1.51362e-09	5.24498e-08
DN144203_c0_g1_i1	conditionA	conditionD	-2.69797	3.30206	1.56263e-09	5.40986e-08
DN2634_c0_g1_i18	conditionA	conditionD	-4.07138	5.28864	1.5694e-09	5.42832e-08
DN20573_c0_g1_i3	conditionA	conditionD	-5.84783	0.578638	1.59539e-09	5.49807e-08
DN6775_c1_g1_i3	conditionA	conditionD	-6.08444	1.73079	1.66615e-09	5.72622e-08
DN7726_c0_g1_i2	conditionA	conditionD	-2.17801	6.1985	1.69381e-09	5.81069e-08
DN4153_c0_g1_i6	conditionA	conditionD	-3.66801	3.19442	1.77484e-09	6.08314e-08
DN149_c1_g3_i4	conditionA	conditionD	-2.91537	6.0143	1.79331e-09	6.14088e-08
DN2231_c0_g1_i2	conditionA	conditionD	-2.78627	3.79321	1.8159e-09	6.21259e-08
DN8957_c0_g1_i4	conditionA	conditionD	-2.82525	5.21116	1.87191e-09	6.38685e-08
DN23084_c0_g3_i1	conditionA	conditionD	-3.40258	3.5342	1.88161e-09	6.41412e-08
DN1874_c0_g1_i17	conditionA	conditionD	-3.18093	2.55055	1.91059e-09	6.50703e-08
DN11137_c0_g1_i5	conditionA	conditionD	-3.89885	2.43879	1.97933e-09	6.7169e-08
DN117101_c0_g1_i1	conditionA	conditionD	-2.96555	4.51084	2.04464e-09	6.91492e-08
DN98759_c0_g1_i1	conditionA	conditionD	-3.97018	1.81654	2.04501e-09	6.91492e-08
DN2607_c0_g2_i1	conditionA	conditionD	-4.12103	1.747	2.04915e-09	6.92272e-08
DN9297_c0_g1_i4	conditionA	conditionD	-2.49208	7.2592	2.07056e-09	6.98879e-08
DN2578_c1_g1_i3	conditionA	conditionD	-2.48194	7.5748	2.09337e-09	7.05946e-08
DN3466_c0_g2_i2	conditionA	conditionD	-2.68578	4.73914	2.11616e-09	7.12359e-08
DN1663_c0_g1_i5	conditionA	conditionD	-4.89016	3.27384	2.28841e-09	7.68287e-08
DN3140_c0_g1_i2	conditionA	conditionD	-2.93517	7.90042	2.37039e-09	7.94397e-08
DN16849_c0_g1_i13	conditionA	conditionD	-2.84917	3.67076	2.39625e-09	8.00929e-08
DN2550_c0_g1_i1	conditionA	conditionD	-2.48601	4.42454	2.47363e-09	8.246e-08
DN2760_c0_g1_i1	conditionA	conditionD	-3.03482	3.68342	2.4776e-09	8.25197e-08
DN12314_c0_g1_i1	conditionA	conditionD	-2.29903	4.3294	2.49899e-09	8.31587e-08
DN2018_c0_g2_i13	conditionA	conditionD	-2.55616	5.4237	2.51185e-09	8.3513e-08
DN2898_c1_g1_i2	conditionA	conditionD	-3.41285	2.60764	2.60696e-09	8.64468e-08
DN9859_c0_g1_i2	conditionA	conditionD	-3.43753	5.18954	2.62358e-09	8.69215e-08
DN9267_c0_g1_i3	conditionA	conditionD	-5.4709	1.84419	2.65476e-09	8.77235e-08
DN4161_c0_g5_i1	conditionA	conditionD	-2.72952	3.25053	2.68266e-09	8.85675e-08
DN5821_c0_g1_i4	conditionA	conditionD	-3.94858	2.00768	2.69817e-09	8.90019e-08
DN4967_c0_g1_i10	conditionA	conditionD	-2.6082	8.07057	2.71121e-09	8.93539e-08
DN465_c0_g1_i8	conditionA	conditionD	-3.32191	3.33079	2.73439e-09	9.00391e-08
DN1528_c0_g1_i10	conditionA	conditionD	-4.25118	1.04463	2.89909e-09	9.53793e-08
DN21691_c0_g3_i5	conditionA	conditionD	-4.69697	1.01637	2.99183e-09	9.82592e-08
DN6945_c0_g1_i3	conditionA	conditionD	-3.75114	1.38454	3.04009e-09	9.97572e-08
DN1263_c0_g1_i2	conditionA	conditionD	-4.03859	2.98952	3.198e-09	1.04757e-07
DN7820_c1_g1_i4	conditionA	conditionD	-3.63432	2.60229	3.25547e-09	1.06547e-07
DN163272_c0_g1_i1	conditionA	conditionD	-4.49176	0.359402	3.27567e-09	1.07115e-07
DN114600_c0_g1_i1	conditionA	conditionD	-6.70525	3.4431	3.34117e-09	1.09162e-07
DN57012_c0_g2_i4	conditionA	conditionD	-2.4791	9.4328	3.34531e-09	1.09203e-07
DN784_c0_g3_i1	conditionA	conditionD	-3.69757	3.88748	3.34997e-09	1.09261e-07
DN15776_c0_g3_i1	conditionA	conditionD	-3.18239	7.32172	3.4189e-09	1.11316e-07
DN64365_c0_g1_i5	conditionA	conditionD	-4.21403	3.68066	3.48153e-09	1.13258e-07
DN8506_c0_g1_i5	conditionA	conditionD	-2.89956	6.04803	3.48799e-09	1.1337e-07
DN13737_c0_g1_i1	conditionA	conditionD	-2.08418	6.11274	3.51244e-09	1.14067e-07
DN11161_c0_g1_i4	conditionA	conditionD	-2.41957	5.10553	3.59984e-09	1.16805e-07
DN4800_c1_g2_i3	conditionA	conditionD	-4.04325	3.2386	3.61063e-09	1.17054e-07
DN1239_c0_g1_i9	conditionA	conditionD	-3.09984	3.6362	3.68909e-09	1.19392e-07
DN4937_c0_g1_i13	conditionA	conditionD	-3.49515	5.34626	3.74264e-09	1.20794e-07
DN7960_c0_g1_i1	conditionA	conditionD	-2.32089	4.05005	3.74521e-09	1.20794e-07
DN3134_c0_g1_i6	conditionA	conditionD	-2.36733	5.2729	3.995e-09	1.28631e-07
DN9150_c1_g2_i1	conditionA	conditionD	-2.75731	4.76699	4.19301e-09	1.34776e-07
DN1884_c0_g1_i1	conditionA	conditionD	-4.07206	4.51692	4.1992e-09	1.3486e-07
DN59116_c0_g1_i3	conditionA	conditionD	-2.75441	8.3323	4.48533e-09	1.43683e-07
DN3783_c0_g1_i2	conditionA	conditionD	-3.26096	2.11919	4.49034e-09	1.43721e-07
DN27198_c0_g1_i1	conditionA	conditionD	-2.62835	3.47275	4.51368e-09	1.44346e-07
DN50177_c0_g1_i4	conditionA	conditionD	-3.14092	6.12564	4.54616e-09	1.45139e-07
DN4574_c0_g1_i3	conditionA	conditionD	-4.6364	2.15713	4.64281e-09	1.48099e-07
DN3395_c1_g2_i1	conditionA	conditionD	-3.59489	4.6675	4.6701e-09	1.48844e-07
DN6621_c0_g1_i1	conditionA	conditionD	-4.34436	4.86968	4.72698e-09	1.50529e-07
DN21800_c0_g1_i2	conditionA	conditionD	-2.1533	5.08368	4.82543e-09	1.53535e-07
DN4158_c0_g1_i1	conditionA	conditionD	-3.55684	2.97763	4.89745e-09	1.55564e-07
DN6420_c0_g1_i3	conditionA	conditionD	-3.79403	1.67096	4.9037e-09	1.55632e-07
DN8546_c0_g1_i6	conditionA	conditionD	-4.36795	0.744469	4.9335e-09	1.56446e-07
DN6530_c0_g1_i1	conditionA	conditionD	-2.30661	7.82622	4.96715e-09	1.57381e-07
DN3147_c0_g1_i3	conditionA	conditionD	-2.33629	6.65131	5.02884e-09	1.59068e-07
DN1972_c1_g1_i1	conditionA	conditionD	-4.59476	2.90471	5.061e-09	1.59951e-07
DN12179_c1_g3_i1	conditionA	conditionD	-3.06461	2.45707	5.08969e-09	1.60723e-07
DN5899_c0_g1_i7	conditionA	conditionD	-4.22719	0.676536	5.23297e-09	1.65007e-07
DN193_c0_g1_i10	conditionA	conditionD	-2.47522	4.52751	5.32798e-09	1.67827e-07
DN1681_c0_g1_i14	conditionA	conditionD	-3.32889	3.61079	5.33767e-09	1.67992e-07
DN11680_c0_g1_i1	conditionA	conditionD	-5.78124	0.219822	5.39014e-09	1.69502e-07
DN12279_c0_g1_i1	conditionA	conditionD	-2.5648	6.46094	5.45828e-09	1.71359e-07
DN1388_c0_g1_i3	conditionA	conditionD	-3.70275	2.33841	5.53496e-09	1.73485e-07
DN9267_c0_g1_i9	conditionA	conditionD	-7.70234	3.38922	5.61071e-09	1.75706e-07
DN7268_c1_g1_i2	conditionA	conditionD	-4.45714	0.76279	5.92572e-09	1.85417e-07
DN9197_c0_g1_i2	conditionA	conditionD	-2.99689	8.95937	6.1976e-09	1.93603e-07
DN98451_c0_g1_i1	conditionA	conditionD	-4.98157	1.27974	6.20946e-09	1.93813e-07
DN3756_c0_g1_i1	conditionA	conditionD	-2.94138	2.51468	6.39675e-09	1.99165e-07
DN6775_c1_g1_i5	conditionA	conditionD	-5.52067	1.52071	6.40244e-09	1.99178e-07
DN24745_c0_g1_i2	conditionA	conditionD	-2.49754	8.19042	6.50452e-09	2.0202e-07
DN23754_c0_g2_i1	conditionA	conditionD	-2.69049	3.1626	6.56182e-09	2.03632e-07
DN5947_c0_g1_i8	conditionA	conditionD	-6.12857	3.62177	6.62705e-09	2.05319e-07
DN2110_c0_g3_i1	conditionA	conditionD	-4.01128	0.283837	6.72423e-09	2.07988e-07
DN3988_c0_g1_i15	conditionA	conditionD	-2.30265	4.11495	6.82494e-09	2.1093e-07
DN1951_c0_g2_i3	conditionA	conditionD	-5.08219	2.05939	6.83838e-09	2.11173e-07
DN15709_c0_g1_i5	conditionA	conditionD	-2.19383	6.69708	6.93778e-09	2.13718e-07
DN14617_c0_g3_i4	conditionA	conditionD	-4.58876	2.04214	7.16587e-09	2.20214e-07
DN4581_c0_g1_i4	conditionA	conditionD	-3.83083	1.73666	7.16779e-09	2.20214e-07
DN11659_c0_g1_i2	conditionA	conditionD	-2.4401	5.00162	7.19342e-09	2.20692e-07
DN3948_c0_g1_i1	conditionA	conditionD	-4.39403	7.42718	7.24562e-09	2.21957e-07
DN54853_c0_g1_i2	conditionA	conditionD	-2.29011	5.59231	7.24642e-09	2.21957e-07
DN150_c2_g1_i4	conditionA	conditionD	-2.48761	3.53893	7.26962e-09	2.22487e-07
DN6788_c0_g1_i1	conditionA	conditionD	-3.18772	2.83375	7.30973e-09	2.23352e-07
DN3098_c0_g1_i3	conditionA	conditionD	-3.04386	4.51948	7.33776e-09	2.24027e-07
DN7140_c0_g1_i2	conditionA	conditionD	-2.20776	5.81621	7.49829e-09	2.28743e-07
DN13728_c0_g1_i1	conditionA	conditionD	-3.09304	2.1491	7.55876e-09	2.30402e-07
DN12515_c0_g1_i3	conditionA	conditionD	-3.596	1.93592	7.64283e-09	2.32589e-07
DN2750_c0_g1_i2	conditionA	conditionD	-2.4209	4.81215	7.65146e-09	2.32664e-07
DN1649_c0_g1_i1	conditionA	conditionD	-3.12275	4.00577	7.72603e-09	2.34742e-07
DN6530_c0_g3_i2	conditionA	conditionD	-2.35165	9.10585	7.92793e-09	2.40683e-07
DN589_c0_g1_i1	conditionA	conditionD	-2.23458	4.00975	8.0993e-09	2.4549e-07
DN10094_c0_g1_i2	conditionA	conditionD	-2.887	2.93474	8.15661e-09	2.47029e-07
DN2592_c0_g1_i6	conditionA	conditionD	-4.01567	4.88269	8.33029e-09	2.51481e-07
DN30313_c0_g1_i3	conditionA	conditionD	-2.47344	10.3468	8.48129e-09	2.55835e-07
DN1588_c0_g3_i3	conditionA	conditionD	-4.06634	1.70979	8.53746e-09	2.57324e-07
DN9012_c0_g1_i6	conditionA	conditionD	-3.49084	3.35623	8.58081e-09	2.58424e-07
DN11147_c0_g1_i1	conditionA	conditionD	-2.0456	5.26338	8.65768e-09	2.60531e-07
DN37235_c0_g2_i2	conditionA	conditionD	-3.388	2.96183	8.7531e-09	2.62983e-07
DN8608_c0_g1_i7	conditionA	conditionD	-2.23509	5.27077	8.86015e-09	2.65776e-07
DN2190_c0_g2_i1	conditionA	conditionD	-3.00281	6.33054	8.98558e-09	2.69111e-07
DN30299_c0_g2_i4	conditionA	conditionD	-2.93874	3.50867	9.12523e-09	2.73077e-07
DN5740_c0_g2_i1	conditionA	conditionD	-2.63257	3.89265	9.1534e-09	2.73703e-07
DN16367_c0_g2_i4	conditionA	conditionD	-2.97927	3.01559	9.35889e-09	2.79626e-07
DN697_c0_g2_i8	conditionA	conditionD	-2.45324	8.02776	9.49231e-09	2.82776e-07
DN30655_c0_g1_i3	conditionA	conditionD	-4.1643	3.68665	9.49432e-09	2.82776e-07
DN7740_c0_g1_i2	conditionA	conditionD	-2.20661	6.16338	9.5706e-09	2.84824e-07
DN112202_c0_g1_i1	conditionA	conditionD	-3.12074	3.83136	9.71389e-09	2.88633e-07
DN9769_c0_g1_i4	conditionA	conditionD	-2.12584	5.40814	9.86775e-09	2.92743e-07
DN4251_c0_g1_i11	conditionA	conditionD	-3.4817	1.80626	9.90636e-09	2.93658e-07
DN15246_c0_g1_i3	conditionA	conditionD	-3.91429	2.58733	9.93931e-09	2.94403e-07
DN5854_c0_g1_i1	conditionA	conditionD	-2.66317	5.01329	9.95868e-09	2.94746e-07
DN1187_c1_g1_i1	conditionA	conditionD	-6.5893	1.55153	9.97564e-09	2.95016e-07
DN11793_c0_g1_i1	conditionA	conditionD	-3.68044	4.21496	1.01456e-08	2.99807e-07
DN3426_c0_g1_i1	conditionA	conditionD	-2.95115	3.0882	1.01621e-08	3.0006e-07
DN3768_c0_g1_i1	conditionA	conditionD	-2.34225	5.08016	1.02102e-08	3.01246e-07
DN4161_c0_g4_i1	conditionA	conditionD	-2.56859	3.63801	1.02186e-08	3.01256e-07
DN8570_c0_g1_i1	conditionA	conditionD	-4.35047	2.35401	1.02444e-08	3.01781e-07
DN3253_c0_g1_i1	conditionA	conditionD	-2.96852	5.03791	1.02668e-08	3.02206e-07
DN2345_c0_g1_i2	conditionA	conditionD	-2.28177	3.89991	1.03204e-08	3.03548e-07
DN7428_c0_g1_i16	conditionA	conditionD	-2.75392	3.429	1.03842e-08	3.05184e-07
DN16790_c0_g1_i14	conditionA	conditionD	-4.21636	1.19569	1.04851e-08	3.0791e-07
DN5343_c0_g1_i3	conditionA	conditionD	-2.84191	3.83399	1.06165e-08	3.11445e-07
DN11256_c0_g1_i1	conditionA	conditionD	-3.75303	3.29478	1.06219e-08	3.11445e-07
DN7483_c0_g1_i2	conditionA	conditionD	-4.006	1.47004	1.07649e-08	3.14659e-07
DN4274_c0_g1_i2	conditionA	conditionD	-2.07949	5.97238	1.08581e-08	3.16628e-07
DN5840_c0_g1_i9	conditionA	conditionD	-3.4884	1.22348	1.08658e-08	3.16628e-07
DN1481_c0_g2_i1	conditionA	conditionD	-5.70885	0.275855	1.08823e-08	3.16863e-07
DN4479_c0_g1_i1	conditionA	conditionD	-2.96524	2.62977	1.09831e-08	3.19061e-07
DN11521_c0_g1_i2	conditionA	conditionD	-3.09339	2.58338	1.12538e-08	3.2592e-07
DN23693_c0_g1_i2	conditionA	conditionD	-2.12204	4.44548	1.13316e-08	3.27921e-07
DN20257_c0_g1_i3	conditionA	conditionD	-3.2661	2.38978	1.13619e-08	3.28296e-07
DN10740_c0_g1_i1	conditionA	conditionD	-2.23366	6.55109	1.17957e-08	3.3953e-07
DN3108_c0_g1_i1	conditionA	conditionD	-2.23784	4.8768	1.18138e-08	3.39789e-07
DN9608_c0_g4_i1	conditionA	conditionD	-2.44388	4.30077	1.18442e-08	3.40404e-07
DN14086_c0_g1_i1	conditionA	conditionD	-4.62225	-0.484806	1.19846e-08	3.43918e-07
DN874_c0_g2_i5	conditionA	conditionD	-5.98186	2.71199	1.20694e-08	3.46086e-07
DN9944_c0_g1_i4	conditionA	conditionD	-2.92122	6.11156	1.21808e-08	3.49016e-07
DN6270_c1_g1_i3	conditionA	conditionD	-2.88914	3.35091	1.30793e-08	3.73343e-07
DN896_c0_g1_i5	conditionA	conditionD	-2.27563	5.07665	1.32766e-08	3.78689e-07
DN8546_c0_g1_i3	conditionA	conditionD	-5.81875	0.316453	1.3289e-08	3.78757e-07
DN10537_c1_g4_i1	conditionA	conditionD	-3.34243	6.42028	1.3413e-08	3.81427e-07
DN19695_c0_g1_i3	conditionA	conditionD	-2.41942	4.48968	1.34663e-08	3.82654e-07
DN439_c0_g1_i8	conditionA	conditionD	-2.1033	4.68022	1.35163e-08	3.83785e-07
DN3047_c0_g1_i14	conditionA	conditionD	-3.04707	5.36054	1.40066e-08	3.96513e-07
DN6159_c0_g1_i5	conditionA	conditionD	-3.972	5.63236	1.40888e-08	3.98541e-07
DN664_c0_g1_i1	conditionA	conditionD	-2.37256	4.01344	1.41464e-08	3.99573e-07
DN106_c1_g1_i6	conditionA	conditionD	-2.14793	5.70614	1.43093e-08	4.03568e-07
DN16074_c0_g1_i12	conditionA	conditionD	-2.537	4.28216	1.48962e-08	4.18559e-07
DN11521_c0_g1_i5	conditionA	conditionD	-4.40389	0.811903	1.49914e-08	4.2092e-07
DN4130_c0_g1_i2	conditionA	conditionD	-2.29929	4.1896	1.51216e-08	4.2426e-07
DN693_c0_g3_i1	conditionA	conditionD	-2.25423	5.89663	1.51336e-08	4.24281e-07
DN6890_c0_g1_i3	conditionA	conditionD	-3.07174	3.04895	1.52084e-08	4.2606e-07
DN5545_c0_g2_i1	conditionA	conditionD	-4.59569	1.49809	1.53451e-08	4.29571e-07
DN11679_c0_g1_i4	conditionA	conditionD	-2.02221	5.86463	1.6328e-08	4.56747e-07
DN14637_c0_g1_i2	conditionA	conditionD	-2.09093	5.04027	1.63739e-08	4.57693e-07
DN1847_c0_g1_i2	conditionA	conditionD	-3.61372	2.09556	1.68097e-08	4.68903e-07
DN846_c0_g2_i4	conditionA	conditionD	-2.31662	6.23077	1.69111e-08	4.71313e-07
DN97286_c0_g1_i1	conditionA	conditionD	-3.85745	1.92303	1.71399e-08	4.76984e-07
DN6314_c1_g1_i1	conditionA	conditionD	-1.9473	5.28055	1.76578e-08	4.89953e-07
DN6079_c0_g1_i8	conditionA	conditionD	-4.22084	10.7497	1.77179e-08	4.91259e-07
DN1644_c0_g1_i3	conditionA	conditionD	-3.4607	6.61601	1.77767e-08	4.92528e-07
DN23429_c0_g1_i9	conditionA	conditionD	-3.46759	1.69916	1.78039e-08	4.92918e-07
DN9500_c0_g3_i1	conditionA	conditionD	-2.23767	6.95953	1.89304e-08	5.22955e-07
DN1094_c0_g1_i5	conditionA	conditionD	-2.21671	4.77881	1.90248e-08	5.25178e-07
DN11391_c0_g1_i3	conditionA	conditionD	-8.2168	8.98476	1.90856e-08	5.26473e-07
DN1023_c0_g1_i6	conditionA	conditionD	-2.83598	4.88367	1.9109e-08	5.26732e-07
DN2594_c0_g1_i3	conditionA	conditionD	-2.72754	3.14688	1.94673e-08	5.35205e-07
DN3074_c0_g1_i5	conditionA	conditionD	-4.84426	5.38142	1.96391e-08	5.39374e-07
DN23878_c1_g1_i1	conditionA	conditionD	-5.42359	0.981199	2.02157e-08	5.54002e-07
DN155452_c0_g1_i1	conditionA	conditionD	-2.92445	2.30699	2.02601e-08	5.54814e-07
DN5308_c0_g1_i1	conditionA	conditionD	-2.39667	5.70154	2.04444e-08	5.59456e-07
DN790_c0_g1_i5	conditionA	conditionD	-2.43872	4.80468	2.1061e-08	5.75495e-07
DN7926_c0_g1_i4	conditionA	conditionD	-2.16939	7.09904	2.12608e-08	5.80115e-07
DN3688_c1_g1_i11	conditionA	conditionD	-2.73223	2.68557	2.13792e-08	5.8233e-07
DN527_c0_g1_i24	conditionA	conditionD	-4.34154	2.7984	2.13879e-08	5.8233e-07
DN906_c0_g1_i3	conditionA	conditionD	-2.45388	6.87299	2.13883e-08	5.8233e-07
DN12740_c0_g1_i3	conditionA	conditionD	-2.57834	4.69118	2.1859e-08	5.94288e-07
DN72318_c0_g2_i2	conditionA	conditionD	-3.71274	1.45722	2.23539e-08	6.06432e-07
DN2634_c0_g1_i20	conditionA	conditionD	-3.56541	2.60587	2.24847e-08	6.09542e-07
DN13227_c0_g1_i4	conditionA	conditionD	-2.04157	4.40213	2.29747e-08	6.21933e-07
DN9146_c0_g1_i2	conditionA	conditionD	-2.97044	2.31124	2.3576e-08	6.37753e-07
DN992_c0_g1_i7	conditionA	conditionD	-6.72326	2.52819	2.4207e-08	6.53884e-07
DN2018_c0_g2_i3	conditionA	conditionD	-4.07977	4.82626	2.42738e-08	6.54751e-07
DN927_c0_g1_i16	conditionA	conditionD	-2.2398	4.4801	2.45758e-08	6.62423e-07
DN4707_c0_g1_i1	conditionA	conditionD	-2.78655	2.63887	2.471e-08	6.65091e-07
DN13231_c0_g1_i2	conditionA	conditionD	-4.39823	1.29878	2.47328e-08	6.6523e-07
DN6411_c0_g1_i3	conditionA	conditionD	-2.17063	5.41157	2.47589e-08	6.65458e-07
DN18438_c0_g1_i1	conditionA	conditionD	-1.98449	4.73102	2.57032e-08	6.88876e-07
DN7179_c0_g2_i10	conditionA	conditionD	-3.44664	1.7341	2.63354e-08	7.04319e-07
DN20793_c0_g1_i1	conditionA	conditionD	-2.46445	8.68943	2.63873e-08	7.05207e-07
DN7901_c4_g1_i1	conditionA	conditionD	-3.85153	2.04991	2.69387e-08	7.19432e-07
DN12228_c0_g1_i1	conditionA	conditionD	-3.24584	2.87548	2.71529e-08	7.24639e-07
DN2898_c1_g1_i1	conditionA	conditionD	-3.28331	2.78968	2.72411e-08	7.2648e-07
DN10531_c0_g1_i10	conditionA	conditionD	-3.82	2.09129	2.7304e-08	7.27643e-07
DN5334_c0_g1_i8	conditionA	conditionD	-3.1435	4.71878	2.75265e-08	7.32538e-07
DN7016_c0_g1_i3	conditionA	conditionD	-3.37685	5.61167	2.81082e-08	7.45914e-07
DN4957_c0_g1_i3	conditionA	conditionD	-2.79504	4.72748	2.82271e-08	7.48544e-07
DN10531_c0_g1_i7	conditionA	conditionD	-2.11029	4.15375	2.83775e-08	7.52003e-07
DN4592_c0_g1_i2	conditionA	conditionD	-4.73052	6.85313	2.88213e-08	7.63227e-07
DN12454_c0_g1_i12	conditionA	conditionD	-2.36113	6.25237	2.90695e-08	7.69262e-07
DN1549_c0_g1_i1	conditionA	conditionD	-3.36709	2.92765	2.93113e-08	7.75117e-07
DN7210_c0_g3_i3	conditionA	conditionD	-2.3928	9.89447	3.0235e-08	7.98424e-07
DN16483_c0_g1_i2	conditionA	conditionD	-2.02538	4.36944	3.18313e-08	8.38818e-07
DN117115_c0_g1_i1	conditionA	conditionD	-4.67447	0.636248	3.28979e-08	8.65112e-07
DN1679_c0_g1_i3	conditionA	conditionD	-2.16395	5.39581	3.30643e-08	8.68278e-07
DN7857_c0_g1_i3	conditionA	conditionD	-2.90082	2.85232	3.34871e-08	8.77547e-07
DN126634_c0_g1_i1	conditionA	conditionD	-5.19361	1.68679	3.36797e-08	8.81371e-07
DN20_c0_g1_i1	conditionA	conditionD	-2.06759	5.79043	3.48694e-08	9.09981e-07
DN5253_c0_g1_i7	conditionA	conditionD	-3.38175	2.43271	3.48947e-08	9.10011e-07
DN5504_c0_g1_i5	conditionA	conditionD	-2.63289	7.30327	3.49451e-08	9.10695e-07
DN4083_c0_g1_i2	conditionA	conditionD	-1.89715	4.90222	3.53759e-08	9.21287e-07
DN3140_c0_g1_i1	conditionA	conditionD	-3.28978	5.40194	3.55019e-08	9.23931e-07
[truncated: 2,176 more rows]

## Sheet: Control vs 3 d
De novo transcriptome analysis provides insights into formation of in vitro adventitious root from leaf explants of Arnebia euchroma
[truncated: 3,340 more rows]

[truncated: 3 more sheets: Control vs 7 d, Control vs 10 d, Control vs 15 d]
